# Supplementary material for: What can cold‐induced transcriptomes of Arctic Brassicaceae tell us about the evolution of cold tolerance?
Source: Mol Ecol. 2022 Jul 15;31(16):4271–85. doi: 10.1111/mec.16581 (PMC9546214; doi:10.1111/mec.16581)
Supplement: Supplementary file 1 — Appendix S1 [file MEC-31-4271-s001.zip]

Archive with 10 entries (10 files):
- mec16581_sup-0001-supinfo.docx
- mec16581_sup-0002-TableS2-S4.xlsx
- mec16581_sup-0003-TableS9-S17.xlsx
- mec16581_sup-0004-TableS19-S20.xlsx
- mec16581_sup-0005-TableS21-S23.xlsx
- mec16581_sup-0006-TableS26-S28.xlsx
- mec16581_sup-0007-TableS30-S32.xlsx
- mec16581_sup-0008-TableS33-S35.xlsx
- mec16581_sup-0009-TableS36-S38.xlsx
- mec16581_sup-0010-TableS39-S41.xlsx
