# Supplementary material for: What can cold‐induced transcriptomes of Arctic Brassicaceae tell us about the evolution of cold tolerance?
Source: Mol Ecol. 2022 Jul 15;31(16):4271–85. doi: 10.1111/mec.16581 (PMC9546214; doi:10.1111/mec.16581)
Supplement: Supplementary file 1 — Appendix S1 [file MEC-31-4271-s001.zip › mec16581_sup-0003-TableS9-S17.xlsx]

## Sheet: S9A
Table S9A	Cardamine bellidifolia	Results from enrichment tests in topGO	3h DEGs upregulated
GO terms within the BIOLOGICAL PROCESS DOMAIN found to be enriched when applying the elim algorithm with p < 0.05 (indicated in red and bold). Fisher = Fisher's excact test. Grey filling = Not significantly enriched.
GO.ID	Term	Annotated	Significant	Expected	elimFisher
GO:0010200	response to chitin	147	38	6.83	1.3e-18
GO:0050832	defense response to fungus	231	36	10.73	1.3e-10
GO:0009409	response to cold	348	46	16.17	3e-09
GO:0009414	response to water deprivation	286	40	13.29	1.3e-08
GO:0009611	response to wounding	212	28	9.85	5.5e-07
GO:0009873	ethylene-activated signaling pathway	143	22	6.64	6.8e-07
GO:0009737	response to abscisic acid	522	57	24.25	2.1e-06
GO:0006355	regulation of transcription, DNA-templat...	1673	111	77.72	4.3e-05
GO:0009738	abscisic acid-activated signaling pathwa...	166	20	7.71	8.6e-05
GO:0009651	response to salt stress	575	52	26.71	0.0001
GO:0009719	response to endogenous stimulus	1349	132	62.66	0.00011
GO:0042344	indole glucosinolate catabolic process	8	4	0.37	0.00028
GO:0052544	defense response by callose deposition i...	29	7	1.35	0.00029
GO:0045087	innate immune response	333	33	15.47	0.00039
GO:0009408	response to heat	179	19	8.32	0.00066
GO:0042545	cell wall modification	106	18	4.92	0.00074
GO:0010337	regulation of salicylic acid metabolic p...	10	4	0.46	0.00077
GO:0005513	detection of calcium ion	10	4	0.46	0.00077
GO:0070574	cadmium ion transmembrane transport	5	3	0.23	0.00093
GO:0045489	pectin biosynthetic process	35	7	1.63	0.00097
GO:0009753	response to jasmonic acid	214	21	9.94	0.00098
GO:0001666	response to hypoxia	56	9	2.6	0.00101
GO:0009612	response to mechanical stimulus	27	6	1.25	0.00125
GO:0006952	defense response	993	103	46.13	0.00155
GO:0042538	hyperosmotic salinity response	60	9	2.79	0.00168
GO:0009623	response to parasitic fungus	2	2	0.09	0.00215
GO:0051245	negative regulation of cellular defense ...	2	2	0.09	0.00215
GO:0050896	response to stimulus	4449	322	206.67	0.00289
GO:0045730	respiratory burst	7	3	0.33	0.00303
GO:0042742	defense response to bacterium	346	31	16.07	0.00323
GO:0048511	rhythmic process	119	13	5.53	0.00349
GO:0009269	response to desiccation	24	5	1.11	0.00433
GO:0055067	monovalent inorganic cation homeostasis	25	5	1.16	0.00521
GO:0051865	protein autoubiquitination	16	4	0.74	0.00536
GO:0006979	response to oxidative stress	428	32	19.88	0.00537
GO:0009631	cold acclimation	26	5	1.21	0.00621
GO:0050691	regulation of defense response to virus ...	3	2	0.14	0.00626
GO:0080164	regulation of nitric oxide metabolic pro...	3	2	0.14	0.00626
GO:0006065	UDP-glucuronate biosynthetic process	3	2	0.14	0.00626
GO:0034059	response to anoxia	3	2	0.14	0.00626
GO:0046885	regulation of hormone biosynthetic proce...	18	4	0.84	0.00838
GO:0019722	calcium-mediated signaling	39	6	1.81	0.00863
GO:0052546	cell wall pectin metabolic process	10	3	0.46	0.00936
GO:0009751	response to salicylic acid	195	17	9.06	0.00938
GO:0002252	immune effector process	81	11	3.76	0.00971
GO:0009682	induced systemic resistance	29	5	1.35	0.00999
GO:0009814	defense response, incompatible interacti...	184	16	8.55	0.01178
GO:0090351	seedling development	123	12	5.71	0.01183
GO:0071395	cellular response to jasmonic acid stimu...	67	8	3.11	0.01205
GO:0009395	phospholipid catabolic process	4	2	0.19	0.01214
GO:0070370	cellular heat acclimation	4	2	0.19	0.01214
GO:0002679	respiratory burst involved in defense re...	4	2	0.19	0.01214
GO:0046108	uridine metabolic process	4	2	0.19	0.01214
GO:0010394	homogalacturonan metabolic process	4	2	0.19	0.01214
GO:0048574	long-day photoperiodism, flowering	20	4	0.93	0.01232
GO:0010286	heat acclimation	42	6	1.95	0.01235
GO:0009845	seed germination	110	11	5.11	0.01313
GO:0007623	circadian rhythm	110	11	5.11	0.01313
GO:0009061	anaerobic respiration	12	3	0.56	0.01602
GO:0006970	response to osmotic stress	622	58	28.89	0.01671
GO:0043455	regulation of secondary metabolic proces...	33	5	1.53	0.01716
GO:0009743	response to carbohydrate	115	11	5.34	0.01783
GO:0052386	cell wall thickening	34	9	1.58	0.01923
GO:0032025	response to cobalt ion	5	2	0.23	0.01962
GO:0010600	regulation of auxin biosynthetic process	5	2	0.23	0.01962
GO:0010098	suspensor development	5	2	0.23	0.01962
GO:0045488	pectin metabolic process	87	15	4.04	0.01966
GO:0010393	galacturonan metabolic process	87	15	4.04	0.01966
GO:0070417	cellular response to cold	23	4	1.07	0.02018
GO:0080167	response to karrikin	197	16	9.15	0.02126
GO:0010466	negative regulation of peptidase activit...	24	4	1.11	0.02335
GO:0010951	negative regulation of endopeptidase act...	24	4	1.11	0.02335
GO:0010506	regulation of autophagy	14	3	0.65	0.02474
GO:0010161	red light signaling pathway	14	3	0.65	0.02474
GO:0071491	cellular response to red light	14	3	0.65	0.02474
GO:0045861	negative regulation of proteolysis	25	4	1.16	0.02681
GO:1902644	tertiary alcohol metabolic process	25	4	1.16	0.02681
GO:0009687	abscisic acid metabolic process	25	4	1.16	0.02681
GO:0034605	cellular response to heat	25	4	1.16	0.02681
GO:0043288	apocarotenoid metabolic process	25	4	1.16	0.02681
GO:0048571	long-day photoperiodism	25	4	1.16	0.02681
GO:0030912	response to deep water	6	2	0.28	0.02853
GO:0080024	indolebutyric acid metabolic process	6	2	0.28	0.02853
GO:0042547	cell wall modification involved in multi...	6	2	0.28	0.02853
GO:0009268	response to pH	6	2	0.28	0.02853
GO:0090354	regulation of auxin metabolic process	6	2	0.28	0.02853
GO:0009867	jasmonic acid mediated signaling pathway	65	7	3.02	0.03051
GO:0080092	regulation of pollen tube growth	16	3	0.74	0.03554
GO:0045226	extracellular polysaccharide biosyntheti...	7	2	0.33	0.03872
GO:0046379	extracellular polysaccharide metabolic p...	7	2	0.33	0.03872
GO:0051346	negative regulation of hydrolase activit...	28	4	1.3	0.03893
GO:0006714	sesquiterpenoid metabolic process	28	4	1.3	0.03893
GO:0035434	copper ion transmembrane transport	17	3	0.79	0.04171
GO:0071229	cellular response to acid chemical	336	33	15.61	0.04584
GO:0010378	temperature compensation of the circadia...	1	1	0.05	0.04645
GO:0019593	mannitol biosynthetic process	1	1	0.05	0.04645
GO:0019594	mannitol metabolic process	1	1	0.05	0.04645
GO:0006517	protein deglycosylation	1	1	0.05	0.04645
GO:0019401	alditol biosynthetic process	1	1	0.05	0.04645
GO:0019406	hexitol biosynthetic process	1	1	0.05	0.04645
GO:0015690	aluminum cation transport	1	1	0.05	0.04645
GO:0072512	trivalent inorganic cation transport	1	1	0.05	0.04645
GO:0006059	hexitol metabolic process	1	1	0.05	0.04645
GO:0072660	maintenance of protein location in plasm...	1	1	0.05	0.04645
GO:0072658	maintenance of protein location in membr...	1	1	0.05	0.04645
GO:0006218	uridine catabolic process	1	1	0.05	0.04645
GO:0048314	embryo sac morphogenesis	1	1	0.05	0.04645
GO:0015795	sorbitol transport	1	1	0.05	0.04645
GO:0015797	mannitol transport	1	1	0.05	0.04645
GO:0015750	pentose transmembrane transport	1	1	0.05	0.04645
GO:0015752	D-ribose transmembrane transport	1	1	0.05	0.04645
GO:0015753	D-xylose transmembrane transport	1	1	0.05	0.04645
GO:0015757	galactose transmembrane transport	1	1	0.05	0.04645
GO:0009739	response to gibberellin	134	11	6.22	0.04739
GO:0070592	cell wall polysaccharide biosynthetic pr...	18	3	0.84	0.04838
GO:0048235	pollen sperm cell differentiation	18	3	0.84	0.04838
GO:0009646	response to absence of light	18	3	0.84	0.04838
GO:0052547	regulation of peptidase activity	30	4	1.39	0.04848
GO:0052548	regulation of endopeptidase activity	30	4	1.39	0.04848
GO:0009691	cytokinin biosynthetic process	8	2	0.37	0.05007
GO:0006657	CDP-choline pathway	8	2	0.37	0.05007
GO:0000289	nuclear-transcribed mRNA poly(A) tail sh...	8	2	0.37	0.05007
GO:0019747	regulation of isoprenoid metabolic proce...	8	2	0.37	0.05007
GO:0008361	regulation of cell size	31	4	1.44	0.0537
GO:0009642	response to light intensity	105	9	4.88	0.05511
GO:0009817	defense response to fungus, incompatible...	59	6	2.74	0.05514
GO:0010359	regulation of anion channel activity	19	3	0.88	0.05553
GO:0006825	copper ion transport	19	3	0.88	0.05553
GO:0046685	response to arsenic-containing substance	19	3	0.88	0.05553
GO:0010769	regulation of cell morphogenesis involve...	19	3	0.88	0.05553
GO:0010383	cell wall polysaccharide metabolic proce...	45	5	2.09	0.05635
GO:0006887	exocytosis	45	5	2.09	0.05635
GO:0009620	response to fungus	312	45	14.49	0.05916
GO:0045490	pectin catabolic process	46	5	2.14	0.06091
GO:0034637	cellular carbohydrate biosynthetic proce...	157	12	7.29	0.0618
GO:0010555	response to mannitol	9	2	0.42	0.06243
GO:0006805	xenobiotic metabolic process	9	2	0.42	0.06243
GO:0071577	zinc ion transmembrane transport	9	2	0.42	0.06243
GO:0044242	cellular lipid catabolic process	61	6	2.83	0.06297
GO:0034284	response to monosaccharide	61	6	2.83	0.06297
GO:0035725	sodium ion transmembrane transport	20	3	0.93	0.06315
GO:0009636	response to toxic substance	227	16	10.54	0.06374
GO:0009749	response to glucose	47	5	2.18	0.06569
GO:0070589	cellular component macromolecule biosynt...	21	3	0.98	0.07123
GO:0044038	cell wall macromolecule biosynthetic pro...	21	3	0.98	0.07123
GO:0045491	xylan metabolic process	21	3	0.98	0.07123
GO:0022898	regulation of transmembrane transporter ...	21	3	0.98	0.07123
GO:0032412	regulation of ion transmembrane transpor...	21	3	0.98	0.07123
GO:0032409	regulation of transporter activity	21	3	0.98	0.07123
GO:0046855	inositol phosphate dephosphorylation	10	2	0.46	0.0757
GO:0046838	phosphorylated carbohydrate dephosphoryl...	10	2	0.46	0.0757
GO:0010413	glucuronoxylan metabolic process	10	2	0.46	0.0757
GO:0010417	glucuronoxylan biosynthetic process	10	2	0.46	0.0757
GO:1902645	tertiary alcohol biosynthetic process	10	2	0.46	0.0757
GO:0009688	abscisic acid biosynthetic process	10	2	0.46	0.0757
GO:0000288	nuclear-transcribed mRNA catabolic proce...	10	2	0.46	0.0757
GO:0043289	apocarotenoid biosynthetic process	10	2	0.46	0.0757
GO:0071545	inositol phosphate catabolic process	10	2	0.46	0.0757
GO:0071466	cellular response to xenobiotic stimulus	10	2	0.46	0.0757
GO:0043086	negative regulation of catalytic activit...	163	12	7.57	0.07717
GO:0046777	protein autophosphorylation	129	10	5.99	0.07738
GO:0010410	hemicellulose metabolic process	35	4	1.63	0.07747
GO:0005976	polysaccharide metabolic process	277	25	12.87	0.07861
GO:0006643	membrane lipid metabolic process	81	7	3.76	0.08185
GO:0042430	indole-containing compound metabolic pro...	74	10	3.44	0.0832
GO:0006814	sodium ion transport	36	4	1.67	0.08411
GO:0044264	cellular polysaccharide metabolic proces...	183	13	8.5	0.08431
GO:0044036	cell wall macromolecule metabolic proces...	82	7	3.81	0.08611
GO:0001101	response to acid chemical	1002	102	46.55	0.08797
GO:0042445	hormone metabolic process	177	18	8.22	0.088
GO:0009685	gibberellin metabolic process	23	3	1.07	0.08868
GO:0043647	inositol phosphate metabolic process	23	3	1.07	0.08868
GO:1900376	regulation of secondary metabolite biosy...	23	3	1.07	0.08868
GO:0051592	response to calcium ion	21	6	0.98	0.08877
GO:0010363	regulation of plant-type hypersensitive ...	11	2	0.51	0.08976
GO:0008645	hexose transmembrane transport	11	2	0.51	0.08976
GO:0009864	induced systemic resistance, jasmonic ac...	11	2	0.51	0.08976
GO:0006885	regulation of pH	11	2	0.51	0.08976
GO:0010508	positive regulation of autophagy	11	2	0.51	0.08976
GO:0046348	amino sugar catabolic process	11	2	0.51	0.08976
GO:0006656	phosphatidylcholine biosynthetic process	11	2	0.51	0.08976
GO:0032957	inositol trisphosphate metabolic process	11	2	0.51	0.08976
GO:0016106	sesquiterpenoid biosynthetic process	11	2	0.51	0.08976
GO:0010048	vernalization response	11	2	0.51	0.08976
GO:0006032	chitin catabolic process	11	2	0.51	0.08976
GO:1901072	glucosamine-containing compound cataboli...	11	2	0.51	0.08976
GO:0052542	defense response by callose deposition	31	8	1.44	0.08984
GO:0009311	oligosaccharide metabolic process	83	7	3.86	0.09049
GO:0045227	capsule polysaccharide biosynthetic proc...	2	1	0.09	0.09075
GO:0010371	regulation of gibberellin biosynthetic p...	2	1	0.09	0.09075
GO:0045230	capsule organization	2	1	0.09	0.09075
GO:0052320	positive regulation of phytoalexin metab...	2	1	0.09	0.09075
GO:0052322	positive regulation of phytoalexin biosy...	2	1	0.09	0.09075
GO:0052318	regulation of phytoalexin metabolic proc...	2	1	0.09	0.09075
GO:0052319	regulation of phytoalexin biosynthetic p...	2	1	0.09	0.09075
GO:0019322	pentose biosynthetic process	2	1	0.09	0.09075
GO:0019567	arabinose biosynthetic process	2	1	0.09	0.09075
GO:0009831	plant-type cell wall modification involv...	2	1	0.09	0.09075
GO:0080142	regulation of salicylic acid biosyntheti...	2	1	0.09	0.09075
GO:0006624	vacuolar protein processing	2	1	0.09	0.09075
GO:0033358	UDP-L-arabinose biosynthetic process	2	1	0.09	0.09075
GO:0018874	benzoate metabolic process	2	1	0.09	0.09075
GO:0072318	clathrin coat disassembly	2	1	0.09	0.09075
GO:0072319	vesicle uncoating	2	1	0.09	0.09075
GO:0043182	vacuolar sequestering of sodium ion	2	1	0.09	0.09075
GO:0000024	maltose biosynthetic process	2	1	0.09	0.09075
GO:0071366	cellular response to indolebutyric acid ...	2	1	0.09	0.09075
GO:1901182	regulation of camalexin biosynthetic pro...	2	1	0.09	0.09075
GO:1901183	positive regulation of camalexin biosynt...	2	1	0.09	0.09075
GO:1901140	p-coumaryl alcohol transport	2	1	0.09	0.09075
GO:0046208	spermine catabolic process	2	1	0.09	0.09075
GO:0090359	negative regulation of abscisic acid bio...	2	1	0.09	0.09075
GO:0015798	myo-inositol transport	2	1	0.09	0.09075
GO:0071475	cellular hyperosmotic salinity response	2	1	0.09	0.09075
GO:0048309	endoplasmic reticulum inheritance	2	1	0.09	0.09075
GO:1900378	positive regulation of secondary metabol...	2	1	0.09	0.09075
GO:0051776	detection of redox state	2	1	0.09	0.09075
GO:1902931	negative regulation of alcohol biosynthe...	2	1	0.09	0.09075
GO:0010193	response to ozone	37	4	1.72	0.09102
GO:0006665	sphingolipid metabolic process	37	4	1.72	0.09102
GO:0030162	regulation of proteolysis	37	4	1.72	0.09102
GO:0009846	pollen germination	52	5	2.42	0.09256
GO:0046467	membrane lipid biosynthetic process	52	5	2.42	0.09256
GO:0034285	response to disaccharide	52	5	2.42	0.09256
GO:0009744	response to sucrose	52	5	2.42	0.09256
GO:0009626	plant-type hypersensitive response	117	9	5.43	0.09411
GO:0007568	aging	170	12	7.9	0.09794
GO:0071472	cellular response to salt stress	24	3	1.11	0.09802
GO:0005984	disaccharide metabolic process	53	5	2.46	0.09852
GO:0009746	response to hexose	53	5	2.46	0.09852
GO:0034050	host programmed cell death induced by sy...	119	9	5.53	0.10187
GO:0009696	salicylic acid metabolic process	22	6	1.02	0.10337
GO:0010114	response to red light	86	7	3.99	0.10439
GO:0006066	alcohol metabolic process	172	12	7.99	0.10444
GO:0009595	detection of biotic stimulus	12	2	0.56	0.10451
GO:0098581	detection of external biotic stimulus	12	2	0.56	0.10451
GO:0016045	detection of bacterium	12	2	0.56	0.10451
GO:0098543	detection of other organism	12	2	0.56	0.10451
GO:0006030	chitin metabolic process	12	2	0.56	0.10451
GO:0031331	positive regulation of cellular cataboli...	12	2	0.56	0.10451
GO:0036065	fucosylation	12	2	0.56	0.10451
GO:0044262	cellular carbohydrate metabolic process	338	21	15.7	0.10723
GO:1903959	regulation of anion transmembrane transp...	25	3	1.16	0.10773
GO:0009664	plant-type cell wall organization	65	8	3.02	0.1094
GO:0048580	regulation of post-embryonic development	246	16	11.43	0.10961
GO:0033692	cellular polysaccharide biosynthetic pro...	121	9	5.62	0.10998
GO:1901615	organic hydroxy compound metabolic proce...	258	20	11.98	0.11078
GO:0010029	regulation of seed germination	55	5	2.55	0.111
GO:0032870	cellular response to hormone stimulus	642	61	29.82	0.11634
GO:0009226	nucleotide-sugar biosynthetic process	29	5	1.35	0.11691
GO:0006749	glutathione metabolic process	26	3	1.21	0.11779
GO:0031668	cellular response to extracellular stimu...	176	12	8.18	0.11819
GO:0042221	response to chemical	2264	187	105.17	0.11915
GO:0015706	nitrate transport	13	2	0.6	0.11985
GO:0006829	zinc ion transport	13	2	0.6	0.11985
GO:0046856	phosphatidylinositol dephosphorylation	13	2	0.6	0.11985
GO:0046839	phospholipid dephosphorylation	13	2	0.6	0.11985
GO:0055062	phosphate ion homeostasis	13	2	0.6	0.11985
GO:0045492	xylan biosynthetic process	13	2	0.6	0.11985
GO:0072506	trivalent inorganic anion homeostasis	13	2	0.6	0.11985
GO:0006026	aminoglycan catabolic process	13	2	0.6	0.11985
GO:1901071	glucosamine-containing compound metaboli...	13	2	0.6	0.11985
GO:0030148	sphingolipid biosynthetic process	13	2	0.6	0.11985
GO:0048586	regulation of long-day photoperiodism, f...	13	2	0.6	0.11985
GO:0031669	cellular response to nutrient levels	141	10	6.55	0.1205
GO:0030244	cellulose biosynthetic process	41	4	1.9	0.12119
GO:1900140	regulation of seedling development	57	5	2.65	0.12421
GO:0009644	response to high light intensity	57	5	2.65	0.12421
GO:0034219	carbohydrate transmembrane transport	57	5	2.65	0.12421
GO:0000272	polysaccharide catabolic process	90	7	4.18	0.12458
GO:0071496	cellular response to external stimulus	178	12	8.27	0.12543
GO:0051510	regulation of unidimensional cell growth	27	3	1.25	0.12819
GO:0032940	secretion by cell	108	8	5.02	0.12916
GO:0060548	negative regulation of cell death	42	4	1.95	0.12933
GO:0090693	plant organ senescence	91	7	4.23	0.12993
GO:0010150	leaf senescence	91	7	4.23	0.12993
GO:0009404	toxin metabolic process	58	5	2.69	0.13107
GO:0019751	polyol metabolic process	58	5	2.69	0.13107
GO:0046937	phytochelatin metabolic process	3	1	0.14	0.133
GO:0046938	phytochelatin biosynthetic process	3	1	0.14	0.133
GO:0015866	ADP transport	3	1	0.14	0.133
GO:0006598	polyamine catabolic process	3	1	0.14	0.133
GO:0072708	response to sorbitol	3	1	0.14	0.133
GO:0045827	negative regulation of isoprenoid metabo...	3	1	0.14	0.133
GO:0006680	glucosylceramide catabolic process	3	1	0.14	0.133
GO:0009663	plasmodesma organization	3	1	0.14	0.133
GO:0009413	response to flooding	3	1	0.14	0.133
GO:0006678	glucosylceramide metabolic process	3	1	0.14	0.133
GO:0033356	UDP-L-arabinose metabolic process	3	1	0.14	0.133
GO:0010289	homogalacturonan biosynthetic process	3	1	0.14	0.133
GO:0006121	mitochondrial electron transport, succin...	3	1	0.14	0.133
GO:0043171	peptide catabolic process	3	1	0.14	0.133
GO:0046109	uridine biosynthetic process	3	1	0.14	0.133
GO:0009270	response to humidity	3	1	0.14	0.133
GO:0042178	xenobiotic catabolic process	3	1	0.14	0.133
GO:0006751	glutathione catabolic process	3	1	0.14	0.133
GO:0015793	glycerol transport	3	1	0.14	0.133
GO:0071474	cellular hyperosmotic response	3	1	0.14	0.133
GO:0006741	NADP biosynthetic process	3	1	0.14	0.133
GO:0006721	terpenoid metabolic process	109	8	5.06	0.13411
GO:0042343	indole glucosinolate metabolic process	22	6	1.02	0.13424
GO:0031329	regulation of cellular catabolic process	92	7	4.27	0.13538
GO:0006863	purine nucleobase transport	14	2	0.65	0.1357
GO:0055069	zinc ion homeostasis	14	2	0.65	0.1357
GO:0055083	monovalent inorganic anion homeostasis	14	2	0.65	0.1357
GO:0055075	potassium ion homeostasis	14	2	0.65	0.1357
GO:0072505	divalent inorganic anion homeostasis	14	2	0.65	0.1357
GO:0051607	defense response to virus	62	7	2.88	0.1367
GO:0009225	nucleotide-sugar metabolic process	31	5	1.44	0.13789
GO:0009827	plant-type cell wall modification	28	3	1.3	0.1389
GO:0009407	toxin catabolic process	28	3	1.3	0.1389
GO:0055046	microgametogenesis	28	3	1.3	0.1389
GO:0046903	secretion	111	8	5.16	0.14429
GO:0061919	process utilizing autophagic mechanism	44	4	2.04	0.14626
GO:0006914	autophagy	44	4	2.04	0.14626
GO:0071215	cellular response to abscisic acid stimu...	181	22	8.41	0.14647
GO:0005985	sucrose metabolic process	29	3	1.35	0.14991
GO:0016101	diterpenoid metabolic process	29	3	1.35	0.14991
GO:0046164	alcohol catabolic process	29	3	1.35	0.14991
GO:0030004	cellular monovalent inorganic cation hom...	15	2	0.7	0.15198
GO:0043562	cellular response to nitrogen levels	15	2	0.7	0.15198
GO:0071495	cellular response to endogenous stimulus	657	61	30.52	0.15639
GO:0009628	response to abiotic stimulus	1763	142	81.9	0.15805
GO:0009816	defense response to bacterium, incompati...	62	5	2.88	0.16014
GO:0044092	negative regulation of molecular functio...	187	12	8.69	0.161
GO:0042126	nitrate metabolic process	30	3	1.39	0.16117
GO:0042128	nitrate assimilation	30	3	1.39	0.16117
GO:0015749	monosaccharide transmembrane transport	16	2	0.74	0.16862
GO:0009896	positive regulation of catabolic process	16	2	0.74	0.16862
GO:0046890	regulation of lipid biosynthetic process	16	2	0.74	0.16862
GO:0052317	camalexin metabolic process	16	2	0.74	0.16862
GO:0015851	nucleobase transport	16	2	0.74	0.16862
GO:0009835	fruit ripening	16	2	0.74	0.16862
GO:0010120	camalexin biosynthetic process	16	2	0.74	0.16862
GO:2000028	regulation of photoperiodism, flowering	16	2	0.74	0.16862
GO:0042546	cell wall biogenesis	98	7	4.55	0.17035
GO:0006470	protein dephosphorylation	116	8	5.39	0.17134
GO:0015969	guanosine tetraphosphate metabolic proce...	4	1	0.19	0.17328
GO:0010501	RNA secondary structure unwinding	4	1	0.19	0.17328
GO:0010115	regulation of abscisic acid biosynthetic...	4	1	0.19	0.17328
GO:0034484	raffinose catabolic process	4	1	0.19	0.17328
GO:0140255	regulation of cellular response to phosp...	4	1	0.19	0.17328
GO:0010253	UDP-rhamnose biosynthetic process	4	1	0.19	0.17328
GO:0010271	regulation of chlorophyll catabolic proc...	4	1	0.19	0.17328
GO:0080040	positive regulation of cellular response...	4	1	0.19	0.17328
GO:0042539	hypotonic salinity response	4	1	0.19	0.17328
GO:0051176	positive regulation of sulfur metabolic ...	4	1	0.19	0.17328
GO:1901404	regulation of tetrapyrrole catabolic pro...	4	1	0.19	0.17328
GO:0033478	UDP-rhamnose metabolic process	4	1	0.19	0.17328
GO:0043266	regulation of potassium ion transport	4	1	0.19	0.17328
GO:1901141	regulation of lignin biosynthetic proces...	4	1	0.19	0.17328
GO:0034035	purine ribonucleoside bisphosphate metab...	4	1	0.19	0.17328
GO:0006971	hypotonic response	4	1	0.19	0.17328
GO:0010017	red or far-red light signaling pathway	81	6	3.76	0.17395
GO:0046165	alcohol biosynthetic process	81	6	3.76	0.17395
GO:0071489	cellular response to red or far red ligh...	81	6	3.76	0.17395
GO:0009735	response to cytokinin	81	6	3.76	0.17395
GO:0009991	response to extracellular stimulus	210	13	9.76	0.1791
GO:0042737	drug catabolic process	136	9	6.32	0.18147
GO:0051239	regulation of multicellular organismal p...	404	23	18.77	0.18259
GO:1901616	organic hydroxy compound catabolic proce...	32	3	1.49	0.18443
GO:0009610	response to symbiotic fungus	19	4	0.88	0.18454
GO:0009700	indole phytoalexin biosynthetic process	17	2	0.79	0.18554
GO:0052315	phytoalexin biosynthetic process	17	2	0.79	0.18554
GO:0015850	organic hydroxy compound transport	17	2	0.79	0.18554
GO:0009410	response to xenobiotic stimulus	17	2	0.79	0.18554
GO:0016115	terpenoid catabolic process	17	2	0.79	0.18554
GO:0046174	polyol catabolic process	17	2	0.79	0.18554
GO:0006022	aminoglycan metabolic process	17	2	0.79	0.18554
GO:0006012	galactose metabolic process	17	2	0.79	0.18554
GO:0046217	indole phytoalexin metabolic process	17	2	0.79	0.18554
GO:0009970	cellular response to sulfate starvation	17	2	0.79	0.18554
GO:0031667	response to nutrient levels	174	11	8.08	0.18625
GO:0046677	response to antibiotic	353	27	16.4	0.18789
GO:0016567	protein ubiquitination	484	30	22.48	0.18883
GO:0009267	cellular response to starvation	120	8	5.57	0.19449
GO:1900673	olefin metabolic process	33	3	1.53	0.19637
GO:1900674	olefin biosynthetic process	33	3	1.53	0.19637
GO:0046351	disaccharide biosynthetic process	33	3	1.53	0.19637
GO:0009692	ethylene metabolic process	33	3	1.53	0.19637
GO:0009693	ethylene biosynthetic process	33	3	1.53	0.19637
GO:0043450	alkene biosynthetic process	33	3	1.53	0.19637
GO:0043449	cellular alkene metabolic process	33	3	1.53	0.19637
GO:0031407	oxylipin metabolic process	18	2	0.84	0.20269
GO:0031408	oxylipin biosynthetic process	18	2	0.84	0.20269
GO:0008300	isoprenoid catabolic process	18	2	0.84	0.20269
GO:0010817	regulation of hormone levels	244	20	11.33	0.20402
GO:2001057	reactive nitrogen species metabolic proc...	37	5	1.72	0.2071
GO:0080135	regulation of cellular response to stres...	34	3	1.58	0.20849
GO:0009625	response to insect	34	3	1.58	0.20849
GO:0052545	callose localization	34	8	1.58	0.20972
GO:0009850	auxin metabolic process	51	4	2.37	0.21134
GO:0042219	cellular modified amino acid catabolic p...	5	1	0.23	0.2117
GO:0010325	raffinose family oligosaccharide biosynt...	5	1	0.23	0.2117
GO:0006883	cellular sodium ion homeostasis	5	1	0.23	0.2117
GO:0052325	cell wall pectin biosynthetic process	5	1	0.23	0.2117
GO:0010507	negative regulation of autophagy	5	1	0.23	0.2117
GO:0045995	regulation of embryonic development	5	1	0.23	0.2117
GO:1901891	regulation of cell septum assembly	5	1	0.23	0.2117
GO:1903436	regulation of mitotic cytokinetic proces...	5	1	0.23	0.2117
GO:0010438	cellular response to sulfur starvation	5	1	0.23	0.2117
GO:0009310	amine catabolic process	5	1	0.23	0.2117
GO:1902412	regulation of mitotic cytokinesis	5	1	0.23	0.2117
GO:0045833	negative regulation of lipid metabolic p...	5	1	0.23	0.2117
GO:0032954	regulation of cytokinetic process	5	1	0.23	0.2117
GO:0032955	regulation of division septum assembly	5	1	0.23	0.2117
GO:0033530	raffinose metabolic process	5	1	0.23	0.2117
GO:0000023	maltose metabolic process	5	1	0.23	0.2117
GO:0046133	pyrimidine ribonucleoside catabolic proc...	5	1	0.23	0.2117
GO:0046135	pyrimidine nucleoside catabolic process	5	1	0.23	0.2117
GO:0009052	pentose-phosphate shunt, non-oxidative b...	5	1	0.23	0.2117
GO:0042402	cellular biogenic amine catabolic proces...	5	1	0.23	0.2117
GO:0051055	negative regulation of lipid biosyntheti...	5	1	0.23	0.2117
GO:0015791	polyol transport	5	1	0.23	0.2117
GO:0048578	positive regulation of long-day photoper...	5	1	0.23	0.2117
GO:0048308	organelle inheritance	5	1	0.23	0.2117
GO:0042537	benzene-containing compound metabolic pr...	29	6	1.35	0.21788
GO:0051716	cellular response to stimulus	1990	129	92.44	0.21884
GO:0009608	response to symbiont	21	4	0.98	0.21886
GO:0060284	regulation of cell development	35	3	1.63	0.22077
GO:0071470	cellular response to osmotic stress	35	3	1.63	0.22077
GO:0006664	glycolipid metabolic process	52	4	2.42	0.22124
GO:0032446	protein modification by small protein co...	497	30	23.09	0.22839
GO:0030243	cellulose metabolic process	53	4	2.46	0.23125
GO:0051274	beta-glucan biosynthetic process	53	4	2.46	0.23125
GO:0009860	pollen tube growth	89	6	4.13	0.23224
GO:0046131	pyrimidine ribonucleoside metabolic proc...	36	3	1.67	0.2332
GO:0006213	pyrimidine nucleoside metabolic process	36	3	1.67	0.2332
GO:0098542	defense response to other organism	621	67	28.85	0.23591
GO:0022611	dormancy process	20	2	0.93	0.23743
GO:0010162	seed dormancy process	20	2	0.93	0.23743
GO:0006950	response to stress	2667	227	123.89	0.23858
GO:0045088	regulation of innate immune response	90	6	4.18	0.23993
GO:0016311	dephosphorylation	302	17	14.03	0.24013
GO:0009639	response to red or far red light	224	13	10.41	0.24279
GO:0043069	negative regulation of programmed cell d...	37	3	1.72	0.24574
GO:0046209	nitric oxide metabolic process	9	3	0.42	0.24759
GO:0019566	arabinose metabolic process	6	1	0.28	0.24833
GO:0009828	plant-type cell wall loosening	6	1	0.28	0.24833
GO:0006809	nitric oxide biosynthetic process	6	1	0.28	0.24833
GO:0047484	regulation of response to osmotic stress	6	1	0.28	0.24833
GO:0046345	abscisic acid catabolic process	6	1	0.28	0.24833
GO:0006491	N-glycan processing	6	1	0.28	0.24833
GO:0008215	spermine metabolic process	6	1	0.28	0.24833
GO:1900055	regulation of leaf senescence	6	1	0.28	0.24833
GO:1900056	negative regulation of leaf senescence	6	1	0.28	0.24833
GO:0071993	phytochelatin transport	6	1	0.28	0.24833
GO:0071994	phytochelatin transmembrane transport	6	1	0.28	0.24833
GO:1905622	negative regulation of leaf development	6	1	0.28	0.24833
GO:0009643	photosynthetic acclimation	6	1	0.28	0.24833
GO:0009649	entrainment of circadian clock	6	1	0.28	0.24833
GO:0016107	sesquiterpenoid catabolic process	6	1	0.28	0.24833
GO:0080086	stamen filament development	6	1	0.28	0.24833
GO:0010037	response to carbon dioxide	6	1	0.28	0.24833
GO:0055078	sodium ion homeostasis	6	1	0.28	0.24833
GO:0045493	xylan catabolic process	6	1	0.28	0.24833
GO:0043290	apocarotenoid catabolic process	6	1	0.28	0.24833
GO:0048838	release of seed from dormancy	6	1	0.28	0.24833
GO:0097438	exit from dormancy	6	1	0.28	0.24833
GO:0051775	response to redox state	6	1	0.28	0.24833
GO:1902930	regulation of alcohol biosynthetic proce...	6	1	0.28	0.24833
GO:1903509	liposaccharide metabolic process	55	4	2.55	0.25161
GO:0052314	phytoalexin metabolic process	21	2	0.98	0.25492
GO:0019400	alditol metabolic process	21	2	0.98	0.25492
GO:0009690	cytokinin metabolic process	21	2	0.98	0.25492
GO:0046470	phosphatidylcholine metabolic process	21	2	0.98	0.25492
GO:0019216	regulation of lipid metabolic process	21	2	0.98	0.25492
GO:0050776	regulation of immune response	92	6	4.27	0.25553
GO:0071941	nitrogen cycle metabolic process	38	3	1.77	0.25839
GO:2000026	regulation of multicellular organismal d...	367	20	17.05	0.26112
GO:0048831	regulation of shoot system development	150	9	6.97	0.26258
GO:0042594	response to starvation	131	8	6.09	0.26398
GO:0008643	carbohydrate transport	112	7	5.2	0.26446
GO:2000241	regulation of reproductive process	209	12	9.71	0.26584
GO:0071214	cellular response to abiotic stimulus	170	10	7.9	0.26636
GO:0104004	cellular response to environmental stimu...	170	10	7.9	0.26636
GO:0048573	photoperiodism, flowering	75	5	3.48	0.2688
GO:0009415	response to water	293	41	13.61	0.27101
GO:0072507	divalent inorganic cation homeostasis	39	3	1.81	0.27112
GO:0009247	glycolipid biosynthetic process	39	3	1.81	0.27112
GO:0042493	response to drug	606	66	28.15	0.27125
GO:0046173	polyol biosynthetic process	22	2	1.02	0.27244
GO:0006040	amino sugar metabolic process	22	2	1.02	0.27244
GO:0033993	response to lipid	684	66	31.77	0.27454
GO:0016042	lipid catabolic process	152	9	7.06	0.27502
GO:0009894	regulation of catabolic process	114	7	5.3	0.27899
GO:0033037	polysaccharide localization	36	8	1.67	0.28074
GO:0009901	anther dehiscence	7	1	0.33	0.28327
GO:0019377	glycolipid catabolic process	7	1	0.33	0.28327
GO:0009819	drought recovery	7	1	0.33	0.28327
GO:0032106	positive regulation of response to extra...	7	1	0.33	0.28327
GO:0032109	positive regulation of response to nutri...	7	1	0.33	0.28327
GO:0048102	autophagic cell death	7	1	0.33	0.28327
GO:0010192	mucilage biosynthetic process	7	1	0.33	0.28327
GO:0010148	transpiration	7	1	0.33	0.28327
GO:0046482	para-aminobenzoic acid metabolic process	7	1	0.33	0.28327
GO:0006677	glycosylceramide metabolic process	7	1	0.33	0.28327
GO:0046477	glycosylceramide catabolic process	7	1	0.33	0.28327
GO:0046479	glycosphingolipid catabolic process	7	1	0.33	0.28327
GO:0007229	integrin-mediated signaling pathway	7	1	0.33	0.28327
GO:0072347	response to anesthetic	7	1	0.33	0.28327
GO:0043181	vacuolar sequestering	7	1	0.33	0.28327
GO:0044211	CTP salvage	7	1	0.33	0.28327
GO:0045471	response to ethanol	7	1	0.33	0.28327
GO:0050826	response to freezing	7	1	0.33	0.28327
GO:0032465	regulation of cytokinesis	7	1	0.33	0.28327
GO:0009759	indole glucosinolate biosynthetic proces...	7	1	0.33	0.28327
GO:0048579	negative regulation of long-day photoper...	7	1	0.33	0.28327
GO:0048825	cotyledon development	40	3	1.86	0.28392
GO:0006720	isoprenoid metabolic process	134	8	6.22	0.28412
GO:0009617	response to bacterium	425	36	19.74	0.28501
GO:0010260	animal organ senescence	96	6	4.46	0.2875
GO:0009694	jasmonic acid metabolic process	23	2	1.07	0.28994
GO:0032482	Rab protein signal transduction	23	2	1.07	0.28994
GO:0032483	regulation of Rab protein signal transdu...	23	2	1.07	0.28994
GO:0051336	regulation of hydrolase activity	116	7	5.39	0.29371
GO:0044070	regulation of anion transport	41	3	1.9	0.29677
GO:0071368	cellular response to cytokinin stimulus	41	3	1.9	0.29677
GO:0009736	cytokinin-activated signaling pathway	41	3	1.9	0.29677
GO:1901617	organic hydroxy compound biosynthetic pr...	156	9	7.25	0.30039
GO:0000302	response to reactive oxygen species	196	11	9.1	0.30293
GO:0051554	flavonol metabolic process	24	2	1.11	0.30738
GO:0051555	flavonol biosynthetic process	24	2	1.11	0.30738
GO:0010099	regulation of photomorphogenesis	24	2	1.11	0.30738
GO:0000038	very long-chain fatty acid metabolic pro...	24	2	1.11	0.30738
GO:0009312	oligosaccharide biosynthetic process	42	3	1.95	0.30965
GO:0002237	response to molecule of bacterial origin	42	3	1.95	0.30965
GO:0070085	glycosylation	99	6	4.6	0.312
GO:1903508	positive regulation of nucleic acid-temp...	158	9	7.34	0.31328
GO:0045893	positive regulation of transcription, DN...	158	9	7.34	0.31328
GO:1902680	positive regulation of RNA biosynthetic ...	158	9	7.34	0.31328
GO:0051254	positive regulation of RNA metabolic pro...	158	9	7.34	0.31328
GO:1901700	response to oxygen-containing compound	1334	133	61.97	0.31493
GO:0015700	arsenite transport	8	1	0.37	0.31658
GO:0030007	cellular potassium ion homeostasis	8	1	0.37	0.31658
GO:0019374	galactolipid metabolic process	8	1	0.37	0.31658
GO:0009877	nodulation	8	1	0.37	0.31658
GO:0045793	positive regulation of cell size	8	1	0.37	0.31658
GO:0015867	ATP transport	8	1	0.37	0.31658
GO:0000380	alternative mRNA splicing, via spliceoso...	8	1	0.37	0.31658
GO:0032262	pyrimidine nucleotide salvage	8	1	0.37	0.31658
GO:0010191	mucilage metabolic process	8	1	0.37	0.31658
GO:0046514	ceramide catabolic process	8	1	0.37	0.31658
GO:1990778	protein localization to cell periphery	8	1	0.37	0.31658
GO:0032781	positive regulation of ATPase activity	8	1	0.37	0.31658
GO:0080119	ER body organization	8	1	0.37	0.31658
GO:0010138	pyrimidine ribonucleotide salvage	8	1	0.37	0.31658
GO:0010107	potassium ion import	8	1	0.37	0.31658
GO:0009405	pathogenesis	8	1	0.37	0.31658
GO:0007029	endoplasmic reticulum organization	8	1	0.37	0.31658
GO:0033591	response to L-ascorbic acid	8	1	0.37	0.31658
GO:0080026	response to indolebutyric acid	8	1	0.37	0.31658
GO:0072529	pyrimidine-containing compound catabolic...	8	1	0.37	0.31658
GO:0044206	UMP salvage	8	1	0.37	0.31658
GO:0043097	pyrimidine nucleoside salvage	8	1	0.37	0.31658
GO:0072659	protein localization to plasma membrane	8	1	0.37	0.31658
GO:2000762	regulation of phenylpropanoid metabolic ...	8	1	0.37	0.31658
GO:0070647	protein modification by small protein co...	524	30	24.34	0.3209
GO:0006606	protein import into nucleus	43	3	2	0.32255
GO:0009581	detection of external stimulus	81	5	3.76	0.32357
GO:0016036	cellular response to phosphate starvatio...	62	4	2.88	0.32513
GO:0055065	metal ion homeostasis	101	6	4.69	0.32853
GO:0002682	regulation of immune system process	105	8	4.88	0.33397
GO:0098754	detoxification	44	3	2.04	0.33544
GO:0010565	regulation of cellular ketone metabolic ...	36	6	1.67	0.33911
GO:0051552	flavone metabolic process	26	2	1.21	0.34199
GO:0051553	flavone biosynthetic process	26	2	1.21	0.34199
GO:0009403	toxin biosynthetic process	26	2	1.21	0.34199
GO:0042439	ethanolamine-containing compound metabol...	26	2	1.21	0.34199
GO:0010928	regulation of auxin mediated signaling p...	26	2	1.21	0.34199
GO:0009605	response to external stimulus	1202	99	55.84	0.34263
GO:0009755	hormone-mediated signaling pathway	580	55	26.94	0.34373
GO:0042542	response to hydrogen peroxide	123	7	5.71	0.3464
GO:0033273	response to vitamin	9	1	0.42	0.34835
GO:0009900	dehiscence	9	1	0.42	0.34835
GO:0052305	positive regulation by organism of innat...	9	1	0.42	0.34835
GO:0052306	modulation by organism of innate immune ...	9	1	0.42	0.34835
GO:0052308	pathogen-associated molecular pattern de...	9	1	0.42	0.34835
GO:0046836	glycolipid transport	9	1	0.42	0.34835
GO:0048268	clathrin coat assembly	9	1	0.42	0.34835
GO:0052166	positive regulation by symbiont of host ...	9	1	0.42	0.34835
GO:0052167	modulation by symbiont of host innate im...	9	1	0.42	0.34835
GO:0052169	pathogen-associated molecular pattern de...	9	1	0.42	0.34835
GO:0009697	salicylic acid biosynthetic process	9	1	0.42	0.34835
GO:0046466	membrane lipid catabolic process	9	1	0.42	0.34835
GO:0016139	glycoside catabolic process	9	1	0.42	0.34835
GO:0010264	myo-inositol hexakisphosphate biosynthet...	9	1	0.42	0.34835
GO:0010031	circumnutation	9	1	0.42	0.34835
GO:0052257	pathogen-associated molecular pattern de...	9	1	0.42	0.34835
GO:0052033	pathogen-associated molecular pattern de...	9	1	0.42	0.34835
GO:0033517	myo-inositol hexakisphosphate metabolic ...	9	1	0.42	0.34835
GO:0050879	multicellular organismal movement	9	1	0.42	0.34835
GO:0030149	sphingolipid catabolic process	9	1	0.42	0.34835
GO:0000917	division septum assembly	9	1	0.42	0.34835
GO:0090529	cell septum assembly	9	1	0.42	0.34835
GO:0044255	cellular lipid metabolic process	554	28	25.73	0.34849
GO:0031328	positive regulation of cellular biosynth...	184	10	8.55	0.35121
GO:0009909	regulation of flower development	124	7	5.76	0.35403
GO:0051273	beta-glucan metabolic process	65	4	3.02	0.35717
GO:0042762	regulation of sulfur metabolic process	27	2	1.25	0.3591
GO:1901420	negative regulation of response to alcoh...	27	2	1.25	0.3591
GO:0042631	cellular response to water deprivation	27	2	1.25	0.3591
GO:0071462	cellular response to water stimulus	27	2	1.25	0.3591
GO:0071456	cellular response to hypoxia	27	2	1.25	0.3591
GO:0009788	negative regulation of abscisic acid-act...	27	2	1.25	0.3591
GO:1905958	negative regulation of cellular response...	27	2	1.25	0.3591
GO:0010431	seed maturation	46	3	2.14	0.36119
GO:0051170	import into nucleus	46	3	2.14	0.36119
GO:0007154	cell communication	1549	101	71.96	0.36339
GO:0009891	positive regulation of biosynthetic proc...	186	10	8.64	0.36371
GO:0051606	detection of stimulus	116	10	5.39	0.36454
GO:0008219	cell death	289	15	13.42	0.36654
GO:0009607	response to biotic stimulus	908	81	42.18	0.36665
GO:0010256	endomembrane system organization	47	3	2.18	0.37401
GO:0036294	cellular response to decreased oxygen le...	28	2	1.3	0.37603
GO:0009825	multidimensional cell growth	28	2	1.3	0.37603
GO:0017000	antibiotic biosynthetic process	28	2	1.3	0.37603
GO:0016998	cell wall macromolecule catabolic proces...	28	2	1.3	0.37603
GO:0071453	cellular response to oxygen levels	28	2	1.3	0.37603
GO:0051707	response to other organism	888	80	41.25	0.37662
GO:0043207	response to external biotic stimulus	888	80	41.25	0.37662
GO:0009733	response to auxin	291	15	13.52	0.37664
GO:0008655	pyrimidine-containing compound salvage	10	1	0.46	0.37864
GO:0052510	positive regulation by organism of defen...	10	1	0.46	0.37864
GO:0032103	positive regulation of response to exter...	10	1	0.46	0.37864
GO:0032104	regulation of response to extracellular ...	10	1	0.46	0.37864
GO:0032107	regulation of response to nutrient level...	10	1	0.46	0.37864
GO:0052509	positive regulation by symbiont of host ...	10	1	0.46	0.37864
GO:0009313	oligosaccharide catabolic process	10	1	0.46	0.37864
GO:0062014	negative regulation of small molecule me...	10	1	0.46	0.37864
GO:0043462	regulation of ATPase activity	10	1	0.46	0.37864
GO:0006687	glycosphingolipid metabolic process	10	1	0.46	0.37864
GO:0006672	ceramide metabolic process	10	1	0.46	0.37864
GO:0032958	inositol phosphate biosynthetic process	10	1	0.46	0.37864
GO:0016103	diterpenoid catabolic process	10	1	0.46	0.37864
GO:0045487	gibberellin catabolic process	10	1	0.46	0.37864
GO:0009648	photoperiodism	87	5	4.04	0.3794
GO:0097306	cellular response to alcohol	235	24	10.92	0.38316
GO:0032504	multicellular organism reproduction	169	9	7.85	0.38586
GO:0034504	protein localization to nucleus	48	3	2.23	0.38678
GO:0042435	indole-containing compound biosynthetic ...	48	3	2.23	0.38678
GO:0043269	regulation of ion transport	88	5	4.09	0.38872
GO:0010941	regulation of cell death	88	5	4.09	0.38872
GO:0018958	phenol-containing compound metabolic pro...	39	6	1.81	0.38966
GO:0006857	oligopeptide transport	29	2	1.35	0.39278
GO:0051651	maintenance of location in cell	29	2	1.35	0.39278
GO:0055081	anion homeostasis	29	2	1.35	0.39278
GO:0046132	pyrimidine ribonucleoside biosynthetic p...	29	2	1.35	0.39278
GO:0046134	pyrimidine nucleoside biosynthetic proce...	29	2	1.35	0.39278
GO:1901701	cellular response to oxygen-containing c...	489	36	22.72	0.39616
GO:0009416	response to light stimulus	652	32	30.29	0.3988
GO:0010119	regulation of stomatal movement	69	4	3.21	0.39981
GO:0030259	lipid glycosylation	11	1	0.51	0.40753
GO:0045216	cell-cell junction organization	11	1	0.51	0.40753
GO:0015868	purine ribonucleotide transport	11	1	0.51	0.40753
GO:0042753	positive regulation of circadian rhythm	11	1	0.51	0.40753
GO:0042727	flavin-containing compound biosynthetic ...	11	1	0.51	0.40753
GO:0051365	cellular response to potassium ion starv...	11	1	0.51	0.40753
GO:0046688	response to copper ion	11	1	0.51	0.40753
GO:0009635	response to herbicide	11	1	0.51	0.40753
GO:0043090	amino acid import	11	1	0.51	0.40753
GO:2000024	regulation of leaf development	11	1	0.51	0.40753
GO:0010959	regulation of metal ion transport	11	1	0.51	0.40753
GO:0009231	riboflavin biosynthetic process	11	1	0.51	0.40753
GO:0032456	endocytic recycling	11	1	0.51	0.40753
GO:0006771	riboflavin metabolic process	11	1	0.51	0.40753
GO:0031330	negative regulation of cellular cataboli...	11	1	0.51	0.40753
GO:0009851	auxin biosynthetic process	30	2	1.39	0.40933
GO:0001522	pseudouridine synthesis	30	2	1.39	0.40933
GO:2000030	regulation of response to red or far red...	30	2	1.39	0.40933
GO:0032535	regulation of cellular component size	70	4	3.25	0.41041
GO:0071369	cellular response to ethylene stimulus	174	24	8.08	0.41127
GO:0090066	regulation of anatomical structure size	71	4	3.3	0.42097
GO:0048366	leaf development	279	14	12.96	0.42234
GO:0071669	plant-type cell wall organization or bio...	123	9	5.71	0.42451
GO:0019748	secondary metabolic process	226	15	10.5	0.42461
GO:0097164	ammonium ion metabolic process	51	3	2.37	0.42467
GO:1901419	regulation of response to alcohol	51	3	2.37	0.42467
GO:0009787	regulation of abscisic acid-activated si...	51	3	2.37	0.42467
GO:1905957	regulation of cellular response to alcoh...	51	3	2.37	0.42467
GO:0044042	glucan metabolic process	154	8	7.15	0.42481
GO:0006073	cellular glucan metabolic process	154	8	7.15	0.42481
GO:0000956	nuclear-transcribed mRNA catabolic proce...	31	2	1.44	0.42565
GO:0002213	defense response to insect	31	2	1.44	0.42565
GO:0045935	positive regulation of nucleobase-contai...	175	9	8.13	0.42598
GO:0062012	regulation of small molecule metabolic p...	124	10	5.76	0.43107
GO:0071396	cellular response to lipid	282	26	13.1	0.43193
GO:0005975	carbohydrate metabolic process	904	50	41.99	0.43199
GO:0016052	carbohydrate catabolic process	197	10	9.15	0.43307
GO:0052555	positive regulation by organism of immun...	12	1	0.56	0.43508
GO:0052556	positive regulation by symbiont of host ...	12	1	0.56	0.43508
GO:0016556	mRNA modification	12	1	0.56	0.43508
GO:0015860	purine nucleoside transmembrane transpor...	12	1	0.56	0.43508
GO:0005986	sucrose biosynthetic process	12	1	0.56	0.43508
GO:0042726	flavin-containing compound metabolic pro...	12	1	0.56	0.43508
GO:0010623	programmed cell death involved in cell d...	12	1	0.56	0.43508
GO:0019432	triglyceride biosynthetic process	12	1	0.56	0.43508
GO:0051503	adenine nucleotide transport	12	1	0.56	0.43508
GO:0010105	negative regulation of ethylene-activate...	12	1	0.56	0.43508
GO:0007009	plasma membrane organization	12	1	0.56	0.43508
GO:0043174	nucleoside salvage	12	1	0.56	0.43508
GO:1901642	nucleoside transmembrane transport	12	1	0.56	0.43508
GO:0070298	negative regulation of phosphorelay sign...	12	1	0.56	0.43508
GO:0001558	regulation of cell growth	52	3	2.42	0.43712
GO:0071482	cellular response to light stimulus	114	6	5.3	0.43718
GO:0098771	inorganic ion homeostasis	119	10	5.53	0.43826
GO:0009723	response to ethylene	282	29	13.1	0.43891
GO:0009615	response to virus	97	7	4.51	0.44138
GO:0034440	lipid oxidation	32	2	1.49	0.44173
GO:0009832	plant-type cell wall biogenesis	73	4	3.39	0.44194
GO:0071478	cellular response to radiation	115	6	5.34	0.44549
GO:0016143	S-glycoside metabolic process	82	8	3.81	0.44726
GO:0019760	glucosinolate metabolic process	82	8	3.81	0.44726
GO:0019757	glycosinolate metabolic process	82	8	3.81	0.44726
GO:0010557	positive regulation of macromolecule bio...	179	9	8.32	0.45265
GO:0010628	positive regulation of gene expression	179	9	8.32	0.45265
GO:0006835	dicarboxylic acid transport	33	2	1.53	0.45756
GO:0009314	response to radiation	669	32	31.08	0.45809
GO:0006629	lipid metabolic process	755	36	35.07	0.46018
GO:0010380	regulation of chlorophyll biosynthetic p...	13	1	0.6	0.46135
GO:0009895	negative regulation of catabolic process	13	1	0.6	0.46135
GO:0052564	response to immune response of other org...	13	1	0.6	0.46135
GO:0052552	modulation by organism of immune respons...	13	1	0.6	0.46135
GO:0052553	modulation by symbiont of host immune re...	13	1	0.6	0.46135
GO:0052572	response to host immune response	13	1	0.6	0.46135
GO:0015865	purine nucleotide transport	13	1	0.6	0.46135
GO:1903409	reactive oxygen species biosynthetic pro...	13	1	0.6	0.46135
GO:0019674	NAD metabolic process	13	1	0.6	0.46135
GO:0034330	cell junction organization	13	1	0.6	0.46135
GO:0007030	Golgi organization	13	1	0.6	0.46135
GO:0015770	sucrose transport	13	1	0.6	0.46135
GO:0022604	regulation of cell morphogenesis	54	3	2.51	0.46172
GO:0071446	cellular response to salicylic acid stim...	54	3	2.51	0.46172
GO:0009266	response to temperature stimulus	503	55	23.37	0.46521
GO:0044550	secondary metabolite biosynthetic proces...	139	7	6.46	0.46878
GO:0010228	vegetative to reproductive phase transit...	139	7	6.46	0.46878
GO:0048588	developmental cell growth	139	7	6.46	0.46878
GO:0010033	response to organic substance	1498	138	69.59	0.47741
GO:0030258	lipid modification	98	5	4.55	0.48069
GO:0006813	potassium ion transport	77	4	3.58	0.48316
GO:0010224	response to UV-B	77	4	3.58	0.48316
GO:0009585	red, far-red light phototransduction	56	3	2.6	0.48584
GO:0016144	S-glycoside biosynthetic process	56	3	2.6	0.48584
GO:0019761	glucosinolate biosynthetic process	56	3	2.6	0.48584
GO:0019758	glycosinolate biosynthetic process	56	3	2.6	0.48584
GO:0006949	syncytium formation	14	1	0.65	0.4864
GO:0042761	very long-chain fatty acid biosynthetic ...	14	1	0.65	0.4864
GO:0006535	cysteine biosynthetic process from serin...	14	1	0.65	0.4864
GO:0052173	response to defenses of other organism i...	14	1	0.65	0.4864
GO:0006641	triglyceride metabolic process	14	1	0.65	0.4864
GO:1901463	regulation of tetrapyrrole biosynthetic ...	14	1	0.65	0.4864
GO:0052255	modulation by organism of defense respon...	14	1	0.65	0.4864
GO:0052031	modulation by symbiont of host defense r...	14	1	0.65	0.4864
GO:0009148	pyrimidine nucleoside triphosphate biosy...	14	1	0.65	0.4864
GO:0052200	response to host defenses	14	1	0.65	0.4864
GO:0006241	CTP biosynthetic process	14	1	0.65	0.4864
GO:0046036	CTP metabolic process	14	1	0.65	0.4864
GO:0009208	pyrimidine ribonucleoside triphosphate m...	14	1	0.65	0.4864
GO:0009209	pyrimidine ribonucleoside triphosphate b...	14	1	0.65	0.4864
GO:0015766	disaccharide transport	14	1	0.65	0.4864
GO:0075136	response to host	14	1	0.65	0.4864
GO:0015772	oligosaccharide transport	14	1	0.65	0.4864
GO:0006739	NADP metabolic process	35	2	1.63	0.48842
GO:0007602	phototransduction	57	3	2.65	0.4977
GO:0070887	cellular response to chemical stimulus	860	66	39.95	0.49816
GO:0009725	response to hormone	1250	110	58.07	0.49903
GO:0015672	monovalent inorganic cation transport	251	12	11.66	0.5016
GO:0042446	hormone biosynthetic process	119	9	5.53	0.50227
GO:0009932	cell tip growth	122	6	5.67	0.50273
GO:0048868	pollen tube development	122	6	5.67	0.50273
GO:0071310	cellular response to organic substance	748	61	34.75	0.50321
GO:0016114	terpenoid biosynthetic process	79	4	3.67	0.50331
GO:0045333	cellular respiration	79	4	3.67	0.50331
GO:0019321	pentose metabolic process	36	2	1.67	0.50343
GO:0042752	regulation of circadian rhythm	36	2	1.67	0.50343
GO:0007165	signal transduction	1332	89	61.88	0.50621
GO:0031325	positive regulation of cellular metaboli...	252	12	11.71	0.50722
GO:0006631	fatty acid metabolic process	209	10	9.71	0.50807
GO:0015858	nucleoside transport	15	1	0.7	0.51028
GO:0006595	polyamine metabolic process	15	1	0.7	0.51028
GO:0010152	pollen maturation	15	1	0.7	0.51028
GO:0090056	regulation of chlorophyll metabolic proc...	15	1	0.7	0.51028
GO:0046460	neutral lipid biosynthetic process	15	1	0.7	0.51028
GO:0046463	acylglycerol biosynthetic process	15	1	0.7	0.51028
GO:0009147	pyrimidine nucleoside triphosphate metab...	15	1	0.7	0.51028
GO:0000724	double-strand break repair via homologou...	15	1	0.7	0.51028
GO:0000725	recombinational repair	15	1	0.7	0.51028
GO:0023052	signaling	1357	90	63.04	0.51241
GO:0009640	photomorphogenesis	80	4	3.72	0.51326
GO:0035335	peptidyl-tyrosine dephosphorylation	37	2	1.72	0.51816
GO:0050793	regulation of developmental process	492	23	22.85	0.51882
GO:0097305	response to alcohol	608	61	28.24	0.51943
GO:0009583	detection of light stimulus	59	3	2.74	0.521
GO:0032269	negative regulation of cellular protein ...	81	4	3.76	0.52311
GO:0051169	nuclear transport	82	4	3.81	0.53287
GO:0006913	nucleocytoplasmic transport	82	4	3.81	0.53287
GO:0005983	starch catabolic process	16	1	0.74	0.53306
GO:0010411	xyloglucan metabolic process	16	1	0.74	0.53306
GO:0010187	negative regulation of seed germination	16	1	0.74	0.53306
GO:0010104	regulation of ethylene-activated signali...	16	1	0.74	0.53306
GO:0016131	brassinosteroid metabolic process	16	1	0.74	0.53306
GO:0010214	seed coat development	16	1	0.74	0.53306
GO:0043173	nucleotide salvage	16	1	0.74	0.53306
GO:1901401	regulation of tetrapyrrole metabolic pro...	16	1	0.74	0.53306
GO:0042447	hormone catabolic process	16	1	0.74	0.53306
GO:0070297	regulation of phosphorelay signal transd...	16	1	0.74	0.53306
GO:0045089	positive regulation of innate immune res...	61	3	2.83	0.5437
GO:0034754	cellular hormone metabolic process	39	2	1.81	0.54672
GO:0043900	regulation of multi-organism process	87	6	4.04	0.54936
GO:0030001	metal ion transport	266	15	12.36	0.5498
GO:0009856	pollination	194	9	9.01	0.55016
GO:0051248	negative regulation of protein metabolic...	84	4	3.9	0.55208
GO:0006833	water transport	17	1	0.79	0.55478
GO:0042775	mitochondrial ATP synthesis coupled elec...	17	1	0.79	0.55478
GO:0010439	regulation of glucosinolate biosynthetic...	17	1	0.79	0.55478
GO:0009695	jasmonic acid biosynthetic process	17	1	0.79	0.55478
GO:0016137	glycoside metabolic process	17	1	0.79	0.55478
GO:0006638	neutral lipid metabolic process	17	1	0.79	0.55478
GO:0006639	acylglycerol metabolic process	17	1	0.79	0.55478
GO:0001676	long-chain fatty acid metabolic process	17	1	0.79	0.55478
GO:0042136	neurotransmitter biosynthetic process	17	1	0.79	0.55478
GO:0071417	cellular response to organonitrogen comp...	17	1	0.79	0.55478
GO:0042044	fluid transport	17	1	0.79	0.55478
GO:0009627	systemic acquired resistance	62	3	2.88	0.55481
GO:0043401	steroid hormone mediated signaling pathw...	62	3	2.88	0.55481
GO:0071365	cellular response to auxin stimulus	151	7	7.01	0.55697
GO:0006612	protein targeting to membrane	40	2	1.86	0.56055
GO:0006486	protein glycosylation	85	4	3.95	0.56153
GO:0043413	macromolecule glycosylation	85	4	3.95	0.56153
GO:0032787	monocarboxylic acid metabolic process	406	22	18.86	0.56182
GO:0008610	lipid biosynthetic process	394	18	18.3	0.56426
GO:0065009	regulation of molecular function	460	21	21.37	0.56571
GO:0071383	cellular response to steroid hormone sti...	63	3	2.93	0.56576
GO:0071236	cellular response to antibiotic	108	5	5.02	0.5675
GO:0009101	glycoprotein biosynthetic process	86	4	3.99	0.57087
GO:0071407	cellular response to organic cyclic comp...	153	7	7.11	0.57106
GO:0044273	sulfur compound catabolic process	26	5	1.21	0.57303
GO:0006402	mRNA catabolic process	41	2	1.9	0.57408
GO:0048506	regulation of timing of meristematic pha...	18	1	0.84	0.57549
GO:0009704	de-etiolation	18	1	0.84	0.57549
GO:0010315	auxin efflux	18	1	0.84	0.57549
GO:0042773	ATP synthesis coupled electron transport	18	1	0.84	0.57549
GO:0010112	regulation of systemic acquired resistan...	18	1	0.84	0.57549
GO:0016128	phytosteroid metabolic process	18	1	0.84	0.57549
GO:0010030	positive regulation of seed germination	18	1	0.84	0.57549
GO:0048510	regulation of timing of transition from ...	18	1	0.84	0.57549
GO:0009960	endosperm development	18	1	0.84	0.57549
GO:0015996	chlorophyll catabolic process	18	1	0.84	0.57549
GO:0051187	cofactor catabolic process	64	3	2.97	0.57655
GO:0033121	regulation of purine nucleotide cataboli...	64	3	2.97	0.57655
GO:0009100	glycoprotein metabolic process	87	4	4.04	0.5801
GO:0031348	negative regulation of defense response	44	4	2.04	0.58538
GO:0030811	regulation of nucleotide catabolic proce...	65	3	3.02	0.58716
GO:0009637	response to blue light	65	3	3.02	0.58716
GO:0050778	positive regulation of immune response	65	3	3.02	0.58716
GO:0009118	regulation of nucleoside metabolic proce...	65	3	3.02	0.58716
GO:0002684	positive regulation of immune system pro...	65	3	3.02	0.58716
GO:0031349	positive regulation of defense response	65	3	3.02	0.58716
GO:0009555	pollen development	200	9	9.29	0.58726
GO:0072329	monocarboxylic acid catabolic process	42	2	1.95	0.5873
GO:0021700	developmental maturation	178	8	8.27	0.58921
GO:0010118	stomatal movement	111	5	5.16	0.59207
GO:0048583	regulation of response to stimulus	475	25	22.07	0.59326
GO:0046686	response to cadmium ion	467	21	21.69	0.59415
GO:0005991	trehalose metabolic process	19	1	0.88	0.59524
GO:0005992	trehalose biosynthetic process	19	1	0.88	0.59524
GO:0006406	mRNA export from nucleus	19	1	0.88	0.59524
GO:0010089	xylem development	19	1	0.88	0.59524
GO:0010252	auxin homeostasis	19	1	0.88	0.59524
GO:0009173	pyrimidine ribonucleoside monophosphate ...	19	1	0.88	0.59524
GO:0009174	pyrimidine ribonucleoside monophosphate ...	19	1	0.88	0.59524
GO:0072530	purine-containing compound transmembrane...	19	1	0.88	0.59524
GO:0006222	UMP biosynthetic process	19	1	0.88	0.59524
GO:0046049	UMP metabolic process	19	1	0.88	0.59524
GO:0071427	mRNA-containing ribonucleoprotein comple...	19	1	0.88	0.59524
GO:0048827	phyllome development	357	16	16.58	0.59581
GO:0048545	response to steroid hormone	66	3	3.07	0.59761
GO:0071695	anatomical structure maturation	157	7	7.29	0.59858
GO:0000271	polysaccharide biosynthetic process	148	12	6.88	0.59919
GO:0050801	ion homeostasis	138	10	6.41	0.60173
GO:0044706	multi-multicellular organism process	203	9	9.43	0.60527
GO:1900542	regulation of purine nucleotide metaboli...	67	3	3.11	0.60788
GO:0048232	male gamete generation	67	3	3.11	0.60788
GO:0015698	inorganic anion transport	67	3	3.11	0.60788
GO:1902410	mitotic cytokinetic process	44	2	2.04	0.61283
GO:0006536	glutamate metabolic process	20	1	0.93	0.61407
GO:0080022	primary root development	20	1	0.93	0.61407
GO:0006071	glycerol metabolic process	20	1	0.93	0.61407
GO:0009785	blue light signaling pathway	20	1	0.93	0.61407
GO:0009250	glucan biosynthetic process	91	4	4.23	0.61584
GO:0006140	regulation of nucleotide metabolic proce...	68	3	3.16	0.61797
GO:0080134	regulation of response to stress	212	13	9.85	0.62044
GO:0012501	programmed cell death	251	11	11.66	0.62244
GO:0009308	amine metabolic process	115	5	5.34	0.62359
GO:0006633	fatty acid biosynthetic process	138	6	6.41	0.62402
GO:0009582	detection of abiotic stimulus	69	3	3.21	0.62789
GO:0019344	cysteine biosynthetic process	21	1	0.98	0.63203
GO:0009686	gibberellin biosynthetic process	21	1	0.98	0.63203
GO:0016102	diterpenoid biosynthetic process	21	1	0.98	0.63203
GO:0006119	oxidative phosphorylation	21	1	0.98	0.63203
GO:0046149	pigment catabolic process	21	1	0.98	0.63203
GO:0032507	maintenance of protein location in cell	21	1	0.98	0.63203
GO:0006783	heme biosynthetic process	21	1	0.98	0.63203
GO:0050790	regulation of catalytic activity	411	18	19.09	0.63699
GO:0006662	glycerol ether metabolic process	46	2	2.14	0.63712
GO:0018904	ether metabolic process	46	2	2.14	0.63712
GO:0032506	cytokinetic process	46	2	2.14	0.63712
GO:0048367	shoot system development	634	28	29.45	0.63894
GO:0009893	positive regulation of metabolic process	277	12	12.87	0.64014
GO:0048609	multicellular organismal reproductive pr...	164	7	7.62	0.64446
GO:0051173	positive regulation of nitrogen compound...	233	10	10.82	0.64692
GO:0033015	tetrapyrrole catabolic process	22	1	1.02	0.64915
GO:0006901	vesicle coating	22	1	1.02	0.64915
GO:0006623	protein targeting to vacuole	22	1	1.02	0.64915
GO:1901421	positive regulation of response to alcoh...	22	1	1.02	0.64915
GO:0072665	protein localization to vacuole	22	1	1.02	0.64915
GO:0072666	establishment of protein localization to...	22	1	1.02	0.64915
GO:0006787	porphyrin-containing compound catabolic ...	22	1	1.02	0.64915
GO:0071483	cellular response to blue light	22	1	1.02	0.64915
GO:0009789	positive regulation of abscisic acid-act...	22	1	1.02	0.64915
GO:1905959	positive regulation of cellular response...	22	1	1.02	0.64915
GO:0015980	energy derivation by oxidation of organi...	95	4	4.41	0.64963
GO:0010043	response to zinc ion	72	3	3.34	0.65656
GO:0042180	cellular ketone metabolic process	58	6	2.69	0.65668
GO:0009863	salicylic acid mediated signaling pathwa...	48	2	2.23	0.66021
GO:0033554	cellular response to stress	722	37	33.54	0.66303
GO:0006900	vesicle budding from membrane	23	1	1.07	0.66548
GO:0006635	fatty acid beta-oxidation	23	1	1.07	0.66548
GO:0061025	membrane fusion	23	1	1.07	0.66548
GO:0009129	pyrimidine nucleoside monophosphate meta...	23	1	1.07	0.66548
GO:0046189	phenol-containing compound biosynthetic ...	23	1	1.07	0.66548
GO:0009130	pyrimidine nucleoside monophosphate bios...	23	1	1.07	0.66548
GO:0022904	respiratory electron transport chain	23	1	1.07	0.66548
GO:0009750	response to fructose	23	1	1.07	0.66548
GO:0010051	xylem and phloem pattern formation	73	3	3.39	0.66576
GO:0048582	positive regulation of post-embryonic de...	73	3	3.39	0.66576
GO:0002253	activation of immune response	49	2	2.28	0.67131
GO:0002218	activation of innate immune response	49	2	2.28	0.67131
GO:0051704	multi-organism process	1298	94	60.3	0.67222
GO:0016051	carbohydrate biosynthetic process	252	16	11.71	0.67245
GO:0031347	regulation of defense response	175	11	8.13	0.67427
GO:0006576	cellular biogenic amine metabolic proces...	74	3	3.44	0.67477
GO:0051345	positive regulation of hydrolase activit...	74	3	3.44	0.67477
GO:0045229	external encapsulating structure organiz...	167	23	7.76	0.67697
GO:0000160	phosphorelay signal transduction system	194	24	9.01	0.6772
GO:0048584	positive regulation of response to stimu...	146	6	6.78	0.67785
GO:0009734	auxin-activated signaling pathway	146	6	6.78	0.67785
GO:0046578	regulation of Ras protein signal transdu...	50	2	2.32	0.68211
GO:0010035	response to inorganic substance	951	69	44.18	0.68245
GO:0043067	regulation of programmed cell death	76	3	3.53	0.69227
GO:0034765	regulation of ion transmembrane transpor...	76	3	3.53	0.69227
GO:0070301	cellular response to hydrogen peroxide	51	2	2.37	0.69261
GO:0009593	detection of chemical stimulus	35	5	1.63	0.6935
GO:0071554	cell wall organization or biogenesis	269	27	12.5	0.69421
GO:0048653	anther development	25	1	1.16	0.6959
GO:0030522	intracellular receptor signaling pathway	25	1	1.16	0.6959
GO:0042168	heme metabolic process	25	1	1.16	0.6959
GO:0045185	maintenance of protein location	25	1	1.16	0.6959
GO:0009826	unidimensional cell growth	220	9	10.22	0.69928
GO:0048585	negative regulation of response to stimu...	152	8	7.06	0.69963
GO:0051049	regulation of transport	126	5	5.85	0.70236
GO:0043547	positive regulation of GTPase activity	52	2	2.42	0.70283
GO:0010646	regulation of cell communication	268	11	12.45	0.7064
GO:0072330	monocarboxylic acid biosynthetic process	268	11	12.45	0.7064
GO:0072527	pyrimidine-containing compound metabolic...	78	3	3.62	0.70904
GO:0016999	antibiotic metabolic process	138	9	6.41	0.71004
GO:0009567	double fertilization forming a zygote an...	26	1	1.21	0.71005
GO:0007178	transmembrane receptor protein serine/th...	26	1	1.21	0.71005
GO:0055074	calcium ion homeostasis	26	1	1.21	0.71005
GO:0009220	pyrimidine ribonucleotide biosynthetic p...	26	1	1.21	0.71005
GO:0009218	pyrimidine ribonucleotide metabolic proc...	26	1	1.21	0.71005
GO:0051235	maintenance of location	53	2	2.46	0.71277
GO:0009742	brassinosteroid mediated signaling pathw...	53	2	2.46	0.71277
GO:0006820	anion transport	247	10	11.47	0.71702
GO:0015931	nucleobase-containing compound transport	104	4	4.83	0.71818
GO:0071367	cellular response to brassinosteroid sti...	54	2	2.51	0.72242
GO:0043087	regulation of GTPase activity	54	2	2.51	0.72242
GO:2000242	negative regulation of reproductive proc...	54	2	2.51	0.72242
GO:0019395	fatty acid oxidation	27	1	1.25	0.72355
GO:0071166	ribonucleoprotein complex localization	27	1	1.25	0.72355
GO:0016197	endosomal transport	27	1	1.25	0.72355
GO:0051193	regulation of cofactor metabolic process	27	1	1.25	0.72355
GO:0044247	cellular polysaccharide catabolic proces...	27	1	1.25	0.72355
GO:0009251	glucan catabolic process	27	1	1.25	0.72355
GO:0071426	ribonucleoprotein complex export from nu...	27	1	1.25	0.72355
GO:0034762	regulation of transmembrane transport	80	3	3.72	0.72511
GO:0008299	isoprenoid biosynthetic process	105	4	4.88	0.72515
GO:0071555	cell wall organization	144	22	6.69	0.72591
GO:0005982	starch metabolic process	55	2	2.55	0.7318
GO:0015893	drug transport	106	4	4.92	0.73199
GO:0035690	cellular response to drug	131	5	6.09	0.73414
GO:0006487	protein N-linked glycosylation	28	1	1.3	0.73642
GO:0051156	glucose 6-phosphate metabolic process	28	1	1.3	0.73642
GO:0006098	pentose-phosphate shunt	28	1	1.3	0.73642
GO:0032101	regulation of response to external stimu...	59	4	2.74	0.73919
GO:0060560	developmental growth involved in morphog...	252	10	11.71	0.73975
GO:0097237	cellular response to toxic substance	56	2	2.6	0.74091
GO:0000281	mitotic cytokinesis	56	2	2.6	0.74091
GO:1901264	carbohydrate derivative transport	56	2	2.6	0.74091
GO:1901659	glycosyl compound biosynthetic process	182	7	8.45	0.74727
GO:0006855	drug transmembrane transport	83	3	3.86	0.7479
GO:0007584	response to nutrient	29	1	1.35	0.7487
GO:0006302	double-strand break repair	29	1	1.35	0.7487
GO:0070588	calcium ion transmembrane transport	29	1	1.35	0.7487
GO:0009062	fatty acid catabolic process	29	1	1.35	0.7487
GO:2000280	regulation of root development	29	1	1.35	0.7487
GO:0009741	response to brassinosteroid	84	3	3.9	0.75515
GO:0045017	glycerolipid biosynthetic process	84	3	3.9	0.75515
GO:0009966	regulation of signal transduction	256	10	11.89	0.75704
GO:0055076	transition metal ion homeostasis	58	2	2.69	0.75834
GO:0006779	porphyrin-containing compound biosynthet...	58	2	2.69	0.75834
GO:0007264	small GTPase mediated signal transductio...	160	6	7.43	0.75939
GO:0006534	cysteine metabolic process	30	1	1.39	0.7604
GO:0006405	RNA export from nucleus	30	1	1.39	0.7604
GO:0051028	mRNA transport	30	1	1.39	0.7604
GO:0006740	NADPH regeneration	30	1	1.39	0.7604
GO:0048638	regulation of developmental growth	85	3	3.95	0.76223
GO:0044106	cellular amine metabolic process	85	3	3.95	0.76223
GO:0048581	negative regulation of post-embryonic de...	85	3	3.95	0.76223
GO:0051241	negative regulation of multicellular org...	111	4	5.16	0.76428
GO:0048316	seed development	376	15	17.47	0.76503
GO:0006812	cation transport	477	22	22.16	0.76661
GO:0090150	establishment of protein localization to...	59	2	2.74	0.76667
GO:0072657	protein localization to membrane	59	2	2.74	0.76667
GO:0009968	negative regulation of signal transducti...	86	3	3.99	0.76915
GO:0007167	enzyme linked receptor protein signaling...	31	1	1.44	0.77156
GO:0040034	regulation of development, heterochronic	31	1	1.44	0.77156
GO:0007265	Ras protein signal transduction	60	2	2.79	0.77475
GO:0010218	response to far red light	60	2	2.79	0.77475
GO:2000243	positive regulation of reproductive proc...	60	2	2.79	0.77475
GO:0023057	negative regulation of signaling	87	3	4.04	0.7759
GO:0010648	negative regulation of cell communicatio...	87	3	4.04	0.7759
GO:0023051	regulation of signaling	261	10	12.12	0.77751
GO:0055080	cation homeostasis	113	8	5.25	0.77841
GO:0048522	positive regulation of cellular process	357	14	16.58	0.78048
GO:0010154	fruit development	428	17	19.88	0.78202
GO:0031503	protein-containing complex localization	32	1	1.49	0.7822
GO:0018298	protein-chromophore linkage	32	1	1.49	0.7822
GO:0009834	plant-type secondary cell wall biogenesi...	32	1	1.49	0.7822
GO:0009809	lignin biosynthetic process	32	1	1.49	0.7822
GO:0046364	monosaccharide biosynthetic process	32	1	1.49	0.7822
GO:1902532	negative regulation of intracellular sig...	32	1	1.49	0.7822
GO:0016117	carotenoid biosynthetic process	32	1	1.49	0.7822
GO:0016109	tetraterpenoid biosynthetic process	32	1	1.49	0.7822
GO:0009070	serine family amino acid biosynthetic pr...	32	1	1.49	0.7822
GO:1901137	carbohydrate derivative biosynthetic pro...	456	20	21.18	0.78228
GO:0008202	steroid metabolic process	61	2	2.83	0.78258
GO:0009411	response to UV	115	4	5.34	0.78787
GO:0098656	anion transmembrane transport	115	4	5.34	0.78787
GO:0016192	vesicle-mediated transport	383	15	17.79	0.78838
GO:0000904	cell morphogenesis involved in different...	191	7	8.87	0.79003
GO:0033014	tetrapyrrole biosynthetic process	62	2	2.88	0.79017
GO:0051056	regulation of small GTPase mediated sign...	62	2	2.88	0.79017
GO:0010038	response to metal ion	585	27	27.17	0.79223
GO:0006563	L-serine metabolic process	33	1	1.53	0.79234
GO:0010109	regulation of photosynthesis	33	1	1.53	0.79234
GO:0051261	protein depolymerization	33	1	1.53	0.79234
GO:0048518	positive regulation of biological proces...	525	21	24.39	0.79264
GO:0010604	positive regulation of macromolecule met...	241	9	11.2	0.794
GO:0022412	cellular process involved in reproductio...	90	3	4.18	0.79519
GO:0032879	regulation of localization	142	5	6.6	0.79519
GO:0046148	pigment biosynthetic process	142	5	6.6	0.79519
GO:0016573	histone acetylation	34	1	1.58	0.80202
GO:0016485	protein processing	34	1	1.58	0.80202
GO:0006473	protein acetylation	34	1	1.58	0.80202
GO:0006475	internal protein amino acid acetylation	34	1	1.58	0.80202
GO:0006611	protein export from nucleus	34	1	1.58	0.80202
GO:0018393	internal peptidyl-lysine acetylation	34	1	1.58	0.80202
GO:0018394	peptidyl-lysine acetylation	34	1	1.58	0.80202
GO:0048878	chemical homeostasis	195	11	9.06	0.8023
GO:0014070	response to organic cyclic compound	341	22	15.84	0.80428
GO:0007267	cell-cell signaling	64	2	2.97	0.80466
GO:0007018	microtubule-based movement	64	2	2.97	0.80466
GO:0006644	phospholipid metabolic process	170	6	7.9	0.80765
GO:0034220	ion transmembrane transport	516	23	23.97	0.8109
GO:0022610	biological adhesion	35	1	1.63	0.81124
GO:0007155	cell adhesion	35	1	1.63	0.81124
GO:0051168	nuclear export	35	1	1.63	0.81124
GO:0006289	nucleotide-excision repair	35	1	1.63	0.81124
GO:0000911	cytokinesis by cell plate formation	35	1	1.63	0.81124
GO:0061640	cytoskeleton-dependent cytokinesis	65	2	3.02	0.81156
GO:0046474	glycerophospholipid biosynthetic process	65	2	3.02	0.81156
GO:0006401	RNA catabolic process	65	2	3.02	0.81156
GO:0006605	protein targeting	171	6	7.94	0.81203
GO:0051240	positive regulation of multicellular org...	93	3	4.32	0.81307
GO:0042455	ribonucleoside biosynthetic process	120	4	5.57	0.81467
GO:0060918	auxin transport	66	2	3.07	0.81825
GO:0046395	carboxylic acid catabolic process	121	4	5.62	0.81968
GO:0016054	organic acid catabolic process	121	4	5.62	0.81968
GO:0009163	nucleoside biosynthetic process	121	4	5.62	0.81968
GO:0006816	calcium ion transport	36	1	1.67	0.82003
GO:0046835	carbohydrate phosphorylation	36	1	1.67	0.82003
GO:0010091	trichome branching	36	1	1.67	0.82003
GO:0000910	cytokinesis	95	3	4.41	0.82425
GO:0010647	positive regulation of cell communicatio...	67	2	3.11	0.82472
GO:0006468	protein phosphorylation	1069	44	49.66	0.82545
GO:0046486	glycerolipid metabolic process	149	5	6.92	0.82796
GO:0042744	hydrogen peroxide catabolic process	37	1	1.72	0.82842
GO:0016116	carotenoid metabolic process	37	1	1.72	0.82842
GO:0016108	tetraterpenoid metabolic process	37	1	1.72	0.82842
GO:0010229	inflorescence development	37	1	1.72	0.82842
GO:0016049	cell growth	324	12	15.05	0.8285
GO:0006875	cellular metal ion homeostasis	68	2	3.16	0.83099
GO:0072528	pyrimidine-containing compound biosynthe...	68	2	3.16	0.83099
GO:0003006	developmental process involved in reprod...	981	40	45.57	0.8316
GO:0017038	protein import	97	3	4.51	0.83485
GO:0045595	regulation of cell differentiation	97	3	4.51	0.83485
GO:0019682	glyceraldehyde-3-phosphate metabolic pro...	38	1	1.77	0.83641
GO:0043543	protein acylation	38	1	1.77	0.83641
GO:0016050	vesicle organization	38	1	1.77	0.83641
GO:0044275	cellular carbohydrate catabolic process	38	1	1.77	0.83641
GO:0006099	tricarboxylic acid cycle	38	1	1.77	0.83641
GO:0006101	citrate metabolic process	38	1	1.77	0.83641
GO:0043255	regulation of carbohydrate biosynthetic ...	38	1	1.77	0.83641
GO:0022603	regulation of anatomical structure morph...	98	3	4.55	0.83994
GO:0006811	ion transport	694	30	32.24	0.8414
GO:0009914	hormone transport	70	2	3.25	0.84292
GO:0048481	plant ovule development	39	1	1.81	0.84404
GO:0006839	mitochondrial transport	39	1	1.81	0.84404
GO:0010675	regulation of cellular carbohydrate meta...	39	1	1.81	0.84404
GO:0009740	gibberellic acid mediated signaling path...	39	1	1.81	0.84404
GO:0035670	plant-type ovary development	39	1	1.81	0.84404
GO:0044272	sulfur compound biosynthetic process	179	6	8.32	0.84431
GO:0051094	positive regulation of developmental pro...	99	3	4.6	0.84489
GO:0009911	positive regulation of flower developmen...	40	1	1.86	0.85131
GO:0006862	nucleotide transport	40	1	1.86	0.85131
GO:0009566	fertilization	40	1	1.86	0.85131
GO:0051302	regulation of cell division	40	1	1.86	0.85131
GO:0007034	vacuolar transport	40	1	1.86	0.85131
GO:0072593	reactive oxygen species metabolic proces...	104	5	4.83	0.8528
GO:0006790	sulfur compound metabolic process	293	14	13.61	0.85325
GO:0051258	protein polymerization	72	2	3.34	0.85408
GO:0006351	transcription, DNA-templated	1782	114	82.78	0.85571
GO:0097659	nucleic acid-templated transcription	1782	114	82.78	0.85571
GO:0009165	nucleotide biosynthetic process	284	10	13.19	0.85581
GO:0006650	glycerophospholipid metabolic process	129	4	5.99	0.85587
GO:0009910	negative regulation of flower developmen...	41	1	1.9	0.85824
GO:0010476	gibberellin mediated signaling pathway	41	1	1.9	0.85824
GO:0010182	sugar mediated signaling pathway	41	1	1.9	0.85824
GO:0009756	carbohydrate mediated signaling	41	1	1.9	0.85824
GO:1901293	nucleoside phosphate biosynthetic proces...	285	10	13.24	0.85865
GO:0031324	negative regulation of cellular metaboli...	285	10	13.24	0.85865
GO:0019359	nicotinamide nucleotide biosynthetic pro...	73	2	3.39	0.85938
GO:0006575	cellular modified amino acid metabolic p...	103	3	4.78	0.8634
GO:0030003	cellular cation homeostasis	74	2	3.44	0.86451
GO:0019363	pyridine nucleotide biosynthetic process	74	2	3.44	0.86451
GO:0080147	root hair cell development	74	2	3.44	0.86451
GO:0032392	DNA geometric change	42	1	1.95	0.86485
GO:0032508	DNA duplex unwinding	42	1	1.95	0.86485
GO:0048598	embryonic morphogenesis	42	1	1.95	0.86485
GO:0015995	chlorophyll biosynthetic process	42	1	1.95	0.86485
GO:0065007	biological regulation	3968	218	184.32	0.86491
GO:0009908	flower development	339	12	15.75	0.86961
GO:0072350	tricarboxylic acid metabolic process	43	1	2	0.87115
GO:0071370	cellular response to gibberellin stimulu...	43	1	2	0.87115
GO:0007276	gamete generation	105	3	4.88	0.87191
GO:0048229	gametophyte development	291	10	13.52	0.87477
GO:0009201	ribonucleoside triphosphate biosynthetic...	134	4	6.22	0.87521
GO:0046854	phosphatidylinositol phosphorylation	44	1	2.04	0.87715
GO:0009142	nucleoside triphosphate biosynthetic pro...	135	4	6.27	0.8788
GO:0034614	cellular response to reactive oxygen spe...	77	2	3.58	0.87888
GO:0002831	regulation of response to biotic stimulu...	48	3	2.23	0.88201
GO:0048466	androecium development	45	1	2.09	0.88288
GO:0006898	receptor-mediated endocytosis	45	1	2.09	0.88288
GO:0050657	nucleic acid transport	45	1	2.09	0.88288
GO:0050658	RNA transport	45	1	2.09	0.88288
GO:0048443	stamen development	45	1	2.09	0.88288
GO:0017001	antibiotic catabolic process	45	1	2.09	0.88288
GO:0010087	phloem or xylem histogenesis	45	1	2.09	0.88288
GO:0051236	establishment of RNA localization	45	1	2.09	0.88288
GO:0046496	nicotinamide nucleotide metabolic proces...	108	3	5.02	0.88379
GO:0010243	response to organonitrogen compound	195	39	9.06	0.88393
GO:0019318	hexose metabolic process	137	4	6.36	0.8857
GO:0019362	pyridine nucleotide metabolic process	109	3	5.06	0.88753
GO:0046834	lipid phosphorylation	46	1	2.14	0.88834
GO:0003333	amino acid transmembrane transport	46	1	2.14	0.88834
GO:0051649	establishment of localization in cell	568	21	26.39	0.88834
GO:0061024	membrane organization	110	3	5.11	0.89116
GO:0009813	flavonoid biosynthetic process	80	2	3.72	0.89183
GO:0015988	energy coupled proton transmembrane tran...	47	1	2.18	0.89355
GO:0090662	ATP hydrolysis coupled transmembrane tra...	47	1	2.18	0.89355
GO:0099131	ATP hydrolysis coupled ion transmembrane...	47	1	2.18	0.89355
GO:0099132	ATP hydrolysis coupled cation transmembr...	47	1	2.18	0.89355
GO:0015991	ATP hydrolysis coupled proton transport	47	1	2.18	0.89355
GO:0006873	cellular ion homeostasis	81	2	3.76	0.89586
GO:0009808	lignin metabolic process	48	1	2.23	0.89851
GO:0033865	nucleoside bisphosphate metabolic proces...	48	1	2.23	0.89851
GO:0033875	ribonucleoside bisphosphate metabolic pr...	48	1	2.23	0.89851
GO:0006403	RNA localization	48	1	2.23	0.89851
GO:0000097	sulfur amino acid biosynthetic process	48	1	2.23	0.89851
GO:0006220	pyrimidine nucleotide metabolic process	48	1	2.23	0.89851
GO:0006221	pyrimidine nucleotide biosynthetic proce...	48	1	2.23	0.89851
GO:0034032	purine nucleoside bisphosphate metabolic...	48	1	2.23	0.89851
GO:0046488	phosphatidylinositol metabolic process	82	2	3.81	0.89974
GO:0048523	negative regulation of cellular process	453	16	21.04	0.90063
GO:0046942	carboxylic acid transport	113	3	5.25	0.90143
GO:0015849	organic acid transport	113	3	5.25	0.90143
GO:0035556	intracellular signal transduction	496	38	23.04	0.90182
GO:0048440	carpel development	49	1	2.28	0.90325
GO:0071322	cellular response to carbohydrate stimul...	49	1	2.28	0.90325
GO:0006897	endocytosis	114	3	5.3	0.90465
GO:0000003	reproduction	1170	46	54.35	0.90465
GO:0090567	reproductive shoot system development	356	12	16.54	0.90632
GO:0006869	lipid transport	84	2	3.9	0.90711
GO:1904029	regulation of cyclin-dependent protein k...	50	1	2.32	0.90776
GO:0000079	regulation of cyclin-dependent protein s...	50	1	2.32	0.90776
GO:0071702	organic substance transport	916	35	42.55	0.9088
GO:0031323	regulation of cellular metabolic process	2136	130	99.22	0.90949
GO:0036211	protein modification process	2005	85	93.14	0.90973
GO:0006464	cellular protein modification process	2005	85	93.14	0.90973
GO:1902531	regulation of intracellular signal trans...	116	3	5.39	0.91081
GO:0098657	import into cell	116	3	5.39	0.91081
GO:0006733	oxidoreduction coenzyme metabolic proces...	116	3	5.39	0.91081
GO:0042364	water-soluble vitamin biosynthetic proce...	51	1	2.37	0.91206
GO:0046939	nucleotide phosphorylation	86	2	3.99	0.91397
GO:0072525	pyridine-containing compound biosyntheti...	86	2	3.99	0.91397
GO:0006778	porphyrin-containing compound metabolic ...	86	2	3.99	0.91397
GO:0032774	RNA biosynthetic process	1799	114	83.57	0.91401
GO:0031326	regulation of cellular biosynthetic proc...	1901	117	88.31	0.9148
GO:0016310	phosphorylation	1504	60	69.86	0.91513
GO:0042133	neurotransmitter metabolic process	55	3	2.55	0.91544
GO:0061458	reproductive system development	827	31	38.42	0.91587
GO:0048608	reproductive structure development	827	31	38.42	0.91587
GO:0042743	hydrogen peroxide metabolic process	52	1	2.42	0.91617
GO:0019219	regulation of nucleobase-containing comp...	1800	114	83.61	0.91666
GO:0098662	inorganic cation transmembrane transport	210	9	9.76	0.91719
GO:0045454	cell redox homeostasis	148	4	6.88	0.91787
GO:0051641	cellular localization	648	29	30.1	0.91921
GO:0009791	post-embryonic development	1067	41	49.57	0.91952
GO:0033013	tetrapyrrole metabolic process	88	2	4.09	0.92035
GO:0055114	oxidation-reduction process	1351	53	62.76	0.92312
GO:0006928	movement of cell or subcellular componen...	89	2	4.13	0.92337
GO:0042440	pigment metabolic process	179	5	8.32	0.9235
GO:0065008	regulation of biological quality	881	44	40.92	0.9235
GO:0007346	regulation of mitotic cell cycle	54	1	2.51	0.92381
GO:0006109	regulation of carbohydrate metabolic pro...	54	1	2.51	0.92381
GO:0009060	aerobic respiration	54	1	2.51	0.92381
GO:0072524	pyridine-containing compound metabolic p...	121	3	5.62	0.92467
GO:0006754	ATP biosynthetic process	121	3	5.62	0.92467
GO:0044703	multi-organism reproductive process	341	11	15.84	0.92491
GO:0009892	negative regulation of metabolic process	393	13	18.26	0.92571
GO:0006007	glucose catabolic process	90	2	4.18	0.92629
GO:0044087	regulation of cellular component biogene...	55	1	2.55	0.92736
GO:0098655	cation transmembrane transport	216	9	10.03	0.92942
GO:0007166	cell surface receptor signaling pathway	123	3	5.71	0.92964
GO:0051172	negative regulation of nitrogen compound...	265	8	12.31	0.93015
GO:0043624	cellular protein complex disassembly	56	1	2.6	0.93075
GO:0022414	reproductive process	1152	44	53.51	0.93309
GO:0015711	organic anion transport	155	4	7.2	0.93387
GO:0048467	gynoecium development	57	1	2.65	0.93398
GO:0051604	protein maturation	57	1	2.65	0.93398
GO:0006767	water-soluble vitamin metabolic process	57	1	2.65	0.93398
GO:0048764	trichoblast maturation	93	2	4.32	0.93441
GO:0048765	root hair cell differentiation	93	2	4.32	0.93441
GO:0009967	positive regulation of signal transducti...	58	1	2.69	0.93707
GO:0022900	electron transport chain	186	5	8.64	0.9375
GO:0009889	regulation of biosynthetic process	1914	117	88.91	0.93853
GO:0009145	purine nucleoside triphosphate biosynthe...	127	3	5.9	0.93868
GO:0009206	purine ribonucleoside triphosphate biosy...	127	3	5.9	0.93868
GO:0019320	hexose catabolic process	95	2	4.41	0.93935
GO:0046365	monosaccharide catabolic process	95	2	4.41	0.93935
GO:0001505	regulation of neurotransmitter levels	62	3	2.88	0.93942
GO:0051093	negative regulation of developmental pro...	158	4	7.34	0.93982
GO:0023056	positive regulation of signaling	59	1	2.74	0.94
GO:0006334	nucleosome assembly	59	1	2.74	0.94
GO:0098660	inorganic ion transmembrane transport	222	9	10.31	0.94003
GO:0048193	Golgi vesicle transport	96	2	4.46	0.94168
GO:0034599	cellular response to oxidative stress	96	2	4.46	0.94168
GO:0042451	purine nucleoside biosynthetic process	96	2	4.46	0.94168
GO:0046129	purine ribonucleoside biosynthetic proce...	96	2	4.46	0.94168
GO:0009793	embryo development ending in seed dorman...	273	8	12.68	0.94269
GO:0048589	developmental growth	327	10	15.19	0.94288
GO:1903507	negative regulation of nucleic acid-temp...	160	4	7.43	0.94351
GO:0045892	negative regulation of transcription, DN...	160	4	7.43	0.94351
GO:1902679	negative regulation of RNA biosynthetic ...	160	4	7.43	0.94351
GO:0072594	establishment of protein localization to...	160	4	7.43	0.94351
GO:0008654	phospholipid biosynthetic process	97	2	4.51	0.94393
GO:0010054	trichoblast differentiation	97	2	4.51	0.94393
GO:0090407	organophosphate biosynthetic process	407	13	18.91	0.94436
GO:0034728	nucleosome organization	61	1	2.83	0.94548
GO:0006865	amino acid transport	61	1	2.83	0.94548
GO:0009699	phenylpropanoid biosynthetic process	61	1	2.83	0.94548
GO:0048767	root hair elongation	61	1	2.83	0.94548
GO:0071804	cellular potassium ion transport	61	1	2.83	0.94548
GO:0071805	potassium ion transmembrane transport	61	1	2.83	0.94548
GO:0048469	cell maturation	98	2	4.55	0.9461
GO:0009451	RNA modification	131	3	6.09	0.94664
GO:0031497	chromatin assembly	62	1	2.88	0.94802
GO:0032984	protein-containing complex disassembly	62	1	2.88	0.94802
GO:0019953	sexual reproduction	163	4	7.57	0.94867
GO:0031327	negative regulation of cellular biosynth...	193	5	8.97	0.94916
GO:0009561	megagametogenesis	63	1	2.93	0.95045
GO:0042866	pyruvate biosynthetic process	63	1	2.93	0.95045
GO:0006096	glycolytic process	63	1	2.93	0.95045
GO:0046031	ADP metabolic process	63	1	2.93	0.95045
GO:0006757	ATP generation from ADP	63	1	2.93	0.95045
GO:0009890	negative regulation of biosynthetic proc...	194	5	9.01	0.95065
GO:0048519	negative regulation of biological proces...	672	25	31.22	0.95154
GO:0000902	cell morphogenesis	335	10	15.56	0.95263
GO:0015748	organophosphate ester transport	64	1	2.97	0.95276
GO:0009185	ribonucleoside diphosphate metabolic pro...	64	1	2.97	0.95276
GO:0009179	purine ribonucleoside diphosphate metabo...	64	1	2.97	0.95276
GO:0009135	purine nucleoside diphosphate metabolic ...	64	1	2.97	0.95276
GO:1905039	carboxylic acid transmembrane transport	64	1	2.97	0.95276
GO:1903825	organic acid transmembrane transport	64	1	2.97	0.95276
GO:0009156	ribonucleoside monophosphate biosyntheti...	166	4	7.71	0.95339
GO:0010605	negative regulation of macromolecule met...	363	11	16.86	0.95395
GO:0055082	cellular chemical homeostasis	102	2	4.74	0.954
GO:0010876	lipid localization	102	2	4.74	0.954
GO:0048468	cell development	337	10	15.65	0.95483
GO:0016571	histone methylation	65	1	3.02	0.95497
GO:0015994	chlorophyll metabolic process	65	1	3.02	0.95497
GO:0043085	positive regulation of catalytic activit...	136	3	6.32	0.95525
GO:0042592	homeostatic process	365	15	16.96	0.95548
GO:0009812	flavonoid metabolic process	103	2	4.78	0.95579
GO:0009057	macromolecule catabolic process	419	13	19.46	0.95698
GO:0045859	regulation of protein kinase activity	104	2	4.83	0.95752
GO:0006006	glucose metabolic process	104	2	4.83	0.95752
GO:0051253	negative regulation of RNA metabolic pro...	170	4	7.9	0.95906
GO:0043549	regulation of kinase activity	105	2	4.88	0.95918
GO:0048856	anatomical structure development	2101	83	97.6	0.95991
GO:0051174	regulation of phosphorus metabolic proce...	201	5	9.34	0.96005
GO:0019220	regulation of phosphate metabolic proces...	201	5	9.34	0.96005
GO:0005996	monosaccharide metabolic process	171	4	7.94	0.96037
GO:0019222	regulation of metabolic process	2430	139	112.88	0.96091
GO:0006333	chromatin assembly or disassembly	68	1	3.16	0.96099
GO:0065004	protein-DNA complex assembly	68	1	3.16	0.96099
GO:0099402	plant organ development	682	23	31.68	0.96238
GO:0044093	positive regulation of molecular functio...	141	3	6.55	0.96254
GO:0010090	trichome morphogenesis	69	1	3.21	0.96281
GO:0071824	protein-DNA complex subunit organization	69	1	3.21	0.96281
GO:0048438	floral whorl development	108	2	5.02	0.9638
GO:0070838	divalent metal ion transport	75	4	3.48	0.96393
GO:0000398	mRNA splicing, via spliceosome	70	1	3.25	0.96455
GO:0006165	nucleoside diphosphate phosphorylation	70	1	3.25	0.96455
GO:0006081	cellular aldehyde metabolic process	70	1	3.25	0.96455
GO:0009069	serine family amino acid metabolic proce...	70	1	3.25	0.96455
GO:0050794	regulation of cellular process	3307	182	153.62	0.96481
GO:0033365	protein localization to organelle	175	4	8.13	0.96525
GO:0009124	nucleoside monophosphate biosynthetic pr...	175	4	8.13	0.96525
GO:0015833	peptide transport	586	19	27.22	0.96599
GO:0048509	regulation of meristem development	71	1	3.3	0.96621
GO:0006323	DNA packaging	71	1	3.3	0.96621
GO:0009168	purine ribonucleoside monophosphate bios...	144	3	6.69	0.96636
GO:0009127	purine nucleoside monophosphate biosynth...	144	3	6.69	0.96636
GO:0051171	regulation of nitrogen compound metaboli...	2052	123	95.32	0.9664
GO:0050789	regulation of biological process	3689	198	171.36	0.9674
GO:0022411	cellular component disassembly	72	1	3.34	0.96779
GO:0043094	cellular metabolic compound salvage	72	1	3.34	0.96779
GO:0003002	regionalization	146	3	6.78	0.9687
GO:0072511	divalent inorganic cation transport	78	4	3.62	0.96873
GO:0000041	transition metal ion transport	78	4	3.62	0.96873
GO:1902600	proton transmembrane transport	73	1	3.39	0.96929
GO:0009063	cellular amino acid catabolic process	73	1	3.39	0.96929
GO:0009064	glutamine family amino acid metabolic pr...	73	1	3.39	0.96929
GO:0001932	regulation of protein phosphorylation	113	2	5.25	0.97041
GO:0010053	root epidermal cell differentiation	113	2	5.25	0.97041
GO:0000096	sulfur amino acid metabolic process	74	1	3.44	0.97073
GO:0009110	vitamin biosynthetic process	74	1	3.44	0.97073
GO:0051338	regulation of transferase activity	114	2	5.3	0.97158
GO:0009132	nucleoside diphosphate metabolic process	75	1	3.48	0.97209
GO:0042886	amide transport	597	19	27.73	0.97265
GO:0010558	negative regulation of macromolecule bio...	183	4	8.5	0.97338
GO:2000113	negative regulation of cellular macromol...	183	4	8.5	0.97338
GO:0048731	system development	1411	52	65.54	0.97369
GO:0032502	developmental process	2163	84	100.48	0.97444
GO:1903047	mitotic cell cycle process	117	2	5.43	0.97484
GO:0032989	cellular component morphogenesis	362	10	16.82	0.97557
GO:0043648	dicarboxylic acid metabolic process	78	1	3.62	0.97583
GO:0044419	interspecies interaction between organis...	154	3	7.15	0.97661
GO:1901699	cellular response to nitrogen compound	79	1	3.67	0.97696
GO:0006090	pyruvate metabolic process	80	1	3.72	0.97804
GO:0006766	vitamin metabolic process	80	1	3.72	0.97804
GO:0045934	negative regulation of nucleobase-contai...	189	4	8.78	0.97826
GO:0090627	plant epidermal cell differentiation	121	2	5.62	0.97863
GO:0009553	embryo sac development	121	2	5.62	0.97863
GO:0043412	macromolecule modification	2160	86	100.34	0.97865
GO:0006810	transport	1962	77	91.14	0.97918
GO:0042325	regulation of phosphorylation	122	2	5.67	0.97949
GO:0008213	protein alkylation	82	1	3.81	0.98004
GO:0006479	protein methylation	82	1	3.81	0.98004
GO:0000375	RNA splicing, via transesterification re...	83	1	3.86	0.98098
GO:0000377	RNA splicing, via transesterification re...	83	1	3.86	0.98098
GO:0044003	modification by symbiont of host morphol...	83	1	3.86	0.98098
GO:0019725	cellular homeostasis	256	6	11.89	0.98132
GO:0048437	floral organ development	125	2	5.81	0.98186
GO:0051817	modification of morphology or physiology...	84	1	3.9	0.98187
GO:0010026	trichome differentiation	84	1	3.9	0.98187
GO:0051128	regulation of cellular component organiz...	195	4	9.06	0.9823
GO:0010629	negative regulation of gene expression	289	7	13.42	0.98291
GO:0051234	establishment of localization	1978	77	91.88	0.98307
GO:0071900	regulation of protein serine/threonine k...	86	1	3.99	0.98352
GO:0009965	leaf morphogenesis	86	1	3.99	0.98352
GO:0043436	oxoacid metabolic process	992	42	46.08	0.98387
GO:0071705	nitrogen compound transport	730	23	33.91	0.98488
GO:0007275	multicellular organism development	1925	72	89.42	0.98492
GO:0008033	tRNA processing	88	1	4.09	0.98503
GO:0006508	proteolysis	705	22	32.75	0.98516
GO:0030154	cell differentiation	547	16	25.41	0.98527
GO:0006082	organic acid metabolic process	998	42	46.36	0.98548
GO:0040008	regulation of growth	167	3	7.76	0.98557
GO:0009698	phenylpropanoid metabolic process	89	1	4.13	0.98573
GO:0016570	histone modification	131	2	6.09	0.98584
GO:0007389	pattern specification process	168	3	7.8	0.9861
GO:0090626	plant epidermis morphogenesis	90	1	4.18	0.9864
GO:0009072	aromatic amino acid family metabolic pro...	90	1	4.18	0.9864
GO:0032501	multicellular organismal process	2122	80	98.57	0.98669
GO:0090305	nucleic acid phosphodiester bond hydroly...	267	6	12.4	0.98669
GO:0044403	symbiont process	133	2	6.18	0.98697
GO:0046390	ribose phosphate biosynthetic process	204	4	9.48	0.98705
GO:0009260	ribonucleotide biosynthetic process	204	4	9.48	0.98705
GO:0016569	covalent chromatin modification	134	2	6.22	0.9875
GO:0006886	intracellular protein transport	360	9	16.72	0.98791
GO:0051179	localization	2048	83	95.14	0.988
GO:0015031	protein transport	556	16	25.83	0.98801
GO:0010564	regulation of cell cycle process	93	1	4.32	0.98822
GO:0046907	intracellular transport	476	13	22.11	0.98864
GO:0035821	modification of morphology or physiology...	94	1	4.37	0.98877
GO:0006278	RNA-dependent DNA biosynthetic process	209	4	9.71	0.98913
GO:0016482	cytosolic transport	242	5	11.24	0.9892
GO:1901068	guanosine-containing compound metabolic ...	175	3	8.13	0.98933
GO:0051701	interaction with host	96	1	4.46	0.9898
GO:0006397	mRNA processing	211	4	9.8	0.98987
GO:0048364	root development	367	9	17.05	0.99006
GO:0006457	protein folding	212	4	9.85	0.99023
GO:0009624	response to nematode	97	1	4.51	0.99028
GO:0045184	establishment of protein localization	565	16	26.25	0.99028
GO:0022622	root system development	369	9	17.14	0.99061
GO:0030036	actin cytoskeleton organization	98	1	4.55	0.99073
GO:0071897	DNA biosynthetic process	214	4	9.94	0.9909
GO:0016071	mRNA metabolic process	248	5	11.52	0.99116
GO:0030029	actin filament-based process	101	1	4.69	0.99197
GO:0006310	DNA recombination	101	1	4.69	0.99197
GO:0010016	shoot system morphogenesis	145	2	6.74	0.99211
GO:0071103	DNA conformation change	146	2	6.78	0.99243
GO:0006091	generation of precursor metabolites and ...	378	9	17.56	0.99273
GO:0031399	regulation of protein modification proce...	147	2	6.83	0.99274
GO:1901069	guanosine-containing compound catabolic ...	148	2	6.88	0.99304
GO:0032259	methylation	380	9	17.65	0.99314
GO:0009152	purine ribonucleotide biosynthetic proce...	187	3	8.69	0.99326
GO:0006164	purine nucleotide biosynthetic process	188	3	8.73	0.99352
GO:0080090	regulation of primary metabolic process	2086	120	96.9	0.99396
GO:0008283	cell proliferation	107	1	4.97	0.99398
GO:0009056	catabolic process	1504	55	69.86	0.99429
GO:0055085	transmembrane transport	920	31	42.74	0.99458
GO:0009913	epidermal cell differentiation	195	3	9.06	0.99506
GO:0032268	regulation of cellular protein metabolic...	299	6	13.89	0.99524
GO:0072522	purine-containing compound biosynthetic ...	197	3	9.15	0.99543
GO:0007017	microtubule-based process	159	2	7.39	0.99563
GO:0070727	cellular macromolecule localization	429	16	19.93	0.99569
GO:0034613	cellular protein localization	397	9	18.44	0.99583
GO:0040007	growth	488	12	22.67	0.99605
GO:0008104	protein localization	603	16	28.01	0.99614
GO:0018205	peptidyl-lysine modification	118	1	5.48	0.99645
GO:0046039	GTP metabolic process	164	2	7.62	0.99647
GO:0030855	epithelial cell differentiation	207	3	9.62	0.99692
GO:0009658	chloroplast organization	122	1	5.67	0.99707
GO:0033036	macromolecule localization	734	26	34.1	0.99709
GO:0019752	carboxylic acid metabolic process	936	33	43.48	0.99711
GO:0017144	drug metabolic process	908	39	42.18	0.99721
GO:0044248	cellular catabolic process	1321	46	61.36	0.99729
GO:0051246	regulation of protein metabolic process	316	6	14.68	0.9973
GO:1901698	response to nitrogen compound	279	39	12.96	0.99738
GO:0046394	carboxylic acid biosynthetic process	537	15	24.95	0.99738
GO:0016053	organic acid biosynthetic process	538	15	24.99	0.99745
GO:0090558	plant epidermis development	213	3	9.89	0.99757
GO:0043588	skin development	214	3	9.94	0.99766
GO:0048869	cellular developmental process	708	19	32.89	0.99773
GO:0051726	regulation of cell cycle	176	2	8.18	0.99789
GO:0006413	translational initiation	131	1	6.09	0.9981
GO:0008380	RNA splicing	133	1	6.18	0.99828
GO:0000278	mitotic cell cycle	181	2	8.41	0.9983
GO:0010015	root morphogenesis	183	2	8.5	0.99844
GO:0008544	epidermis development	225	3	10.45	0.9985
GO:0009887	animal organ morphogenesis	185	2	8.59	0.99857
GO:0009790	embryo development	433	9	20.11	0.99861
GO:0006511	ubiquitin-dependent protein catabolic pr...	186	2	8.64	0.99863
GO:0043632	modification-dependent macromolecule cat...	188	2	8.73	0.99875
GO:0019941	modification-dependent protein catabolic...	188	2	8.73	0.99875
GO:0006796	phosphate-containing compound metabolic ...	2570	92	119.38	0.99879
GO:0060429	epithelium development	231	3	10.73	0.99882
GO:0006281	DNA repair	243	3	11.29	0.99927
GO:0044265	cellular macromolecule catabolic process	283	4	13.15	0.9993
GO:0051188	cofactor biosynthetic process	283	4	13.15	0.9993
GO:0006793	phosphorus metabolic process	2573	92	119.52	0.99936
GO:0009108	coenzyme biosynthetic process	204	2	9.48	0.99938
GO:0034622	cellular protein-containing complex asse...	286	4	13.29	0.99938
GO:0051603	proteolysis involved in cellular protein...	206	2	9.57	0.99943
GO:1901607	alpha-amino acid biosynthetic process	207	2	9.62	0.99945
GO:0006399	tRNA metabolic process	157	1	7.29	0.99946
GO:0051186	cofactor metabolic process	464	9	21.55	0.99948
GO:1901575	organic substance catabolic process	1379	45	64.06	0.99949
GO:0048646	anatomical structure formation involved ...	161	1	7.48	0.99955
GO:0046434	organophosphate catabolic process	684	16	31.77	0.99955
GO:0009657	plastid organization	163	1	7.57	0.99959
GO:0044257	cellular protein catabolic process	214	2	9.94	0.9996
GO:0065003	protein-containing complex assembly	341	5	15.84	0.99968
GO:0009653	anatomical structure morphogenesis	731	17	33.96	0.99973
GO:0043414	macromolecule methylation	172	1	7.99	0.99974
GO:0006974	cellular response to DNA damage stimulus	270	3	12.54	0.99976
GO:0006732	coenzyme metabolic process	273	3	12.68	0.99979
GO:1901135	carbohydrate derivative metabolic proces...	1162	37	53.98	0.99981
GO:0048507	meristem development	180	1	8.36	0.99982
GO:0048569	post-embryonic animal organ development	233	2	10.82	0.99983
GO:0019637	organophosphate metabolic process	1120	30	52.03	0.99984
GO:0006325	chromatin organization	281	3	13.05	0.99985
GO:1905392	plant organ morphogenesis	282	3	13.1	0.99986
GO:0051301	cell division	325	4	15.1	0.99987
GO:0043933	protein-containing complex subunit organ...	402	6	18.67	0.99987
GO:0009169	purine ribonucleoside monophosphate cata...	403	6	18.72	0.99988
GO:0009158	ribonucleoside monophosphate catabolic p...	403	6	18.72	0.99988
GO:0009125	nucleoside monophosphate catabolic proce...	403	6	18.72	0.99988
GO:0009128	purine nucleoside monophosphate cataboli...	403	6	18.72	0.99988
GO:0048513	animal organ development	849	20	39.44	0.99988
GO:0009117	nucleotide metabolic process	938	23	43.57	0.99989
GO:0034654	nucleobase-containing compound biosynthe...	2747	138	127.61	0.99989
GO:0034470	ncRNA processing	191	1	8.87	0.99989
GO:0007010	cytoskeleton organization	191	1	8.87	0.99989
GO:1901657	glycosyl compound metabolic process	808	22	37.53	0.9999
GO:0006753	nucleoside phosphate metabolic process	941	23	43.71	0.9999
GO:1901136	carbohydrate derivative catabolic proces...	592	15	27.5	0.9999
GO:0072523	purine-containing compound catabolic pro...	614	12	28.52	0.99991
GO:0008652	cellular amino acid biosynthetic process	252	2	11.71	0.99993
GO:0030163	protein catabolic process	252	2	11.71	0.99993
GO:0009116	nucleoside metabolic process	717	15	33.31	0.99993
GO:0060255	regulation of macromolecule metabolic pr...	2084	116	96.81	0.99994
GO:0046034	ATP metabolic process	499	8	23.18	0.99995
GO:0044282	small molecule catabolic process	792	17	36.79	0.99995
GO:0015979	photosynthesis	208	1	9.66	0.99995
GO:0034655	nucleobase-containing compound catabolic...	732	15	34	0.99996
GO:0006260	DNA replication	353	4	16.4	0.99996
GO:0006195	purine nucleotide catabolic process	605	11	28.1	0.99996
GO:0009161	ribonucleoside monophosphate metabolic p...	544	9	25.27	0.99997
GO:0018193	peptidyl-amino acid modification	216	1	10.03	0.99997
GO:0006152	purine nucleoside catabolic process	550	9	25.55	0.99997
GO:0009123	nucleoside monophosphate metabolic proce...	553	9	25.69	0.99997
GO:0009119	ribonucleoside metabolic process	654	12	30.38	0.99997
GO:0034656	nucleobase-containing small molecule cat...	554	9	25.73	0.99998
GO:0009164	nucleoside catabolic process	554	9	25.73	0.99998
GO:0042454	ribonucleoside catabolic process	554	9	25.73	0.99998
GO:0022402	cell cycle process	326	3	15.14	0.99998
GO:0009167	purine ribonucleoside monophosphate meta...	522	8	24.25	0.99998
GO:0009126	purine nucleoside monophosphate metaboli...	522	8	24.25	0.99998
GO:0055086	nucleobase-containing small molecule met...	977	24	45.38	0.99998
GO:0018130	heterocycle biosynthetic process	2938	142	136.48	0.99998
GO:0009166	nucleotide catabolic process	665	12	30.89	0.99998
GO:1901292	nucleoside phosphate catabolic process	666	12	30.94	0.99998
GO:0034404	nucleobase-containing small molecule bio...	733	14	34.05	0.99998
GO:0044281	small molecule metabolic process	2096	71	97.36	0.99999
GO:1901605	alpha-amino acid metabolic process	336	3	15.61	0.99999
GO:0044085	cellular component biogenesis	712	13	33.07	0.99999
GO:0009146	purine nucleoside triphosphate catabolic...	544	8	25.27	0.99999
GO:0009203	ribonucleoside triphosphate catabolic pr...	544	8	25.27	0.99999
GO:0009207	purine ribonucleoside triphosphate catab...	544	8	25.27	0.99999
GO:0009143	nucleoside triphosphate catabolic proces...	545	8	25.32	0.99999
GO:0009154	purine ribonucleotide catabolic process	547	8	25.41	0.99999
GO:0009261	ribonucleotide catabolic process	547	8	25.41	0.99999
GO:0009888	tissue development	474	6	22.02	0.99999
GO:0046130	purine ribonucleoside catabolic process	549	8	25.5	0.99999
GO:0006520	cellular amino acid metabolic process	515	7	23.92	0.99999
GO:0072521	purine-containing compound metabolic pro...	822	16	38.18	0.99999
GO:0009199	ribonucleoside triphosphate metabolic pr...	659	11	30.61	0.99999
GO:0042278	purine nucleoside metabolic process	626	10	29.08	0.99999
GO:0009141	nucleoside triphosphate metabolic proces...	662	11	30.75	0.99999
GO:0022607	cellular component assembly	482	6	22.39	0.99999
GO:0046700	heterocycle catabolic process	777	18	36.09	0.99999
GO:0044270	cellular nitrogen compound catabolic pro...	777	18	36.09	0.99999
GO:0006163	purine nucleotide metabolic process	798	15	37.07	0.99999
GO:1901658	glycosyl compound catabolic process	573	12	26.62	0.99999
GO:0044267	cellular protein metabolic process	2877	95	133.64	1
GO:0019439	aromatic compound catabolic process	782	18	36.33	1
GO:0044283	small molecule biosynthetic process	1318	34	61.22	1
GO:0019438	aromatic compound biosynthetic process	2962	141	137.59	1
GO:0051276	chromosome organization	412	4	19.14	1
GO:1901361	organic cyclic compound catabolic proces...	794	18	36.88	1
GO:0006396	RNA processing	501	6	23.27	1
GO:0009144	purine nucleoside triphosphate metabolic...	654	10	30.38	1
GO:0009205	purine ribonucleoside triphosphate metab...	654	10	30.38	1
GO:0046128	purine ribonucleoside metabolic process	625	9	29.03	1
GO:0034660	ncRNA metabolic process	282	1	13.1	1
GO:0019693	ribose phosphate metabolic process	776	13	36.05	1
GO:0007049	cell cycle	442	4	20.53	1
GO:0019538	protein metabolic process	3294	109	153.02	1
GO:0009259	ribonucleotide metabolic process	751	12	34.89	1
GO:1901362	organic cyclic compound biosynthetic pro...	3059	142	142.1	1
GO:1901565	organonitrogen compound catabolic proces...	972	22	45.15	1
GO:0016070	RNA metabolic process	2377	120	110.42	1
GO:0034645	cellular macromolecule biosynthetic proc...	2843	133	132.07	1
GO:0009150	purine ribonucleotide metabolic process	735	11	34.14	1
GO:0043170	macromolecule metabolic process	5994	255	278.44	1
GO:0044260	cellular macromolecule metabolic process	5416	227	251.59	1
GO:0044237	cellular metabolic process	7816	332	363.07	1
GO:0008152	metabolic process	9894	425	459.6	1
GO:0071704	organic substance metabolic process	7973	335	370.37	1
GO:0009059	macromolecule biosynthetic process	2886	136	134.06	1
GO:0044238	primary metabolic process	7645	316	355.13	1
GO:0006259	DNA metabolic process	804	9	37.35	1
GO:0016043	cellular component organization	1656	50	76.93	1
GO:0044249	cellular biosynthetic process	4323	176	200.82	1
GO:0006518	peptide metabolic process	702	6	32.61	1
GO:1901566	organonitrogen compound biosynthetic pro...	1464	27	68.01	1
GO:0009987	cellular process	9429	401	438	1
GO:1901564	organonitrogen compound metabolic proces...	4614	152	214.33	1
GO:0044271	cellular nitrogen compound biosynthetic ...	3441	145	159.84	1
GO:0071840	cellular component organization or bioge...	1873	54	87.01	1
GO:0009058	biosynthetic process	4516	184	209.78	1
GO:0006807	nitrogen compound metabolic process	6891	277	320.11	1
GO:0043603	cellular amide metabolic process	808	7	37.53	1
GO:1901576	organic substance biosynthetic process	4384	177	203.65	1
GO:0043043	peptide biosynthetic process	677	3	31.45	1
GO:0090304	nucleic acid metabolic process	3057	128	142.01	1
GO:0006139	nucleobase-containing compound metabolic...	3800	151	176.52	1
GO:0006996	organelle organization	1038	10	48.22	1
GO:0006412	translation	661	2	30.71	1
GO:0046483	heterocycle metabolic process	4050	161	188.13	1
GO:0043604	amide biosynthetic process	732	3	34	1
GO:0006725	cellular aromatic compound metabolic pro...	4115	164	191.15	1
GO:1901360	organic cyclic compound metabolic proces...	4195	166	194.87	1
GO:0010467	gene expression	2855	120	132.62	1
GO:0034641	cellular nitrogen compound metabolic pro...	4486	168	208.39	1
GO:0036293	response to decreased oxygen levels	58	10	2.69	1
GO:2001141	regulation of RNA biosynthetic process	1675	111	77.81	1
GO:0010556	regulation of macromolecule biosynthetic...	1799	111	83.57	1
GO:0050688	regulation of defense response to virus	13	2	0.6	1
GO:1903506	regulation of nucleic acid-templated tra...	1673	111	77.72	1
GO:0008150	biological_process	11840	550	550	1
GO:0052543	callose deposition in cell wall	31	7	1.44	1
GO:0010468	regulation of gene expression	1904	111	88.45	1
GO:0046398	UDP-glucuronate metabolic process	3	2	0.14	1
GO:2000377	regulation of reactive oxygen species me...	37	2	1.72	1
GO:0052482	defense response by cell wall thickening	29	7	1.35	1
GO:0010185	regulation of cellular defense response	2	2	0.09	1
GO:0002376	immune system process	381	40	17.7	1
GO:0015691	cadmium ion transport	8	3	0.37	1
GO:0016145	S-glycoside catabolic process	15	4	0.7	1
GO:0070482	response to oxygen levels	58	10	2.69	1
GO:0002697	regulation of immune effector process	14	2	0.65	1
GO:2000112	regulation of cellular macromolecule bio...	1797	111	83.48	1
GO:0042436	indole-containing compound catabolic pro...	10	4	0.46	1
GO:0032350	regulation of hormone metabolic process	29	7	1.35	1
GO:0019762	glucosinolate catabolic process	15	4	0.7	1
GO:0019759	glycosinolate catabolic process	15	4	0.7	1
GO:0051252	regulation of RNA metabolic process	1693	111	78.64	1
GO:0019932	second-messenger-mediated signaling	44	6	2.04	1
GO:0006968	cellular defense response	4	2	0.19	1
GO:0006955	immune response	341	33	15.84	1
GO:0006972	hyperosmotic response	70	9	3.25	1
GO:0000001	mitochondrion inheritance	1	0	0.05	1
GO:0000002	mitochondrial genome maintenance	9	0	0.42	1
GO:0000011	vacuole inheritance	3	0	0.14	1
GO:0000012	single strand break repair	1	0	0.05	1
GO:0000018	regulation of DNA recombination	9	0	0.42	1
GO:0000022	mitotic spindle elongation	1	0	0.05	1
GO:0000025	maltose catabolic process	2	0	0.09	1
GO:0000027	ribosomal large subunit assembly	1	0	0.05	1
GO:0000028	ribosomal small subunit assembly	4	0	0.19	1
GO:0000045	autophagosome assembly	9	0	0.42	1
GO:0000050	urea cycle	1	0	0.05	1
GO:0000054	ribosomal subunit export from nucleus	7	0	0.33	1
GO:0000055	ribosomal large subunit export from nucl...	6	0	0.28	1
GO:0000060	protein import into nucleus, translocati...	2	0	0.09	1
GO:0000070	mitotic sister chromatid segregation	20	0	0.93	1
GO:0000075	cell cycle checkpoint	34	0	1.58	1
GO:0000076	DNA replication checkpoint	4	0	0.19	1
GO:0000077	DNA damage checkpoint	17	0	0.79	1
GO:0000080	mitotic G1 phase	2	0	0.09	1
GO:0000082	G1/S transition of mitotic cell cycle	11	0	0.51	1
GO:0000083	regulation of transcription involved in ...	2	0	0.09	1
GO:0000084	mitotic S phase	5	0	0.23	1
GO:0000085	mitotic G2 phase	5	0	0.23	1
GO:0000086	G2/M transition of mitotic cell cycle	18	0	0.84	1
GO:0000087	mitotic M phase	3	0	0.14	1
GO:0000089	mitotic metaphase	1	0	0.05	1
GO:0000090	mitotic anaphase	2	0	0.09	1
GO:0000092	mitotic anaphase B	1	0	0.05	1
GO:0000098	sulfur amino acid catabolic process	6	0	0.28	1
GO:0000103	sulfate assimilation	16	0	0.74	1
GO:0000105	histidine biosynthetic process	12	0	0.56	1
GO:0000122	negative regulation of transcription by ...	13	0	0.6	1
GO:0000132	establishment of mitotic spindle orienta...	6	0	0.28	1
GO:0000154	rRNA modification	14	0	0.65	1
GO:0000162	tryptophan biosynthetic process	16	0	0.74	1
GO:0000165	MAPK cascade	48	0	2.23	1
GO:0000169	activation of MAPK activity involved in ...	1	0	0.05	1
GO:0000183	chromatin silencing at rDNA	1	0	0.05	1
GO:0000184	nuclear-transcribed mRNA catabolic proce...	15	0	0.7	1
GO:0000186	activation of MAPKK activity	10	0	0.46	1
GO:0000187	activation of MAPK activity	9	0	0.42	1
GO:0000188	inactivation of MAPK activity	9	0	0.42	1
GO:0000209	protein polyubiquitination	7	0	0.33	1
GO:0000212	meiotic spindle organization	6	0	0.28	1
GO:0000226	microtubule cytoskeleton organization	91	0	4.23	1
GO:0000236	mitotic prometaphase	6	0	0.28	1
GO:0000239	pachytene	3	0	0.14	1
GO:0000244	spliceosomal tri-snRNP complex assembly	3	0	0.14	1
GO:0000245	spliceosomal complex assembly	17	0	0.79	1
GO:0000255	allantoin metabolic process	5	0	0.23	1
GO:0000256	allantoin catabolic process	4	0	0.19	1
GO:0000266	mitochondrial fission	5	0	0.23	1
GO:0000270	peptidoglycan metabolic process	5	0	0.23	1
GO:0000279	M phase	13	0	0.6	1
GO:0000280	nuclear division	176	0	8.18	1
GO:0000290	deadenylation-dependent decapping of nuc...	2	0	0.09	1
GO:0000291	nuclear-transcribed mRNA catabolic proce...	3	0	0.14	1
GO:0000301	retrograde transport, vesicle recycling ...	1	0	0.05	1
GO:0000303	response to superoxide	7	0	0.33	1
GO:0000304	response to singlet oxygen	6	0	0.28	1
GO:0000305	response to oxygen radical	7	0	0.33	1
GO:0000338	protein deneddylation	8	0	0.37	1
GO:0000348	mRNA branch site recognition	1	0	0.05	1
GO:0000349	generation of catalytic spliceosome for ...	2	0	0.09	1
GO:0000350	generation of catalytic spliceosome for ...	2	0	0.09	1
GO:0000354	cis assembly of pre-catalytic spliceosom...	1	0	0.05	1
GO:0000372	Group I intron splicing	1	0	0.05	1
GO:0000373	Group II intron splicing	13	0	0.6	1
GO:0000374	Group III intron splicing	1	0	0.05	1
GO:0000376	RNA splicing, via transesterification re...	1	0	0.05	1
GO:0000381	regulation of alternative mRNA splicing,...	6	0	0.28	1
GO:0000387	spliceosomal snRNP assembly	5	0	0.23	1
GO:0000388	spliceosome conformational change to rel...	2	0	0.09	1
GO:0000390	spliceosomal complex disassembly	1	0	0.05	1
GO:0000393	spliceosomal conformational changes to g...	6	0	0.28	1
GO:0000394	RNA splicing, via endonucleolytic cleava...	7	0	0.33	1
GO:0000412	histone peptidyl-prolyl isomerization	2	0	0.09	1
GO:0000413	protein peptidyl-prolyl isomerization	68	0	3.16	1
GO:0000422	autophagy of mitochondrion	1	0	0.05	1
GO:0000429	carbon catabolite regulation of transcri...	2	0	0.09	1
GO:0000436	carbon catabolite activation of transcri...	2	0	0.09	1
GO:0000459	exonucleolytic trimming involved in rRNA...	2	0	0.09	1
GO:0000460	maturation of 5.8S rRNA	5	0	0.23	1
GO:0000462	maturation of SSU-rRNA from tricistronic...	8	0	0.37	1
GO:0000466	maturation of 5.8S rRNA from tricistroni...	5	0	0.23	1
GO:0000469	cleavage involved in rRNA processing	11	0	0.51	1
GO:0000470	maturation of LSU-rRNA	1	0	0.05	1
GO:0000478	endonucleolytic cleavage involved in rRN...	7	0	0.33	1
GO:0000479	endonucleolytic cleavage of tricistronic...	3	0	0.14	1
GO:0000488	maturation of LSU-rRNA from tetracistron...	1	0	0.05	1
GO:0000489	maturation of SSU-rRNA from tetracistron...	1	0	0.05	1
GO:0000491	small nucleolar ribonucleoprotein comple...	1	0	0.05	1
GO:0000578	embryonic axis specification	16	0	0.74	1
GO:0000710	meiotic mismatch repair	4	0	0.19	1
GO:0000712	resolution of meiotic recombination inte...	11	0	0.51	1
GO:0000718	nucleotide-excision repair, DNA damage r...	2	0	0.09	1
GO:0000719	photoreactive repair	3	0	0.14	1
GO:0000723	telomere maintenance	13	0	0.6	1
GO:0000726	non-recombinational repair	7	0	0.33	1
GO:0000731	DNA synthesis involved in DNA repair	4	0	0.19	1
GO:0000733	DNA strand renaturation	1	0	0.05	1
GO:0000737	DNA catabolic process, endonucleolytic	2	0	0.09	1
GO:0000738	DNA catabolic process, exonucleolytic	1	0	0.05	1
GO:0000740	nuclear membrane fusion	2	0	0.09	1
GO:0000741	karyogamy	32	0	1.49	1
GO:0000746	conjugation	2	0	0.09	1
GO:0000747	conjugation with cellular fusion	2	0	0.09	1
GO:0000768	syncytium formation by plasma membrane f...	1	0	0.05	1
GO:0000819	sister chromatid segregation	41	0	1.9	1
GO:0000820	regulation of glutamine family amino aci...	2	0	0.09	1
GO:0000821	regulation of arginine metabolic process	1	0	0.05	1
GO:0000909	sporocarp development involved in sexual...	2	0	0.09	1
GO:0000912	assembly of actomyosin apparatus involve...	8	0	0.37	1
GO:0000913	preprophase band assembly	7	0	0.33	1
GO:0000914	phragmoplast assembly	6	0	0.28	1
GO:0000915	actomyosin contractile ring assembly	2	0	0.09	1
GO:0000916	actomyosin contractile ring contraction	5	0	0.23	1
GO:0000918	division septum site selection	1	0	0.05	1
GO:0000919	cell plate assembly	14	0	0.65	1
GO:0000920	septum digestion after cytokinesis	4	0	0.19	1
GO:0000947	amino acid catabolic process to alcohol ...	1	0	0.05	1
GO:0000955	amino acid catabolic process via Ehrlich...	1	0	0.05	1
GO:0000957	mitochondrial RNA catabolic process	2	0	0.09	1
GO:0000959	mitochondrial RNA metabolic process	10	0	0.46	1
GO:0000963	mitochondrial RNA processing	2	0	0.09	1
GO:0000972	transcription-dependent tethering of RNA...	1	0	0.05	1
GO:0000973	posttranscriptional tethering of RNA pol...	1	0	0.05	1
GO:0001188	RNA polymerase I preinitiation complex a...	1	0	0.05	1
GO:0001300	chronological cell aging	2	0	0.09	1
GO:0001501	skeletal system development	2	0	0.09	1
GO:0001503	ossification	1	0	0.05	1
GO:0001504	neurotransmitter uptake	1	0	0.05	1
GO:0001508	action potential	4	0	0.19	1
GO:0001510	RNA methylation	48	0	2.23	1
GO:0001523	retinoid metabolic process	1	0	0.05	1
GO:0001525	angiogenesis	5	0	0.23	1
GO:0001539	cilium or flagellum-dependent cell motil...	2	0	0.09	1
GO:0001555	oocyte growth	1	0	0.05	1
GO:0001560	regulation of cell growth by extracellul...	5	0	0.23	1
GO:0001562	response to protozoan	1	0	0.05	1
GO:0001568	blood vessel development	8	0	0.37	1
GO:0001570	vasculogenesis	1	0	0.05	1
GO:0001578	microtubule bundle formation	4	0	0.19	1
GO:0001654	eye development	17	0	0.79	1
GO:0001655	urogenital system development	5	0	0.23	1
GO:0001656	metanephros development	1	0	0.05	1
GO:0001659	temperature homeostasis	1	0	0.05	1
GO:0001661	conditioned taste aversion	1	0	0.05	1
GO:0001667	ameboidal-type cell migration	5	0	0.23	1
GO:0001678	cellular glucose homeostasis	16	0	0.74	1
GO:0001700	embryonic development via the syncytial ...	6	0	0.28	1
GO:0001701	in utero embryonic development	4	0	0.19	1
GO:0001703	gastrulation with mouth forming first	5	0	0.23	1
GO:0001704	formation of primary germ layer	1	0	0.05	1
GO:0001706	endoderm formation	1	0	0.05	1
GO:0001708	cell fate specification	22	0	1.02	1
GO:0001709	cell fate determination	10	0	0.46	1
GO:0001731	formation of translation preinitiation c...	16	0	0.74	1
GO:0001736	establishment of planar polarity	12	0	0.56	1
GO:0001737	establishment of imaginal disc-derived w...	1	0	0.05	1
GO:0001738	morphogenesis of a polarized epithelium	12	0	0.56	1
GO:0001745	compound eye morphogenesis	10	0	0.46	1
GO:0001751	compound eye photoreceptor cell differen...	6	0	0.28	1
GO:0001752	compound eye photoreceptor fate commitme...	4	0	0.19	1
GO:0001754	eye photoreceptor cell differentiation	6	0	0.28	1
GO:0001756	somitogenesis	1	0	0.05	1
GO:0001763	morphogenesis of a branching structure	18	0	0.84	1
GO:0001764	neuron migration	1	0	0.05	1
GO:0001773	myeloid dendritic cell activation	1	0	0.05	1
GO:0001775	cell activation	7	0	0.33	1
GO:0001778	plasma membrane repair	1	0	0.05	1
GO:0001816	cytokine production	4	0	0.19	1
GO:0001817	regulation of cytokine production	3	0	0.14	1
GO:0001818	negative regulation of cytokine producti...	3	0	0.14	1
GO:0001822	kidney development	4	0	0.19	1
GO:0001824	blastocyst development	2	0	0.09	1
GO:0001825	blastocyst formation	1	0	0.05	1
GO:0001829	trophectodermal cell differentiation	1	0	0.05	1
GO:0001831	trophectodermal cellular morphogenesis	1	0	0.05	1
GO:0001836	release of cytochrome c from mitochondri...	1	0	0.05	1
GO:0001845	phagolysosome assembly	1	0	0.05	1
GO:0001881	receptor recycling	1	0	0.05	1
GO:0001887	selenium compound metabolic process	9	0	0.42	1
GO:0001889	liver development	3	0	0.14	1
GO:0001890	placenta development	1	0	0.05	1
GO:0001894	tissue homeostasis	3	0	0.14	1
GO:0001895	retina homeostasis	1	0	0.05	1
GO:0001906	cell killing	11	0	0.51	1
GO:0001919	regulation of receptor recycling	1	0	0.05	1
GO:0001921	positive regulation of receptor recyclin...	1	0	0.05	1
GO:0001933	negative regulation of protein phosphory...	27	0	1.25	1
GO:0001934	positive regulation of protein phosphory...	34	0	1.58	1
GO:0001935	endothelial cell proliferation	1	0	0.05	1
GO:0001936	regulation of endothelial cell prolifera...	1	0	0.05	1
GO:0001937	negative regulation of endothelial cell ...	1	0	0.05	1
GO:0001942	hair follicle development	3	0	0.14	1
GO:0001944	vasculature development	10	0	0.46	1
GO:0002009	morphogenesis of an epithelium	34	0	1.58	1
GO:0002064	epithelial cell development	13	0	0.6	1
GO:0002065	columnar/cuboidal epithelial cell differ...	10	0	0.46	1
GO:0002066	columnar/cuboidal epithelial cell develo...	9	0	0.42	1
GO:0002082	regulation of oxidative phosphorylation	1	0	0.05	1
GO:0002088	lens development in camera-type eye	1	0	0.05	1
GO:0002097	tRNA wobble base modification	7	0	0.33	1
GO:0002098	tRNA wobble uridine modification	6	0	0.28	1
GO:0002100	tRNA wobble adenosine to inosine editing	1	0	0.05	1
GO:0002103	endonucleolytic cleavage of tetracistron...	1	0	0.05	1
GO:0002118	aggressive behavior	1	0	0.05	1
GO:0002119	nematode larval development	62	0	2.88	1
GO:0002121	inter-male aggressive behavior	1	0	0.05	1
GO:0002164	larval development	62	0	2.88	1
GO:0002165	instar larval or pupal development	7	0	0.33	1
GO:0002181	cytoplasmic translation	28	0	1.3	1
GO:0002182	cytoplasmic translational elongation	7	0	0.33	1
GO:0002183	cytoplasmic translational initiation	17	0	0.79	1
GO:0002200	somatic diversification of immune recept...	1	0	0.05	1
GO:0002204	somatic recombination of immunoglobulin ...	1	0	0.05	1
GO:0002208	somatic diversification of immunoglobuli...	1	0	0.05	1
GO:0002215	defense response to nematode	1	0	0.05	1
GO:0002221	pattern recognition receptor signaling p...	1	0	0.05	1
GO:0002224	toll-like receptor signaling pathway	1	0	0.05	1
GO:0002225	positive regulation of antimicrobial pep...	1	0	0.05	1
GO:0002229	defense response to oomycetes	12	0	0.56	1
GO:0002238	response to molecule of fungal origin	9	0	0.42	1
GO:0002239	response to oomycetes	13	0	0.6	1
GO:0002240	response to molecule of oomycetes origin	1	0	0.05	1
GO:0002244	hematopoietic progenitor cell differenti...	2	0	0.09	1
GO:0002250	adaptive immune response	1	0	0.05	1
GO:0002263	cell activation involved in immune respo...	1	0	0.05	1
GO:0002274	myeloid leukocyte activation	1	0	0.05	1
GO:0002285	lymphocyte activation involved in immune...	1	0	0.05	1
GO:0002286	T cell activation involved in immune res...	1	0	0.05	1
GO:0002287	alpha-beta T cell activation involved in...	1	0	0.05	1
GO:0002292	T cell differentiation involved in immun...	1	0	0.05	1
GO:0002293	alpha-beta T cell differentiation involv...	1	0	0.05	1
GO:0002294	CD4-positive, alpha-beta T cell differen...	1	0	0.05	1
GO:0002295	T-helper cell lineage commitment	1	0	0.05	1
GO:0002312	B cell activation involved in immune res...	1	0	0.05	1
GO:0002320	lymphoid progenitor cell differentiation	1	0	0.05	1
GO:0002360	T cell lineage commitment	1	0	0.05	1
GO:0002363	alpha-beta T cell lineage commitment	1	0	0.05	1
GO:0002366	leukocyte activation involved in immune ...	1	0	0.05	1
GO:0002377	immunoglobulin production	1	0	0.05	1
GO:0002381	immunoglobulin production involved in im...	1	0	0.05	1
GO:0002440	production of molecular mediator of immu...	2	0	0.09	1
GO:0002443	leukocyte mediated immunity	1	0	0.05	1
GO:0002449	lymphocyte mediated immunity	1	0	0.05	1
GO:0002460	adaptive immune response based on somati...	1	0	0.05	1
GO:0002474	antigen processing and presentation of p...	3	0	0.14	1
GO:0002478	antigen processing and presentation of e...	5	0	0.23	1
GO:0002495	antigen processing and presentation of p...	5	0	0.23	1
GO:0002504	antigen processing and presentation of p...	5	0	0.23	1
GO:0002520	immune system development	6	0	0.28	1
GO:0002521	leukocyte differentiation	2	0	0.09	1
GO:0002526	acute inflammatory response	1	0	0.05	1
GO:0002532	production of molecular mediator involve...	1	0	0.05	1
GO:0002538	arachidonic acid metabolite production i...	1	0	0.05	1
GO:0002540	leukotriene production involved in infla...	1	0	0.05	1
GO:0002562	somatic diversification of immune recept...	1	0	0.05	1
GO:0002573	myeloid leukocyte differentiation	1	0	0.05	1
GO:0002576	platelet degranulation	2	0	0.09	1
GO:0002683	negative regulation of immune system pro...	7	0	0.33	1
GO:0002698	negative regulation of immune effector p...	2	0	0.09	1
GO:0002699	positive regulation of immune effector p...	1	0	0.05	1
GO:0002700	regulation of production of molecular me...	1	0	0.05	1
GO:0002702	positive regulation of production of mol...	1	0	0.05	1
GO:0002756	MyD88-independent toll-like receptor sig...	1	0	0.05	1
GO:0002757	immune response-activating signal transd...	1	0	0.05	1
GO:0002758	innate immune response-activating signal...	1	0	0.05	1
GO:0002759	regulation of antimicrobial humoral resp...	1	0	0.05	1
GO:0002760	positive regulation of antimicrobial hum...	1	0	0.05	1
GO:0002764	immune response-regulating signaling pat...	10	0	0.46	1
GO:0002775	antimicrobial peptide production	1	0	0.05	1
GO:0002777	antimicrobial peptide biosynthetic proce...	1	0	0.05	1
GO:0002784	regulation of antimicrobial peptide prod...	1	0	0.05	1
GO:0002790	peptide secretion	18	0	0.84	1
GO:0002791	regulation of peptide secretion	4	0	0.19	1
GO:0002793	positive regulation of peptide secretion	2	0	0.09	1
GO:0002805	regulation of antimicrobial peptide bios...	1	0	0.05	1
GO:0002807	positive regulation of antimicrobial pep...	1	0	0.05	1
GO:0002832	negative regulation of response to bioti...	7	0	0.33	1
GO:0002833	positive regulation of response to bioti...	3	0	0.14	1
GO:0002920	regulation of humoral immune response	1	0	0.05	1
GO:0002922	positive regulation of humoral immune re...	1	0	0.05	1
GO:0002931	response to ischemia	1	0	0.05	1
GO:0002943	tRNA dihydrouridine synthesis	5	0	0.23	1
GO:0003007	heart morphogenesis	1	0	0.05	1
GO:0003008	system process	43	0	2	1
GO:0003012	muscle system process	4	0	0.19	1
GO:0003013	circulatory system process	5	0	0.23	1
GO:0003014	renal system process	1	0	0.05	1
GO:0003015	heart process	4	0	0.19	1
GO:0003016	respiratory system process	1	0	0.05	1
GO:0003018	vascular process in circulatory system	1	0	0.05	1
GO:0003032	detection of oxygen	2	0	0.09	1
GO:0003091	renal water homeostasis	1	0	0.05	1
GO:0003094	glomerular filtration	1	0	0.05	1
GO:0003097	renal water transport	1	0	0.05	1
GO:0003156	regulation of animal organ formation	3	0	0.14	1
GO:0003158	endothelium development	2	0	0.09	1
GO:0003159	morphogenesis of an endothelium	1	0	0.05	1
GO:0003197	endocardial cushion development	1	0	0.05	1
GO:0003203	endocardial cushion morphogenesis	1	0	0.05	1
GO:0003272	endocardial cushion formation	1	0	0.05	1
GO:0003401	axis elongation	2	0	0.09	1
GO:0005977	glycogen metabolic process	14	0	0.65	1
GO:0005978	glycogen biosynthetic process	10	0	0.46	1
GO:0005979	regulation of glycogen biosynthetic proc...	2	0	0.09	1
GO:0005980	glycogen catabolic process	2	0	0.09	1
GO:0005981	regulation of glycogen catabolic process	2	0	0.09	1
GO:0005987	sucrose catabolic process	4	0	0.19	1
GO:0005997	xylulose metabolic process	1	0	0.05	1
GO:0006000	fructose metabolic process	1	0	0.05	1
GO:0006004	fucose metabolic process	6	0	0.28	1
GO:0006005	L-fucose biosynthetic process	2	0	0.09	1
GO:0006011	UDP-glucose metabolic process	3	0	0.14	1
GO:0006013	mannose metabolic process	9	0	0.42	1
GO:0006014	D-ribose metabolic process	13	0	0.6	1
GO:0006020	inositol metabolic process	11	0	0.51	1
GO:0006021	inositol biosynthetic process	6	0	0.28	1
GO:0006023	aminoglycan biosynthetic process	3	0	0.14	1
GO:0006024	glycosaminoglycan biosynthetic process	3	0	0.14	1
GO:0006027	glycosaminoglycan catabolic process	2	0	0.09	1
GO:0006029	proteoglycan metabolic process	5	0	0.23	1
GO:0006044	N-acetylglucosamine metabolic process	1	0	0.05	1
GO:0006045	N-acetylglucosamine biosynthetic process	1	0	0.05	1
GO:0006047	UDP-N-acetylglucosamine metabolic proces...	5	0	0.23	1
GO:0006048	UDP-N-acetylglucosamine biosynthetic pro...	5	0	0.23	1
GO:0006063	uronic acid metabolic process	1	0	0.05	1
GO:0006067	ethanol metabolic process	2	0	0.09	1
GO:0006068	ethanol catabolic process	1	0	0.05	1
GO:0006069	ethanol oxidation	2	0	0.09	1
GO:0006072	glycerol-3-phosphate metabolic process	1	0	0.05	1
GO:0006074	(1->3)-beta-D-glucan metabolic process	12	0	0.56	1
GO:0006075	(1->3)-beta-D-glucan biosynthetic proces...	12	0	0.56	1
GO:0006080	substituted mannan metabolic process	1	0	0.05	1
GO:0006083	acetate metabolic process	2	0	0.09	1
GO:0006084	acetyl-CoA metabolic process	20	0	0.93	1
GO:0006085	acetyl-CoA biosynthetic process	11	0	0.51	1
GO:0006086	acetyl-CoA biosynthetic process from pyr...	6	0	0.28	1
GO:0006094	gluconeogenesis	11	0	0.51	1
GO:0006097	glyoxylate cycle	9	0	0.42	1
GO:0006102	isocitrate metabolic process	8	0	0.37	1
GO:0006104	succinyl-CoA metabolic process	3	0	0.14	1
GO:0006105	succinate metabolic process	4	0	0.19	1
GO:0006106	fumarate metabolic process	1	0	0.05	1
GO:0006107	oxaloacetate metabolic process	1	0	0.05	1
GO:0006108	malate metabolic process	11	0	0.51	1
GO:0006110	regulation of glycolytic process	1	0	0.05	1
GO:0006111	regulation of gluconeogenesis	1	0	0.05	1
[truncated: 4,356 more rows]

## Sheet: S9B
Table S9B	Cardamine bellidifolia	Results from enrichment tests in topGO	6h DEGs upregulated
GO terms within the BIOLOGICAL PROCESS DOMAIN found to be enriched when applying the elim algorithm with p < 0.05 (indicated in red and bold). Fisher = Fisher's excact test. Grey filling = Not significantly enriched.
GO.ID	Term	Annotated	Significant	Expected	elimFisher
GO:0010200	response to chitin	147	34	6.77	2.6e-15
GO:0009409	response to cold	348	50	16.02	1.8e-10
GO:0009414	response to water deprivation	286	43	13.16	7.6e-10
GO:0009873	ethylene-activated signaling pathway	143	26	6.58	1.5e-09
GO:0050832	defense response to fungus	231	34	10.63	1.6e-09
GO:0006355	regulation of transcription, DNA-templat...	1673	123	77.01	3.7e-08
GO:0009737	response to abscisic acid	522	60	24.03	7.9e-08
GO:0009611	response to wounding	212	26	9.76	4.8e-06
GO:0009738	abscisic acid-activated signaling pathwa...	166	20	7.64	7.6e-05
GO:0009651	response to salt stress	575	52	26.47	8.4e-05
GO:0009631	cold acclimation	26	7	1.2	0.00013
GO:0007623	circadian rhythm	110	15	5.06	0.00015
GO:0042344	indole glucosinolate catabolic process	8	4	0.37	0.00027
GO:0052544	defense response by callose deposition i...	29	7	1.33	0.00027
GO:0010501	RNA secondary structure unwinding	4	3	0.18	0.00037
GO:0009719	response to endogenous stimulus	1349	137	62.1	0.0005
GO:0051865	protein autoubiquitination	16	5	0.74	0.00058
GO:0009269	response to desiccation	24	6	1.1	0.00061
GO:0006952	defense response	993	97	45.71	0.00079
GO:0009753	response to jasmonic acid	214	21	9.85	0.00087
GO:0070574	cadmium ion transmembrane transport	5	3	0.23	0.0009
GO:0042538	hyperosmotic salinity response	60	9	2.76	0.00157
GO:0048574	long-day photoperiodism, flowering	20	5	0.92	0.00177
GO:0050896	response to stimulus	4449	322	204.79	0.002
GO:0009623	response to parasitic fungus	2	2	0.09	0.00212
GO:0051245	negative regulation of cellular defense ...	2	2	0.09	0.00212
GO:0042742	defense response to bacterium	346	28	15.93	0.00268
GO:0045087	innate immune response	333	27	15.33	0.00308
GO:0001666	response to hypoxia	56	8	2.58	0.00387
GO:0009751	response to salicylic acid	195	18	8.98	0.00387
GO:0045489	pectin biosynthetic process	35	6	1.61	0.0048
GO:0050691	regulation of defense response to virus ...	3	2	0.14	0.00615
GO:0080164	regulation of nitric oxide metabolic pro...	3	2	0.14	0.00615
GO:0034059	response to anoxia	3	2	0.14	0.00615
GO:0042178	xenobiotic catabolic process	3	2	0.14	0.00615
GO:0035434	copper ion transmembrane transport	17	4	0.78	0.00654
GO:0071577	zinc ion transmembrane transport	9	3	0.41	0.00662
GO:0032870	cellular response to hormone stimulus	642	70	29.55	0.00692
GO:0031668	cellular response to extracellular stimu...	176	16	8.1	0.00723
GO:0042545	cell wall modification	106	16	4.88	0.00808
GO:0098771	inorganic ion homeostasis	119	12	5.48	0.00861
GO:0005513	detection of calcium ion	10	3	0.46	0.00913
GO:0002679	respiratory burst involved in defense re...	4	2	0.18	0.01193
GO:0010394	homogalacturonan metabolic process	4	2	0.18	0.01193
GO:0031669	cellular response to nutrient levels	141	13	6.49	0.01312
GO:0009061	anaerobic respiration	12	3	0.55	0.01563
GO:0043455	regulation of secondary metabolic proces...	33	5	1.52	0.01656
GO:0009743	response to carbohydrate	115	11	5.29	0.01678
GO:0052386	cell wall thickening	34	9	1.57	0.01889
GO:0032025	response to cobalt ion	5	2	0.23	0.01928
GO:0010438	cellular response to sulfur starvation	5	2	0.23	0.01928
GO:0010600	regulation of auxin biosynthetic process	5	2	0.23	0.01928
GO:0010098	suspensor development	5	2	0.23	0.01928
GO:0009685	gibberellin metabolic process	23	4	1.06	0.01958
GO:0048586	regulation of long-day photoperiodism, f...	13	3	0.6	0.01964
GO:0009749	response to glucose	47	6	2.16	0.02001
GO:0071229	cellular response to acid chemical	336	34	15.47	0.02114
GO:0034284	response to monosaccharide	61	7	2.81	0.0214
GO:0009267	cellular response to starvation	120	11	5.52	0.02233
GO:0010466	negative regulation of peptidase activit...	24	4	1.1	0.02267
GO:0010951	negative regulation of endopeptidase act...	24	4	1.1	0.02267
GO:0090693	plant organ senescence	91	9	4.19	0.02391
GO:0010150	leaf senescence	91	9	4.19	0.02391
GO:0010161	red light signaling pathway	14	3	0.64	0.02416
GO:0071491	cellular response to red light	14	3	0.64	0.02416
GO:0045861	negative regulation of proteolysis	25	4	1.15	0.02603
GO:1902644	tertiary alcohol metabolic process	25	4	1.15	0.02603
GO:0009687	abscisic acid metabolic process	25	4	1.15	0.02603
GO:0055067	monovalent inorganic cation homeostasis	25	4	1.15	0.02603
GO:0043288	apocarotenoid metabolic process	25	4	1.15	0.02603
GO:0090351	seedling development	123	11	5.66	0.02625
GO:0030912	response to deep water	6	2	0.28	0.02804
GO:0080024	indolebutyric acid metabolic process	6	2	0.28	0.02804
GO:0042547	cell wall modification involved in multi...	6	2	0.28	0.02804
GO:0009268	response to pH	6	2	0.28	0.02804
GO:0090354	regulation of auxin metabolic process	6	2	0.28	0.02804
GO:0006721	terpenoid metabolic process	109	10	5.02	0.02844
GO:0034637	cellular carbohydrate biosynthetic proce...	157	13	7.23	0.02916
GO:0031667	response to nutrient levels	174	14	8.01	0.02999
GO:0009845	seed germination	110	10	5.06	0.03005
GO:0045488	pectin metabolic process	87	12	4	0.03028
GO:0010393	galacturonan metabolic process	87	12	4	0.03028
GO:0019722	calcium-mediated signaling	39	5	1.8	0.03211
GO:0010017	red or far-red light signaling pathway	81	8	3.73	0.03245
GO:0071489	cellular response to red or far red ligh...	81	8	3.73	0.03245
GO:0009735	response to cytokinin	81	8	3.73	0.03245
GO:0071395	cellular response to jasmonic acid stimu...	67	7	3.08	0.03378
GO:0023052	signaling	1357	103	62.46	0.03396
GO:0042445	hormone metabolic process	177	14	8.15	0.03399
GO:0009746	response to hexose	53	6	2.44	0.03402
GO:2000028	regulation of photoperiodism, flowering	16	3	0.74	0.03472
GO:0055080	cation homeostasis	113	10	5.2	0.03528
GO:0048580	regulation of post-embryonic development	246	18	11.32	0.0353
GO:0009408	response to heat	179	14	8.24	0.03687
GO:0051346	negative regulation of hydrolase activit...	28	4	1.29	0.03783
GO:0006714	sesquiterpenoid metabolic process	28	4	1.29	0.03783
GO:0045226	extracellular polysaccharide biosyntheti...	7	2	0.32	0.03808
GO:0045730	respiratory burst	7	2	0.32	0.03808
GO:0046379	extracellular polysaccharide metabolic p...	7	2	0.32	0.03808
GO:0048579	negative regulation of long-day photoper...	7	2	0.32	0.03808
GO:0006979	response to oxidative stress	428	28	19.7	0.03854
GO:0080167	response to karrikin	197	15	9.07	0.03854
GO:0042594	response to starvation	131	11	6.03	0.0391
GO:0016115	terpenoid catabolic process	17	3	0.78	0.04076
GO:0009682	induced systemic resistance	29	4	1.33	0.04235
GO:0016101	diterpenoid metabolic process	29	4	1.33	0.04235
GO:0032350	regulation of hormone metabolic process	29	4	1.33	0.04235
GO:0010286	heat acclimation	42	5	1.93	0.04245
GO:0055065	metal ion homeostasis	101	9	4.65	0.04281
GO:0007165	signal transduction	1332	101	61.31	0.04399
GO:0010114	response to red light	86	8	3.96	0.04399
GO:0048831	regulation of shoot system development	150	12	6.9	0.04401
GO:0009814	defense response, incompatible interacti...	184	14	8.47	0.0448
GO:0009739	response to gibberellin	134	11	6.17	0.04488
GO:0010378	temperature compensation of the circadia...	1	1	0.05	0.04603
GO:0019593	mannitol biosynthetic process	1	1	0.05	0.04603
GO:0019594	mannitol metabolic process	1	1	0.05	0.04603
GO:0006592	ornithine biosynthetic process	1	1	0.05	0.04603
GO:0019401	alditol biosynthetic process	1	1	0.05	0.04603
GO:0019406	hexitol biosynthetic process	1	1	0.05	0.04603
GO:1901562	response to paraquat	1	1	0.05	0.04603
GO:0015690	aluminum cation transport	1	1	0.05	0.04603
GO:0072512	trivalent inorganic cation transport	1	1	0.05	0.04603
GO:0006059	hexitol metabolic process	1	1	0.05	0.04603
GO:0072660	maintenance of protein location in plasm...	1	1	0.05	0.04603
GO:0072658	maintenance of protein location in membr...	1	1	0.05	0.04603
GO:0048314	embryo sac morphogenesis	1	1	0.05	0.04603
GO:0015795	sorbitol transport	1	1	0.05	0.04603
GO:0015797	mannitol transport	1	1	0.05	0.04603
GO:0015750	pentose transmembrane transport	1	1	0.05	0.04603
GO:0015752	D-ribose transmembrane transport	1	1	0.05	0.04603
GO:0015753	D-xylose transmembrane transport	1	1	0.05	0.04603
GO:0015757	galactose transmembrane transport	1	1	0.05	0.04603
GO:0052547	regulation of peptidase activity	30	4	1.38	0.04715
GO:0052548	regulation of endopeptidase activity	30	4	1.38	0.04715
GO:0046885	regulation of hormone biosynthetic proce...	18	3	0.83	0.04729
GO:0070592	cell wall polysaccharide biosynthetic pr...	18	3	0.83	0.04729
GO:0048235	pollen sperm cell differentiation	18	3	0.83	0.04729
GO:0009646	response to absence of light	18	3	0.83	0.04729
GO:0008300	isoprenoid catabolic process	18	3	0.83	0.04729
GO:0000380	alternative mRNA splicing, via spliceoso...	8	2	0.37	0.04925
GO:0009691	cytokinin biosynthetic process	8	2	0.37	0.04925
GO:0006657	CDP-choline pathway	8	2	0.37	0.04925
GO:0000289	nuclear-transcribed mRNA poly(A) tail sh...	8	2	0.37	0.04925
GO:0019747	regulation of isoprenoid metabolic proce...	8	2	0.37	0.04925
GO:0002376	immune system process	381	34	17.54	0.0498
GO:0071214	cellular response to abiotic stimulus	170	13	7.83	0.05019
GO:0104004	cellular response to environmental stimu...	170	13	7.83	0.05019
GO:0019932	second-messenger-mediated signaling	44	5	2.03	0.05033
GO:0033692	cellular polysaccharide biosynthetic pro...	121	10	5.57	0.0522
GO:0008361	regulation of cell size	31	4	1.43	0.05224
GO:0009817	defense response to fungus, incompatible...	59	6	2.72	0.05318
GO:0006970	response to osmotic stress	622	57	28.63	0.0534
GO:0010383	cell wall polysaccharide metabolic proce...	45	5	2.07	0.05457
GO:0006887	exocytosis	45	5	2.07	0.05457
GO:0007154	cell communication	1549	117	71.3	0.05518
GO:0010817	regulation of hormone levels	244	17	11.23	0.05839
GO:0009909	regulation of flower development	124	10	5.71	0.05974
GO:0044242	cellular lipid catabolic process	61	6	2.81	0.06077
GO:0010555	response to mannitol	9	2	0.41	0.06142
GO:0035725	sodium ion transmembrane transport	20	3	0.92	0.06177
GO:0044262	cellular carbohydrate metabolic process	338	22	15.56	0.06419
GO:0002252	immune effector process	81	9	3.73	0.06621
GO:0070589	cellular component macromolecule biosynt...	21	3	0.97	0.0697
GO:0044038	cell wall macromolecule biosynthetic pro...	21	3	0.97	0.0697
GO:0045491	xylan metabolic process	21	3	0.97	0.0697
GO:0010260	animal organ senescence	96	8	4.42	0.07445
GO:0046855	inositol phosphate dephosphorylation	10	2	0.46	0.0745
GO:0052546	cell wall pectin metabolic process	10	2	0.46	0.0745
GO:0046838	phosphorylated carbohydrate dephosphoryl...	10	2	0.46	0.0745
GO:0010413	glucuronoxylan metabolic process	10	2	0.46	0.0745
GO:0010417	glucuronoxylan biosynthetic process	10	2	0.46	0.0745
GO:1902645	tertiary alcohol biosynthetic process	10	2	0.46	0.0745
GO:0009688	abscisic acid biosynthetic process	10	2	0.46	0.0745
GO:0016103	diterpenoid catabolic process	10	2	0.46	0.0745
GO:0045487	gibberellin catabolic process	10	2	0.46	0.0745
GO:0000288	nuclear-transcribed mRNA catabolic proce...	10	2	0.46	0.0745
GO:0043289	apocarotenoid biosynthetic process	10	2	0.46	0.0745
GO:0071545	inositol phosphate catabolic process	10	2	0.46	0.0745
GO:0010410	hemicellulose metabolic process	35	4	1.61	0.07545
GO:0009867	jasmonic acid mediated signaling pathway	65	6	2.99	0.07779
GO:0009696	salicylic acid metabolic process	22	3	1.01	0.07805
GO:0044264	cellular polysaccharide metabolic proces...	183	13	8.42	0.07984
GO:0006814	sodium ion transport	36	4	1.66	0.08195
GO:0006470	protein dephosphorylation	116	9	5.34	0.08656
GO:0070417	cellular response to cold	23	3	1.06	0.08682
GO:0043647	inositol phosphate metabolic process	23	3	1.06	0.08682
GO:1900376	regulation of secondary metabolite biosy...	23	3	1.06	0.08682
GO:0006950	response to stress	2667	219	122.76	0.08729
GO:1901615	organic hydroxy compound metabolic proce...	258	17	11.88	0.0873
GO:0051592	response to calcium ion	21	5	0.97	0.08765
GO:0005976	polysaccharide metabolic process	277	22	12.75	0.08805
GO:0010363	regulation of plant-type hypersensitive ...	11	2	0.51	0.08836
GO:0042753	positive regulation of circadian rhythm	11	2	0.51	0.08836
GO:0051365	cellular response to potassium ion starv...	11	2	0.51	0.08836
GO:0006656	phosphatidylcholine biosynthetic process	11	2	0.51	0.08836
GO:0032957	inositol trisphosphate metabolic process	11	2	0.51	0.08836
GO:0016106	sesquiterpenoid biosynthetic process	11	2	0.51	0.08836
GO:0010048	vernalization response	11	2	0.51	0.08836
GO:0030162	regulation of proteolysis	37	4	1.7	0.0887
GO:0006720	isoprenoid metabolic process	134	10	6.17	0.08979
GO:0034285	response to disaccharide	52	5	2.39	0.08985
GO:0009744	response to sucrose	52	5	2.39	0.08985
GO:0045227	capsule polysaccharide biosynthetic proc...	2	1	0.09	0.08995
GO:0010371	regulation of gibberellin biosynthetic p...	2	1	0.09	0.08995
GO:0045230	capsule organization	2	1	0.09	0.08995
GO:0052320	positive regulation of phytoalexin metab...	2	1	0.09	0.08995
GO:0052322	positive regulation of phytoalexin biosy...	2	1	0.09	0.08995
GO:0052318	regulation of phytoalexin metabolic proc...	2	1	0.09	0.08995
GO:0052319	regulation of phytoalexin biosynthetic p...	2	1	0.09	0.08995
GO:0019322	pentose biosynthetic process	2	1	0.09	0.08995
GO:0019567	arabinose biosynthetic process	2	1	0.09	0.08995
GO:0009831	plant-type cell wall modification involv...	2	1	0.09	0.08995
GO:0007606	sensory perception of chemical stimulus	2	1	0.09	0.08995
GO:0007608	sensory perception of smell	2	1	0.09	0.08995
GO:0006624	vacuolar protein processing	2	1	0.09	0.08995
GO:0033358	UDP-L-arabinose biosynthetic process	2	1	0.09	0.08995
GO:0018874	benzoate metabolic process	2	1	0.09	0.08995
GO:0072318	clathrin coat disassembly	2	1	0.09	0.08995
GO:0072319	vesicle uncoating	2	1	0.09	0.08995
GO:0043182	vacuolar sequestering of sodium ion	2	1	0.09	0.08995
GO:0050911	detection of chemical stimulus involved ...	2	1	0.09	0.08995
GO:0000024	maltose biosynthetic process	2	1	0.09	0.08995
GO:0050906	detection of stimulus involved in sensor...	2	1	0.09	0.08995
GO:0050907	detection of chemical stimulus involved ...	2	1	0.09	0.08995
GO:0071366	cellular response to indolebutyric acid ...	2	1	0.09	0.08995
GO:1901182	regulation of camalexin biosynthetic pro...	2	1	0.09	0.08995
GO:1901183	positive regulation of camalexin biosynt...	2	1	0.09	0.08995
GO:1901140	p-coumaryl alcohol transport	2	1	0.09	0.08995
GO:0006791	sulfur utilization	2	1	0.09	0.08995
GO:0006792	regulation of sulfur utilization	2	1	0.09	0.08995
GO:0046208	spermine catabolic process	2	1	0.09	0.08995
GO:0090359	negative regulation of abscisic acid bio...	2	1	0.09	0.08995
GO:0015798	myo-inositol transport	2	1	0.09	0.08995
GO:0048576	positive regulation of short-day photope...	2	1	0.09	0.08995
GO:0071475	cellular hyperosmotic salinity response	2	1	0.09	0.08995
GO:0048309	endoplasmic reticulum inheritance	2	1	0.09	0.08995
GO:1900378	positive regulation of secondary metabol...	2	1	0.09	0.08995
GO:0051776	detection of redox state	2	1	0.09	0.08995
GO:1902931	negative regulation of alcohol biosynthe...	2	1	0.09	0.08995
GO:0009639	response to red or far red light	224	15	10.31	0.09351
GO:0005984	disaccharide metabolic process	53	5	2.44	0.09566
GO:0071472	cellular response to salt stress	24	3	1.1	0.09599
GO:0009755	hormone-mediated signaling pathway	580	62	26.7	0.0964
GO:0006066	alcohol metabolic process	172	12	7.92	0.09937
GO:0009628	response to abiotic stimulus	1763	140	81.15	0.10025
GO:2000242	negative regulation of reproductive proc...	54	5	2.49	0.10167
GO:0036065	fucosylation	12	2	0.55	0.1029
GO:0072507	divalent inorganic cation homeostasis	39	4	1.8	0.10299
GO:0034605	cellular response to heat	25	3	1.15	0.10553
GO:0010029	regulation of seed germination	55	5	2.53	0.10785
GO:0010043	response to zinc ion	72	6	3.31	0.11334
GO:0015706	nitrate transport	13	2	0.6	0.11804
GO:0046856	phosphatidylinositol dephosphorylation	13	2	0.6	0.11804
GO:0046839	phospholipid dephosphorylation	13	2	0.6	0.11804
GO:0055062	phosphate ion homeostasis	13	2	0.6	0.11804
GO:0045492	xylan biosynthetic process	13	2	0.6	0.11804
GO:0072506	trivalent inorganic anion homeostasis	13	2	0.6	0.11804
GO:0030244	cellulose biosynthetic process	41	4	1.89	0.11826
GO:0071368	cellular response to cytokinin stimulus	41	4	1.89	0.11826
GO:0009736	cytokinin-activated signaling pathway	41	4	1.89	0.11826
GO:1900140	regulation of seedling development	57	5	2.62	0.12076
GO:2000026	regulation of multicellular organismal d...	367	22	16.89	0.12378
GO:0032940	secretion by cell	108	8	4.97	0.12443
GO:0016567	protein ubiquitination	484	32	22.28	0.12505
GO:0009612	response to mechanical stimulus	27	3	1.24	0.12565
GO:1901420	negative regulation of response to alcoh...	27	3	1.24	0.12565
GO:0042631	cellular response to water deprivation	27	3	1.24	0.12565
GO:0071462	cellular response to water stimulus	27	3	1.24	0.12565
GO:0009788	negative regulation of abscisic acid-act...	27	3	1.24	0.12565
GO:1905958	negative regulation of cellular response...	27	3	1.24	0.12565
GO:0019751	polyol metabolic process	58	5	2.67	0.12747
GO:0098542	defense response to other organism	621	64	28.58	0.12809
GO:0043086	negative regulation of catalytic activit...	163	11	7.5	0.13141
GO:0046937	phytochelatin metabolic process	3	1	0.14	0.13184
GO:0046938	phytochelatin biosynthetic process	3	1	0.14	0.13184
GO:0015866	ADP transport	3	1	0.14	0.13184
GO:0010483	pollen tube reception	3	1	0.14	0.13184
GO:0006598	polyamine catabolic process	3	1	0.14	0.13184
GO:0046398	UDP-glucuronate metabolic process	3	1	0.14	0.13184
GO:0072708	response to sorbitol	3	1	0.14	0.13184
GO:0045827	negative regulation of isoprenoid metabo...	3	1	0.14	0.13184
GO:0006680	glucosylceramide catabolic process	3	1	0.14	0.13184
GO:0009663	plasmodesma organization	3	1	0.14	0.13184
GO:0009413	response to flooding	3	1	0.14	0.13184
GO:0042353	fucose biosynthetic process	3	1	0.14	0.13184
GO:0006678	glucosylceramide metabolic process	3	1	0.14	0.13184
GO:0015688	iron chelate transport	3	1	0.14	0.13184
GO:0033356	UDP-L-arabinose metabolic process	3	1	0.14	0.13184
GO:0010289	homogalacturonan biosynthetic process	3	1	0.14	0.13184
GO:0006121	mitochondrial electron transport, succin...	3	1	0.14	0.13184
GO:0043171	peptide catabolic process	3	1	0.14	0.13184
GO:0006065	UDP-glucuronate biosynthetic process	3	1	0.14	0.13184
GO:0046109	uridine biosynthetic process	3	1	0.14	0.13184
GO:0009270	response to humidity	3	1	0.14	0.13184
GO:0006751	glutathione catabolic process	3	1	0.14	0.13184
GO:0015793	glycerol transport	3	1	0.14	0.13184
GO:0071474	cellular hyperosmotic response	3	1	0.14	0.13184
GO:0006741	NADP biosynthetic process	3	1	0.14	0.13184
GO:0042343	indole glucosinolate metabolic process	22	6	1.01	0.13223
GO:0010506	regulation of autophagy	14	2	0.64	0.13369
GO:0055069	zinc ion homeostasis	14	2	0.64	0.13369
GO:0055083	monovalent inorganic anion homeostasis	14	2	0.64	0.13369
GO:0055075	potassium ion homeostasis	14	2	0.64	0.13369
GO:0009148	pyrimidine nucleoside triphosphate biosy...	14	2	0.64	0.13369
GO:0072505	divalent inorganic anion homeostasis	14	2	0.64	0.13369
GO:0006241	CTP biosynthetic process	14	2	0.64	0.13369
GO:0046036	CTP metabolic process	14	2	0.64	0.13369
GO:0009208	pyrimidine ribonucleoside triphosphate m...	14	2	0.64	0.13369
GO:0009209	pyrimidine ribonucleoside triphosphate b...	14	2	0.64	0.13369
GO:0009827	plant-type cell wall modification	28	3	1.29	0.13619
GO:0055046	microgametogenesis	28	3	1.29	0.13619
GO:0046903	secretion	111	8	5.11	0.13915
GO:0071215	cellular response to abscisic acid stimu...	181	22	8.33	0.14424
GO:0048366	leaf development	279	17	12.84	0.14556
GO:0005985	sucrose metabolic process	29	3	1.33	0.14701
GO:0042537	benzene-containing compound metabolic pr...	29	3	1.33	0.14701
GO:0046164	alcohol catabolic process	29	3	1.33	0.14701
GO:0046132	pyrimidine ribonucleoside biosynthetic p...	29	3	1.33	0.14701
GO:0046134	pyrimidine nucleoside biosynthetic proce...	29	3	1.33	0.14701
GO:0009226	nucleotide-sugar biosynthetic process	29	3	1.33	0.14701
GO:0030004	cellular monovalent inorganic cation hom...	15	2	0.69	0.14977
GO:0043562	cellular response to nitrogen levels	15	2	0.69	0.14977
GO:0009147	pyrimidine nucleoside triphosphate metab...	15	2	0.69	0.14977
GO:0044092	negative regulation of molecular functio...	187	12	8.61	0.15395
GO:0071482	cellular response to light stimulus	114	8	5.25	0.15469
GO:0016114	terpenoid biosynthetic process	79	6	3.64	0.15571
GO:0032446	protein modification by small protein co...	497	32	22.88	0.15587
GO:0016036	cellular response to phosphate starvatio...	62	5	2.85	0.15593
GO:0071369	cellular response to ethylene stimulus	174	29	8.01	0.15691
GO:0033993	response to lipid	684	70	31.48	0.15762
GO:0016311	dephosphorylation	302	18	13.9	0.15785
GO:0071478	cellular response to radiation	115	8	5.29	0.16004
GO:0045490	pectin catabolic process	46	4	2.12	0.16027
GO:0007568	aging	170	11	7.83	0.16071
GO:0046890	regulation of lipid biosynthetic process	16	2	0.74	0.1662
GO:0042447	hormone catabolic process	16	2	0.74	0.1662
GO:2000241	regulation of reproductive process	209	13	9.62	0.16707
GO:0046165	alcohol biosynthetic process	81	6	3.73	0.16895
GO:0010256	endomembrane system organization	47	4	2.16	0.16925
GO:0009225	nucleotide-sugar metabolic process	31	3	1.43	0.16945
GO:0002213	defense response to insect	31	3	1.43	0.16945
GO:0051239	regulation of multicellular organismal p...	404	23	18.6	0.17153
GO:0015969	guanosine tetraphosphate metabolic proce...	4	1	0.18	0.17181
GO:0010360	negative regulation of anion channel act...	4	1	0.18	0.17181
GO:0009395	phospholipid catabolic process	4	1	0.18	0.17181
GO:0070370	cellular heat acclimation	4	1	0.18	0.17181
GO:0010115	regulation of abscisic acid biosynthetic...	4	1	0.18	0.17181
GO:0034484	raffinose catabolic process	4	1	0.18	0.17181
GO:0140255	regulation of cellular response to phosp...	4	1	0.18	0.17181
GO:0043619	regulation of transcription from RNA pol...	4	1	0.18	0.17181
GO:0010253	UDP-rhamnose biosynthetic process	4	1	0.18	0.17181
GO:0010271	regulation of chlorophyll catabolic proc...	4	1	0.18	0.17181
GO:0080040	positive regulation of cellular response...	4	1	0.18	0.17181
GO:0042539	hypotonic salinity response	4	1	0.18	0.17181
GO:1901684	arsenate ion transmembrane transport	4	1	0.18	0.17181
GO:1903792	negative regulation of anion transport	4	1	0.18	0.17181
GO:0051176	positive regulation of sulfur metabolic ...	4	1	0.18	0.17181
GO:1901404	regulation of tetrapyrrole catabolic pro...	4	1	0.18	0.17181
GO:1903960	negative regulation of anion transmembra...	4	1	0.18	0.17181
GO:0033478	UDP-rhamnose metabolic process	4	1	0.18	0.17181
GO:0046108	uridine metabolic process	4	1	0.18	0.17181
GO:0043266	regulation of potassium ion transport	4	1	0.18	0.17181
GO:1901141	regulation of lignin biosynthetic proces...	4	1	0.18	0.17181
GO:0034035	purine ribonucleoside bisphosphate metab...	4	1	0.18	0.17181
GO:0032413	negative regulation of ion transmembrane...	4	1	0.18	0.17181
GO:0000920	septum digestion after cytokinesis	4	1	0.18	0.17181
GO:0006971	hypotonic response	4	1	0.18	0.17181
GO:0044036	cell wall macromolecule metabolic proces...	82	6	3.77	0.17574
GO:0000165	MAPK cascade	48	4	2.21	0.17841
GO:0009664	plant-type cell wall organization	65	5	2.99	0.17884
GO:1901616	organic hydroxy compound catabolic proce...	32	3	1.47	0.18102
GO:0009311	oligosaccharide metabolic process	83	6	3.82	0.18263
GO:0015850	organic hydroxy compound transport	17	2	0.78	0.18293
GO:0046174	polyol catabolic process	17	2	0.78	0.18293
GO:0006012	galactose metabolic process	17	2	0.78	0.18293
GO:0009970	cellular response to sulfate starvation	17	2	0.78	0.18293
GO:0042430	indole-containing compound metabolic pro...	74	9	3.41	0.18328
GO:1903508	positive regulation of nucleic acid-temp...	158	10	7.27	0.19241
GO:0045893	positive regulation of transcription, DN...	158	10	7.27	0.19241
GO:1902680	positive regulation of RNA biosynthetic ...	158	10	7.27	0.19241
GO:0051254	positive regulation of RNA metabolic pro...	158	10	7.27	0.19241
GO:0046351	disaccharide biosynthetic process	33	3	1.52	0.19279
GO:0048581	negative regulation of post-embryonic de...	85	6	3.91	0.19674
GO:0048367	shoot system development	634	34	29.18	0.19791
GO:0097306	cellular response to alcohol	235	25	10.82	0.19819
GO:0048506	regulation of timing of meristematic pha...	18	2	0.83	0.19988
GO:0034755	iron ion transmembrane transport	18	2	0.83	0.19988
GO:0009704	de-etiolation	18	2	0.83	0.19988
GO:0048510	regulation of timing of transition from ...	18	2	0.83	0.19988
GO:0080135	regulation of cellular response to stres...	34	3	1.57	0.20475
GO:0009625	response to insect	34	3	1.57	0.20475
GO:1901701	cellular response to oxygen-containing c...	489	38	22.51	0.20495
GO:0009850	auxin metabolic process	51	4	2.35	0.20682
GO:1901419	regulation of response to alcohol	51	4	2.35	0.20682
GO:0009787	regulation of abscisic acid-activated si...	51	4	2.35	0.20682
GO:1905957	regulation of cellular response to alcoh...	51	4	2.35	0.20682
GO:0042219	cellular modified amino acid catabolic p...	5	1	0.23	0.20995
GO:0010325	raffinose family oligosaccharide biosynt...	5	1	0.23	0.20995
GO:0010582	floral meristem determinacy	5	1	0.23	0.20995
GO:0006883	cellular sodium ion homeostasis	5	1	0.23	0.20995
GO:0052325	cell wall pectin biosynthetic process	5	1	0.23	0.20995
GO:0010507	negative regulation of autophagy	5	1	0.23	0.20995
GO:0045995	regulation of embryonic development	5	1	0.23	0.20995
GO:1901891	regulation of cell septum assembly	5	1	0.23	0.20995
GO:1903436	regulation of mitotic cytokinetic proces...	5	1	0.23	0.20995
GO:0010685	tetracyclic triterpenoid metabolic proce...	5	1	0.23	0.20995
GO:0010686	tetracyclic triterpenoid biosynthetic pr...	5	1	0.23	0.20995
GO:0009310	amine catabolic process	5	1	0.23	0.20995
GO:1902412	regulation of mitotic cytokinesis	5	1	0.23	0.20995
GO:0045833	negative regulation of lipid metabolic p...	5	1	0.23	0.20995
GO:0032954	regulation of cytokinetic process	5	1	0.23	0.20995
GO:0032955	regulation of division septum assembly	5	1	0.23	0.20995
GO:0010263	tricyclic triterpenoid biosynthetic proc...	5	1	0.23	0.20995
GO:0010018	far-red light signaling pathway	5	1	0.23	0.20995
GO:0033530	raffinose metabolic process	5	1	0.23	0.20995
GO:0000023	maltose metabolic process	5	1	0.23	0.20995
GO:0009052	pentose-phosphate shunt, non-oxidative b...	5	1	0.23	0.20995
GO:0042402	cellular biogenic amine catabolic proces...	5	1	0.23	0.20995
GO:0051055	negative regulation of lipid biosyntheti...	5	1	0.23	0.20995
GO:0071490	cellular response to far red light	5	1	0.23	0.20995
GO:0015791	polyol transport	5	1	0.23	0.20995
GO:0032410	negative regulation of transporter activ...	5	1	0.23	0.20995
GO:0048578	positive regulation of long-day photoper...	5	1	0.23	0.20995
GO:0048308	organelle inheritance	5	1	0.23	0.20995
GO:0034763	negative regulation of transmembrane tra...	5	1	0.23	0.20995
GO:0034766	negative regulation of ion transmembrane...	5	1	0.23	0.20995
GO:0051606	detection of stimulus	116	10	5.34	0.21251
GO:0009846	pollen germination	52	4	2.39	0.21657
GO:0071470	cellular response to osmotic stress	35	3	1.61	0.21687
GO:0010359	regulation of anion channel activity	19	2	0.87	0.21701
GO:0006406	mRNA export from nucleus	19	2	0.87	0.21701
GO:0071427	mRNA-containing ribonucleoprotein comple...	19	2	0.87	0.21701
GO:0030001	metal ion transport	266	19	12.24	0.22229
GO:0009860	pollen tube growth	89	6	4.1	0.2261
GO:0030243	cellulose metabolic process	53	4	2.44	0.22644
GO:0051274	beta-glucan biosynthetic process	53	4	2.44	0.22644
GO:0031328	positive regulation of cellular biosynth...	184	11	8.47	0.22789
GO:0010565	regulation of cellular ketone metabolic ...	36	3	1.66	0.22914
GO:0042752	regulation of circadian rhythm	36	3	1.66	0.22914
GO:0046131	pyrimidine ribonucleoside metabolic proc...	36	3	1.66	0.22914
GO:0006213	pyrimidine nucleoside metabolic process	36	3	1.66	0.22914
GO:0070647	protein modification by small protein co...	524	32	24.12	0.23219
GO:0000272	polysaccharide catabolic process	90	6	4.14	0.23366
GO:0022611	dormancy process	20	2	0.92	0.23426
GO:0010162	seed dormancy process	20	2	0.92	0.23426
GO:0071446	cellular response to salicylic acid stim...	54	4	2.49	0.23642
GO:0009891	positive regulation of biosynthetic proc...	186	11	8.56	0.2383
GO:0006805	xenobiotic metabolic process	9	3	0.41	0.24558
GO:0046898	response to cycloheximide	6	1	0.28	0.24633
GO:0019566	arabinose metabolic process	6	1	0.28	0.24633
GO:0009828	plant-type cell wall loosening	6	1	0.28	0.24633
GO:0047484	regulation of response to osmotic stress	6	1	0.28	0.24633
GO:0060992	response to fungicide	6	1	0.28	0.24633
GO:0007600	sensory perception	6	1	0.28	0.24633
GO:0046345	abscisic acid catabolic process	6	1	0.28	0.24633
GO:0008215	spermine metabolic process	6	1	0.28	0.24633
GO:1900055	regulation of leaf senescence	6	1	0.28	0.24633
GO:1900056	negative regulation of leaf senescence	6	1	0.28	0.24633
GO:0071993	phytochelatin transport	6	1	0.28	0.24633
GO:0071994	phytochelatin transmembrane transport	6	1	0.28	0.24633
GO:1902407	assembly of actomyosin apparatus involve...	6	1	0.28	0.24633
GO:1905622	negative regulation of leaf development	6	1	0.28	0.24633
GO:0009643	photosynthetic acclimation	6	1	0.28	0.24633
GO:0009649	entrainment of circadian clock	6	1	0.28	0.24633
GO:0016107	sesquiterpenoid catabolic process	6	1	0.28	0.24633
GO:0010022	meristem determinacy	6	1	0.28	0.24633
GO:0033321	homomethionine metabolic process	6	1	0.28	0.24633
GO:0010037	response to carbon dioxide	6	1	0.28	0.24633
GO:0055078	sodium ion homeostasis	6	1	0.28	0.24633
GO:0045493	xylan catabolic process	6	1	0.28	0.24633
GO:0033506	glucosinolate biosynthetic process from ...	6	1	0.28	0.24633
GO:2000068	regulation of defense response to insect	6	1	0.28	0.24633
GO:0043290	apocarotenoid catabolic process	6	1	0.28	0.24633
GO:0006004	fucose metabolic process	6	1	0.28	0.24633
GO:0048838	release of seed from dormancy	6	1	0.28	0.24633
GO:0048587	regulation of short-day photoperiodism, ...	6	1	0.28	0.24633
GO:0000914	phragmoplast assembly	6	1	0.28	0.24633
GO:0009963	positive regulation of flavonoid biosynt...	6	1	0.28	0.24633
GO:0097438	exit from dormancy	6	1	0.28	0.24633
GO:0051775	response to redox state	6	1	0.28	0.24633
GO:1902930	regulation of alcohol biosynthetic proce...	6	1	0.28	0.24633
GO:0016143	S-glycoside metabolic process	82	9	3.77	0.24963
GO:0019760	glucosinolate metabolic process	82	9	3.77	0.24963
GO:0019757	glycosinolate metabolic process	82	9	3.77	0.24963
GO:0051241	negative regulation of multicellular org...	111	7	5.11	0.25011
GO:0031122	cytoplasmic microtubule organization	21	2	0.97	0.25158
GO:0019400	alditol metabolic process	21	2	0.97	0.25158
GO:0009690	cytokinin metabolic process	21	2	0.97	0.25158
GO:0046470	phosphatidylcholine metabolic process	21	2	0.97	0.25158
GO:0009686	gibberellin biosynthetic process	21	2	0.97	0.25158
GO:0043622	cortical microtubule organization	21	2	0.97	0.25158
GO:0016102	diterpenoid biosynthetic process	21	2	0.97	0.25158
GO:0019216	regulation of lipid metabolic process	21	2	0.97	0.25158
GO:0022898	regulation of transmembrane transporter ...	21	2	0.97	0.25158
GO:0032412	regulation of ion transmembrane transpor...	21	2	0.97	0.25158
GO:0032409	regulation of transporter activity	21	2	0.97	0.25158
GO:0009585	red, far-red light phototransduction	56	4	2.58	0.25668
GO:0016144	S-glycoside biosynthetic process	56	4	2.58	0.25668
GO:0019761	glucosinolate biosynthetic process	56	4	2.58	0.25668
GO:0019758	glycosinolate biosynthetic process	56	4	2.58	0.25668
GO:0009620	response to fungus	312	41	14.36	0.26515
GO:0016042	lipid catabolic process	152	9	7	0.26642
GO:0018958	phenol-containing compound metabolic pro...	39	3	1.8	0.26661
GO:0071396	cellular response to lipid	282	27	12.98	0.2667
GO:0009733	response to auxin	291	16	13.39	0.26678
GO:0007602	phototransduction	57	4	2.62	0.26694
GO:0034219	carbohydrate transmembrane transport	57	4	2.62	0.26694
GO:0009415	response to water	293	44	13.49	0.2673
GO:0046173	polyol biosynthetic process	22	2	1.01	0.26893
GO:0009605	response to external stimulus	1202	98	55.33	0.27105
GO:0071407	cellular response to organic cyclic comp...	153	9	7.04	0.27259
GO:0009723	response to ethylene	282	34	12.98	0.2759
GO:0055076	transition metal ion homeostasis	58	4	2.67	0.27727
GO:0048825	cotyledon development	40	3	1.84	0.27927
GO:0071466	cellular response to xenobiotic stimulus	10	3	0.46	0.28021
GO:0006813	potassium ion transport	77	5	3.54	0.28053
GO:0010224	response to UV-B	77	5	3.54	0.28053
GO:0019377	glycolipid catabolic process	7	1	0.32	0.28104
GO:0009819	drought recovery	7	1	0.32	0.28104
GO:0032106	positive regulation of response to extra...	7	1	0.32	0.28104
GO:0032109	positive regulation of response to nutri...	7	1	0.32	0.28104
GO:0006591	ornithine metabolic process	7	1	0.32	0.28104
GO:0048102	autophagic cell death	7	1	0.32	0.28104
GO:0010192	mucilage biosynthetic process	7	1	0.32	0.28104
GO:0010148	transpiration	7	1	0.32	0.28104
GO:0046482	para-aminobenzoic acid metabolic process	7	1	0.32	0.28104
GO:0006677	glycosylceramide metabolic process	7	1	0.32	0.28104
GO:0046477	glycosylceramide catabolic process	7	1	0.32	0.28104
GO:0046479	glycosphingolipid catabolic process	7	1	0.32	0.28104
GO:0007229	integrin-mediated signaling pathway	7	1	0.32	0.28104
GO:0006183	GTP biosynthetic process	7	1	0.32	0.28104
GO:0072347	response to anesthetic	7	1	0.32	0.28104
GO:0043181	vacuolar sequestering	7	1	0.32	0.28104
GO:0044211	CTP salvage	7	1	0.32	0.28104
GO:1901678	iron coordination entity transport	7	1	0.32	0.28104
GO:2000070	regulation of response to water deprivat...	7	1	0.32	0.28104
GO:0046051	UTP metabolic process	7	1	0.32	0.28104
GO:0050826	response to freezing	7	1	0.32	0.28104
GO:0006228	UTP biosynthetic process	7	1	0.32	0.28104
GO:0043271	negative regulation of ion transport	7	1	0.32	0.28104
GO:0032465	regulation of cytokinesis	7	1	0.32	0.28104
GO:0009759	indole glucosinolate biosynthetic proces...	7	1	0.32	0.28104
GO:0009969	xyloglucan biosynthetic process	7	1	0.32	0.28104
GO:0048530	fruit morphogenesis	7	1	0.32	0.28104
GO:0051607	defense response to virus	62	6	2.85	0.28557
GO:0009750	response to fructose	23	2	1.06	0.28628
GO:0045935	positive regulation of nucleobase-contai...	175	10	8.06	0.28648
GO:0009583	detection of light stimulus	59	4	2.72	0.28766
GO:0048827	phyllome development	357	19	16.43	0.28901
GO:0009910	negative regulation of flower developmen...	41	3	1.89	0.29198
GO:0042546	cell wall biogenesis	98	6	4.51	0.29653
GO:0001101	response to acid chemical	1002	102	46.12	0.29674
GO:0016052	carbohydrate catabolic process	197	11	9.07	0.29842
GO:0051554	flavonol metabolic process	24	2	1.1	0.30358
GO:0051555	flavonol biosynthetic process	24	2	1.1	0.30358
GO:0009312	oligosaccharide biosynthetic process	42	3	1.93	0.30473
GO:0032392	DNA geometric change	42	3	1.93	0.30473
GO:0060548	negative regulation of cell death	42	3	1.93	0.30473
GO:0032508	DNA duplex unwinding	42	3	1.93	0.30473
GO:0035556	intracellular signal transduction	496	44	22.83	0.30474
GO:1901700	response to oxygen-containing compound	1334	131	61.4	0.30524
GO:0042446	hormone biosynthetic process	119	7	5.48	0.30801
GO:0097305	response to alcohol	608	65	27.99	0.30829
GO:0010557	positive regulation of macromolecule bio...	179	10	8.24	0.31036
GO:0010628	positive regulation of gene expression	179	10	8.24	0.31036
GO:0015700	arsenite transport	8	1	0.37	0.31415
GO:0030007	cellular potassium ion homeostasis	8	1	0.37	0.31415
GO:0019374	galactolipid metabolic process	8	1	0.37	0.31415
GO:0009877	nodulation	8	1	0.37	0.31415
GO:0045793	positive regulation of cell size	8	1	0.37	0.31415
GO:0015867	ATP transport	8	1	0.37	0.31415
GO:0032262	pyrimidine nucleotide salvage	8	1	0.37	0.31415
GO:0010191	mucilage metabolic process	8	1	0.37	0.31415
GO:0046514	ceramide catabolic process	8	1	0.37	0.31415
GO:1990778	protein localization to cell periphery	8	1	0.37	0.31415
GO:0032781	positive regulation of ATPase activity	8	1	0.37	0.31415
GO:0080119	ER body organization	8	1	0.37	0.31415
GO:0010138	pyrimidine ribonucleotide salvage	8	1	0.37	0.31415
GO:0010107	potassium ion import	8	1	0.37	0.31415
GO:0016104	triterpenoid biosynthetic process	8	1	0.37	0.31415
GO:0007029	endoplasmic reticulum organization	8	1	0.37	0.31415
GO:0033591	response to L-ascorbic acid	8	1	0.37	0.31415
GO:0010076	maintenance of floral meristem identity	8	1	0.37	0.31415
GO:0010077	maintenance of inflorescence meristem id...	8	1	0.37	0.31415
GO:0080026	response to indolebutyric acid	8	1	0.37	0.31415
GO:1901654	response to ketone	8	1	0.37	0.31415
GO:0044206	UMP salvage	8	1	0.37	0.31415
GO:0043097	pyrimidine nucleoside salvage	8	1	0.37	0.31415
GO:0072659	protein localization to plasma membrane	8	1	0.37	0.31415
GO:2000762	regulation of phenylpropanoid metabolic ...	8	1	0.37	0.31415
GO:0000912	assembly of actomyosin apparatus involve...	8	1	0.37	0.31415
GO:0032269	negative regulation of cellular protein ...	81	5	3.73	0.31677
GO:0009581	detection of external stimulus	81	5	3.73	0.31677
GO:0006606	protein import into nucleus	43	3	1.98	0.3175
GO:0009593	detection of chemical stimulus	35	5	1.61	0.31879
GO:0043401	steroid hormone mediated signaling pathw...	62	4	2.85	0.31914
GO:1903959	regulation of anion transmembrane transp...	25	2	1.15	0.3208
GO:0051169	nuclear transport	82	5	3.77	0.32593
GO:0006913	nucleocytoplasmic transport	82	5	3.77	0.32593
GO:0071383	cellular response to steroid hormone sti...	63	4	2.9	0.32969
GO:0061919	process utilizing autophagic mechanism	44	3	2.03	0.33028
GO:0006914	autophagy	44	3	2.03	0.33028
GO:0051552	flavone metabolic process	26	2	1.2	0.33791
GO:0051553	flavone biosynthetic process	26	2	1.2	0.33791
GO:0055074	calcium ion homeostasis	26	2	1.2	0.33791
GO:0042439	ethanolamine-containing compound metabol...	26	2	1.2	0.33791
GO:0009220	pyrimidine ribonucleotide biosynthetic p...	26	2	1.2	0.33791
GO:0009218	pyrimidine ribonucleotide metabolic proc...	26	2	1.2	0.33791
GO:0010928	regulation of auxin mediated signaling p...	26	2	1.2	0.33791
GO:0048511	rhythmic process	119	16	5.48	0.3405
GO:0051248	negative regulation of protein metabolic...	84	5	3.87	0.34433
GO:0033273	response to vitamin	9	1	0.41	0.34575
GO:0052305	positive regulation by organism of innat...	9	1	0.41	0.34575
GO:0052306	modulation by organism of innate immune ...	9	1	0.41	0.34575
GO:0052308	pathogen-associated molecular pattern de...	9	1	0.41	0.34575
GO:0046836	glycolipid transport	9	1	0.41	0.34575
GO:0010683	tricyclic triterpenoid metabolic process	9	1	0.41	0.34575
GO:0048268	clathrin coat assembly	9	1	0.41	0.34575
GO:0052166	positive regulation by symbiont of host ...	9	1	0.41	0.34575
GO:0052167	modulation by symbiont of host innate im...	9	1	0.41	0.34575
GO:0052169	pathogen-associated molecular pattern de...	9	1	0.41	0.34575
GO:0046466	membrane lipid catabolic process	9	1	0.41	0.34575
GO:0016139	glycoside catabolic process	9	1	0.41	0.34575
GO:0010264	myo-inositol hexakisphosphate biosynthet...	9	1	0.41	0.34575
GO:0010031	circumnutation	9	1	0.41	0.34575
GO:0052257	pathogen-associated molecular pattern de...	9	1	0.41	0.34575
GO:0052033	pathogen-associated molecular pattern de...	9	1	0.41	0.34575
GO:0033517	myo-inositol hexakisphosphate metabolic ...	9	1	0.41	0.34575
GO:0080003	thalianol metabolic process	9	1	0.41	0.34575
GO:0050879	multicellular organismal movement	9	1	0.41	0.34575
GO:0030149	sphingolipid catabolic process	9	1	0.41	0.34575
GO:0000917	division septum assembly	9	1	0.41	0.34575
GO:0090529	cell septum assembly	9	1	0.41	0.34575
GO:0051273	beta-glucan metabolic process	65	4	2.99	0.35085
GO:0009636	response to toxic substance	227	12	10.45	0.35298
GO:0008299	isoprenoid biosynthetic process	105	6	4.83	0.3539
GO:0009642	response to light intensity	105	6	4.83	0.3539
GO:0071166	ribonucleoprotein complex localization	27	2	1.24	0.35489
GO:0042762	regulation of sulfur metabolic process	27	2	1.24	0.35489
GO:0071426	ribonucleoprotein complex export from nu...	27	2	1.24	0.35489
GO:0010431	seed maturation	46	3	2.12	0.35581
GO:0051170	import into nucleus	46	3	2.12	0.35581
GO:0048545	response to steroid hormone	66	4	3.04	0.36144
GO:0042493	response to drug	606	62	27.89	0.36621
GO:0009825	multidimensional cell growth	28	2	1.29	0.37172
GO:0015698	inorganic anion transport	67	4	3.08	0.37202
GO:0008655	pyrimidine-containing compound salvage	10	1	0.46	0.37588
GO:0010337	regulation of salicylic acid metabolic p...	10	1	0.46	0.37588
GO:0010541	acropetal auxin transport	10	1	0.46	0.37588
GO:0052510	positive regulation by organism of defen...	10	1	0.46	0.37588
GO:0032103	positive regulation of response to exter...	10	1	0.46	0.37588
GO:0032104	regulation of response to extracellular ...	10	1	0.46	0.37588
GO:0032107	regulation of response to nutrient level...	10	1	0.46	0.37588
GO:0052509	positive regulation by symbiont of host ...	10	1	0.46	0.37588
GO:0009313	oligosaccharide catabolic process	10	1	0.46	0.37588
GO:0006526	arginine biosynthetic process	10	1	0.46	0.37588
GO:0062014	negative regulation of small molecule me...	10	1	0.46	0.37588
GO:0043462	regulation of ATPase activity	10	1	0.46	0.37588
GO:0006687	glycosphingolipid metabolic process	10	1	0.46	0.37588
GO:0006672	ceramide metabolic process	10	1	0.46	0.37588
GO:0032958	inositol phosphate biosynthetic process	10	1	0.46	0.37588
GO:1901070	guanosine-containing compound biosynthet...	10	1	0.46	0.37588
GO:0009863	salicylic acid mediated signaling pathwa...	48	3	2.21	0.3812
GO:0034504	protein localization to nucleus	48	3	2.21	0.3812
GO:0043269	regulation of ion transport	88	5	4.05	0.38127
GO:0048585	negative regulation of response to stimu...	152	10	7	0.38286
GO:0046777	protein autophosphorylation	129	7	5.94	0.38336
GO:0006857	oligopeptide transport	29	2	1.33	0.38836
GO:0030865	cortical cytoskeleton organization	29	2	1.33	0.38836
GO:0051651	maintenance of location in cell	29	2	1.33	0.38836
GO:0055081	anion homeostasis	29	2	1.33	0.38836
GO:0009582	detection of abiotic stimulus	69	4	3.18	0.39314
GO:0010119	regulation of stomatal movement	69	4	3.18	0.39314
GO:0071365	cellular response to auxin stimulus	151	8	6.95	0.39363
GO:0006165	nucleoside diphosphate phosphorylation	70	4	3.22	0.40366
GO:0032535	regulation of cellular component size	70	4	3.22	0.40366
GO:0030259	lipid glycosylation	11	1	0.51	0.40464
GO:0045216	cell-cell junction organization	11	1	0.51	0.40464
GO:0008645	hexose transmembrane transport	11	1	0.51	0.40464
GO:0009864	induced systemic resistance, jasmonic ac...	11	1	0.51	0.40464
GO:0006885	regulation of pH	11	1	0.51	0.40464
GO:0015868	purine ribonucleotide transport	11	1	0.51	0.40464
GO:0010508	positive regulation of autophagy	11	1	0.51	0.40464
GO:0042727	flavin-containing compound biosynthetic ...	11	1	0.51	0.40464
GO:0046348	amino sugar catabolic process	11	1	0.51	0.40464
GO:0061077	chaperone-mediated protein folding	11	1	0.51	0.40464
GO:0009635	response to herbicide	11	1	0.51	0.40464
GO:0043618	regulation of transcription from RNA pol...	11	1	0.51	0.40464
GO:0006189	'de novo' IMP biosynthetic process	11	1	0.51	0.40464
GO:2000024	regulation of leaf development	11	1	0.51	0.40464
GO:0051051	negative regulation of transport	11	1	0.51	0.40464
GO:0006032	chitin catabolic process	11	1	0.51	0.40464
GO:0010959	regulation of metal ion transport	11	1	0.51	0.40464
GO:0009231	riboflavin biosynthetic process	11	1	0.51	0.40464
GO:1901072	glucosamine-containing compound cataboli...	11	1	0.51	0.40464
GO:0032456	endocytic recycling	11	1	0.51	0.40464
GO:0006771	riboflavin metabolic process	11	1	0.51	0.40464
GO:0031330	negative regulation of cellular cataboli...	11	1	0.51	0.40464
GO:0009851	auxin biosynthetic process	30	2	1.38	0.40481
GO:0006405	RNA export from nucleus	30	2	1.38	0.40481
GO:0055072	iron ion homeostasis	30	2	1.38	0.40481
GO:0051028	mRNA transport	30	2	1.38	0.40481
GO:0042126	nitrate metabolic process	30	2	1.38	0.40481
GO:0042128	nitrate assimilation	30	2	1.38	0.40481
GO:0009250	glucan biosynthetic process	91	5	4.19	0.40894
GO:0008643	carbohydrate transport	112	6	5.16	0.412
GO:0000271	polysaccharide biosynthetic process	148	12	6.81	0.41272
GO:0090066	regulation of anatomical structure size	71	4	3.27	0.41415
GO:0044042	glucan metabolic process	154	8	7.09	0.41483
GO:0006073	cellular glucan metabolic process	154	8	7.09	0.41483
GO:0031329	regulation of cellular catabolic process	92	5	4.23	0.41813
GO:0097164	ammonium ion metabolic process	51	3	2.35	0.41884
GO:0040034	regulation of development, heterochronic	31	2	1.43	0.42104
GO:0000956	nuclear-transcribed mRNA catabolic proce...	31	2	1.43	0.42104
GO:0009201	ribonucleoside triphosphate biosynthetic...	134	7	6.17	0.4214
GO:0046677	response to antibiotic	353	26	16.25	0.42428
GO:1901617	organic hydroxy compound biosynthetic pr...	156	8	7.18	0.42894
GO:0009142	nucleoside triphosphate biosynthetic pro...	135	7	6.21	0.42899
GO:0006664	glycolipid metabolic process	52	3	2.39	0.43123
GO:0046467	membrane lipid biosynthetic process	52	3	2.39	0.43123
GO:0051703	intraspecies interaction between organis...	12	1	0.55	0.43207
GO:0052555	positive regulation by organism of immun...	12	1	0.55	0.43207
GO:0052556	positive regulation by symbiont of host ...	12	1	0.55	0.43207
GO:0015860	purine nucleoside transmembrane transpor...	12	1	0.55	0.43207
GO:0005986	sucrose biosynthetic process	12	1	0.55	0.43207
GO:0042726	flavin-containing compound metabolic pro...	12	1	0.55	0.43207
GO:0009595	detection of biotic stimulus	12	1	0.55	0.43207
GO:0010623	programmed cell death involved in cell d...	12	1	0.55	0.43207
GO:0019432	triglyceride biosynthetic process	12	1	0.55	0.43207
GO:0051503	adenine nucleotide transport	12	1	0.55	0.43207
GO:0010105	negative regulation of ethylene-activate...	12	1	0.55	0.43207
GO:0007009	plasma membrane organization	12	1	0.55	0.43207
GO:0098581	detection of external biotic stimulus	12	1	0.55	0.43207
GO:0016045	detection of bacterium	12	1	0.55	0.43207
GO:0043174	nucleoside salvage	12	1	0.55	0.43207
GO:0098543	detection of other organism	12	1	0.55	0.43207
GO:1901642	nucleoside transmembrane transport	12	1	0.55	0.43207
GO:0006030	chitin metabolic process	12	1	0.55	0.43207
GO:0070298	negative regulation of phosphorelay sign...	12	1	0.55	0.43207
GO:0006722	triterpenoid metabolic process	12	1	0.55	0.43207
GO:0031331	positive regulation of cellular cataboli...	12	1	0.55	0.43207
GO:0019359	nicotinamide nucleotide biosynthetic pro...	73	4	3.36	0.43499
GO:0048582	positive regulation of post-embryonic de...	73	4	3.36	0.43499
GO:0031503	protein-containing complex localization	32	2	1.47	0.43704
GO:0046364	monosaccharide biosynthetic process	32	2	1.47	0.43704
GO:0051235	maintenance of location	53	3	2.44	0.44352
GO:0009742	brassinosteroid mediated signaling pathw...	53	3	2.44	0.44352
GO:0019318	hexose metabolic process	137	7	6.31	0.44413
GO:0051336	regulation of hydrolase activity	116	6	5.34	0.44502
GO:0019363	pyridine nucleotide biosynthetic process	74	4	3.41	0.44534
GO:0006835	dicarboxylic acid transport	33	2	1.52	0.4528
GO:1900673	olefin metabolic process	33	2	1.52	0.4528
GO:1900674	olefin biosynthetic process	33	2	1.52	0.4528
GO:0009692	ethylene metabolic process	33	2	1.52	0.4528
GO:0009693	ethylene biosynthetic process	33	2	1.52	0.4528
GO:0043450	alkene biosynthetic process	33	2	1.52	0.4528
GO:0043449	cellular alkene metabolic process	33	2	1.52	0.4528
GO:0009132	nucleoside diphosphate metabolic process	75	4	3.45	0.45563
GO:0071367	cellular response to brassinosteroid sti...	54	3	2.49	0.4557
GO:0010380	regulation of chlorophyll biosynthetic p...	13	1	0.6	0.45824
GO:0009895	negative regulation of catabolic process	13	1	0.6	0.45824
GO:0052564	response to immune response of other org...	13	1	0.6	0.45824
GO:0052552	modulation by organism of immune respons...	13	1	0.6	0.45824
GO:0052553	modulation by symbiont of host immune re...	13	1	0.6	0.45824
GO:0052572	response to host immune response	13	1	0.6	0.45824
GO:0015865	purine nucleotide transport	13	1	0.6	0.45824
GO:0019674	NAD metabolic process	13	1	0.6	0.45824
GO:0034330	cell junction organization	13	1	0.6	0.45824
GO:0043620	regulation of DNA-templated transcriptio...	13	1	0.6	0.45824
GO:0007030	Golgi organization	13	1	0.6	0.45824
GO:0006188	IMP biosynthetic process	13	1	0.6	0.45824
GO:0006026	aminoglycan catabolic process	13	1	0.6	0.45824
GO:0046040	IMP metabolic process	13	1	0.6	0.45824
GO:0030150	protein import into mitochondrial matrix	13	1	0.6	0.45824
GO:1901071	glucosamine-containing compound metaboli...	13	1	0.6	0.45824
GO:0030148	sphingolipid biosynthetic process	13	1	0.6	0.45824
GO:0015770	sucrose transport	13	1	0.6	0.45824
GO:0009607	response to biotic stimulus	908	76	41.8	0.45908
GO:0044550	secondary metabolite biosynthetic proces...	139	7	6.4	0.4592
GO:0048588	developmental cell growth	139	7	6.4	0.4592
GO:1901659	glycosyl compound biosynthetic process	182	9	8.38	0.46158
GO:2001057	reactive nitrogen species metabolic proc...	37	4	1.7	0.4665
GO:1903509	liposaccharide metabolic process	55	3	2.53	0.46777
GO:0006611	protein export from nucleus	34	2	1.57	0.4683
GO:0065007	biological regulation	3968	232	182.65	0.47061
GO:0051707	response to other organism	888	75	40.88	0.47229
GO:0043207	response to external biotic stimulus	888	75	40.88	0.47229
GO:0006351	transcription, DNA-templated	1782	128	82.03	0.47509
GO:0097659	nucleic acid-templated transcription	1782	128	82.03	0.47509
GO:0009410	response to xenobiotic stimulus	17	3	0.78	0.48201
GO:0006863	purine nucleobase transport	14	1	0.64	0.4832
GO:0042761	very long-chain fatty acid biosynthetic ...	14	1	0.64	0.4832
GO:0006535	cysteine biosynthetic process from serin...	14	1	0.64	0.4832
GO:0052173	response to defenses of other organism i...	14	1	0.64	0.4832
GO:0006641	triglyceride metabolic process	14	1	0.64	0.4832
GO:1901463	regulation of tetrapyrrole biosynthetic ...	14	1	0.64	0.4832
GO:0052255	modulation by organism of defense respon...	14	1	0.64	0.4832
GO:0052031	modulation by symbiont of host defense r...	14	1	0.64	0.4832
GO:0052200	response to host defenses	14	1	0.64	0.4832
GO:0015766	disaccharide transport	14	1	0.64	0.4832
GO:0075136	response to host	14	1	0.64	0.4832
GO:0015772	oligosaccharide transport	14	1	0.64	0.4832
GO:0051168	nuclear export	35	2	1.61	0.48354
GO:0006739	NADP metabolic process	35	2	1.61	0.48354
GO:0044255	cellular lipid metabolic process	554	26	25.5	0.48865
GO:0015672	monovalent inorganic cation transport	251	12	11.55	0.48872
GO:0014070	response to organic cyclic compound	341	25	15.7	0.49306
GO:0009932	cell tip growth	122	6	5.62	0.49377
GO:0048868	pollen tube development	122	6	5.62	0.49377
GO:0031325	positive regulation of cellular metaboli...	252	12	11.6	0.49432
GO:0009908	flower development	339	16	15.6	0.49585
GO:0045333	cellular respiration	79	4	3.64	0.49609
GO:0019321	pentose metabolic process	36	2	1.66	0.49851
GO:0006816	calcium ion transport	36	2	1.66	0.49851
GO:0046835	carbohydrate phosphorylation	36	2	1.66	0.49851
GO:0050793	regulation of developmental process	492	23	22.65	0.50065
GO:0042542	response to hydrogen peroxide	123	6	5.66	0.50176
GO:0071669	plant-type cell wall organization or bio...	123	6	5.66	0.50176
GO:0005975	carbohydrate metabolic process	904	46	41.61	0.50322
GO:0042180	cellular ketone metabolic process	58	3	2.67	0.50322
GO:0009266	response to temperature stimulus	503	57	23.15	0.50404
GO:0009640	photomorphogenesis	80	4	3.68	0.50601
GO:0009861	jasmonic acid and ethylene-dependent sys...	15	1	0.69	0.50702
GO:0006828	manganese ion transport	15	1	0.69	0.50702
GO:0015858	nucleoside transport	15	1	0.69	0.50702
GO:0006595	polyamine metabolic process	15	1	0.69	0.50702
GO:0010152	pollen maturation	15	1	0.69	0.50702
GO:0090056	regulation of chlorophyll metabolic proc...	15	1	0.69	0.50702
GO:0046460	neutral lipid biosynthetic process	15	1	0.69	0.50702
GO:0046463	acylglycerol biosynthetic process	15	1	0.69	0.50702
GO:1990542	mitochondrial transmembrane transport	15	1	0.69	0.50702
GO:0000724	double-strand break repair via homologou...	15	1	0.69	0.50702
GO:0000725	recombinational repair	15	1	0.69	0.50702
GO:0062012	regulation of small molecule metabolic p...	124	6	5.71	0.50971
GO:0051173	positive regulation of nitrogen compound...	233	11	10.73	0.50984
GO:0009734	auxin-activated signaling pathway	146	7	6.72	0.51114
GO:0010193	response to ozone	37	2	1.7	0.51319
GO:0006665	sphingolipid metabolic process	37	2	1.7	0.51319
GO:0010229	inflorescence development	37	2	1.7	0.51319
GO:0043069	negative regulation of programmed cell d...	37	2	1.7	0.51319
GO:0035335	peptidyl-tyrosine dephosphorylation	37	2	1.7	0.51319
GO:0006334	nucleosome assembly	59	3	2.72	0.51477
GO:0006643	membrane lipid metabolic process	81	4	3.73	0.51584
GO:0071555	cell wall organization	144	18	6.63	0.51625
GO:0009416	response to light stimulus	652	34	30.01	0.51856
GO:0032504	multicellular organism reproduction	169	8	7.78	0.51921
GO:0045229	external encapsulating structure organiz...	167	19	7.69	0.52319
GO:0023014	signal transduction by protein phosphory...	82	4	3.77	0.52557
GO:0010218	response to far red light	60	3	2.76	0.52617
GO:2000243	positive regulation of reproductive proc...	60	3	2.76	0.52617
GO:0071941	nitrogen cycle metabolic process	38	2	1.75	0.52759
GO:0015749	monosaccharide transmembrane transport	16	1	0.74	0.52974
GO:0009896	positive regulation of catabolic process	16	1	0.74	0.52974
GO:0052317	camalexin metabolic process	16	1	0.74	0.52974
GO:0015851	nucleobase transport	16	1	0.74	0.52974
GO:0005983	starch catabolic process	16	1	0.74	0.52974
GO:0010411	xyloglucan metabolic process	16	1	0.74	0.52974
GO:0010187	negative regulation of seed germination	16	1	0.74	0.52974
GO:0010120	camalexin biosynthetic process	16	1	0.74	0.52974
GO:0010104	regulation of ethylene-activated signali...	16	1	0.74	0.52974
GO:0080092	regulation of pollen tube growth	16	1	0.74	0.52974
GO:0016131	brassinosteroid metabolic process	16	1	0.74	0.52974
GO:0010214	seed coat development	16	1	0.74	0.52974
GO:0043173	nucleotide salvage	16	1	0.74	0.52974
GO:1901401	regulation of tetrapyrrole metabolic pro...	16	1	0.74	0.52974
GO:0070297	regulation of phosphorelay signal transd...	16	1	0.74	0.52974
GO:0009962	regulation of flavonoid biosynthetic pro...	16	1	0.74	0.52974
GO:0009145	purine nucleoside triphosphate biosynthe...	127	6	5.85	0.53327
GO:0009206	purine ribonucleoside triphosphate biosy...	127	6	5.85	0.53327
GO:0016051	carbohydrate biosynthetic process	252	16	11.6	0.53422
GO:0034728	nucleosome organization	61	3	2.81	0.53743
GO:0008202	steroid metabolic process	61	3	2.81	0.53743
GO:0071804	cellular potassium ion transport	61	3	2.81	0.53743
GO:0071805	potassium ion transmembrane transport	61	3	2.81	0.53743
GO:0009856	pollination	194	9	8.93	0.53899
GO:0034754	cellular hormone metabolic process	39	2	1.8	0.5417
GO:0048481	plant ovule development	39	2	1.8	0.5417
GO:0006826	iron ion transport	39	2	1.8	0.5417
GO:0006839	mitochondrial transport	39	2	1.8	0.5417
GO:0009247	glycolipid biosynthetic process	39	2	1.8	0.5417
GO:0035670	plant-type ovary development	39	2	1.8	0.5417
GO:0009741	response to brassinosteroid	84	4	3.87	0.54476
GO:0008610	lipid biosynthetic process	394	18	18.14	0.54828
GO:0065009	regulation of molecular function	460	21	21.17	0.54841
GO:0031497	chromatin assembly	62	3	2.85	0.54853
GO:0009816	defense response to bacterium, incompati...	62	3	2.85	0.54853
GO:0009610	response to symbiotic fungus	19	3	0.87	0.55012
GO:0009700	indole phytoalexin biosynthetic process	17	1	0.78	0.55141
GO:0007338	single fertilization	17	1	0.78	0.55141
GO:0052315	phytoalexin biosynthetic process	17	1	0.78	0.55141
GO:0010540	basipetal auxin transport	17	1	0.78	0.55141
GO:0006817	phosphate ion transport	17	1	0.78	0.55141
GO:0006833	water transport	17	1	0.78	0.55141
GO:0042775	mitochondrial ATP synthesis coupled elec...	17	1	0.78	0.55141
GO:0010439	regulation of glucosinolate biosynthetic...	17	1	0.78	0.55141
GO:0006525	arginine metabolic process	17	1	0.78	0.55141
GO:0016137	glycoside metabolic process	17	1	0.78	0.55141
GO:0006638	neutral lipid metabolic process	17	1	0.78	0.55141
GO:0006639	acylglycerol metabolic process	17	1	0.78	0.55141
GO:0006022	aminoglycan metabolic process	17	1	0.78	0.55141
GO:0046217	indole phytoalexin metabolic process	17	1	0.78	0.55141
GO:0001676	long-chain fatty acid metabolic process	17	1	0.78	0.55141
GO:0071417	cellular response to organonitrogen comp...	17	1	0.78	0.55141
GO:0042044	fluid transport	17	1	0.78	0.55141
GO:0000302	response to reactive oxygen species	196	9	9.02	0.55151
GO:0031324	negative regulation of cellular metaboli...	285	13	13.12	0.55422
GO:0009566	fertilization	40	2	1.84	0.55551
GO:0006612	protein targeting to membrane	40	2	1.84	0.55551
GO:0071236	cellular response to antibiotic	108	5	4.97	0.55927
GO:0046496	nicotinamide nucleotide metabolic proces...	108	5	4.97	0.55927
GO:0042866	pyruvate biosynthetic process	63	3	2.9	0.55947
GO:0006096	glycolytic process	63	3	2.9	0.55947
GO:0046031	ADP metabolic process	63	3	2.9	0.55947
GO:0006757	ATP generation from ADP	63	3	2.9	0.55947
GO:0051716	cellular response to stimulus	1990	139	91.6	0.56089
GO:0009826	unidimensional cell growth	220	10	10.13	0.56239
GO:0046939	nucleotide phosphorylation	86	4	3.96	0.56354
GO:0072525	pyridine-containing compound biosyntheti...	86	4	3.96	0.56354
GO:0009968	negative regulation of signal transducti...	86	4	3.96	0.56354
GO:0035690	cellular response to drug	131	6	6.03	0.56391
GO:0019362	pyridine nucleotide metabolic process	109	5	5.02	0.56755
GO:0006402	mRNA catabolic process	41	2	1.89	0.56902
GO:0044070	regulation of anion transport	41	2	1.89	0.56902
GO:0044273	sulfur compound catabolic process	26	5	1.2	0.56961
GO:0007267	cell-cell signaling	64	3	2.95	0.57025
GO:0009185	ribonucleoside diphosphate metabolic pro...	64	3	2.95	0.57025
GO:0009179	purine ribonucleoside diphosphate metabo...	64	3	2.95	0.57025
GO:0009135	purine nucleoside diphosphate metabolic ...	64	3	2.95	0.57025
GO:0010315	auxin efflux	18	1	0.83	0.57209
GO:0019319	hexose biosynthetic process	18	1	0.83	0.57209
GO:0042773	ATP synthesis coupled electron transport	18	1	0.83	0.57209
GO:0031407	oxylipin metabolic process	18	1	0.83	0.57209
GO:0031408	oxylipin biosynthetic process	18	1	0.83	0.57209
GO:0017148	negative regulation of translation	18	1	0.83	0.57209
GO:0016128	phytosteroid metabolic process	18	1	0.83	0.57209
GO:0010030	positive regulation of seed germination	18	1	0.83	0.57209
GO:0019915	lipid storage	18	1	0.83	0.57209
GO:0034249	negative regulation of cellular amide me...	18	1	0.83	0.57209
GO:0048572	short-day photoperiodism	18	1	0.83	0.57209
GO:0048575	short-day photoperiodism, flowering	18	1	0.83	0.57209
GO:0015996	chlorophyll catabolic process	18	1	0.83	0.57209
GO:0023057	negative regulation of signaling	87	4	4	0.57277
GO:0010648	negative regulation of cell communicatio...	87	4	4	0.57277
GO:0048583	regulation of response to stimulus	475	25	21.86	0.57596
GO:0009555	pollen development	200	9	9.21	0.57614
GO:0090567	reproductive shoot system development	356	16	16.39	0.57631
GO:0009314	response to radiation	669	34	30.79	0.57818
GO:0006629	lipid metabolic process	755	34	34.75	0.5801
GO:0031348	negative regulation of defense response	44	4	2.03	0.58029
GO:0009637	response to blue light	65	3	2.99	0.58087
GO:0010941	regulation of cell death	88	4	4.05	0.58189
GO:0072329	monocarboxylic acid catabolic process	42	2	1.93	0.58224
GO:0002237	response to molecule of bacterial origin	42	2	1.93	0.58224
GO:0010118	stomatal movement	111	5	5.11	0.58386
GO:0009608	response to symbiont	21	3	0.97	0.59051
GO:0060918	auxin transport	66	3	3.04	0.59132
GO:0050789	regulation of biological process	3689	213	169.81	0.59149
GO:0006874	cellular calcium ion homeostasis	19	1	0.87	0.59182
GO:0005991	trehalose metabolic process	19	1	0.87	0.59182
GO:0005992	trehalose biosynthetic process	19	1	0.87	0.59182
GO:0006636	unsaturated fatty acid biosynthetic proc...	19	1	0.87	0.59182
GO:0046685	response to arsenic-containing substance	19	1	0.87	0.59182
GO:0010089	xylem development	19	1	0.87	0.59182
GO:0010252	auxin homeostasis	19	1	0.87	0.59182
GO:0009173	pyrimidine ribonucleoside monophosphate ...	19	1	0.87	0.59182
GO:0009174	pyrimidine ribonucleoside monophosphate ...	19	1	0.87	0.59182
GO:0072530	purine-containing compound transmembrane...	19	1	0.87	0.59182
GO:0010769	regulation of cell morphogenesis involve...	19	1	0.87	0.59182
GO:0006222	UMP biosynthetic process	19	1	0.87	0.59182
GO:0046049	UMP metabolic process	19	1	0.87	0.59182
GO:0044706	multi-multicellular organism process	203	9	9.34	0.59421
GO:0051093	negative regulation of developmental pro...	158	7	7.27	0.59559
GO:0006007	glucose catabolic process	90	4	4.14	0.59979
GO:0045088	regulation of innate immune response	90	4	4.14	0.59979
GO:0032787	monocarboxylic acid metabolic process	406	18	18.69	0.60049
GO:0042737	drug catabolic process	136	6	6.26	0.60081
GO:0006812	cation transport	477	25	21.96	0.60091
GO:0048232	male gamete generation	67	3	3.08	0.60159
GO:0032774	RNA biosynthetic process	1799	128	82.81	0.6045
GO:0071554	cell wall organization or biogenesis	269	23	12.38	0.60653
GO:0009894	regulation of catabolic process	114	5	5.25	0.60769
GO:1902410	mitotic cytokinetic process	44	2	2.03	0.60776
GO:1903507	negative regulation of nucleic acid-temp...	160	7	7.36	0.60894
GO:0045892	negative regulation of transcription, DN...	160	7	7.36	0.60894
GO:1902679	negative regulation of RNA biosynthetic ...	160	7	7.36	0.60894
GO:0080134	regulation of response to stress	212	13	9.76	0.60937
GO:0006536	glutamate metabolic process	20	1	0.92	0.61064
GO:0033559	unsaturated fatty acid metabolic process	20	1	0.92	0.61064
GO:0006071	glycerol metabolic process	20	1	0.92	0.61064
GO:0009785	blue light signaling pathway	20	1	0.92	0.61064
GO:0006875	cellular metal ion homeostasis	68	3	3.13	0.6117
GO:0006333	chromatin assembly or disassembly	68	3	3.13	0.6117
GO:0065004	protein-DNA complex assembly	68	3	3.13	0.6117
GO:0072528	pyrimidine-containing compound biosynthe...	68	3	3.13	0.6117
GO:0009308	amine metabolic process	115	5	5.29	0.61546
GO:0009411	response to UV	115	5	5.29	0.61546
GO:0060560	developmental growth involved in morphog...	252	11	11.6	0.61558
GO:0050776	regulation of immune response	92	4	4.23	0.61722
GO:0050657	nucleic acid transport	45	2	2.07	0.62007
GO:0050658	RNA transport	45	2	2.07	0.62007
GO:0051236	establishment of RNA localization	45	2	2.07	0.62007
GO:0050790	regulation of catalytic activity	411	18	18.92	0.62148
GO:0071824	protein-DNA complex subunit organization	69	3	3.18	0.62164
GO:0006733	oxidoreduction coenzyme metabolic proces...	116	5	5.34	0.62314
GO:0051240	positive regulation of multicellular org...	93	4	4.28	0.62576
GO:0098662	inorganic cation transmembrane transport	210	13	9.67	0.62647
GO:0010243	response to organonitrogen compound	195	36	8.98	0.62667
GO:0009893	positive regulation of metabolic process	277	12	12.75	0.62757
GO:0052314	phytoalexin metabolic process	21	1	0.97	0.62859
GO:0019344	cysteine biosynthetic process	21	1	0.97	0.62859
GO:0031032	actomyosin structure organization	21	1	0.97	0.62859
GO:0006119	oxidative phosphorylation	21	1	0.97	0.62859
GO:0046149	pigment catabolic process	21	1	0.97	0.62859
GO:0032507	maintenance of protein location in cell	21	1	0.97	0.62859
GO:0006783	heme biosynthetic process	21	1	0.97	0.62859
GO:0009626	plant-type hypersensitive response	117	5	5.39	0.63072
GO:0009914	hormone transport	70	3	3.22	0.6314
GO:0009615	response to virus	97	6	4.46	0.63146
GO:0006662	glycerol ether metabolic process	46	2	2.12	0.63209
GO:0018904	ether metabolic process	46	2	2.12	0.63209
GO:0032506	cytokinetic process	46	2	2.12	0.63209
GO:0010228	vegetative to reproductive phase transit...	139	10	6.4	0.63898
GO:0006323	DNA packaging	71	3	3.27	0.64098
GO:0015980	energy derivation by oxidation of organi...	95	4	4.37	0.64246
GO:0019320	hexose catabolic process	95	4	4.37	0.64246
GO:0046365	monosaccharide catabolic process	95	4	4.37	0.64246
GO:0046148	pigment biosynthetic process	142	6	6.54	0.64277
GO:0033554	cellular response to stress	722	37	33.23	0.64297
GO:0034050	host programmed cell death induced by sy...	119	5	5.48	0.64561
GO:0033015	tetrapyrrole catabolic process	22	1	1.01	0.64572
GO:0006901	vesicle coating	22	1	1.01	0.64572
GO:0006623	protein targeting to vacuole	22	1	1.01	0.64572
GO:1901421	positive regulation of response to alcoh...	22	1	1.01	0.64572
GO:0006040	amino sugar metabolic process	22	1	1.01	0.64572
GO:0072665	protein localization to vacuole	22	1	1.01	0.64572
GO:0072666	establishment of protein localization to...	22	1	1.01	0.64572
GO:0006787	porphyrin-containing compound catabolic ...	22	1	1.01	0.64572
GO:0071483	cellular response to blue light	22	1	1.01	0.64572
GO:0009789	positive regulation of abscisic acid-act...	22	1	1.01	0.64572
GO:1905959	positive regulation of cellular response...	22	1	1.01	0.64572
GO:0050794	regulation of cellular process	3307	195	152.22	0.64679
GO:0009156	ribonucleoside monophosphate biosyntheti...	166	7	7.64	0.64753
GO:0042455	ribonucleoside biosynthetic process	120	5	5.52	0.65291
GO:0006468	protein phosphorylation	1069	47	49.21	0.65477
GO:0006403	RNA localization	48	2	2.21	0.65522
GO:0042435	indole-containing compound biosynthetic ...	48	2	2.21	0.65522
GO:0006220	pyrimidine nucleotide metabolic process	48	2	2.21	0.65522
GO:0006221	pyrimidine nucleotide biosynthetic proce...	48	2	2.21	0.65522
GO:0009168	purine ribonucleoside monophosphate bios...	144	6	6.63	0.65616
GO:0009127	purine nucleoside monophosphate biosynth...	144	6	6.63	0.65616
GO:0017038	protein import	97	4	4.46	0.65867
GO:0009832	plant-type cell wall biogenesis	73	3	3.36	0.65962
GO:0010051	xylem and phloem pattern formation	73	3	3.36	0.65962
GO:0046395	carboxylic acid catabolic process	121	5	5.57	0.66012
GO:0016054	organic acid catabolic process	121	5	5.57	0.66012
GO:0009163	nucleoside biosynthetic process	121	5	5.57	0.66012
GO:0072524	pyridine-containing compound metabolic p...	121	5	5.57	0.66012
GO:0006754	ATP biosynthetic process	121	5	5.57	0.66012
GO:0098655	cation transmembrane transport	216	13	9.94	0.66155
GO:0009165	nucleotide biosynthetic process	284	12	13.07	0.66161
GO:0006900	vesicle budding from membrane	23	1	1.06	0.66206
GO:0009694	jasmonic acid metabolic process	23	1	1.06	0.66206
GO:0006635	fatty acid beta-oxidation	23	1	1.06	0.66206
GO:0009129	pyrimidine nucleoside monophosphate meta...	23	1	1.06	0.66206
GO:0009130	pyrimidine nucleoside monophosphate bios...	23	1	1.06	0.66206
GO:0051090	regulation of DNA-binding transcription ...	23	1	1.06	0.66206
GO:0022904	respiratory electron transport chain	23	1	1.06	0.66206
GO:0032482	Rab protein signal transduction	23	1	1.06	0.66206
GO:0032483	regulation of Rab protein signal transdu...	23	1	1.06	0.66206
GO:0042221	response to chemical	2264	185	104.21	0.66331
GO:1901293	nucleoside phosphate biosynthetic proces...	285	12	13.12	0.66633
GO:0048440	carpel development	49	2	2.26	0.66634
GO:0030258	lipid modification	98	4	4.51	0.66659
GO:0009658	chloroplast organization	122	5	5.62	0.66723
GO:0000160	phosphorelay signal transduction system	194	28	8.93	0.66787
GO:0030003	cellular cation homeostasis	74	3	3.41	0.66868
GO:0006576	cellular biogenic amine metabolic proces...	74	3	3.41	0.66868
GO:0071103	DNA conformation change	146	6	6.72	0.66923
GO:0048584	positive regulation of response to stimu...	146	6	6.72	0.66923
GO:0031327	negative regulation of cellular biosynth...	193	8	8.88	0.66953
GO:0051253	negative regulation of RNA metabolic pro...	170	7	7.83	0.67197
GO:0051094	positive regulation of developmental pro...	99	4	4.56	0.67438
GO:0070085	glycosylation	99	4	4.56	0.67438
GO:0009890	negative regulation of biosynthetic proc...	194	8	8.93	0.67514
GO:0010604	positive regulation of macromolecule met...	241	10	11.09	0.6771
GO:1904029	regulation of cyclin-dependent protein k...	50	2	2.3	0.67717
GO:0000079	regulation of cyclin-dependent protein s...	50	2	2.3	0.67717
GO:0010099	regulation of photomorphogenesis	24	1	1.1	0.67764
GO:0000038	very long-chain fatty acid metabolic pro...	24	1	1.1	0.67764
GO:0005996	monosaccharide metabolic process	171	7	7.87	0.67792
GO:0006605	protein targeting	171	7	7.87	0.67792
GO:0051172	negative regulation of nitrogen compound...	265	11	12.2	0.68097
GO:0034765	regulation of ion transmembrane transpor...	76	3	3.5	0.68625
GO:0030522	intracellular receptor signaling pathway	25	1	1.15	0.69251
GO:0042168	heme metabolic process	25	1	1.15	0.69251
GO:0045185	maintenance of protein location	25	1	1.15	0.69251
GO:0002682	regulation of immune system process	105	6	4.83	0.6944
GO:0098660	inorganic ion transmembrane transport	222	13	10.22	0.69462
GO:0051049	regulation of transport	126	5	5.8	0.69468
GO:0010646	regulation of cell communication	268	11	12.34	0.69509
GO:0048523	negative regulation of cellular process	453	19	20.85	0.69654
GO:0010039	response to iron ion	52	2	2.39	0.69798
GO:0009124	nucleoside monophosphate biosynthetic pr...	175	7	8.06	0.70101
GO:0072527	pyrimidine-containing compound metabolic...	78	3	3.59	0.70312
GO:0009567	double fertilization forming a zygote an...	26	1	1.2	0.70669
GO:0007178	transmembrane receptor protein serine/th...	26	1	1.2	0.70669
GO:0009403	toxin biosynthetic process	26	1	1.2	0.70669
GO:0006749	glutathione metabolic process	26	1	1.2	0.70669
GO:1901137	carbohydrate derivative biosynthetic pro...	456	19	20.99	0.70727
GO:0048518	positive regulation of biological proces...	525	22	24.17	0.70805
GO:0044703	multi-organism reproductive process	341	14	15.7	0.70895
GO:0015931	nucleobase-containing compound transport	104	4	4.79	0.71142
GO:0006006	glucose metabolic process	104	4	4.79	0.71142
GO:0009813	flavonoid biosynthetic process	80	3	3.68	0.71929
GO:0006090	pyruvate metabolic process	80	3	3.68	0.71929
GO:0034762	regulation of transmembrane transport	80	3	3.68	0.71929
GO:0019395	fatty acid oxidation	27	1	1.24	0.72022
GO:0051510	regulation of unidimensional cell growth	27	1	1.24	0.72022
GO:0016197	endosomal transport	27	1	1.24	0.72022
GO:0071732	cellular response to nitric oxide	27	1	1.24	0.72022
GO:0051193	regulation of cofactor metabolic process	27	1	1.24	0.72022
GO:0044247	cellular polysaccharide catabolic proces...	27	1	1.24	0.72022
GO:0072503	cellular divalent inorganic cation homeo...	27	1	1.24	0.72022
GO:0009251	glucan catabolic process	27	1	1.24	0.72022
GO:0071456	cellular response to hypoxia	27	1	1.24	0.72022
GO:0048573	photoperiodism, flowering	75	7	3.45	0.72318
GO:0000041	transition metal ion transport	78	7	3.59	0.72331
GO:0015893	drug transport	106	4	4.88	0.72535
GO:0005982	starch metabolic process	55	2	2.53	0.72709
GO:0006873	cellular ion homeostasis	81	3	3.73	0.72712
GO:0046390	ribose phosphate biosynthetic process	204	8	9.39	0.72801
GO:0009260	ribonucleotide biosynthetic process	204	8	9.39	0.72801
GO:0009892	negative regulation of metabolic process	393	16	18.09	0.73006
GO:0016310	phosphorylation	1504	65	69.23	0.73029
GO:0036211	protein modification process	2005	91	92.29	0.7328
GO:0006464	cellular protein modification process	2005	91	92.29	0.7328
GO:0036294	cellular response to decreased oxygen le...	28	1	1.29	0.73313
GO:0017000	antibiotic biosynthetic process	28	1	1.29	0.73313
GO:0051156	glucose 6-phosphate metabolic process	28	1	1.29	0.73313
GO:0006098	pentose-phosphate shunt	28	1	1.29	0.73313
GO:0016998	cell wall macromolecule catabolic proces...	28	1	1.29	0.73313
GO:0071453	cellular response to oxygen levels	28	1	1.29	0.73313
GO:0016049	cell growth	324	13	14.91	0.73439
GO:0032101	regulation of response to external stimu...	59	4	2.72	0.73449
GO:0000281	mitotic cytokinesis	56	2	2.58	0.73625
GO:1901264	carbohydrate derivative transport	56	2	2.58	0.73625
GO:0006855	drug transmembrane transport	83	3	3.82	0.74226
GO:0010558	negative regulation of macromolecule bio...	183	7	8.42	0.74385
GO:2000113	negative regulation of cellular macromol...	183	7	8.42	0.74385
GO:0048467	gynoecium development	57	2	2.62	0.74515
GO:0009644	response to high light intensity	57	2	2.62	0.74515
GO:0007584	response to nutrient	29	1	1.33	0.74544
GO:0006302	double-strand break repair	29	1	1.33	0.74544
GO:0070588	calcium ion transmembrane transport	29	1	1.33	0.74544
GO:0009062	fatty acid catabolic process	29	1	1.33	0.74544
GO:2000280	regulation of root development	29	1	1.33	0.74544
GO:0009966	regulation of signal transduction	256	10	11.78	0.74705
GO:0045017	glycerolipid biosynthetic process	84	3	3.87	0.74957
GO:0007264	small GTPase mediated signal transductio...	160	6	7.36	0.75164
GO:0006631	fatty acid metabolic process	209	8	9.62	0.75215
GO:0048316	seed development	376	15	17.31	0.75301
GO:0006779	porphyrin-containing compound biosynthet...	58	2	2.67	0.75379
GO:0044106	cellular amine metabolic process	85	3	3.91	0.75672
GO:0006534	cysteine metabolic process	30	1	1.38	0.75719
GO:0071731	response to nitric oxide	30	1	1.38	0.75719
GO:1902170	cellular response to reactive nitrogen s...	30	1	1.38	0.75719
GO:0001522	pseudouridine synthesis	30	1	1.38	0.75719
GO:0097366	response to bronchodilator	30	1	1.38	0.75719
GO:2000030	regulation of response to red or far red...	30	1	1.38	0.75719
GO:0006740	NADPH regeneration	30	1	1.38	0.75719
GO:0090150	establishment of protein localization to...	59	2	2.72	0.76217
GO:0072657	protein localization to membrane	59	2	2.72	0.76217
GO:0009152	purine ribonucleotide biosynthetic proce...	187	7	8.61	0.76358
GO:0019953	sexual reproduction	163	6	7.5	0.7672
GO:0006633	fatty acid biosynthetic process	138	5	6.35	0.76748
GO:0016999	antibiotic metabolic process	138	5	6.35	0.76748
GO:0023051	regulation of signaling	261	10	12.01	0.76792
GO:0006164	purine nucleotide biosynthetic process	188	7	8.65	0.76834
GO:0007167	enzyme linked receptor protein signaling...	31	1	1.43	0.7684
GO:0009084	glutamine family amino acid biosynthetic...	31	1	1.43	0.7684
GO:0048522	positive regulation of cellular process	357	14	16.43	0.76924
GO:0048609	multicellular organismal reproductive pr...	164	6	7.55	0.77223
GO:0045934	negative regulation of nucleobase-contai...	189	7	8.7	0.77302
GO:0045089	positive regulation of innate immune res...	61	2	2.81	0.77821
GO:0018298	protein-chromophore linkage	32	1	1.47	0.77908
GO:0009834	plant-type secondary cell wall biogenesi...	32	1	1.47	0.77908
GO:0009809	lignin biosynthetic process	32	1	1.47	0.77908
GO:0031163	metallo-sulfur cluster assembly	32	1	1.47	0.77908
GO:1902532	negative regulation of intracellular sig...	32	1	1.47	0.77908
GO:0070585	protein localization to mitochondrion	32	1	1.47	0.77908
GO:0016117	carotenoid biosynthetic process	32	1	1.47	0.77908
GO:0006626	protein targeting to mitochondrion	32	1	1.47	0.77908
GO:0016109	tetraterpenoid biosynthetic process	32	1	1.47	0.77908
GO:0034440	lipid oxidation	32	1	1.47	0.77908
GO:0016226	iron-sulfur cluster assembly	32	1	1.47	0.77908
GO:0009070	serine family amino acid biosynthetic pr...	32	1	1.47	0.77908
GO:0072655	establishment of protein localization to...	32	1	1.47	0.77908
GO:0010038	response to metal ion	585	26	26.93	0.78098
GO:0019748	secondary metabolic process	226	12	10.4	0.78566
GO:0033014	tetrapyrrole biosynthetic process	62	2	2.85	0.78586
GO:0009627	systemic acquired resistance	62	2	2.85	0.78586
GO:0032879	regulation of localization	142	5	6.54	0.7886
GO:0006563	L-serine metabolic process	33	1	1.52	0.78928
GO:0010109	regulation of photosynthesis	33	1	1.52	0.78928
GO:0051261	protein depolymerization	33	1	1.52	0.78928
GO:0010035	response to inorganic substance	951	69	43.77	0.78934
GO:0010605	negative regulation of macromolecule met...	363	14	16.71	0.7895
GO:0022412	cellular process involved in reproductio...	90	3	4.14	0.79002
GO:0009991	response to extracellular stimulus	210	17	9.67	0.7941
GO:0009791	post-embryonic development	1067	48	49.11	0.7941
GO:0072330	monocarboxylic acid biosynthetic process	268	10	12.34	0.79506
GO:0031347	regulation of defense response	175	10	8.06	0.79529
GO:0070838	divalent metal ion transport	75	6	3.45	0.79751
GO:0016573	histone acetylation	34	1	1.57	0.79901
GO:0016485	protein processing	34	1	1.57	0.79901
GO:0006473	protein acetylation	34	1	1.57	0.79901
GO:0006475	internal protein amino acid acetylation	34	1	1.57	0.79901
GO:0018393	internal peptidyl-lysine acetylation	34	1	1.57	0.79901
GO:0018394	peptidyl-lysine acetylation	34	1	1.57	0.79901
GO:0050877	nervous system process	34	1	1.57	0.79901
GO:0007018	microtubule-based movement	64	2	2.95	0.80048
GO:0051187	cofactor catabolic process	64	2	2.95	0.80048
GO:0033121	regulation of purine nucleotide cataboli...	64	2	2.95	0.80048
GO:0003006	developmental process involved in reprod...	981	44	45.16	0.80683
GO:0061640	cytoskeleton-dependent cytokinesis	65	2	2.99	0.80745
GO:0030811	regulation of nucleotide catabolic proce...	65	2	2.99	0.80745
GO:0046474	glycerophospholipid biosynthetic process	65	2	2.99	0.80745
GO:0006401	RNA catabolic process	65	2	2.99	0.80745
GO:0050778	positive regulation of immune response	65	2	2.99	0.80745
GO:0009118	regulation of nucleoside metabolic proce...	65	2	2.99	0.80745
GO:0002684	positive regulation of immune system pro...	65	2	2.99	0.80745
GO:0031349	positive regulation of defense response	65	2	2.99	0.80745
GO:0072522	purine-containing compound biosynthetic ...	197	7	9.07	0.80802
GO:0060284	regulation of cell development	35	1	1.61	0.80829
GO:0022610	biological adhesion	35	1	1.61	0.80829
GO:0007155	cell adhesion	35	1	1.61	0.80829
GO:0006289	nucleotide-excision repair	35	1	1.61	0.80829
GO:0000911	cytokinesis by cell plate formation	35	1	1.61	0.80829
GO:0006820	anion transport	247	9	11.37	0.80832
GO:0000003	reproduction	1170	52	53.86	0.8144
GO:0046686	response to cadmium ion	467	18	21.5	0.81466
GO:0009725	response to hormone	1250	119	57.54	0.81674
GO:0009648	photoperiodism	87	7	4	0.81744
GO:0072511	divalent inorganic cation transport	78	6	3.59	0.81792
GO:0000910	cytokinesis	95	3	4.37	0.81944
GO:0099402	plant organ development	682	27	31.39	0.82062
GO:1900542	regulation of purine nucleotide metaboli...	67	2	3.08	0.82075
GO:0010647	positive regulation of cell communicatio...	67	2	3.08	0.82075
GO:0046486	glycerolipid metabolic process	149	5	6.86	0.82192
GO:0034599	cellular response to oxidative stress	96	3	4.42	0.82489
GO:0042451	purine nucleoside biosynthetic process	96	3	4.42	0.82489
GO:0046129	purine ribonucleoside biosynthetic proce...	96	3	4.42	0.82489
GO:0016116	carotenoid metabolic process	37	1	1.7	0.82558
GO:0016108	tetraterpenoid metabolic process	37	1	1.7	0.82558
GO:0010074	maintenance of meristem identity	37	1	1.7	0.82558
GO:0006140	regulation of nucleotide metabolic proce...	68	2	3.13	0.82708
GO:0051649	establishment of localization in cell	568	22	26.15	0.82935
GO:0009624	response to nematode	97	3	4.46	0.83019
GO:0010033	response to organic substance	1498	142	68.95	0.83315
GO:0071281	cellular response to iron ion	38	1	1.75	0.83363
GO:0019682	glyceraldehyde-3-phosphate metabolic pro...	38	1	1.75	0.83363
GO:0043543	protein acylation	38	1	1.75	0.83363
GO:0016050	vesicle organization	38	1	1.75	0.83363
GO:0044275	cellular carbohydrate catabolic process	38	1	1.75	0.83363
GO:0006099	tricarboxylic acid cycle	38	1	1.75	0.83363
GO:0006101	citrate metabolic process	38	1	1.75	0.83363
GO:0043255	regulation of carbohydrate biosynthetic ...	38	1	1.75	0.83363
GO:0021700	developmental maturation	178	6	8.19	0.83424
GO:0006811	ion transport	694	31	31.95	0.83712
GO:0044272	sulfur compound biosynthetic process	179	6	8.24	0.8381
GO:0042440	pigment metabolic process	179	6	8.24	0.8381
GO:0010154	fruit development	428	16	19.7	0.83835
GO:0000398	mRNA splicing, via spliceosome	70	2	3.22	0.83915
GO:0048519	negative regulation of biological proces...	672	28	30.93	0.84026
GO:0051704	multi-organism process	1298	87	59.75	0.84108
GO:0010675	regulation of cellular carbohydrate meta...	39	1	1.8	0.84132
GO:0009718	anthocyanin-containing compound biosynth...	39	1	1.8	0.84132
GO:0009740	gibberellic acid mediated signaling path...	39	1	1.8	0.84132
GO:0048509	regulation of meristem development	71	2	3.27	0.8449
GO:0090407	organophosphate biosynthetic process	407	15	18.73	0.84673
GO:0016192	vesicle-mediated transport	383	14	17.63	0.84789
GO:0009911	positive regulation of flower developmen...	40	1	1.84	0.84864
GO:0006862	nucleotide transport	40	1	1.84	0.84864
GO:0051302	regulation of cell division	40	1	1.84	0.84864
GO:0007034	vacuolar transport	40	1	1.84	0.84864
GO:0051258	protein polymerization	72	2	3.31	0.85045
GO:0006650	glycerophospholipid metabolic process	129	4	5.94	0.85094
GO:0071695	anatomical structure maturation	157	5	7.23	0.85469
GO:0055082	cellular chemical homeostasis	102	3	4.7	0.85469
GO:0010476	gibberellin mediated signaling pathway	41	1	1.89	0.85564
GO:0010182	sugar mediated signaling pathway	41	1	1.89	0.85564
GO:0009756	carbohydrate mediated signaling	41	1	1.89	0.85564
GO:0009064	glutamine family amino acid metabolic pr...	73	2	3.36	0.85583
GO:0009812	flavonoid metabolic process	103	3	4.74	0.8592
GO:0051345	positive regulation of hydrolase activit...	74	2	3.41	0.86103
GO:0080147	root hair cell development	74	2	3.41	0.86103
GO:0000096	sulfur amino acid metabolic process	74	2	3.41	0.86103
GO:0048598	embryonic morphogenesis	42	1	1.93	0.8623
GO:0015995	chlorophyll biosynthetic process	42	1	1.93	0.8623
GO:0010629	negative regulation of gene expression	289	10	13.3	0.86245
GO:0008219	cell death	289	10	13.3	0.86245
GO:0045859	regulation of protein kinase activity	104	3	4.79	0.86359
GO:0031323	regulation of cellular metabolic process	2136	140	98.32	0.8639
GO:0072594	establishment of protein localization to...	160	5	7.36	0.86561
GO:0048229	gametophyte development	291	10	13.39	0.86783
GO:0043549	regulation of kinase activity	105	3	4.83	0.86786
GO:0007276	gamete generation	105	3	4.83	0.86786
GO:0034220	ion transmembrane transport	516	23	23.75	0.86804
GO:0072350	tricarboxylic acid metabolic process	43	1	1.98	0.86866
GO:0071370	cellular response to gibberellin stimulu...	43	1	1.98	0.86866
GO:0003008	system process	43	1	1.98	0.86866
GO:0043067	regulation of programmed cell death	76	2	3.5	0.87091
GO:0051641	cellular localization	648	30	29.83	0.87227
GO:0046854	phosphatidylinositol phosphorylation	44	1	2.03	0.87473
GO:0034614	cellular response to reactive oxygen spe...	77	2	3.54	0.87561
GO:0009657	plastid organization	163	5	7.5	0.87583
GO:0009617	response to bacterium	425	30	19.56	0.87642
GO:0000904	cell morphogenesis involved in different...	191	6	8.79	0.87896
GO:0002831	regulation of response to biotic stimulu...	48	3	2.21	0.87963
GO:0048438	floral whorl development	108	3	4.97	0.87997
GO:0006898	receptor-mediated endocytosis	45	1	2.07	0.88052
GO:0010087	phloem or xylem histogenesis	45	1	2.07	0.88052
GO:1901699	cellular response to nitrogen compound	79	2	3.64	0.88454
GO:0046834	lipid phosphorylation	46	1	2.12	0.88604
GO:0009958	positive gravitropism	46	1	2.12	0.88604
GO:0061024	membrane organization	110	3	5.06	0.88749
GO:0048856	anatomical structure development	2101	90	96.71	0.89043
GO:0015988	energy coupled proton transmembrane tran...	47	1	2.16	0.89131
GO:0090662	ATP hydrolysis coupled transmembrane tra...	47	1	2.16	0.89131
GO:0099131	ATP hydrolysis coupled ion transmembrane...	47	1	2.16	0.89131
GO:0099132	ATP hydrolysis coupled cation transmembr...	47	1	2.16	0.89131
GO:0006694	steroid biosynthetic process	47	1	2.16	0.89131
GO:0015991	ATP hydrolysis coupled proton transport	47	1	2.16	0.89131
GO:0022414	reproductive process	1152	49	53.03	0.89262
GO:0048589	developmental growth	327	11	15.05	0.89296
GO:0009808	lignin metabolic process	48	1	2.21	0.89633
GO:0033865	nucleoside bisphosphate metabolic proces...	48	1	2.21	0.89633
GO:0033875	ribonucleoside bisphosphate metabolic pr...	48	1	2.21	0.89633
GO:0000097	sulfur amino acid biosynthetic process	48	1	2.21	0.89633
GO:0034032	purine nucleoside bisphosphate metabolic...	48	1	2.21	0.89633
GO:0046488	phosphatidylinositol metabolic process	82	2	3.77	0.89682
GO:0006644	phospholipid metabolic process	170	5	7.83	0.89714
GO:0001932	regulation of protein phosphorylation	113	3	5.2	0.89797
GO:0000375	RNA splicing, via transesterification re...	83	2	3.82	0.90063
GO:0000377	RNA splicing, via transesterification re...	83	2	3.82	0.90063
GO:0071322	cellular response to carbohydrate stimul...	49	1	2.26	0.90112
GO:0002253	activation of immune response	49	1	2.26	0.90112
GO:0002218	activation of innate immune response	49	1	2.26	0.90112
GO:0006897	endocytosis	114	3	5.25	0.90127
GO:0051338	regulation of transferase activity	114	3	5.25	0.90127
GO:0043900	regulation of multi-organism process	87	4	4	0.90326
GO:0061458	reproductive system development	827	35	38.07	0.90395
GO:0048608	reproductive structure development	827	35	38.07	0.90395
GO:0098656	anion transmembrane transport	115	3	5.29	0.90447
GO:0046578	regulation of Ras protein signal transdu...	50	1	2.3	0.90569
GO:0098657	import into cell	116	3	5.34	0.90757
GO:0006486	protein glycosylation	85	2	3.91	0.90787
GO:0043413	macromolecule glycosylation	85	2	3.91	0.90787
GO:0006810	transport	1962	83	90.31	0.90839
GO:0006790	sulfur compound metabolic process	293	13	13.49	0.9096
GO:0098727	maintenance of cell number	51	1	2.35	0.91005
GO:0070301	cellular response to hydrogen peroxide	51	1	2.35	0.91005
GO:0042364	water-soluble vitamin biosynthetic proce...	51	1	2.35	0.91005
GO:0048864	stem cell development	51	1	2.35	0.91005
GO:0019827	stem cell population maintenance	51	1	2.35	0.91005
GO:0033365	protein localization to organelle	175	5	8.06	0.91036
GO:0071900	regulation of protein serine/threonine k...	86	2	3.96	0.91131
GO:0009101	glycoprotein biosynthetic process	86	2	3.96	0.91131
GO:0006778	porphyrin-containing compound metabolic ...	86	2	3.96	0.91131
GO:0043547	positive regulation of GTPase activity	52	1	2.39	0.91421
GO:0001558	regulation of cell growth	52	1	2.39	0.91421
GO:0044743	protein transmembrane import into intrac...	52	1	2.39	0.91421
GO:0009100	glycoprotein metabolic process	87	2	4	0.91462
GO:0033013	tetrapyrrole metabolic process	88	2	4.05	0.91782
GO:0071248	cellular response to metal ion	53	1	2.44	0.91818
GO:0048527	lateral root development	89	2	4.1	0.9209
GO:0097435	supramolecular fiber organization	89	2	4.1	0.9209
GO:0006928	movement of cell or subcellular componen...	89	2	4.1	0.9209
GO:0051234	establishment of localization	1978	83	91.05	0.92162
GO:0007346	regulation of mitotic cell cycle	54	1	2.49	0.92196
GO:0022604	regulation of cell morphogenesis	54	1	2.49	0.92196
GO:0006109	regulation of carbohydrate metabolic pro...	54	1	2.49	0.92196
GO:0009060	aerobic respiration	54	1	2.49	0.92196
GO:0043087	regulation of GTPase activity	54	1	2.49	0.92196
GO:0032502	developmental process	2163	91	99.56	0.92369
GO:0043412	macromolecule modification	2160	91	99.43	0.92389
GO:0042325	regulation of phosphorylation	122	3	5.62	0.92435
GO:0065002	intracellular protein transmembrane tran...	55	1	2.53	0.92557
GO:0044087	regulation of cellular component biogene...	55	1	2.53	0.92557
GO:0071806	protein transmembrane transport	55	1	2.53	0.92557
GO:0048863	stem cell differentiation	55	1	2.53	0.92557
GO:0000226	microtubule cytoskeleton organization	91	2	4.19	0.92674
GO:0007166	cell surface receptor signaling pathway	123	3	5.66	0.92686
GO:0065008	regulation of biological quality	881	41	40.55	0.9269
GO:0071241	cellular response to inorganic substance	56	1	2.58	0.92901
GO:0097237	cellular response to toxic substance	56	1	2.58	0.92901
GO:0043624	cellular protein complex disassembly	56	1	2.58	0.92901
GO:0048764	trichoblast maturation	93	2	4.28	0.93218
GO:0048765	root hair cell differentiation	93	2	4.28	0.93218
GO:1901698	response to nitrogen compound	279	37	12.84	0.93224
GO:0051604	protein maturation	57	1	2.62	0.93229
GO:0006767	water-soluble vitamin metabolic process	57	1	2.62	0.93229
GO:0019222	regulation of metabolic process	2430	149	111.85	0.93263
GO:0016482	cytosolic transport	242	7	11.14	0.93348
GO:0022900	electron transport chain	186	5	8.56	0.93432
GO:0045596	negative regulation of cell differentiat...	58	1	2.67	0.93542
GO:0009404	toxin metabolic process	58	1	2.67	0.93542
GO:0009967	positive regulation of signal transducti...	58	1	2.67	0.93542
GO:0023056	positive regulation of signaling	59	1	2.72	0.93841
GO:0007017	microtubule-based process	159	4	7.32	0.93894
GO:0009793	embryo development ending in seed dorman...	273	8	12.57	0.93901
GO:0051179	localization	2048	89	94.27	0.93962
GO:0048193	Golgi vesicle transport	96	2	4.42	0.93962
GO:0015833	peptide transport	586	20	26.97	0.93985
GO:0009926	auxin polar transport	60	1	2.76	0.94126
GO:0006357	regulation of transcription by RNA polym...	60	1	2.76	0.94126
GO:0007265	Ras protein signal transduction	60	1	2.76	0.94126
GO:0008654	phospholipid biosynthetic process	97	2	4.46	0.94192
GO:0045595	regulation of cell differentiation	97	2	4.46	0.94192
GO:0010054	trichoblast differentiation	97	2	4.46	0.94192
GO:0032501	multicellular organismal process	2122	88	97.68	0.94252
GO:0009699	phenylpropanoid biosynthetic process	61	1	2.81	0.94398
GO:0048767	root hair elongation	61	1	2.81	0.94398
GO:0048469	cell maturation	98	2	4.51	0.94414
GO:0032984	protein-containing complex disassembly	62	1	2.85	0.94657
GO:0051056	regulation of small GTPase mediated sign...	62	1	2.85	0.94657
GO:0009561	megagametogenesis	63	1	2.9	0.94904
GO:0046283	anthocyanin-containing compound metaboli...	63	1	2.9	0.94904
GO:0000902	cell morphogenesis	335	10	15.42	0.94909
GO:0007275	multicellular organism development	1925	79	88.61	0.94981
GO:0042886	amide transport	597	20	27.48	0.95056
GO:0015748	organophosphate ester transport	64	1	2.95	0.9514
GO:0048468	cell development	337	10	15.51	0.95141
GO:0010876	lipid localization	102	2	4.7	0.95224
GO:0048528	post-embryonic root development	102	2	4.7	0.95224
GO:0043085	positive regulation of catalytic activit...	136	3	6.26	0.95322
GO:0048731	system development	1411	57	64.95	0.95327
GO:0051171	regulation of nitrogen compound metaboli...	2052	135	94.45	0.95329
GO:0016571	histone methylation	65	1	2.99	0.95365
GO:0015994	chlorophyll metabolic process	65	1	2.99	0.95365
GO:0048364	root development	367	11	16.89	0.95464
GO:0022622	root system development	369	11	16.99	0.95666
GO:0051174	regulation of phosphorus metabolic proce...	201	5	9.25	0.95775
GO:0019220	regulation of phosphate metabolic proces...	201	5	9.25	0.95775
GO:0044093	positive regulation of molecular functio...	141	3	6.49	0.96076
GO:0031326	regulation of cellular biosynthetic proc...	1901	128	87.5	0.96325
GO:1901068	guanosine-containing compound metabolic ...	175	4	8.06	0.96336
GO:0006081	cellular aldehyde metabolic process	70	1	3.22	0.96343
GO:0009069	serine family amino acid metabolic proce...	70	1	3.22	0.96343
GO:0071702	organic substance transport	916	32	42.16	0.96412
GO:0006091	generation of precursor metabolites and ...	378	11	17.4	0.96482
GO:0022411	cellular component disassembly	72	1	3.31	0.96674
GO:0043094	cellular metabolic compound salvage	72	1	3.31	0.96674
GO:0006278	RNA-dependent DNA biosynthetic process	209	5	9.62	0.96685
GO:0003002	regionalization	146	3	6.72	0.96715
GO:1902600	proton transmembrane transport	73	1	3.36	0.96828
GO:0009063	cellular amino acid catabolic process	73	1	3.36	0.96828
GO:0031399	regulation of protein modification proce...	147	3	6.77	0.9683
GO:0032268	regulation of cellular protein metabolic...	299	8	13.76	0.96861
GO:0006397	mRNA processing	211	5	9.71	0.96882
GO:0046942	carboxylic acid transport	113	2	5.2	0.96913
GO:0015849	organic acid transport	113	2	5.2	0.96913
GO:0010053	root epidermal cell differentiation	113	2	5.2	0.96913
GO:0009110	vitamin biosynthetic process	74	1	3.41	0.96975
GO:0006457	protein folding	212	5	9.76	0.96977
GO:0043436	oxoacid metabolic process	992	38	45.66	0.97038
GO:0019219	regulation of nucleobase-containing comp...	1800	125	82.85	0.97086
GO:0030154	cell differentiation	547	17	25.18	0.97086
GO:0040011	locomotion	75	1	3.45	0.97115
GO:0048878	chemical homeostasis	195	13	8.98	0.97124
GO:0071897	DNA biosynthetic process	214	5	9.85	0.97158
GO:0006886	intracellular protein transport	360	10	16.57	0.97209
GO:0007005	mitochondrion organization	76	1	3.5	0.97249
GO:1902531	regulation of intracellular signal trans...	116	2	5.34	0.97263
GO:0006082	organic acid metabolic process	998	38	45.94	0.97308
GO:0032989	cellular component morphogenesis	362	10	16.66	0.97345
GO:1903047	mitotic cell cycle process	117	2	5.39	0.97371
GO:0009889	regulation of biosynthetic process	1914	128	88.1	0.97441
GO:0043648	dicarboxylic acid metabolic process	78	1	3.59	0.97498
GO:0015031	protein transport	556	17	25.59	0.97582
GO:0046907	intracellular transport	476	14	21.91	0.97593
GO:0015711	organic anion transport	155	3	7.13	0.97624
GO:0012501	programmed cell death	251	6	11.55	0.9767
GO:0009630	gravitropism	80	1	3.68	0.97724
GO:0006766	vitamin metabolic process	80	1	3.68	0.97724
GO:0090627	plant epidermal cell differentiation	121	2	5.57	0.97763
GO:0009553	embryo sac development	121	2	5.57	0.97763
GO:0008213	protein alkylation	82	1	3.77	0.9793
GO:0006479	protein methylation	82	1	3.77	0.9793
GO:0045184	establishment of protein localization	565	17	26.01	0.98002
GO:0051246	regulation of protein metabolic process	316	8	14.55	0.98016
GO:0044003	modification by symbiont of host morphol...	83	1	3.82	0.98026
GO:0048437	floral organ development	125	2	5.75	0.98098
GO:0006869	lipid transport	84	1	3.87	0.98118
GO:0051817	modification of morphology or physiology...	84	1	3.87	0.98118
GO:0006366	transcription by RNA polymerase II	84	1	3.87	0.98118
GO:0048638	regulation of developmental growth	85	1	3.91	0.98205
GO:0010073	meristem maintenance	86	1	3.96	0.98288
GO:0009965	leaf morphogenesis	86	1	3.96	0.98288
GO:0046039	GTP metabolic process	164	3	7.55	0.98292
GO:0009606	tropism	87	1	4	0.98368
GO:0008033	tRNA processing	88	1	4.05	0.98443
GO:0055085	transmembrane transport	920	34	42.35	0.98466
GO:0016570	histone modification	131	2	6.03	0.98511
GO:0009698	phenylpropanoid metabolic process	89	1	4.1	0.98515
GO:0007389	pattern specification process	168	3	7.73	0.98527
GO:0009072	aromatic amino acid family metabolic pro...	90	1	4.14	0.98584
GO:0009108	coenzyme biosynthetic process	204	4	9.39	0.98617
GO:0044403	symbiont process	133	2	6.12	0.98629
GO:0008380	RNA splicing	133	2	6.12	0.98629
GO:0009629	response to gravity	91	1	4.19	0.9865
GO:0090696	post-embryonic plant organ development	134	2	6.17	0.98684
GO:0016569	covalent chromatin modification	134	2	6.17	0.98684
GO:0009057	macromolecule catabolic process	419	11	19.29	0.98718
GO:0010564	regulation of cell cycle process	93	1	4.28	0.98772
GO:0035821	modification of morphology or physiology...	94	1	4.33	0.98829
GO:0046394	carboxylic acid biosynthetic process	537	15	24.72	0.98891
GO:0070727	cellular macromolecule localization	429	17	19.75	0.98894
GO:0051726	regulation of cell cycle	176	3	8.1	0.98907
GO:0016053	organic acid biosynthetic process	538	15	24.76	0.98917
GO:0034613	cellular protein localization	397	10	18.27	0.98928
GO:0051701	interaction with host	96	1	4.42	0.98935
GO:0019752	carboxylic acid metabolic process	936	30	43.08	0.98937
GO:0071705	nitrogen compound transport	730	22	33.6	0.98985
GO:0030036	actin cytoskeleton organization	98	1	4.51	0.99032
GO:0022603	regulation of anatomical structure morph...	98	1	4.51	0.99032
GO:0016071	mRNA metabolic process	248	5	11.42	0.99046
GO:0040007	growth	488	13	22.46	0.9906
GO:0043933	protein-containing complex subunit organ...	402	10	18.5	0.99064
GO:0080090	regulation of primary metabolic process	2086	132	96.02	0.99073
GO:0006414	translational elongation	99	1	4.56	0.99077
GO:0048869	cellular developmental process	708	21	32.59	0.99079
GO:0051188	cofactor biosynthetic process	283	6	13.03	0.99129
GO:0008104	protein localization	603	17	27.76	0.99141
GO:0072593	reactive oxygen species metabolic proces...	104	3	4.79	0.99146
GO:0030029	actin filament-based process	101	1	4.65	0.99161
GO:0006310	DNA recombination	101	1	4.65	0.99161
GO:0010016	shoot system morphogenesis	145	2	6.67	0.99165
GO:0034622	cellular protein-containing complex asse...	286	6	13.16	0.99208
GO:0006575	cellular modified amino acid metabolic p...	103	1	4.74	0.99237
GO:0045454	cell redox homeostasis	148	2	6.81	0.99263
GO:1901069	guanosine-containing compound catabolic ...	148	2	6.81	0.99263
GO:0019725	cellular homeostasis	256	5	11.78	0.9927
GO:0006796	phosphate-containing compound metabolic ...	2570	96	118.3	0.99334
GO:0006793	phosphorus metabolic process	2573	96	118.44	0.9936
GO:0008283	cell proliferation	107	1	4.93	0.99369
GO:0007010	cytoskeleton organization	191	3	8.79	0.99382
GO:0044419	interspecies interaction between organis...	154	2	7.09	0.99427
GO:0055114	oxidation-reduction process	1351	45	62.19	0.99434
GO:0090305	nucleic acid phosphodiester bond hydroly...	267	5	12.29	0.99497
GO:0048569	post-embryonic animal organ development	233	4	10.73	0.99504
GO:0070887	cellular response to chemical stimulus	860	75	39.59	0.99514
GO:0006974	cellular response to DNA damage stimulus	270	5	12.43	0.99546
GO:0006732	coenzyme metabolic process	273	5	12.57	0.99591
GO:0009790	embryo development	433	10	19.93	0.99606
GO:0065003	protein-containing complex assembly	341	7	15.7	0.99618
GO:0018205	peptidyl-lysine modification	118	1	5.43	0.99626
GO:0006281	DNA repair	243	4	11.19	0.99655
GO:0033036	macromolecule localization	734	26	33.79	0.9966
GO:0006325	chromatin organization	281	5	12.93	0.9969
GO:0034654	nucleobase-containing compound biosynthe...	2747	152	126.45	0.99691
GO:0032259	methylation	380	8	17.49	0.99695
GO:0006508	proteolysis	705	19	32.45	0.99714
GO:0006417	regulation of translation	126	1	5.8	0.99745
GO:0034248	regulation of cellular amide metabolic p...	127	1	5.85	0.99756
GO:0009451	RNA modification	131	1	6.03	0.99799
GO:0006413	translational initiation	131	1	6.03	0.99799
GO:0009886	post-embryonic animal morphogenesis	132	1	6.08	0.99808
GO:0048507	meristem development	180	2	8.29	0.9981
GO:0000278	mitotic cell cycle	181	2	8.33	0.99818
GO:0010015	root morphogenesis	183	2	8.42	0.99833
GO:0090698	post-embryonic plant morphogenesis	136	1	6.26	0.99841
GO:0009887	animal organ morphogenesis	185	2	8.52	0.99846
GO:0006511	ubiquitin-dependent protein catabolic pr...	186	2	8.56	0.99853
GO:0043632	modification-dependent macromolecule cat...	188	2	8.65	0.99865
GO:0019941	modification-dependent protein catabolic...	188	2	8.65	0.99865
GO:0048513	animal organ development	849	23	39.08	0.9987
GO:0051276	chromosome organization	412	8	18.96	0.99889
GO:0009913	epidermal cell differentiation	195	2	8.98	0.999
GO:0051128	regulation of cellular component organiz...	195	2	8.98	0.999
GO:0017144	drug metabolic process	908	31	41.8	0.999
GO:0022607	cellular component assembly	482	10	22.19	0.99908
GO:0042592	homeostatic process	365	15	16.8	0.99921
GO:0044265	cellular macromolecule catabolic process	283	4	13.03	0.99923
GO:0018130	heterocycle biosynthetic process	2938	156	135.24	0.99928
GO:0051301	cell division	325	5	14.96	0.99936
GO:0051603	proteolysis involved in cellular protein...	206	2	9.48	0.99938
GO:0051186	cofactor metabolic process	464	9	21.36	0.99941
GO:0030855	epithelial cell differentiation	207	2	9.53	0.99941
GO:1901607	alpha-amino acid biosynthetic process	207	2	9.53	0.99941
GO:0006399	tRNA metabolic process	157	1	7.23	0.99942
GO:0090558	plant epidermis development	213	2	9.8	0.99954
GO:0060255	regulation of macromolecule metabolic pr...	2084	129	95.93	0.99956
GO:0043588	skin development	214	2	9.85	0.99956
GO:0044257	cellular protein catabolic process	214	2	9.85	0.99956
GO:0009161	ribonucleoside monophosphate metabolic p...	544	11	25.04	0.99964
GO:0040008	regulation of growth	167	1	7.69	0.99964
GO:0009653	anatomical structure morphogenesis	731	17	33.65	0.99967
GO:0043414	macromolecule methylation	172	1	7.92	0.99972
GO:0009123	nucleoside monophosphate metabolic proce...	553	11	25.45	0.99973
GO:0008544	epidermis development	225	2	10.36	0.99973
GO:0009167	purine ribonucleoside monophosphate meta...	522	10	24.03	0.99974
GO:0009126	purine nucleoside monophosphate metaboli...	522	10	24.03	0.99974
GO:0044085	cellular component biogenesis	712	16	32.77	0.99976
GO:0019438	aromatic compound biosynthetic process	2962	155	136.34	0.99977
GO:0006260	DNA replication	353	5	16.25	0.99977
GO:0046434	organophosphate catabolic process	684	15	31.48	0.99977
GO:0044267	cellular protein metabolic process	2877	103	132.43	0.99978
GO:0060429	epithelium development	231	2	10.63	0.99979
GO:1901362	organic cyclic compound biosynthetic pro...	3059	158	140.81	0.9998
GO:0046034	ATP metabolic process	499	9	22.97	0.99981
GO:1905392	plant organ morphogenesis	282	3	12.98	0.99984
GO:0044282	small molecule catabolic process	792	18	36.46	0.99986
GO:1901575	organic substance catabolic process	1379	42	63.48	0.99988
GO:0034470	ncRNA processing	191	1	8.79	0.99989
GO:1901135	carbohydrate derivative metabolic proces...	1162	34	53.49	0.99989
GO:1901605	alpha-amino acid metabolic process	336	4	15.47	0.9999
GO:0009056	catabolic process	1504	48	69.23	0.99991
GO:0044260	cellular macromolecule metabolic process	5416	246	249.3	0.99992
GO:0008652	cellular amino acid biosynthetic process	252	2	11.6	0.99992
GO:0030163	protein catabolic process	252	2	11.6	0.99992
GO:0009199	ribonucleoside triphosphate metabolic pr...	659	13	30.33	0.99993
GO:0009141	nucleoside triphosphate metabolic proces...	662	13	30.47	0.99993
GO:0009117	nucleotide metabolic process	938	22	43.18	0.99994
GO:0006753	nucleoside phosphate metabolic process	941	22	43.31	0.99994
GO:0010608	posttranscriptional regulation of gene e...	207	1	9.53	0.99995
GO:1901657	glycosyl compound metabolic process	808	21	37.19	0.99995
GO:0034404	nucleobase-containing small molecule bio...	733	15	33.74	0.99995
GO:0015979	photosynthesis	208	1	9.57	0.99995
GO:0019637	organophosphate metabolic process	1120	28	51.55	0.99995
GO:0019693	ribose phosphate metabolic process	776	16	35.72	0.99996
GO:0018193	peptidyl-amino acid modification	216	1	9.94	0.99997
GO:0009169	purine ribonucleoside monophosphate cata...	403	5	18.55	0.99997
GO:0009158	ribonucleoside monophosphate catabolic p...	403	5	18.55	0.99997
GO:0009125	nucleoside monophosphate catabolic proce...	403	5	18.55	0.99997
GO:0009128	purine nucleoside monophosphate cataboli...	403	5	18.55	0.99997
GO:0009144	purine nucleoside triphosphate metabolic...	654	12	30.1	0.99997
GO:0009205	purine ribonucleoside triphosphate metab...	654	12	30.1	0.99997
GO:0009259	ribonucleotide metabolic process	751	15	34.57	0.99997
GO:0022402	cell cycle process	326	3	15.01	0.99997
GO:0044283	small molecule biosynthetic process	1318	34	60.67	0.99998
GO:0019538	protein metabolic process	3294	115	151.62	0.99998
GO:0055086	nucleobase-containing small molecule met...	977	22	44.97	0.99998
GO:0009166	nucleotide catabolic process	665	12	30.61	0.99998
GO:1901292	nucleoside phosphate catabolic process	666	12	30.66	0.99998
GO:0034655	nucleobase-containing compound catabolic...	732	14	33.69	0.99998
GO:0044248	cellular catabolic process	1321	39	60.81	0.99998
GO:0016043	cellular component organization	1656	57	76.23	0.99998
GO:0006163	purine nucleotide metabolic process	798	16	36.73	0.99998
GO:0009150	purine ribonucleotide metabolic process	735	14	33.83	0.99998
GO:0043170	macromolecule metabolic process	5994	269	275.91	0.99998
GO:0006396	RNA processing	501	7	23.06	0.99999
GO:0009116	nucleoside metabolic process	717	13	33	0.99999
GO:0009119	ribonucleoside metabolic process	654	11	30.1	0.99999
GO:0072521	purine-containing compound metabolic pro...	822	16	37.84	0.99999
GO:0007049	cell cycle	442	5	20.35	0.99999
GO:0044281	small molecule metabolic process	2096	64	96.48	0.99999
GO:0006195	purine nucleotide catabolic process	605	9	27.85	1
GO:0034645	cellular macromolecule biosynthetic proc...	2843	146	130.86	1
GO:0072523	purine-containing compound catabolic pro...	614	9	28.26	1
GO:1901136	carbohydrate derivative catabolic proces...	592	12	27.25	1
GO:0009146	purine nucleoside triphosphate catabolic...	544	7	25.04	1
GO:0009203	ribonucleoside triphosphate catabolic pr...	544	7	25.04	1
GO:0009207	purine ribonucleoside triphosphate catab...	544	7	25.04	1
GO:0009143	nucleoside triphosphate catabolic proces...	545	7	25.09	1
GO:0009154	purine ribonucleotide catabolic process	547	7	25.18	1
GO:0009261	ribonucleotide catabolic process	547	7	25.18	1
GO:0046130	purine ribonucleoside catabolic process	549	7	25.27	1
GO:0046700	heterocycle catabolic process	777	17	35.77	1
GO:0044270	cellular nitrogen compound catabolic pro...	777	17	35.77	1
GO:0006152	purine nucleoside catabolic process	550	7	25.32	1
GO:0046128	purine ribonucleoside metabolic process	625	9	28.77	1
GO:0042278	purine nucleoside metabolic process	626	9	28.82	1
GO:0019439	aromatic compound catabolic process	782	17	36	1
GO:0034656	nucleobase-containing small molecule cat...	554	7	25.5	1
GO:0009164	nucleoside catabolic process	554	7	25.5	1
GO:0042454	ribonucleoside catabolic process	554	7	25.5	1
GO:0009888	tissue development	474	5	21.82	1
GO:0006520	cellular amino acid metabolic process	515	6	23.71	1
GO:0006259	DNA metabolic process	804	14	37.01	1
GO:0034660	ncRNA metabolic process	282	1	12.98	1
GO:0006996	organelle organization	1038	21	47.78	1
GO:1901361	organic cyclic compound catabolic proces...	794	17	36.55	1
GO:0071840	cellular component organization or bioge...	1873	60	86.21	1
GO:0044237	cellular metabolic process	7816	338	359.77	1
GO:1901658	glycosyl compound catabolic process	573	10	26.38	1
GO:0071704	organic substance metabolic process	7973	340	367	1
GO:0016070	RNA metabolic process	2377	132	109.41	1
GO:0009059	macromolecule biosynthetic process	2886	148	132.84	1
GO:0044238	primary metabolic process	7645	324	351.9	1
GO:0044271	cellular nitrogen compound biosynthetic ...	3441	158	158.39	1
GO:0044249	cellular biosynthetic process	4323	187	198.99	1
GO:0009058	biosynthetic process	4516	197	207.87	1
GO:1901565	organonitrogen compound catabolic proces...	972	18	44.74	1
GO:0009987	cellular process	9429	408	434.02	1
GO:1901566	organonitrogen compound biosynthetic pro...	1464	29	67.39	1
GO:0008152	metabolic process	9894	421	455.42	1
GO:0006807	nitrogen compound metabolic process	6891	287	317.2	1
GO:1901564	organonitrogen compound metabolic proces...	4614	153	212.38	1
GO:0006518	peptide metabolic process	702	6	32.31	1
GO:1901576	organic substance biosynthetic process	4384	189	201.8	1
GO:0043043	peptide biosynthetic process	677	5	31.16	1
GO:0006412	translation	661	4	30.43	1
GO:0043603	cellular amide metabolic process	808	7	37.19	1
GO:0043604	amide biosynthetic process	732	5	33.69	1
GO:0090304	nucleic acid metabolic process	3057	142	140.71	1
GO:0006139	nucleobase-containing compound metabolic...	3800	161	174.92	1
GO:0010467	gene expression	2855	134	131.42	1
GO:1901360	organic cyclic compound metabolic proces...	4195	176	193.1	1
GO:0046483	heterocycle metabolic process	4050	171	186.42	1
GO:0006725	cellular aromatic compound metabolic pro...	4115	172	189.42	1
GO:0036293	response to decreased oxygen levels	58	9	2.67	1
GO:2001141	regulation of RNA biosynthetic process	1675	123	77.1	1
GO:0033037	polysaccharide localization	36	7	1.66	1
GO:0010556	regulation of macromolecule biosynthetic...	1799	123	82.81	1
GO:0050688	regulation of defense response to virus	13	2	0.6	1
GO:0006825	copper ion transport	19	4	0.87	1
GO:0006829	zinc ion transport	13	3	0.6	1
GO:1903506	regulation of nucleic acid-templated tra...	1673	123	77.01	1
GO:0008150	biological_process	11840	545	545	1
GO:0052542	defense response by callose deposition	31	7	1.43	1
GO:0052543	callose deposition in cell wall	31	7	1.43	1
GO:0052545	callose localization	34	7	1.57	1
GO:0010468	regulation of gene expression	1904	123	87.64	1
GO:2000377	regulation of reactive oxygen species me...	37	2	1.7	1
GO:0052482	defense response by cell wall thickening	29	7	1.33	1
GO:0010185	regulation of cellular defense response	2	2	0.09	1
GO:0015691	cadmium ion transport	8	3	0.37	1
GO:0016145	S-glycoside catabolic process	15	4	0.69	1
GO:0070482	response to oxygen levels	58	9	2.67	1
GO:0002697	regulation of immune effector process	14	2	0.64	1
GO:0034641	cellular nitrogen compound metabolic pro...	4486	175	206.49	1
GO:2000112	regulation of cellular macromolecule bio...	1797	123	82.72	1
GO:0042436	indole-containing compound catabolic pro...	10	4	0.46	1
GO:0001505	regulation of neurotransmitter levels	62	2	2.85	1
GO:0019762	glucosinolate catabolic process	15	4	0.69	1
GO:0071310	cellular response to organic substance	748	70	34.43	1
GO:0019759	glycosinolate catabolic process	15	4	0.69	1
GO:0051252	regulation of RNA metabolic process	1693	123	77.93	1
GO:0050801	ion homeostasis	138	12	6.35	1
GO:0042133	neurotransmitter metabolic process	55	2	2.53	1
GO:0071495	cellular response to endogenous stimulus	657	70	30.24	1
GO:0071496	cellular response to external stimulus	178	16	8.19	1
GO:0046209	nitric oxide metabolic process	9	2	0.41	1
GO:0048571	long-day photoperiodism	25	5	1.15	1
GO:0006968	cellular defense response	4	2	0.18	1
GO:0006955	immune response	341	27	15.7	1
GO:0006972	hyperosmotic response	70	9	3.22	1
GO:0000001	mitochondrion inheritance	1	0	0.05	1
GO:0000002	mitochondrial genome maintenance	9	0	0.41	1
GO:0000011	vacuole inheritance	3	0	0.14	1
GO:0000012	single strand break repair	1	0	0.05	1
GO:0000018	regulation of DNA recombination	9	0	0.41	1
GO:0000022	mitotic spindle elongation	1	0	0.05	1
GO:0000025	maltose catabolic process	2	0	0.09	1
GO:0000027	ribosomal large subunit assembly	1	0	0.05	1
GO:0000028	ribosomal small subunit assembly	4	0	0.18	1
GO:0000045	autophagosome assembly	9	0	0.41	1
GO:0000050	urea cycle	1	0	0.05	1
GO:0000054	ribosomal subunit export from nucleus	7	0	0.32	1
GO:0000055	ribosomal large subunit export from nucl...	6	0	0.28	1
GO:0000060	protein import into nucleus, translocati...	2	0	0.09	1
GO:0000070	mitotic sister chromatid segregation	20	0	0.92	1
GO:0000075	cell cycle checkpoint	34	0	1.57	1
GO:0000076	DNA replication checkpoint	4	0	0.18	1
GO:0000077	DNA damage checkpoint	17	0	0.78	1
GO:0000080	mitotic G1 phase	2	0	0.09	1
GO:0000082	G1/S transition of mitotic cell cycle	11	0	0.51	1
GO:0000083	regulation of transcription involved in ...	2	0	0.09	1
GO:0000084	mitotic S phase	5	0	0.23	1
GO:0000085	mitotic G2 phase	5	0	0.23	1
GO:0000086	G2/M transition of mitotic cell cycle	18	0	0.83	1
GO:0000087	mitotic M phase	3	0	0.14	1
GO:0000089	mitotic metaphase	1	0	0.05	1
GO:0000090	mitotic anaphase	2	0	0.09	1
GO:0000092	mitotic anaphase B	1	0	0.05	1
GO:0000098	sulfur amino acid catabolic process	6	0	0.28	1
GO:0000103	sulfate assimilation	16	0	0.74	1
GO:0000105	histidine biosynthetic process	12	0	0.55	1
GO:0000122	negative regulation of transcription by ...	13	0	0.6	1
GO:0000132	establishment of mitotic spindle orienta...	6	0	0.28	1
GO:0000154	rRNA modification	14	0	0.64	1
GO:0000162	tryptophan biosynthetic process	16	0	0.74	1
GO:0000169	activation of MAPK activity involved in ...	1	0	0.05	1
GO:0000183	chromatin silencing at rDNA	1	0	0.05	1
GO:0000184	nuclear-transcribed mRNA catabolic proce...	15	0	0.69	1
GO:0000186	activation of MAPKK activity	10	0	0.46	1
GO:0000187	activation of MAPK activity	9	0	0.41	1
GO:0000188	inactivation of MAPK activity	9	0	0.41	1
GO:0000209	protein polyubiquitination	7	0	0.32	1
GO:0000212	meiotic spindle organization	6	0	0.28	1
GO:0000236	mitotic prometaphase	6	0	0.28	1
GO:0000239	pachytene	3	0	0.14	1
GO:0000244	spliceosomal tri-snRNP complex assembly	3	0	0.14	1
GO:0000245	spliceosomal complex assembly	17	0	0.78	1
GO:0000255	allantoin metabolic process	5	0	0.23	1
GO:0000256	allantoin catabolic process	4	0	0.18	1
GO:0000266	mitochondrial fission	5	0	0.23	1
GO:0000270	peptidoglycan metabolic process	5	0	0.23	1
GO:0000279	M phase	13	0	0.6	1
GO:0000280	nuclear division	176	0	8.1	1
GO:0000290	deadenylation-dependent decapping of nuc...	2	0	0.09	1
GO:0000291	nuclear-transcribed mRNA catabolic proce...	3	0	0.14	1
GO:0000301	retrograde transport, vesicle recycling ...	1	0	0.05	1
GO:0000303	response to superoxide	7	0	0.32	1
GO:0000304	response to singlet oxygen	6	0	0.28	1
GO:0000305	response to oxygen radical	7	0	0.32	1
GO:0000338	protein deneddylation	8	0	0.37	1
GO:0000348	mRNA branch site recognition	1	0	0.05	1
GO:0000349	generation of catalytic spliceosome for ...	2	0	0.09	1
GO:0000350	generation of catalytic spliceosome for ...	2	0	0.09	1
GO:0000354	cis assembly of pre-catalytic spliceosom...	1	0	0.05	1
GO:0000372	Group I intron splicing	1	0	0.05	1
GO:0000373	Group II intron splicing	13	0	0.6	1
GO:0000374	Group III intron splicing	1	0	0.05	1
GO:0000376	RNA splicing, via transesterification re...	1	0	0.05	1
GO:0000381	regulation of alternative mRNA splicing,...	6	0	0.28	1
GO:0000387	spliceosomal snRNP assembly	5	0	0.23	1
GO:0000388	spliceosome conformational change to rel...	2	0	0.09	1
GO:0000390	spliceosomal complex disassembly	1	0	0.05	1
GO:0000393	spliceosomal conformational changes to g...	6	0	0.28	1
GO:0000394	RNA splicing, via endonucleolytic cleava...	7	0	0.32	1
GO:0000412	histone peptidyl-prolyl isomerization	2	0	0.09	1
GO:0000413	protein peptidyl-prolyl isomerization	68	0	3.13	1
GO:0000422	autophagy of mitochondrion	1	0	0.05	1
GO:0000429	carbon catabolite regulation of transcri...	2	0	0.09	1
GO:0000436	carbon catabolite activation of transcri...	2	0	0.09	1
GO:0000459	exonucleolytic trimming involved in rRNA...	2	0	0.09	1
GO:0000460	maturation of 5.8S rRNA	5	0	0.23	1
GO:0000462	maturation of SSU-rRNA from tricistronic...	8	0	0.37	1
GO:0000466	maturation of 5.8S rRNA from tricistroni...	5	0	0.23	1
GO:0000469	cleavage involved in rRNA processing	11	0	0.51	1
GO:0000470	maturation of LSU-rRNA	1	0	0.05	1
GO:0000478	endonucleolytic cleavage involved in rRN...	7	0	0.32	1
GO:0000479	endonucleolytic cleavage of tricistronic...	3	0	0.14	1
GO:0000488	maturation of LSU-rRNA from tetracistron...	1	0	0.05	1
GO:0000489	maturation of SSU-rRNA from tetracistron...	1	0	0.05	1
GO:0000491	small nucleolar ribonucleoprotein comple...	1	0	0.05	1
GO:0000578	embryonic axis specification	16	0	0.74	1
GO:0000710	meiotic mismatch repair	4	0	0.18	1
GO:0000712	resolution of meiotic recombination inte...	11	0	0.51	1
GO:0000718	nucleotide-excision repair, DNA damage r...	2	0	0.09	1
GO:0000719	photoreactive repair	3	0	0.14	1
GO:0000723	telomere maintenance	13	0	0.6	1
GO:0000726	non-recombinational repair	7	0	0.32	1
GO:0000731	DNA synthesis involved in DNA repair	4	0	0.18	1
GO:0000733	DNA strand renaturation	1	0	0.05	1
GO:0000737	DNA catabolic process, endonucleolytic	2	0	0.09	1
GO:0000738	DNA catabolic process, exonucleolytic	1	0	0.05	1
GO:0000740	nuclear membrane fusion	2	0	0.09	1
GO:0000741	karyogamy	32	0	1.47	1
GO:0000746	conjugation	2	0	0.09	1
GO:0000747	conjugation with cellular fusion	2	0	0.09	1
GO:0000768	syncytium formation by plasma membrane f...	1	0	0.05	1
GO:0000819	sister chromatid segregation	41	0	1.89	1
GO:0000820	regulation of glutamine family amino aci...	2	0	0.09	1
GO:0000821	regulation of arginine metabolic process	1	0	0.05	1
GO:0000909	sporocarp development involved in sexual...	2	0	0.09	1
GO:0000913	preprophase band assembly	7	0	0.32	1
GO:0000915	actomyosin contractile ring assembly	2	0	0.09	1
GO:0000916	actomyosin contractile ring contraction	5	0	0.23	1
GO:0000918	division septum site selection	1	0	0.05	1
GO:0000919	cell plate assembly	14	0	0.64	1
GO:0000947	amino acid catabolic process to alcohol ...	1	0	0.05	1
GO:0000955	amino acid catabolic process via Ehrlich...	1	0	0.05	1
GO:0000957	mitochondrial RNA catabolic process	2	0	0.09	1
GO:0000959	mitochondrial RNA metabolic process	10	0	0.46	1
GO:0000963	mitochondrial RNA processing	2	0	0.09	1
GO:0000972	transcription-dependent tethering of RNA...	1	0	0.05	1
GO:0000973	posttranscriptional tethering of RNA pol...	1	0	0.05	1
GO:0001188	RNA polymerase I preinitiation complex a...	1	0	0.05	1
GO:0001300	chronological cell aging	2	0	0.09	1
GO:0001501	skeletal system development	2	0	0.09	1
GO:0001503	ossification	1	0	0.05	1
GO:0001504	neurotransmitter uptake	1	0	0.05	1
GO:0001508	action potential	4	0	0.18	1
GO:0001510	RNA methylation	48	0	2.21	1
GO:0001523	retinoid metabolic process	1	0	0.05	1
GO:0001525	angiogenesis	5	0	0.23	1
GO:0001539	cilium or flagellum-dependent cell motil...	2	0	0.09	1
GO:0001555	oocyte growth	1	0	0.05	1
GO:0001560	regulation of cell growth by extracellul...	5	0	0.23	1
GO:0001562	response to protozoan	1	0	0.05	1
GO:0001568	blood vessel development	8	0	0.37	1
GO:0001570	vasculogenesis	1	0	0.05	1
GO:0001578	microtubule bundle formation	4	0	0.18	1
GO:0001654	eye development	17	0	0.78	1
GO:0001655	urogenital system development	5	0	0.23	1
GO:0001656	metanephros development	1	0	0.05	1
GO:0001659	temperature homeostasis	1	0	0.05	1
GO:0001661	conditioned taste aversion	1	0	0.05	1
GO:0001667	ameboidal-type cell migration	5	0	0.23	1
GO:0001678	cellular glucose homeostasis	16	0	0.74	1
GO:0001700	embryonic development via the syncytial ...	6	0	0.28	1
GO:0001701	in utero embryonic development	4	0	0.18	1
GO:0001703	gastrulation with mouth forming first	5	0	0.23	1
GO:0001704	formation of primary germ layer	1	0	0.05	1
GO:0001706	endoderm formation	1	0	0.05	1
GO:0001708	cell fate specification	22	0	1.01	1
GO:0001709	cell fate determination	10	0	0.46	1
GO:0001731	formation of translation preinitiation c...	16	0	0.74	1
GO:0001736	establishment of planar polarity	12	0	0.55	1
GO:0001737	establishment of imaginal disc-derived w...	1	0	0.05	1
GO:0001738	morphogenesis of a polarized epithelium	12	0	0.55	1
GO:0001745	compound eye morphogenesis	10	0	0.46	1
GO:0001751	compound eye photoreceptor cell differen...	6	0	0.28	1
GO:0001752	compound eye photoreceptor fate commitme...	4	0	0.18	1
GO:0001754	eye photoreceptor cell differentiation	6	0	0.28	1
GO:0001756	somitogenesis	1	0	0.05	1
GO:0001763	morphogenesis of a branching structure	18	0	0.83	1
GO:0001764	neuron migration	1	0	0.05	1
GO:0001773	myeloid dendritic cell activation	1	0	0.05	1
GO:0001775	cell activation	7	0	0.32	1
GO:0001778	plasma membrane repair	1	0	0.05	1
GO:0001816	cytokine production	4	0	0.18	1
GO:0001817	regulation of cytokine production	3	0	0.14	1
GO:0001818	negative regulation of cytokine producti...	3	0	0.14	1
GO:0001822	kidney development	4	0	0.18	1
GO:0001824	blastocyst development	2	0	0.09	1
GO:0001825	blastocyst formation	1	0	0.05	1
GO:0001829	trophectodermal cell differentiation	1	0	0.05	1
GO:0001831	trophectodermal cellular morphogenesis	1	0	0.05	1
GO:0001836	release of cytochrome c from mitochondri...	1	0	0.05	1
GO:0001845	phagolysosome assembly	1	0	0.05	1
GO:0001881	receptor recycling	1	0	0.05	1
GO:0001887	selenium compound metabolic process	9	0	0.41	1
GO:0001889	liver development	3	0	0.14	1
GO:0001890	placenta development	1	0	0.05	1
GO:0001894	tissue homeostasis	3	0	0.14	1
GO:0001895	retina homeostasis	1	0	0.05	1
GO:0001906	cell killing	11	0	0.51	1
GO:0001919	regulation of receptor recycling	1	0	0.05	1
GO:0001921	positive regulation of receptor recyclin...	1	0	0.05	1
GO:0001933	negative regulation of protein phosphory...	27	0	1.24	1
GO:0001934	positive regulation of protein phosphory...	34	0	1.57	1
GO:0001935	endothelial cell proliferation	1	0	0.05	1
GO:0001936	regulation of endothelial cell prolifera...	1	0	0.05	1
GO:0001937	negative regulation of endothelial cell ...	1	0	0.05	1
GO:0001942	hair follicle development	3	0	0.14	1
GO:0001944	vasculature development	10	0	0.46	1
GO:0002009	morphogenesis of an epithelium	34	0	1.57	1
GO:0002064	epithelial cell development	13	0	0.6	1
GO:0002065	columnar/cuboidal epithelial cell differ...	10	0	0.46	1
GO:0002066	columnar/cuboidal epithelial cell develo...	9	0	0.41	1
GO:0002082	regulation of oxidative phosphorylation	1	0	0.05	1
GO:0002088	lens development in camera-type eye	1	0	0.05	1
GO:0002097	tRNA wobble base modification	7	0	0.32	1
GO:0002098	tRNA wobble uridine modification	6	0	0.28	1
GO:0002100	tRNA wobble adenosine to inosine editing	1	0	0.05	1
GO:0002103	endonucleolytic cleavage of tetracistron...	1	0	0.05	1
GO:0002118	aggressive behavior	1	0	0.05	1
GO:0002119	nematode larval development	62	0	2.85	1
GO:0002121	inter-male aggressive behavior	1	0	0.05	1
GO:0002164	larval development	62	0	2.85	1
GO:0002165	instar larval or pupal development	7	0	0.32	1
GO:0002181	cytoplasmic translation	28	0	1.29	1
GO:0002182	cytoplasmic translational elongation	7	0	0.32	1
GO:0002183	cytoplasmic translational initiation	17	0	0.78	1
GO:0002200	somatic diversification of immune recept...	1	0	0.05	1
GO:0002204	somatic recombination of immunoglobulin ...	1	0	0.05	1
GO:0002208	somatic diversification of immunoglobuli...	1	0	0.05	1
GO:0002215	defense response to nematode	1	0	0.05	1
GO:0002221	pattern recognition receptor signaling p...	1	0	0.05	1
GO:0002224	toll-like receptor signaling pathway	1	0	0.05	1
GO:0002225	positive regulation of antimicrobial pep...	1	0	0.05	1
GO:0002229	defense response to oomycetes	12	0	0.55	1
GO:0002238	response to molecule of fungal origin	9	0	0.41	1
GO:0002239	response to oomycetes	13	0	0.6	1
GO:0002240	response to molecule of oomycetes origin	1	0	0.05	1
GO:0002244	hematopoietic progenitor cell differenti...	2	0	0.09	1
GO:0002250	adaptive immune response	1	0	0.05	1
GO:0002263	cell activation involved in immune respo...	1	0	0.05	1
GO:0002274	myeloid leukocyte activation	1	0	0.05	1
GO:0002285	lymphocyte activation involved in immune...	1	0	0.05	1
GO:0002286	T cell activation involved in immune res...	1	0	0.05	1
GO:0002287	alpha-beta T cell activation involved in...	1	0	0.05	1
GO:0002292	T cell differentiation involved in immun...	1	0	0.05	1
GO:0002293	alpha-beta T cell differentiation involv...	1	0	0.05	1
GO:0002294	CD4-positive, alpha-beta T cell differen...	1	0	0.05	1
GO:0002295	T-helper cell lineage commitment	1	0	0.05	1
GO:0002312	B cell activation involved in immune res...	1	0	0.05	1
GO:0002320	lymphoid progenitor cell differentiation	1	0	0.05	1
GO:0002360	T cell lineage commitment	1	0	0.05	1
GO:0002363	alpha-beta T cell lineage commitment	1	0	0.05	1
GO:0002366	leukocyte activation involved in immune ...	1	0	0.05	1
GO:0002377	immunoglobulin production	1	0	0.05	1
GO:0002381	immunoglobulin production involved in im...	1	0	0.05	1
GO:0002440	production of molecular mediator of immu...	2	0	0.09	1
GO:0002443	leukocyte mediated immunity	1	0	0.05	1
GO:0002449	lymphocyte mediated immunity	1	0	0.05	1
GO:0002460	adaptive immune response based on somati...	1	0	0.05	1
GO:0002474	antigen processing and presentation of p...	3	0	0.14	1
GO:0002478	antigen processing and presentation of e...	5	0	0.23	1
GO:0002495	antigen processing and presentation of p...	5	0	0.23	1
GO:0002504	antigen processing and presentation of p...	5	0	0.23	1
GO:0002520	immune system development	6	0	0.28	1
[truncated: 4,356 more rows]

## Sheet: S9C
Table S9C	Cardamine bellidifolia	Results from enrichment tests in topGO	24h DEGs upregulated
GO terms within the BIOLOGICAL PROCESS DOMAIN found to be enriched when applying the elim algorithm with p < 0.05 (indicated in red and bold). Fisher = Fisher's excact test. Grey filling = Not significantly enriched.
GO.ID	Term	Annotated	Significant	Expected	elimFisher
GO:0009409	response to cold	348	71	23.84	9.2e-16
GO:0080167	response to karrikin	197	43	13.49	6.2e-12
GO:0009414	response to water deprivation	286	55	19.59	2.1e-11
GO:0006355	regulation of transcription, DNA-templat...	1673	177	114.59	5e-10
GO:0009873	ethylene-activated signaling pathway	143	29	9.8	9.8e-08
GO:0009651	response to salt stress	575	77	39.39	3.4e-07
GO:0010224	response to UV-B	77	18	5.27	3.2e-06
GO:0009737	response to abscisic acid	522	73	35.76	6.1e-06
GO:0010200	response to chitin	147	25	10.07	2e-05
GO:0007623	circadian rhythm	110	21	7.53	0.00035
GO:0009845	seed germination	110	18	7.53	0.00046
GO:0009739	response to gibberellin	134	20	9.18	0.00077
GO:0051555	flavonol biosynthetic process	24	7	1.64	0.00085
GO:0009738	abscisic acid-activated signaling pathwa...	166	26	11.37	0.00116
GO:0010360	negative regulation of anion channel act...	4	3	0.27	0.00122
GO:0009691	cytokinin biosynthetic process	8	4	0.55	0.00122
GO:0009611	response to wounding	212	27	14.52	0.00131
GO:0009909	regulation of flower development	124	18	8.49	0.00191
GO:0042538	hyperosmotic salinity response	60	11	4.11	0.00226
GO:0042493	response to drug	606	71	41.51	0.00409
GO:0001666	response to hypoxia	56	10	3.84	0.00429
GO:0031668	cellular response to extracellular stimu...	176	22	12.06	0.00442
GO:0006012	galactose metabolic process	17	5	1.16	0.00461
GO:0000024	maltose biosynthetic process	2	2	0.14	0.00469
GO:0046244	salicylic acid catabolic process	2	2	0.14	0.00469
GO:0042753	positive regulation of circadian rhythm	11	4	0.75	0.00489
GO:0045229	external encapsulating structure organiz...	167	21	11.44	0.00498
GO:0032870	cellular response to hormone stimulus	642	89	43.97	0.00529
GO:0006004	fucose metabolic process	6	3	0.41	0.00547
GO:0071214	cellular response to abiotic stimulus	170	21	11.64	0.00611
GO:0009631	cold acclimation	26	6	1.78	0.00714
GO:0006979	response to oxidative stress	428	43	29.32	0.00717
GO:0009698	phenylpropanoid metabolic process	89	13	6.1	0.00734
GO:0009605	response to external stimulus	1202	111	82.33	0.00787
GO:0009788	negative regulation of abscisic acid-act...	27	6	1.85	0.00866
GO:0009735	response to cytokinin	81	12	5.55	0.00877
GO:0002252	immune effector process	81	12	5.55	0.00877
GO:0009969	xyloglucan biosynthetic process	7	3	0.48	0.00909
GO:0009819	drought recovery	7	3	0.48	0.00909
GO:0055062	phosphate ion homeostasis	13	4	0.89	0.00948
GO:0048574	long-day photoperiodism, flowering	20	5	1.37	0.00973
GO:0071229	cellular response to acid chemical	336	46	23.01	0.0102
GO:0051254	positive regulation of RNA metabolic pro...	158	19	10.82	0.01164
GO:1903508	positive regulation of nucleic acid-temp...	158	19	10.82	0.01164
GO:0045893	positive regulation of transcription, DN...	158	19	10.82	0.01164
GO:1902680	positive regulation of RNA biosynthetic ...	158	19	10.82	0.01164
GO:0051592	response to calcium ion	21	5	1.44	0.01206
GO:0009636	response to toxic substance	227	25	15.55	0.01254
GO:0009148	pyrimidine nucleoside triphosphate biosy...	14	4	0.96	0.01257
GO:0009208	pyrimidine ribonucleoside triphosphate m...	14	4	0.96	0.01257
GO:0009209	pyrimidine ribonucleoside triphosphate b...	14	4	0.96	0.01257
GO:0046036	CTP metabolic process	14	4	0.96	0.01257
GO:0006241	CTP biosynthetic process	14	4	0.96	0.01257
GO:0006065	UDP-glucuronate biosynthetic process	3	2	0.21	0.01342
GO:0046398	UDP-glucuronate metabolic process	3	2	0.21	0.01342
GO:0015975	energy derivation by oxidation of reduce...	3	2	0.21	0.01342
GO:0015947	methane metabolic process	3	2	0.21	0.01342
GO:0015948	methanogenesis	3	2	0.21	0.01342
GO:0019317	fucose catabolic process	3	2	0.21	0.01342
GO:0080164	regulation of nitric oxide metabolic pro...	3	2	0.21	0.01342
GO:0006121	mitochondrial electron transport, succin...	3	2	0.21	0.01342
GO:0042355	L-fucose catabolic process	3	2	0.21	0.01342
GO:0034969	histone arginine methylation	3	2	0.21	0.01342
GO:0006559	L-phenylalanine catabolic process	8	3	0.55	0.01382
GO:1902222	erythrose 4-phosphate/phosphoenolpyruvat...	8	3	0.55	0.01382
GO:0009751	response to salicylic acid	195	22	13.36	0.01423
GO:0010393	galacturonan metabolic process	87	12	5.96	0.01514
GO:0045488	pectin metabolic process	87	12	5.96	0.01514
GO:0009808	lignin metabolic process	48	8	3.29	0.01533
GO:0006220	pyrimidine nucleotide metabolic process	48	8	3.29	0.01533
GO:0006221	pyrimidine nucleotide biosynthetic proce...	48	8	3.29	0.01533
GO:0009755	hormone-mediated signaling pathway	580	82	39.73	0.01549
GO:0009147	pyrimidine nucleoside triphosphate metab...	15	4	1.03	0.01623
GO:0046677	response to antibiotic	353	35	24.18	0.01723
GO:0051707	response to other organism	888	77	60.83	0.01743
GO:0043207	response to external biotic stimulus	888	77	60.83	0.01743
GO:0009812	flavonoid metabolic process	103	18	7.06	0.01752
GO:0009555	pollen development	200	22	13.7	0.01861
GO:0071577	zinc ion transmembrane transport	9	3	0.62	0.01968
GO:0051865	protein autoubiquitination	16	4	1.1	0.02049
GO:0009607	response to biotic stimulus	908	78	62.19	0.02055
GO:0009408	response to heat	179	20	12.26	0.02069
GO:0009753	response to jasmonic acid	214	23	14.66	0.021
GO:0009269	response to desiccation	24	5	1.64	0.02126
GO:0010466	negative regulation of peptidase activit...	24	5	1.64	0.02126
GO:0010951	negative regulation of endopeptidase act...	24	5	1.64	0.02126
GO:0071472	cellular response to salt stress	24	5	1.64	0.02126
GO:0005984	disaccharide metabolic process	53	10	3.63	0.02136
GO:0010038	response to metal ion	585	53	40.07	0.02152
GO:0009850	auxin metabolic process	51	8	3.49	0.02162
GO:0010017	red or far-red light signaling pathway	81	11	5.55	0.02174
GO:0071489	cellular response to red or far red ligh...	81	11	5.55	0.02174
GO:0016567	protein ubiquitination	484	45	33.15	0.02193
GO:0009699	phenylpropanoid biosynthetic process	61	9	4.18	0.02223
GO:0010286	heat acclimation	42	7	2.88	0.02269
GO:0009620	response to fungus	312	31	21.37	0.02335
GO:0043288	apocarotenoid metabolic process	25	5	1.71	0.02512
GO:0009687	abscisic acid metabolic process	25	5	1.71	0.02512
GO:0045861	negative regulation of proteolysis	25	5	1.71	0.02512
GO:1902644	tertiary alcohol metabolic process	25	5	1.71	0.02512
GO:0018195	peptidyl-arginine modification	4	2	0.27	0.02562
GO:0002679	respiratory burst involved in defense re...	4	2	0.27	0.02562
GO:0010501	RNA secondary structure unwinding	4	2	0.27	0.02562
GO:0006556	S-adenosylmethionine biosynthetic proces...	4	2	0.27	0.02562
GO:0018216	peptidyl-arginine methylation	4	2	0.27	0.02562
GO:0010394	homogalacturonan metabolic process	4	2	0.27	0.02562
GO:0009800	cinnamic acid biosynthetic process	4	2	0.27	0.02562
GO:0009803	cinnamic acid metabolic process	4	2	0.27	0.02562
GO:0035246	peptidyl-arginine N-methylation	4	2	0.27	0.02562
GO:0031539	positive regulation of anthocyanin metab...	4	2	0.27	0.02562
GO:0009395	phospholipid catabolic process	4	2	0.27	0.02562
GO:0052546	cell wall pectin metabolic process	10	3	0.68	0.02671
GO:0046283	anthocyanin-containing compound metaboli...	63	9	4.32	0.02689
GO:0031328	positive regulation of cellular biosynth...	184	20	12.6	0.02693
GO:0051606	detection of stimulus	116	14	7.95	0.02699
GO:0044550	secondary metabolite biosynthetic proces...	139	16	9.52	0.0282
GO:0009220	pyrimidine ribonucleotide biosynthetic p...	26	5	1.78	0.0294
GO:0009218	pyrimidine ribonucleotide metabolic proc...	26	5	1.78	0.0294
GO:2000242	negative regulation of reproductive proc...	54	8	3.7	0.02955
GO:0009891	positive regulation of biosynthetic proc...	186	20	12.74	0.02979
GO:0045489	pectin biosynthetic process	35	6	2.4	0.02986
GO:0045935	positive regulation of nucleobase-contai...	175	19	11.99	0.0308
GO:0019319	hexose biosynthetic process	18	4	1.23	0.0309
GO:0009646	response to absence of light	18	4	1.23	0.0309
GO:0006952	defense response	993	83	68.02	0.03116
GO:0031669	cellular response to nutrient levels	141	16	9.66	0.03167
GO:0010114	response to red light	86	11	5.89	0.0323
GO:0010029	regulation of seed germination	55	8	3.77	0.03258
GO:0032446	protein modification by small protein co...	497	45	34.04	0.03263
GO:0046131	pyrimidine ribonucleoside metabolic proc...	36	6	2.47	0.03383
GO:0006213	pyrimidine nucleoside metabolic process	36	6	2.47	0.03383
GO:0042631	cellular response to water deprivation	27	5	1.85	0.03412
GO:0071462	cellular response to water stimulus	27	5	1.85	0.03412
GO:0009813	flavonoid biosynthetic process	80	15	5.48	0.03463
GO:0010048	vernalization response	11	3	0.75	0.0349
GO:0045216	cell-cell junction organization	11	3	0.75	0.0349
GO:0051365	cellular response to potassium ion starv...	11	3	0.75	0.0349
GO:0048580	regulation of post-embryonic development	246	32	16.85	0.03604
GO:0006636	unsaturated fatty acid biosynthetic proc...	19	4	1.3	0.03708
GO:0009610	response to symbiotic fungus	19	4	1.3	0.03708
GO:0071555	cell wall organization	144	16	9.86	0.03746
GO:0010557	positive regulation of macromolecule bio...	179	19	12.26	0.0376
GO:0010628	positive regulation of gene expression	179	19	12.26	0.0376
GO:0006714	sesquiterpenoid metabolic process	28	5	1.92	0.03927
GO:0051346	negative regulation of hydrolase activit...	28	5	1.92	0.03927
GO:1900140	regulation of seedling development	57	8	3.9	0.03927
GO:0072527	pyrimidine-containing compound metabolic...	78	10	5.34	0.03954
GO:0098542	defense response to other organism	621	54	42.54	0.04018
GO:0010098	suspensor development	5	2	0.34	0.04078
GO:0006029	proteoglycan metabolic process	5	2	0.34	0.04078
GO:0010600	regulation of auxin biosynthetic process	5	2	0.34	0.04078
GO:0010384	cell wall proteoglycan metabolic process	5	2	0.34	0.04078
GO:0010438	cellular response to sulfur starvation	5	2	0.34	0.04078
GO:0010404	cell wall hydroxyproline-rich glycoprote...	5	2	0.34	0.04078
GO:0010405	arabinogalactan protein metabolic proces...	5	2	0.34	0.04078
GO:0008295	spermidine biosynthetic process	5	2	0.34	0.04078
GO:0042354	L-fucose metabolic process	5	2	0.34	0.04078
GO:0072528	pyrimidine-containing compound biosynthe...	68	9	4.66	0.04147
GO:0000165	MAPK cascade	48	7	3.29	0.04359
GO:0033559	unsaturated fatty acid metabolic process	20	4	1.37	0.04392
GO:0043174	nucleoside salvage	12	3	0.82	0.04422
GO:0009061	anaerobic respiration	12	3	0.82	0.04422
GO:0009074	aromatic amino acid family catabolic pro...	12	3	0.82	0.04422
GO:0036065	fucosylation	12	3	0.82	0.04422
GO:0009226	nucleotide-sugar biosynthetic process	29	5	1.99	0.04488
GO:0046132	pyrimidine ribonucleoside biosynthetic p...	29	5	1.99	0.04488
GO:0046134	pyrimidine nucleoside biosynthetic proce...	29	5	1.99	0.04488
GO:0005985	sucrose metabolic process	29	5	1.99	0.04488
GO:0032350	regulation of hormone metabolic process	29	5	1.99	0.04488
GO:0050832	defense response to fungus	231	23	15.82	0.04507
GO:0071396	cellular response to lipid	282	39	19.32	0.04755
GO:0071482	cellular response to light stimulus	114	13	7.81	0.04781
GO:0009743	response to carbohydrate	115	13	7.88	0.05068
GO:0071478	cellular response to radiation	115	13	7.88	0.05068
GO:0010218	response to far red light	60	8	4.11	0.05093
GO:0009851	auxin biosynthetic process	30	5	2.05	0.05094
GO:0052547	regulation of peptidase activity	30	5	2.05	0.05094
GO:0052548	regulation of endopeptidase activity	30	5	2.05	0.05094
GO:0009608	response to symbiont	21	4	1.44	0.05142
GO:0010208	pollen wall assembly	21	4	1.44	0.05142
GO:0031667	response to nutrient levels	174	18	11.92	0.052
GO:0006829	zinc ion transport	13	3	0.89	0.05464
GO:0015706	nitrate transport	13	3	0.89	0.05464
GO:0048586	regulation of long-day photoperiodism, f...	13	3	0.89	0.05464
GO:0034330	cell junction organization	13	3	0.89	0.05464
GO:0034284	response to monosaccharide	61	8	4.18	0.05527
GO:0009639	response to red or far red light	224	22	15.34	0.05559
GO:0010043	response to zinc ion	72	9	4.93	0.0564
GO:0006855	drug transmembrane transport	83	10	5.69	0.05653
GO:0046351	disaccharide biosynthetic process	33	7	2.26	0.05699
GO:0009225	nucleotide-sugar metabolic process	31	5	2.12	0.05745
GO:0010022	meristem determinacy	6	2	0.41	0.05843
GO:0043446	cellular alkane metabolic process	6	2	0.41	0.05843
GO:0043447	alkane biosynthetic process	6	2	0.41	0.05843
GO:0010037	response to carbon dioxide	6	2	0.41	0.05843
GO:0009268	response to pH	6	2	0.41	0.05843
GO:0080024	indolebutyric acid metabolic process	6	2	0.41	0.05843
GO:0046345	abscisic acid catabolic process	6	2	0.41	0.05843
GO:0043290	apocarotenoid catabolic process	6	2	0.41	0.05843
GO:0047484	regulation of response to osmotic stress	6	2	0.41	0.05843
GO:0016107	sesquiterpenoid catabolic process	6	2	0.41	0.05843
GO:0009643	photosynthetic acclimation	6	2	0.41	0.05843
GO:0009649	entrainment of circadian clock	6	2	0.41	0.05843
GO:0097438	exit from dormancy	6	2	0.41	0.05843
GO:2000037	regulation of stomatal complex patternin...	6	2	0.41	0.05843
GO:0048838	release of seed from dormancy	6	2	0.41	0.05843
GO:0090354	regulation of auxin metabolic process	6	2	0.41	0.05843
GO:0009910	negative regulation of flower developmen...	41	6	2.81	0.05869
GO:1901421	positive regulation of response to alcoh...	22	4	1.51	0.05957
GO:0009789	positive regulation of abscisic acid-act...	22	4	1.51	0.05957
GO:1905959	positive regulation of cellular response...	22	4	1.51	0.05957
GO:0046686	response to cadmium ion	467	41	31.99	0.05959
GO:0034285	response to disaccharide	52	7	3.56	0.06278
GO:0009744	response to sucrose	52	7	3.56	0.06278
GO:0046364	monosaccharide biosynthetic process	32	5	2.19	0.06442
GO:0009809	lignin biosynthetic process	32	5	2.19	0.06442
GO:0014070	response to organic cyclic compound	341	31	23.36	0.06443
GO:0048581	negative regulation of post-embryonic de...	85	10	5.82	0.06449
GO:0009267	cellular response to starvation	120	13	8.22	0.06683
GO:0070647	protein modification by small protein co...	524	45	35.89	0.06732
GO:0048366	leaf development	279	26	19.11	0.06736
GO:0043647	inositol phosphate metabolic process	23	4	1.58	0.06836
GO:0002573	myeloid leukocyte differentiation	1	1	0.07	0.0685
GO:0008063	Toll signaling pathway	1	1	0.07	0.0685
GO:0016330	second mitotic wave involved in compound...	1	1	0.07	0.0685
GO:0016331	morphogenesis of embryonic epithelium	1	1	0.07	0.0685
GO:0090312	positive regulation of protein deacetyla...	1	1	0.07	0.0685
GO:0035666	TRIF-dependent toll-like receptor signal...	1	1	0.07	0.0685
GO:0071400	cellular response to oleic acid	1	1	0.07	0.0685
GO:0042309	homoiothermy	1	1	0.07	0.0685
GO:0001562	response to protozoan	1	1	0.07	0.0685
GO:0034142	toll-like receptor 4 signaling pathway	1	1	0.07	0.0685
GO:0034130	toll-like receptor 1 signaling pathway	1	1	0.07	0.0685
GO:0034134	toll-like receptor 2 signaling pathway	1	1	0.07	0.0685
GO:0034138	toll-like receptor 3 signaling pathway	1	1	0.07	0.0685
GO:1900231	regulation of single-species biofilm for...	1	1	0.07	0.0685
GO:0048314	embryo sac morphogenesis	1	1	0.07	0.0685
GO:0006059	hexitol metabolic process	1	1	0.07	0.0685
GO:0016445	somatic diversification of immunoglobuli...	1	1	0.07	0.0685
GO:0016447	somatic recombination of immunoglobulin ...	1	1	0.07	0.0685
GO:0030099	myeloid cell differentiation	1	1	0.07	0.0685
GO:0001661	conditioned taste aversion	1	1	0.07	0.0685
GO:0080021	response to benzoic acid	1	1	0.07	0.0685
GO:0097028	dendritic cell differentiation	1	1	0.07	0.0685
GO:0001659	temperature homeostasis	1	1	0.07	0.0685
GO:0006592	ornithine biosynthetic process	1	1	0.07	0.0685
GO:0034201	response to oleic acid	1	1	0.07	0.0685
GO:0060674	placenta blood vessel development	1	1	0.07	0.0685
GO:0042113	B cell activation	1	1	0.07	0.0685
GO:0071244	cellular response to carbon dioxide	1	1	0.07	0.0685
GO:0002360	T cell lineage commitment	1	1	0.07	0.0685
GO:0002363	alpha-beta T cell lineage commitment	1	1	0.07	0.0685
GO:0002366	leukocyte activation involved in immune ...	1	1	0.07	0.0685
GO:0031102	neuron projection regeneration	1	1	0.07	0.0685
GO:0031103	axon regeneration	1	1	0.07	0.0685
GO:0002381	immunoglobulin production involved in im...	1	1	0.07	0.0685
GO:0014072	response to isoquinoline alkaloid	1	1	0.07	0.0685
GO:0002377	immunoglobulin production	1	1	0.07	0.0685
GO:0002320	lymphoid progenitor cell differentiation	1	1	0.07	0.0685
GO:0043278	response to morphine	1	1	0.07	0.0685
GO:0002312	B cell activation involved in immune res...	1	1	0.07	0.0685
GO:0060395	SMAD protein signal transduction	1	1	0.07	0.0685
GO:0002460	adaptive immune response based on somati...	1	1	0.07	0.0685
GO:0000768	syncytium formation by plasma membrane f...	1	1	0.07	0.0685
GO:0007391	dorsal closure	1	1	0.07	0.0685
GO:0010378	temperature compensation of the circadia...	1	1	0.07	0.0685
GO:0002443	leukocyte mediated immunity	1	1	0.07	0.0685
GO:0035914	skeletal muscle cell differentiation	1	1	0.07	0.0685
GO:0002449	lymphocyte mediated immunity	1	1	0.07	0.0685
GO:0019401	alditol biosynthetic process	1	1	0.07	0.0685
GO:0019406	hexitol biosynthetic process	1	1	0.07	0.0685
GO:0042770	signal transduction in response to DNA d...	1	1	0.07	0.0685
GO:0045190	isotype switching	1	1	0.07	0.0685
GO:0018063	cytochrome c-heme linkage	1	1	0.07	0.0685
GO:0044010	single-species biofilm formation	1	1	0.07	0.0685
GO:0044011	single-species biofilm formation on inan...	1	1	0.07	0.0685
GO:0072512	trivalent inorganic cation transport	1	1	0.07	0.0685
GO:0072540	T-helper 17 cell lineage commitment	1	1	0.07	0.0685
GO:0072538	T-helper 17 type immune response	1	1	0.07	0.0685
GO:0072539	T-helper 17 cell differentiation	1	1	0.07	0.0685
GO:0042092	type 2 immune response	1	1	0.07	0.0685
GO:0042093	T-helper cell differentiation	1	1	0.07	0.0685
GO:0043011	myeloid dendritic cell differentiation	1	1	0.07	0.0685
GO:0031063	regulation of histone deacetylation	1	1	0.07	0.0685
GO:0031065	positive regulation of histone deacetyla...	1	1	0.07	0.0685
GO:0030330	DNA damage response, signal transduction...	1	1	0.07	0.0685
GO:0002292	T cell differentiation involved in immun...	1	1	0.07	0.0685
GO:0002293	alpha-beta T cell differentiation involv...	1	1	0.07	0.0685
GO:0002294	CD4-positive, alpha-beta T cell differen...	1	1	0.07	0.0685
GO:0002295	T-helper cell lineage commitment	1	1	0.07	0.0685
GO:0016064	immunoglobulin mediated immune response	1	1	0.07	0.0685
GO:0042832	defense response to protozoan	1	1	0.07	0.0685
GO:0002263	cell activation involved in immune respo...	1	1	0.07	0.0685
GO:0017003	protein-heme linkage	1	1	0.07	0.0685
GO:0002250	adaptive immune response	1	1	0.07	0.0685
GO:0032570	response to progesterone	1	1	0.07	0.0685
GO:0002285	lymphocyte activation involved in immune...	1	1	0.07	0.0685
GO:0002286	T cell activation involved in immune res...	1	1	0.07	0.0685
GO:0002287	alpha-beta T cell activation involved in...	1	1	0.07	0.0685
GO:0060142	regulation of syncytium formation by pla...	1	1	0.07	0.0685
GO:0002274	myeloid leukocyte activation	1	1	0.07	0.0685
GO:0002221	pattern recognition receptor signaling p...	1	1	0.07	0.0685
GO:0002224	toll-like receptor signaling pathway	1	1	0.07	0.0685
GO:0002200	somatic diversification of immune recept...	1	1	0.07	0.0685
GO:0035710	CD4-positive, alpha-beta T cell activati...	1	1	0.07	0.0685
GO:0002204	somatic recombination of immunoglobulin ...	1	1	0.07	0.0685
GO:0002208	somatic diversification of immunoglobuli...	1	1	0.07	0.0685
GO:0051385	response to mineralocorticoid	1	1	0.07	0.0685
GO:0015803	branched-chain amino acid transport	1	1	0.07	0.0685
GO:0002756	MyD88-independent toll-like receptor sig...	1	1	0.07	0.0685
GO:0002757	immune response-activating signal transd...	1	1	0.07	0.0685
GO:0002758	innate immune response-activating signal...	1	1	0.07	0.0685
GO:0019724	B cell mediated immunity	1	1	0.07	0.0685
GO:0007296	vitellogenesis	1	1	0.07	0.0685
GO:0007297	ovarian follicle cell migration	1	1	0.07	0.0685
GO:0007298	border follicle cell migration	1	1	0.07	0.0685
GO:0031660	regulation of cyclin-dependent protein s...	1	1	0.07	0.0685
GO:0007254	JNK cascade	1	1	0.07	0.0685
GO:1901562	response to paraquat	1	1	0.07	0.0685
GO:0001773	myeloid dendritic cell activation	1	1	0.07	0.0685
GO:0046825	regulation of protein export from nucleu...	1	1	0.07	0.0685
GO:0046827	positive regulation of protein export fr...	1	1	0.07	0.0685
GO:0051412	response to corticosterone	1	1	0.07	0.0685
GO:0015690	aluminum cation transport	1	1	0.07	0.0685
GO:0045064	T-helper 2 cell differentiation	1	1	0.07	0.0685
GO:0045058	T cell selection	1	1	0.07	0.0685
GO:0001890	placenta development	1	1	0.07	0.0685
GO:0043367	CD4-positive, alpha-beta T cell differen...	1	1	0.07	0.0685
GO:0043368	positive T cell selection	1	1	0.07	0.0685
GO:0043369	CD4-positive or CD8-positive, alpha-beta...	1	1	0.07	0.0685
GO:1900190	regulation of single-species biofilm for...	1	1	0.07	0.0685
GO:0090605	submerged biofilm formation	1	1	0.07	0.0685
GO:0061421	positive regulation of transcription by ...	1	1	0.07	0.0685
GO:0090609	single-species submerged biofilm formati...	1	1	0.07	0.0685
GO:0061429	positive regulation of transcription fro...	1	1	0.07	0.0685
GO:0043373	CD4-positive, alpha-beta T cell lineage ...	1	1	0.07	0.0685
GO:0048668	collateral sprouting	1	1	0.07	0.0685
GO:0048682	sprouting of injured axon	1	1	0.07	0.0685
GO:0048674	collateral sprouting of injured axon	1	1	0.07	0.0685
GO:0048678	response to axon injury	1	1	0.07	0.0685
GO:0046528	imaginal disc fusion	1	1	0.07	0.0685
GO:0046529	imaginal disc fusion, thorax closure	1	1	0.07	0.0685
GO:0045598	regulation of fat cell differentiation	1	1	0.07	0.0685
GO:0045599	negative regulation of fat cell differen...	1	1	0.07	0.0685
GO:0019593	mannitol biosynthetic process	1	1	0.07	0.0685
GO:0019594	mannitol metabolic process	1	1	0.07	0.0685
GO:0002562	somatic diversification of immune recept...	1	1	0.07	0.0685
GO:0006606	protein import into nucleus	43	6	2.95	0.07103
GO:0005976	polysaccharide metabolic process	277	28	18.97	0.07395
GO:0010035	response to inorganic substance	951	108	65.14	0.07613
GO:1901419	regulation of response to alcohol	51	10	3.49	0.07662
GO:0009787	regulation of abscisic acid-activated si...	51	10	3.49	0.07662
GO:1905957	regulation of cellular response to alcoh...	51	10	3.49	0.07662
GO:0042542	response to hydrogen peroxide	123	13	8.43	0.07798
GO:0007045	cell-substrate adherens junction assembl...	7	2	0.48	0.07817
GO:0046379	extracellular polysaccharide metabolic p...	7	2	0.48	0.07817
GO:0044211	CTP salvage	7	2	0.48	0.07817
GO:0046271	phenylpropanoid catabolic process	7	2	0.48	0.07817
GO:0046274	lignin catabolic process	7	2	0.48	0.07817
GO:0045226	extracellular polysaccharide biosyntheti...	7	2	0.48	0.07817
GO:0007160	cell-matrix adhesion	7	2	0.48	0.07817
GO:0006183	GTP biosynthetic process	7	2	0.48	0.07817
GO:0048041	focal adhesion assembly	7	2	0.48	0.07817
GO:0045730	respiratory burst	7	2	0.48	0.07817
GO:0034333	adherens junction assembly	7	2	0.48	0.07817
GO:0072347	response to anesthetic	7	2	0.48	0.07817
GO:0048579	negative regulation of long-day photoper...	7	2	0.48	0.07817
GO:0046051	UTP metabolic process	7	2	0.48	0.07817
GO:0006228	UTP biosynthetic process	7	2	0.48	0.07817
GO:0050826	response to freezing	7	2	0.48	0.07817
GO:0016145	S-glycoside catabolic process	15	3	1.03	0.07858
GO:0019762	glucosinolate catabolic process	15	3	1.03	0.07858
GO:0019759	glycosinolate catabolic process	15	3	1.03	0.07858
GO:0006066	alcohol metabolic process	172	17	11.78	0.08083
GO:0009723	response to ethylene	282	43	19.32	0.08103
GO:1903507	negative regulation of nucleic acid-temp...	160	16	10.96	0.08153
GO:0045892	negative regulation of transcription, DN...	160	16	10.96	0.08153
GO:1902679	negative regulation of RNA biosynthetic ...	160	16	10.96	0.08153
GO:0019748	secondary metabolic process	226	27	15.48	0.08154
GO:0055065	metal ion homeostasis	101	11	6.92	0.08442
GO:0006887	exocytosis	45	6	3.08	0.08476
GO:0071554	cell wall organization or biogenesis	269	27	18.43	0.08635
GO:0009585	red, far-red light phototransduction	56	7	3.84	0.0864
GO:0042752	regulation of circadian rhythm	36	8	2.47	0.0868
GO:0034605	cellular response to heat	25	4	1.71	0.0878
GO:0009593	detection of chemical stimulus	35	5	2.4	0.08802
GO:0071470	cellular response to osmotic stress	35	5	2.4	0.08802
GO:0043173	nucleotide salvage	16	3	1.1	0.09199
GO:2000028	regulation of photoperiodism, flowering	16	3	1.1	0.09199
GO:0051170	import into nucleus	46	6	3.15	0.09213
GO:0043086	negative regulation of catalytic activit...	163	16	11.16	0.09249
GO:0010150	leaf senescence	91	10	6.23	0.09252
GO:0090693	plant organ senescence	91	10	6.23	0.09252
GO:0007602	phototransduction	57	7	3.9	0.093
GO:0009582	detection of abiotic stimulus	69	8	4.73	0.09823
GO:0010119	regulation of stomatal movement	69	8	4.73	0.09823
GO:0042344	indole glucosinolate catabolic process	8	2	0.55	0.09962
GO:0010077	maintenance of inflorescence meristem id...	8	2	0.55	0.09962
GO:0032262	pyrimidine nucleotide salvage	8	2	0.55	0.09962
GO:0019374	galactolipid metabolic process	8	2	0.55	0.09962
GO:0044206	UMP salvage	8	2	0.55	0.09962
GO:0006657	CDP-choline pathway	8	2	0.55	0.09962
GO:0009877	nodulation	8	2	0.55	0.09962
GO:0043097	pyrimidine nucleoside salvage	8	2	0.55	0.09962
GO:0033591	response to L-ascorbic acid	8	2	0.55	0.09962
GO:0010138	pyrimidine ribonucleotide salvage	8	2	0.55	0.09962
GO:0034332	adherens junction organization	8	2	0.55	0.09962
GO:0019079	viral genome replication	8	2	0.55	0.09962
GO:0000380	alternative mRNA splicing, via spliceoso...	8	2	0.55	0.09962
GO:0046500	S-adenosylmethionine metabolic process	8	2	0.55	0.09962
GO:0009749	response to glucose	47	6	3.22	0.09983
GO:0019751	polyol metabolic process	58	7	3.97	0.09987
GO:0009581	detection of external stimulus	81	9	5.55	0.10145
GO:0042445	hormone metabolic process	177	22	12.12	0.10398
GO:2001057	reactive nitrogen species metabolic proc...	37	5	2.53	0.10592
GO:0030162	regulation of proteolysis	37	5	2.53	0.10592
GO:0016115	terpenoid catabolic process	17	3	1.16	0.10626
GO:0035434	copper ion transmembrane transport	17	3	1.16	0.10626
GO:0001101	response to acid chemical	1002	132	68.63	0.107
GO:0009583	detection of light stimulus	59	7	4.04	0.10701
GO:0098771	inorganic ion homeostasis	119	15	8.15	0.10721
GO:0006913	nucleocytoplasmic transport	82	9	5.62	0.10744
GO:0051169	nuclear transport	82	9	5.62	0.10744
GO:0034504	protein localization to nucleus	48	6	3.29	0.10787
GO:1901615	organic hydroxy compound metabolic proce...	258	30	17.67	0.10821
GO:0015893	drug transport	106	11	7.26	0.10935
GO:0009411	response to UV	115	23	7.88	0.10981
GO:0042594	response to starvation	131	13	8.97	0.11326
GO:0009628	response to abiotic stimulus	1763	221	120.76	0.11711
GO:0051173	positive regulation of nitrogen compound...	233	21	15.96	0.11939
GO:0009825	multidimensional cell growth	28	4	1.92	0.12133
GO:0009407	toxin catabolic process	28	4	1.92	0.12133
GO:0010584	pollen exine formation	18	3	1.23	0.12134
GO:0034755	iron ion transmembrane transport	18	3	1.23	0.12134
GO:0008300	isoprenoid catabolic process	18	3	1.23	0.12134
GO:0046885	regulation of hormone biosynthetic proce...	18	3	1.23	0.12134
GO:0019058	viral life cycle	18	3	1.23	0.12134
GO:0051253	negative regulation of RNA metabolic pro...	170	16	11.64	0.12151
GO:0044242	cellular lipid catabolic process	61	7	4.18	0.12209
GO:0007044	cell-substrate junction assembly	9	2	0.62	0.12246
GO:0010555	response to mannitol	9	2	0.62	0.12246
GO:0006596	polyamine biosynthetic process	9	2	0.62	0.12246
GO:0033273	response to vitamin	9	2	0.62	0.12246
GO:0035435	phosphate ion transmembrane transport	9	2	0.62	0.12246
GO:0033517	myo-inositol hexakisphosphate metabolic ...	9	2	0.62	0.12246
GO:0046209	nitric oxide metabolic process	9	2	0.62	0.12246
GO:0031589	cell-substrate adhesion	9	2	0.62	0.12246
GO:0010264	myo-inositol hexakisphosphate biosynthet...	9	2	0.62	0.12246
GO:0008216	spermidine metabolic process	9	2	0.62	0.12246
GO:0006826	iron ion transport	39	5	2.67	0.12546
GO:0009247	glycolipid biosynthetic process	39	5	2.67	0.12546
GO:0009718	anthocyanin-containing compound biosynth...	39	5	2.67	0.12546
GO:0009740	gibberellic acid mediated signaling path...	39	5	2.67	0.12546
GO:0009615	response to virus	97	10	6.64	0.12678
GO:0051607	defense response to virus	62	7	4.25	0.13001
GO:0036293	response to decreased oxygen levels	58	11	3.97	0.13133
GO:0070482	response to oxygen levels	58	11	3.97	0.13133
GO:0009957	epidermal cell fate specification	2	1	0.14	0.13231
GO:0002521	leukocyte differentiation	2	1	0.14	0.13231
GO:0090311	regulation of protein deacetylation	2	1	0.14	0.13231
GO:0009915	phloem sucrose loading	2	1	0.14	0.13231
GO:0000459	exonucleolytic trimming involved in rRNA...	2	1	0.14	0.13231
GO:0000429	carbon catabolite regulation of transcri...	2	1	0.14	0.13231
GO:0000436	carbon catabolite activation of transcri...	2	1	0.14	0.13231
GO:0046649	lymphocyte activation	2	1	0.14	0.13231
GO:0046631	alpha-beta T cell activation	2	1	0.14	0.13231
GO:0046632	alpha-beta T cell differentiation	2	1	0.14	0.13231
GO:0000963	mitochondrial RNA processing	2	1	0.14	0.13231
GO:0010581	regulation of starch biosynthetic proces...	2	1	0.14	0.13231
GO:0000957	mitochondrial RNA catabolic process	2	1	0.14	0.13231
GO:1901332	negative regulation of lateral root deve...	2	1	0.14	0.13231
GO:0030098	lymphocyte differentiation	2	1	0.14	0.13231
GO:0043182	vacuolar sequestering of sodium ion	2	1	0.14	0.13231
GO:0007565	female pregnancy	2	1	0.14	0.13231
GO:0046369	galactose biosynthetic process	2	1	0.14	0.13231
GO:0031938	regulation of chromatin silencing at tel...	2	1	0.14	0.13231
GO:0006557	S-adenosylmethioninamine biosynthetic pr...	2	1	0.14	0.13231
GO:0042110	T cell activation	2	1	0.14	0.13231
GO:0045321	leukocyte activation	2	1	0.14	0.13231
GO:0031291	Ran protein signal transduction	2	1	0.14	0.13231
GO:0019322	pentose biosynthetic process	2	1	0.14	0.13231
GO:0046499	S-adenosylmethioninamine metabolic proce...	2	1	0.14	0.13231
GO:0009729	detection of brassinosteroid stimulus	2	1	0.14	0.13231
GO:0007612	learning	2	1	0.14	0.13231
GO:1901182	regulation of camalexin biosynthetic pro...	2	1	0.14	0.13231
GO:1901183	positive regulation of camalexin biosynt...	2	1	0.14	0.13231
GO:0007606	sensory perception of chemical stimulus	2	1	0.14	0.13231
GO:0007608	sensory perception of smell	2	1	0.14	0.13231
GO:0048146	positive regulation of fibroblast prolif...	2	1	0.14	0.13231
GO:0010398	xylogalacturonan metabolic process	2	1	0.14	0.13231
GO:0006624	vacuolar protein processing	2	1	0.14	0.13231
GO:0010371	regulation of gibberellin biosynthetic p...	2	1	0.14	0.13231
GO:0045444	fat cell differentiation	2	1	0.14	0.13231
GO:0002440	production of molecular mediator of immu...	2	1	0.14	0.13231
GO:0009831	plant-type cell wall modification involv...	2	1	0.14	0.13231
GO:0045991	carbon catabolite activation of transcri...	2	1	0.14	0.13231
GO:0008306	associative learning	2	1	0.14	0.13231
GO:0042710	biofilm formation	2	1	0.14	0.13231
GO:0018874	benzoate metabolic process	2	1	0.14	0.13231
GO:0050911	detection of chemical stimulus involved ...	2	1	0.14	0.13231
GO:0007464	R3/R4 cell fate commitment	2	1	0.14	0.13231
GO:0031098	stress-activated protein kinase signalin...	2	1	0.14	0.13231
GO:0031099	regeneration	2	1	0.14	0.13231
GO:0070483	detection of hypoxia	2	1	0.14	0.13231
GO:0050906	detection of stimulus involved in sensor...	2	1	0.14	0.13231
GO:0050907	detection of chemical stimulus involved ...	2	1	0.14	0.13231
GO:0045227	capsule polysaccharide biosynthetic proc...	2	1	0.14	0.13231
GO:0009623	response to parasitic fungus	2	1	0.14	0.13231
GO:0052320	positive regulation of phytoalexin metab...	2	1	0.14	0.13231
GO:0052322	positive regulation of phytoalexin biosy...	2	1	0.14	0.13231
GO:0045230	capsule organization	2	1	0.14	0.13231
GO:0002244	hematopoietic progenitor cell differenti...	2	1	0.14	0.13231
GO:0052318	regulation of phytoalexin metabolic proc...	2	1	0.14	0.13231
GO:0052319	regulation of phytoalexin biosynthetic p...	2	1	0.14	0.13231
GO:1900384	regulation of flavonol biosynthetic proc...	2	1	0.14	0.13231
GO:0016554	cytidine to uridine editing	2	1	0.14	0.13231
GO:0030431	sleep	2	1	0.14	0.13231
GO:1900378	positive regulation of secondary metabol...	2	1	0.14	0.13231
GO:0048056	R3/R4 cell differentiation	2	1	0.14	0.13231
GO:0060218	hematopoietic stem cell differentiation	2	1	0.14	0.13231
GO:0010220	positive regulation of vernalization res...	2	1	0.14	0.13231
GO:0090503	RNA phosphodiester bond hydrolysis, exon...	2	1	0.14	0.13231
GO:0019730	antimicrobial humoral response	2	1	0.14	0.13231
GO:0080136	priming of cellular response to stress	2	1	0.14	0.13231
GO:0048576	positive regulation of short-day photope...	2	1	0.14	0.13231
GO:0072331	signal transduction by p53 class mediato...	2	1	0.14	0.13231
GO:0033358	UDP-L-arabinose biosynthetic process	2	1	0.14	0.13231
GO:0051403	stress-activated MAPK cascade	2	1	0.14	0.13231
GO:0003032	detection of oxygen	2	1	0.14	0.13231
GO:0032355	response to estradiol	2	1	0.14	0.13231
GO:0030217	T cell differentiation	2	1	0.14	0.13231
GO:0006791	sulfur utilization	2	1	0.14	0.13231
GO:0006792	regulation of sulfur utilization	2	1	0.14	0.13231
GO:0071475	cellular hyperosmotic salinity response	2	1	0.14	0.13231
GO:0019567	arabinose biosynthetic process	2	1	0.14	0.13231
GO:0034637	cellular carbohydrate biosynthetic proce...	157	19	10.75	0.13248
GO:0042430	indole-containing compound metabolic pro...	74	8	5.07	0.13252
GO:0046164	alcohol catabolic process	29	4	1.99	0.13356
GO:0009312	oligosaccharide biosynthetic process	42	7	2.88	0.13485
GO:0009719	response to endogenous stimulus	1349	164	92.4	0.13555
GO:0048825	cotyledon development	40	5	2.74	0.1358
GO:0009173	pyrimidine ribonucleoside monophosphate ...	19	3	1.3	0.13713
GO:0009174	pyrimidine ribonucleoside monophosphate ...	19	3	1.3	0.13713
GO:0006825	copper ion transport	19	3	1.3	0.13713
GO:0005991	trehalose metabolic process	19	3	1.3	0.13713
GO:0005992	trehalose biosynthetic process	19	3	1.3	0.13713
GO:0046049	UMP metabolic process	19	3	1.3	0.13713
GO:0006222	UMP biosynthetic process	19	3	1.3	0.13713
GO:0051241	negative regulation of multicellular org...	111	11	7.6	0.1381
GO:0009733	response to auxin	291	25	19.93	0.14222
GO:0048229	gametophyte development	291	25	19.93	0.14222
GO:0010039	response to iron ion	52	6	3.56	0.14315
GO:0046467	membrane lipid biosynthetic process	52	6	3.56	0.14315
GO:0006664	glycolipid metabolic process	52	6	3.56	0.14315
GO:0031325	positive regulation of cellular metaboli...	252	22	17.26	0.14323
GO:0008643	carbohydrate transport	112	11	7.67	0.14429
GO:1901616	organic hydroxy compound catabolic proce...	32	6	2.19	0.1454
GO:0055072	iron ion homeostasis	30	4	2.05	0.14627
GO:0032958	inositol phosphate biosynthetic process	10	2	0.68	0.1464
GO:0000959	mitochondrial RNA metabolic process	10	2	0.68	0.1464
GO:0042436	indole-containing compound catabolic pro...	10	2	0.68	0.1464
GO:0008655	pyrimidine-containing compound salvage	10	2	0.68	0.1464
GO:0005513	detection of calcium ion	10	2	0.68	0.1464
GO:0006672	ceramide metabolic process	10	2	0.68	0.1464
GO:0010337	regulation of salicylic acid metabolic p...	10	2	0.68	0.1464
GO:0071545	inositol phosphate catabolic process	10	2	0.68	0.1464
GO:0002764	immune response-regulating signaling pat...	10	2	0.68	0.1464
GO:1901070	guanosine-containing compound biosynthet...	10	2	0.68	0.1464
GO:1901804	beta-glucoside metabolic process	10	2	0.68	0.1464
GO:0034329	cell junction assembly	10	2	0.68	0.1464
GO:0046855	inositol phosphate dephosphorylation	10	2	0.68	0.1464
GO:0046838	phosphorylated carbohydrate dephosphoryl...	10	2	0.68	0.1464
GO:0009736	cytokinin-activated signaling pathway	41	5	2.81	0.14651
GO:0010476	gibberellin mediated signaling pathway	41	5	2.81	0.14651
GO:0071368	cellular response to cytokinin stimulus	41	5	2.81	0.14651
GO:0055080	cation homeostasis	113	11	7.74	0.15062
GO:0009746	response to hexose	53	6	3.63	0.15271
GO:0009696	salicylic acid metabolic process	22	5	1.51	0.15283
GO:0010162	seed dormancy process	20	3	1.37	0.15358
GO:0022611	dormancy process	20	3	1.37	0.15358
GO:0016051	carbohydrate biosynthetic process	252	26	17.26	0.15485
GO:0009664	plant-type cell wall organization	65	7	4.45	0.15526
GO:0016042	lipid catabolic process	152	14	10.41	0.15835
GO:1901137	carbohydrate derivative biosynthetic pro...	456	37	31.23	0.15946
GO:0000041	transition metal ion transport	78	8	5.34	0.16378
GO:0048545	response to steroid hormone	66	7	4.52	0.16414
GO:0000271	polysaccharide biosynthetic process	148	16	10.14	0.16585
GO:0071370	cellular response to gibberellin stimulu...	43	5	2.95	0.16895
GO:0019344	cysteine biosynthetic process	21	3	1.44	0.17061
GO:0046470	phosphatidylcholine metabolic process	21	3	1.44	0.17061
GO:0019400	alditol metabolic process	21	3	1.44	0.17061
GO:0006094	gluconeogenesis	11	2	0.75	0.17117
GO:0032957	inositol trisphosphate metabolic process	11	2	0.75	0.17117
GO:0006656	phosphatidylcholine biosynthetic process	11	2	0.75	0.17117
GO:0009864	induced systemic resistance, jasmonic ac...	11	2	0.75	0.17117
GO:0010375	stomatal complex patterning	11	2	0.75	0.17117
GO:0009635	response to herbicide	11	2	0.75	0.17117
GO:2000038	regulation of stomatal complex developme...	11	2	0.75	0.17117
GO:1903509	liposaccharide metabolic process	55	6	3.77	0.17264
GO:0071395	cellular response to jasmonic acid stimu...	67	7	4.59	0.17325
GO:0050896	response to stimulus	4449	429	304.74	0.17505
GO:0097306	cellular response to alcohol	235	33	16.1	0.18021
GO:0009640	photomorphogenesis	80	8	5.48	0.18059
GO:1901659	glycosyl compound biosynthetic process	182	16	12.47	0.18228
GO:0044092	negative regulation of molecular functio...	187	19	12.81	0.18446
GO:0043455	regulation of secondary metabolic proces...	33	4	2.26	0.18696
GO:0016311	dephosphorylation	302	25	20.69	0.18725
GO:0009311	oligosaccharide metabolic process	83	10	5.69	0.18765
GO:0010558	negative regulation of macromolecule bio...	183	16	12.53	0.18793
GO:2000113	negative regulation of cellular macromol...	183	16	12.53	0.18793
GO:0046173	polyol biosynthetic process	22	3	1.51	0.18814
GO:0071483	cellular response to blue light	22	3	1.51	0.18814
GO:0042545	cell wall modification	106	10	7.26	0.18916
GO:0006643	membrane lipid metabolic process	81	8	5.55	0.18926
GO:0006741	NADP biosynthetic process	3	1	0.21	0.19175
GO:0071985	multivesicular body sorting pathway	3	1	0.21	0.19175
GO:0007028	cytoplasm organization	3	1	0.21	0.19175
GO:0031960	response to corticosteroid	3	1	0.21	0.19175
GO:0018105	peptidyl-serine phosphorylation	3	1	0.21	0.19175
GO:0140253	cell-cell fusion	3	1	0.21	0.19175
GO:0043132	NAD transport	3	1	0.21	0.19175
GO:0035337	fatty-acyl-CoA metabolic process	3	1	0.21	0.19175
GO:0019379	sulfate assimilation, phosphoadenylyl su...	3	1	0.21	0.19175
GO:0043279	response to alkaloid	3	1	0.21	0.19175
GO:0018209	peptidyl-serine modification	3	1	0.21	0.19175
GO:0051099	positive regulation of binding	3	1	0.21	0.19175
GO:0032204	regulation of telomere maintenance	3	1	0.21	0.19175
GO:0007631	feeding behavior	3	1	0.21	0.19175
GO:0071786	endoplasmic reticulum tubular network or...	3	1	0.21	0.19175
GO:0072708	response to sorbitol	3	1	0.21	0.19175
GO:0006680	glucosylceramide catabolic process	3	1	0.21	0.19175
GO:0006678	glucosylceramide metabolic process	3	1	0.21	0.19175
GO:0048144	fibroblast proliferation	3	1	0.21	0.19175
GO:0048145	regulation of fibroblast proliferation	3	1	0.21	0.19175
GO:0035404	histone-serine phosphorylation	3	1	0.21	0.19175
GO:0051591	response to cAMP	3	1	0.21	0.19175
GO:0034059	response to anoxia	3	1	0.21	0.19175
GO:0019419	sulfate reduction	3	1	0.21	0.19175
GO:0072089	stem cell proliferation	3	1	0.21	0.19175
GO:0000719	photoreactive repair	3	1	0.21	0.19175
GO:0045990	carbon catabolite regulation of transcri...	3	1	0.21	0.19175
GO:0046949	fatty-acyl-CoA biosynthetic process	3	1	0.21	0.19175
GO:0046937	phytochelatin metabolic process	3	1	0.21	0.19175
GO:0046938	phytochelatin biosynthetic process	3	1	0.21	0.19175
GO:0032092	positive regulation of protein binding	3	1	0.21	0.19175
GO:0043096	purine nucleobase salvage	3	1	0.21	0.19175
GO:0015712	hexose phosphate transport	3	1	0.21	0.19175
GO:0032801	receptor catabolic process	3	1	0.21	0.19175
GO:0009663	plasmodesma organization	3	1	0.21	0.19175
GO:0015866	ADP transport	3	1	0.21	0.19175
GO:0009650	UV protection	3	1	0.21	0.19175
GO:0034629	cellular protein-containing complex loca...	3	1	0.21	0.19175
GO:0038018	Wnt receptor catabolic process	3	1	0.21	0.19175
GO:2000023	regulation of lateral root development	3	1	0.21	0.19175
GO:0032509	endosome transport via multivesicular bo...	3	1	0.21	0.19175
GO:0051384	response to glucocorticoid	3	1	0.21	0.19175
GO:0006959	humoral immune response	3	1	0.21	0.19175
GO:0006168	adenine salvage	3	1	0.21	0.19175
GO:0061392	regulation of transcription from RNA pol...	3	1	0.21	0.19175
GO:0010289	homogalacturonan biosynthetic process	3	1	0.21	0.19175
GO:0010219	regulation of vernalization response	3	1	0.21	0.19175
GO:0010201	response to continuous far red light sti...	3	1	0.21	0.19175
GO:0033356	UDP-L-arabinose metabolic process	3	1	0.21	0.19175
GO:0046083	adenine metabolic process	3	1	0.21	0.19175
GO:0046084	adenine biosynthetic process	3	1	0.21	0.19175
GO:0015688	iron chelate transport	3	1	0.21	0.19175
GO:0061416	regulation of transcription from RNA pol...	3	1	0.21	0.19175
GO:0009413	response to flooding	3	1	0.21	0.19175
GO:0009445	putrescine metabolic process	3	1	0.21	0.19175
GO:0009446	putrescine biosynthetic process	3	1	0.21	0.19175
GO:0042353	fucose biosynthetic process	3	1	0.21	0.19175
GO:0009401	phosphoenolpyruvate-dependent sugar phos...	3	1	0.21	0.19175
GO:0071474	cellular hyperosmotic response	3	1	0.21	0.19175
GO:0051093	negative regulation of developmental pro...	158	14	10.82	0.19414
GO:1901701	cellular response to oxygen-containing c...	489	52	33.49	0.19466
GO:0009893	positive regulation of metabolic process	277	23	18.97	0.19523
GO:0098661	inorganic anion transmembrane transport	12	2	0.82	0.19657
GO:0019432	triglyceride biosynthetic process	12	2	0.82	0.19657
GO:0016556	mRNA modification	12	2	0.82	0.19657
GO:0010105	negative regulation of ethylene-activate...	12	2	0.82	0.19657
GO:0070298	negative regulation of phosphorelay sign...	12	2	0.82	0.19657
GO:0005986	sucrose biosynthetic process	12	2	0.82	0.19657
GO:0010227	floral organ abscission	12	2	0.82	0.19657
GO:0023014	signal transduction by protein phosphory...	82	8	5.62	0.1981
GO:0042455	ribonucleoside biosynthetic process	120	11	8.22	0.19876
GO:0048584	positive regulation of response to stimu...	146	13	10	0.2004
GO:0006611	protein export from nucleus	34	4	2.33	0.20126
GO:0052386	cell wall thickening	34	4	2.33	0.20126
GO:0042742	defense response to bacterium	346	28	23.7	0.20302
GO:0055076	transition metal ion homeostasis	58	6	3.97	0.20439
GO:0009404	toxin metabolic process	58	6	3.97	0.20439
GO:0023052	signaling	1357	130	92.95	0.20477
GO:0010431	seed maturation	46	5	3.15	0.2049
GO:0045087	innate immune response	333	27	22.81	0.20531
GO:0009129	pyrimidine nucleoside monophosphate meta...	23	3	1.58	0.20611
GO:0009130	pyrimidine nucleoside monophosphate bios...	23	3	1.58	0.20611
GO:0006558	L-phenylalanine metabolic process	23	3	1.58	0.20611
GO:1902221	erythrose 4-phosphate/phosphoenolpyruvat...	23	3	1.58	0.20611
GO:0070417	cellular response to cold	23	3	1.58	0.20611
GO:0009163	nucleoside biosynthetic process	121	11	8.29	0.20614
GO:0010260	animal organ senescence	96	9	6.58	0.2105
GO:1901700	response to oxygen-containing compound	1334	159	91.37	0.21503
GO:0007165	signal transduction	1332	128	91.24	0.21559
GO:0007155	cell adhesion	35	4	2.4	0.21587
GO:0022610	biological adhesion	35	4	2.4	0.21587
GO:0051168	nuclear export	35	4	2.4	0.21587
GO:0010604	positive regulation of macromolecule met...	241	20	16.51	0.21596
GO:0017038	protein import	97	9	6.64	0.21906
GO:0032200	telomere organization	13	2	0.89	0.22237
GO:0000723	telomere maintenance	13	2	0.89	0.22237
GO:0015770	sucrose transport	13	2	0.89	0.22237
GO:0030968	endoplasmic reticulum unfolded protein r...	13	2	0.89	0.22237
GO:0006144	purine nucleobase metabolic process	13	2	0.89	0.22237
GO:0030150	protein import into mitochondrial matrix	13	2	0.89	0.22237
GO:0046856	phosphatidylinositol dephosphorylation	13	2	0.89	0.22237
GO:0046839	phospholipid dephosphorylation	13	2	0.89	0.22237
GO:0045934	negative regulation of nucleobase-contai...	189	16	12.95	0.22357
GO:0009165	nucleotide biosynthetic process	284	23	19.45	0.22957
GO:0019321	pentose metabolic process	36	4	2.47	0.23076
GO:0050801	ion homeostasis	138	15	9.45	0.23304
GO:1901293	nucleoside phosphate biosynthetic proces...	285	23	19.52	0.23469
GO:0044262	cellular carbohydrate metabolic process	338	31	23.15	0.24162
GO:0006955	immune response	341	27	23.36	0.24213
GO:0030522	intracellular receptor signaling pathway	25	3	1.71	0.24308
GO:0055067	monovalent inorganic cation homeostasis	25	3	1.71	0.24308
GO:0010927	cellular component assembly involved in ...	37	4	2.53	0.24589
GO:0009972	cytidine deamination	4	1	0.27	0.24713
GO:0060047	heart contraction	4	1	0.27	0.24713
GO:0006858	extracellular transport	4	1	0.27	0.24713
GO:0016444	somatic cell DNA recombination	4	1	0.27	0.24713
GO:0019628	urate catabolic process	4	1	0.27	0.24713
GO:0030097	hemopoiesis	4	1	0.27	0.24713
GO:0006597	spermine biosynthetic process	4	1	0.27	0.24713
GO:0046383	dTDP-rhamnose metabolic process	4	1	0.27	0.24713
GO:0015969	guanosine tetraphosphate metabolic proce...	4	1	0.27	0.24713
GO:0006522	alanine metabolic process	4	1	0.27	0.24713
GO:0006527	arginine catabolic process	4	1	0.27	0.24713
GO:0043266	regulation of potassium ion transport	4	1	0.27	0.24713
GO:0006531	aspartate metabolic process	4	1	0.27	0.24713
GO:0090130	tissue migration	4	1	0.27	0.24713
GO:0014074	response to purine-containing compound	4	1	0.27	0.24713
GO:0090132	epithelium migration	4	1	0.27	0.24713
GO:0044209	AMP salvage	4	1	0.27	0.24713
GO:0010631	epithelial cell migration	4	1	0.27	0.24713
GO:0051091	positive regulation of DNA-binding trans...	4	1	0.27	0.24713
GO:0007611	learning or memory	4	1	0.27	0.24713
GO:0019305	dTDP-rhamnose biosynthetic process	4	1	0.27	0.24713
GO:0009051	pentose-phosphate shunt, oxidative branc...	4	1	0.27	0.24713
GO:0009078	pyruvate family amino acid metabolic pro...	4	1	0.27	0.24713
GO:0070370	cellular heat acclimation	4	1	0.27	0.24713
GO:0034035	purine ribonucleoside bisphosphate metab...	4	1	0.27	0.24713
GO:0042706	eye photoreceptor cell fate commitment	4	1	0.27	0.24713
GO:0071560	cellular response to transforming growth...	4	1	0.27	0.24713
GO:0071559	response to transforming growth factor b...	4	1	0.27	0.24713
GO:0046786	viral replication complex formation and ...	4	1	0.27	0.24713
GO:0007179	transforming growth factor beta receptor...	4	1	0.27	0.24713
GO:0016553	base conversion or substitution editing	4	1	0.27	0.24713
GO:0006968	cellular defense response	4	1	0.27	0.24713
GO:0006954	inflammatory response	4	1	0.27	0.24713
GO:0006971	hypotonic response	4	1	0.27	0.24713
GO:0006166	purine ribonucleoside salvage	4	1	0.27	0.24713
GO:0042539	hypotonic salinity response	4	1	0.27	0.24713
GO:0010253	UDP-rhamnose biosynthetic process	4	1	0.27	0.24713
GO:0043627	response to estrogen	4	1	0.27	0.24713
GO:0080148	negative regulation of response to water...	4	1	0.27	0.24713
GO:0001752	compound eye photoreceptor fate commitme...	4	1	0.27	0.24713
GO:0046087	cytidine metabolic process	4	1	0.27	0.24713
GO:0003015	heart process	4	1	0.27	0.24713
GO:0001701	in utero embryonic development	4	1	0.27	0.24713
GO:0043393	regulation of protein binding	4	1	0.27	0.24713
GO:0006216	cytidine catabolic process	4	1	0.27	0.24713
GO:0048663	neuron fate commitment	4	1	0.27	0.24713
GO:0046552	photoreceptor cell fate commitment	4	1	0.27	0.24713
GO:0051176	positive regulation of sulfur metabolic ...	4	1	0.27	0.24713
GO:0001816	cytokine production	4	1	0.27	0.24713
GO:0033478	UDP-rhamnose metabolic process	4	1	0.27	0.24713
GO:0032496	response to lipopolysaccharide	4	1	0.27	0.24713
GO:0006775	fat-soluble vitamin metabolic process	14	2	0.96	0.24841
GO:0010506	regulation of autophagy	14	2	0.96	0.24841
GO:0006535	cysteine biosynthetic process from serin...	14	2	0.96	0.24841
GO:0006641	triglyceride metabolic process	14	2	0.96	0.24841
GO:0015766	disaccharide transport	14	2	0.96	0.24841
GO:0015772	oligosaccharide transport	14	2	0.96	0.24841
GO:0055075	potassium ion homeostasis	14	2	0.96	0.24841
GO:0010161	red light signaling pathway	14	2	0.96	0.24841
GO:0010189	vitamin E biosynthetic process	14	2	0.96	0.24841
GO:0007129	synapsis	14	2	0.96	0.24841
GO:0006949	syncytium formation	14	2	0.96	0.24841
GO:0071491	cellular response to red light	14	2	0.96	0.24841
GO:0042360	vitamin E metabolic process	14	2	0.96	0.24841
GO:0042362	fat-soluble vitamin biosynthetic process	14	2	0.96	0.24841
GO:0031327	negative regulation of cellular biosynth...	193	16	13.22	0.24884
GO:0043401	steroid hormone mediated signaling pathw...	62	6	4.25	0.24961
GO:0016036	cellular response to phosphate starvatio...	62	6	4.25	0.24961
GO:0044036	cell wall macromolecule metabolic proces...	82	10	5.62	0.2505
GO:0048827	phyllome development	357	28	24.45	0.25305
GO:0009890	negative regulation of biosynthetic proc...	194	16	13.29	0.25533
GO:0042440	pigment metabolic process	179	20	12.26	0.25635
GO:0048878	chemical homeostasis	195	19	13.36	0.26032
GO:0071281	cellular response to iron ion	38	4	2.6	0.26123
GO:0071383	cellular response to steroid hormone sti...	63	6	4.32	0.26134
GO:0042439	ethanolamine-containing compound metabol...	26	3	1.78	0.26194
GO:0044273	sulfur compound catabolic process	26	3	1.78	0.26194
GO:0007178	transmembrane receptor protein serine/th...	26	3	1.78	0.26194
GO:0071215	cellular response to abscisic acid stimu...	181	28	12.4	0.26738
GO:0000302	response to reactive oxygen species	196	16	13.43	0.2685
GO:0097164	ammonium ion metabolic process	51	5	3.49	0.26951
GO:0010359	regulation of anion channel activity	19	5	1.3	0.27322
GO:0005975	carbohydrate metabolic process	904	75	61.92	0.27327
GO:0051172	negative regulation of nitrogen compound...	265	21	18.15	0.27423
GO:0006828	manganese ion transport	15	2	1.03	0.27454
GO:0006595	polyamine metabolic process	15	2	1.03	0.27454
GO:0030004	cellular monovalent inorganic cation hom...	15	2	1.03	0.27454
GO:0046460	neutral lipid biosynthetic process	15	2	1.03	0.27454
GO:0046463	acylglycerol biosynthetic process	15	2	1.03	0.27454
GO:0009861	jasmonic acid and ethylene-dependent sys...	15	2	1.03	0.27454
GO:1990542	mitochondrial transmembrane transport	15	2	1.03	0.27454
GO:0043562	cellular response to nitrogen levels	15	2	1.03	0.27454
GO:0010152	pollen maturation	15	2	1.03	0.27454
GO:0009684	indoleacetic acid biosynthetic process	15	2	1.03	0.27454
GO:0006984	ER-nucleus signaling pathway	15	2	1.03	0.27454
GO:0007568	aging	170	14	11.64	0.27544
GO:0042537	benzene-containing compound metabolic pr...	29	5	1.99	0.27981
GO:0042762	regulation of sulfur metabolic process	27	3	1.85	0.28099
GO:0009612	response to mechanical stimulus	27	3	1.85	0.28099
GO:0009867	jasmonic acid mediated signaling pathway	65	6	4.45	0.2852
GO:0009637	response to blue light	65	6	4.45	0.2852
GO:0007154	cell communication	1549	149	106.1	0.28639
GO:0009642	response to light intensity	105	9	7.19	0.29179
GO:0051302	regulation of cell division	40	4	2.74	0.29241
GO:0051704	multi-organism process	1298	94	88.91	0.29323
GO:0009266	response to temperature stimulus	503	83	34.45	0.29623
GO:0071248	cellular response to metal ion	53	5	3.63	0.29652
GO:0009742	brassinosteroid mediated signaling pathw...	53	5	3.63	0.29652
GO:0000460	maturation of 5.8S rRNA	5	1	0.34	0.29871
GO:0000466	maturation of 5.8S rRNA from tricistroni...	5	1	0.34	0.29871
GO:0001560	regulation of cell growth by extracellul...	5	1	0.34	0.29871
GO:0008015	blood circulation	5	1	0.34	0.29871
GO:0046683	response to organophosphorus	5	1	0.34	0.29871
GO:0010018	far-red light signaling pathway	5	1	0.34	0.29871
GO:0032954	regulation of cytokinetic process	5	1	0.34	0.29871
GO:0032955	regulation of division septum assembly	5	1	0.34	0.29871
GO:0006883	cellular sodium ion homeostasis	5	1	0.34	0.29871
GO:0010582	floral meristem determinacy	5	1	0.34	0.29871
GO:1903436	regulation of mitotic cytokinetic proces...	5	1	0.34	0.29871
GO:0007560	imaginal disc morphogenesis	5	1	0.34	0.29871
GO:0001667	ameboidal-type cell migration	5	1	0.34	0.29871
GO:0043112	receptor metabolic process	5	1	0.34	0.29871
GO:0070574	cadmium ion transmembrane transport	5	1	0.34	0.29871
GO:1902412	regulation of mitotic cytokinesis	5	1	0.34	0.29871
GO:0010507	negative regulation of autophagy	5	1	0.34	0.29871
GO:0043101	purine-containing compound salvage	5	1	0.34	0.29871
GO:0071277	cellular response to calcium ion	5	1	0.34	0.29871
GO:0016123	xanthophyll biosynthetic process	5	1	0.34	0.29871
GO:0032261	purine nucleotide salvage	5	1	0.34	0.29871
GO:0019375	galactolipid biosynthetic process	5	1	0.34	0.29871
GO:0030521	androgen receptor signaling pathway	5	1	0.34	0.29871
GO:0030518	intracellular steroid hormone receptor s...	5	1	0.34	0.29871
GO:0007622	rhythmic behavior	5	1	0.34	0.29871
GO:0046415	urate metabolic process	5	1	0.34	0.29871
GO:0060359	response to ammonium ion	5	1	0.34	0.29871
GO:0045475	locomotor rhythm	5	1	0.34	0.29871
GO:0010325	raffinose family oligosaccharide biosynt...	5	1	0.34	0.29871
GO:0045995	regulation of embryonic development	5	1	0.34	0.29871
GO:0140053	mitochondrial gene expression	5	1	0.34	0.29871
GO:0046133	pyrimidine ribonucleoside catabolic proc...	5	1	0.34	0.29871
GO:0046135	pyrimidine nucleoside catabolic process	5	1	0.34	0.29871
GO:0015714	phosphoenolpyruvate transport	5	1	0.34	0.29871
GO:0032025	response to cobalt ion	5	1	0.34	0.29871
GO:0009660	amyloplast organization	5	1	0.34	0.29871
GO:0052325	cell wall pectin biosynthetic process	5	1	0.34	0.29871
GO:2000069	regulation of post-embryonic root develo...	5	1	0.34	0.29871
GO:0009647	skotomorphogenesis	5	1	0.34	0.29871
GO:1901891	regulation of cell septum assembly	5	1	0.34	0.29871
GO:0042550	photosystem I stabilization	5	1	0.34	0.29871
GO:0080156	mitochondrial mRNA modification	5	1	0.34	0.29871
GO:0034389	lipid droplet organization	5	1	0.34	0.29871
GO:0050777	negative regulation of immune response	5	1	0.34	0.29871
GO:0046824	positive regulation of nucleocytoplasmic...	5	1	0.34	0.29871
GO:0048578	positive regulation of long-day photoper...	5	1	0.34	0.29871
GO:0006290	pyrimidine dimer repair	5	1	0.34	0.29871
GO:1900424	regulation of defense response to bacter...	5	1	0.34	0.29871
GO:0048512	circadian behavior	5	1	0.34	0.29871
GO:0110126	phloem loading	5	1	0.34	0.29871
GO:0050890	cognition	5	1	0.34	0.29871
GO:0003013	circulatory system process	5	1	0.34	0.29871
GO:0045824	negative regulation of innate immune res...	5	1	0.34	0.29871
GO:0071490	cellular response to far red light	5	1	0.34	0.29871
GO:0016998	cell wall macromolecule catabolic proces...	28	3	1.92	0.30015
GO:0055046	microgametogenesis	28	3	1.92	0.30015
GO:0016131	brassinosteroid metabolic process	16	2	1.1	0.30062
GO:0015749	monosaccharide transmembrane transport	16	2	1.1	0.30062
GO:0009683	indoleacetic acid metabolic process	16	2	1.1	0.30062
GO:0010187	negative regulation of seed germination	16	2	1.1	0.30062
GO:0010120	camalexin biosynthetic process	16	2	1.1	0.30062
GO:0052317	camalexin metabolic process	16	2	1.1	0.30062
GO:0010104	regulation of ethylene-activated signali...	16	2	1.1	0.30062
GO:0070297	regulation of phosphorelay signal transd...	16	2	1.1	0.30062
GO:0005983	starch catabolic process	16	2	1.1	0.30062
GO:0002376	immune system process	381	35	26.1	0.30306
GO:0015698	inorganic anion transport	67	6	4.59	0.30951
GO:0071367	cellular response to brassinosteroid sti...	54	5	3.7	0.3102
GO:0031324	negative regulation of cellular metaboli...	285	22	19.52	0.31036
GO:0033993	response to lipid	684	89	46.85	0.3129
GO:0009617	response to bacterium	425	32	29.11	0.31295
GO:0044264	cellular polysaccharide metabolic proces...	183	17	12.53	0.31571
GO:0006730	one-carbon metabolic process	29	3	1.99	0.31937
GO:0006857	oligopeptide transport	29	3	1.99	0.31937
GO:0007584	response to nutrient	29	3	1.99	0.31937
GO:0052544	defense response by callose deposition i...	29	3	1.99	0.31937
GO:0009682	induced systemic resistance	29	3	1.99	0.31937
GO:0052482	defense response by cell wall thickening	29	3	1.99	0.31937
GO:0032940	secretion by cell	108	9	7.4	0.32057
GO:0048522	positive regulation of cellular process	357	27	24.45	0.32326
GO:0032412	regulation of ion transmembrane transpor...	21	5	1.44	0.32505
GO:0032409	regulation of transporter activity	21	5	1.44	0.32505
GO:0022898	regulation of transmembrane transporter ...	21	5	1.44	0.32505
GO:0009970	cellular response to sulfate starvation	17	2	1.16	0.32654
GO:0006817	phosphate ion transport	17	2	1.16	0.32654
GO:0006833	water transport	17	2	1.16	0.32654
GO:0001676	long-chain fatty acid metabolic process	17	2	1.16	0.32654
GO:0006525	arginine metabolic process	17	2	1.16	0.32654
GO:0016137	glycoside metabolic process	17	2	1.16	0.32654
GO:0009700	indole phytoalexin biosynthetic process	17	2	1.16	0.32654
GO:0006638	neutral lipid metabolic process	17	2	1.16	0.32654
GO:0006639	acylglycerol metabolic process	17	2	1.16	0.32654
GO:0009838	abscission	17	2	1.16	0.32654
GO:0046174	polyol catabolic process	17	2	1.16	0.32654
GO:0042775	mitochondrial ATP synthesis coupled elec...	17	2	1.16	0.32654
GO:0045143	homologous chromosome segregation	17	2	1.16	0.32654
GO:0046217	indole phytoalexin metabolic process	17	2	1.16	0.32654
GO:0010167	response to nitrate	17	2	1.16	0.32654
GO:0042044	fluid transport	17	2	1.16	0.32654
GO:0052315	phytoalexin biosynthetic process	17	2	1.16	0.32654
GO:0042221	response to chemical	2264	245	155.08	0.32797
GO:0010817	regulation of hormone levels	244	24	16.71	0.32876
GO:0016143	S-glycoside metabolic process	82	7	5.62	0.32987
GO:0019760	glucosinolate metabolic process	82	7	5.62	0.32987
GO:0019757	glycosinolate metabolic process	82	7	5.62	0.32987
GO:0006721	terpenoid metabolic process	109	9	7.47	0.33029
GO:0006950	response to stress	2667	259	182.68	0.33444
GO:0042451	purine nucleoside biosynthetic process	96	8	6.58	0.33571
GO:0046129	purine ribonucleoside biosynthetic proce...	96	8	6.58	0.33571
GO:0071241	cellular response to inorganic substance	56	5	3.84	0.33777
GO:0042126	nitrate metabolic process	30	3	2.05	0.3386
GO:0042128	nitrate assimilation	30	3	2.05	0.3386
GO:0006534	cysteine metabolic process	30	3	2.05	0.3386
GO:0006405	RNA export from nucleus	30	3	2.05	0.3386
GO:2000030	regulation of response to red or far red...	30	3	2.05	0.3386
GO:0009416	response to light stimulus	652	63	44.66	0.34037
GO:0044272	sulfur compound biosynthetic process	179	14	12.26	0.34268
GO:0042446	hormone biosynthetic process	119	13	8.15	0.34524
GO:0009624	response to nematode	97	8	6.64	0.3462
GO:0006165	nucleoside diphosphate phosphorylation	70	6	4.79	0.34656
GO:0002520	immune system development	6	1	0.41	0.34677
GO:0071993	phytochelatin transport	6	1	0.41	0.34677
GO:0071994	phytochelatin transmembrane transport	6	1	0.41	0.34677
GO:0009113	purine nucleobase biosynthetic process	6	1	0.41	0.34677
GO:0010042	response to manganese ion	6	1	0.41	0.34677
GO:0043434	response to peptide hormone	6	1	0.41	0.34677
GO:1905622	negative regulation of leaf development	6	1	0.41	0.34677
GO:0030026	cellular manganese ion homeostasis	6	1	0.41	0.34677
GO:0006572	tyrosine catabolic process	6	1	0.41	0.34677
GO:0030002	cellular anion homeostasis	6	1	0.41	0.34677
GO:0000212	meiotic spindle organization	6	1	0.41	0.34677
GO:1900055	regulation of leaf senescence	6	1	0.41	0.34677
GO:1900056	negative regulation of leaf senescence	6	1	0.41	0.34677
GO:0007600	sensory perception	6	1	0.41	0.34677
GO:0051013	microtubule severing	6	1	0.41	0.34677
GO:0009828	plant-type cell wall loosening	6	1	0.41	0.34677
GO:0030643	cellular phosphate ion homeostasis	6	1	0.41	0.34677
GO:0032069	regulation of nuclease activity	6	1	0.41	0.34677
GO:0032075	positive regulation of nuclease activity	6	1	0.41	0.34677
GO:0030320	cellular monovalent inorganic anion home...	6	1	0.41	0.34677
GO:0055078	sodium ion homeostasis	6	1	0.41	0.34677
GO:0072501	cellular divalent inorganic anion homeos...	6	1	0.41	0.34677
GO:0072502	cellular trivalent inorganic anion homeo...	6	1	0.41	0.34677
GO:0042067	establishment of ommatidial planar polar...	6	1	0.41	0.34677
GO:0017006	protein-tetrapyrrole linkage	6	1	0.41	0.34677
GO:0033506	glucosinolate biosynthetic process from ...	6	1	0.41	0.34677
GO:0006167	AMP biosynthetic process	6	1	0.41	0.34677
GO:0042547	cell wall modification involved in multi...	6	1	0.41	0.34677
GO:0080170	hydrogen peroxide transmembrane transpor...	6	1	0.41	0.34677
GO:0010288	response to lead ion	6	1	0.41	0.34677
GO:0008215	spermine metabolic process	6	1	0.41	0.34677
GO:0080110	sporopollenin biosynthetic process	6	1	0.41	0.34677
GO:0030912	response to deep water	6	1	0.41	0.34677
GO:0010215	cellulose microfibril organization	6	1	0.41	0.34677
GO:0001751	compound eye photoreceptor cell differen...	6	1	0.41	0.34677
GO:0001754	eye photoreceptor cell differentiation	6	1	0.41	0.34677
GO:0048587	regulation of short-day photoperiodism, ...	6	1	0.41	0.34677
GO:0033321	homomethionine metabolic process	6	1	0.41	0.34677
GO:0048534	hematopoietic or lymphoid organ developm...	6	1	0.41	0.34677
GO:0001700	embryonic development via the syncytial ...	6	1	0.41	0.34677
GO:0046033	AMP metabolic process	6	1	0.41	0.34677
GO:1901652	response to peptide	6	1	0.41	0.34677
GO:0046530	photoreceptor cell differentiation	6	1	0.41	0.34677
GO:0019566	arabinose metabolic process	6	1	0.41	0.34677
GO:0048316	seed development	376	28	25.75	0.34965
GO:0046903	secretion	111	9	7.6	0.34988
GO:0034219	carbohydrate transmembrane transport	57	5	3.9	0.35164
GO:0045682	regulation of epidermis development	18	2	1.23	0.35219
GO:0070592	cell wall polysaccharide biosynthetic pr...	18	2	1.23	0.35219
GO:0016128	phytosteroid metabolic process	18	2	1.23	0.35219
GO:0009704	de-etiolation	18	2	1.23	0.35219
GO:0042773	ATP synthesis coupled electron transport	18	2	1.23	0.35219
GO:0048235	pollen sperm cell differentiation	18	2	1.23	0.35219
GO:0031537	regulation of anthocyanin metabolic proc...	18	2	1.23	0.35219
GO:0060249	anatomical structure homeostasis	18	2	1.23	0.35219
GO:0048510	regulation of timing of transition from ...	18	2	1.23	0.35219
GO:0048506	regulation of timing of meristematic pha...	18	2	1.23	0.35219
GO:0009741	response to brassinosteroid	84	7	5.75	0.35253
GO:0048367	shoot system development	634	55	43.43	0.35289
GO:0048588	developmental cell growth	139	11	9.52	0.35466
GO:0034754	cellular hormone metabolic process	39	7	2.67	0.35526
GO:0098754	detoxification	44	4	3.01	0.35587
GO:0040034	regulation of development, heterochronic	31	3	2.12	0.3578
GO:0008361	regulation of cell size	31	3	2.12	0.3578
GO:0052542	defense response by callose deposition	31	3	2.12	0.3578
GO:0052543	callose deposition in cell wall	31	3	2.12	0.3578
GO:0007167	enzyme linked receptor protein signaling...	31	3	2.12	0.3578
GO:0006790	sulfur compound metabolic process	293	22	20.07	0.3582
GO:0009967	positive regulation of signal transducti...	58	5	3.97	0.36553
GO:0006970	response to osmotic stress	622	81	42.6	0.36714
GO:0070085	glycosylation	99	8	6.78	0.36729
GO:0097659	nucleic acid-templated transcription	1782	185	122.06	0.36982
GO:0006351	transcription, DNA-templated	1782	185	122.06	0.36982
GO:0046939	nucleotide phosphorylation	86	7	5.89	0.37534
GO:0033692	cellular polysaccharide biosynthetic pro...	121	12	8.29	0.37604
GO:0009070	serine family amino acid biosynthetic pr...	32	3	2.19	0.37691
GO:0031503	protein-containing complex localization	32	3	2.19	0.37691
GO:0034620	cellular response to unfolded protein	19	2	1.3	0.37749
GO:0070192	chromosome organization involved in meio...	19	2	1.3	0.37749
GO:0006406	mRNA export from nucleus	19	2	1.3	0.37749
GO:0010252	auxin homeostasis	19	2	1.3	0.37749
GO:0071427	mRNA-containing ribonucleoprotein comple...	19	2	1.3	0.37749
GO:0023056	positive regulation of signaling	59	5	4.04	0.37943
GO:0009817	defense response to fungus, incompatible...	59	5	4.04	0.37943
GO:2000026	regulation of multicellular organismal d...	367	36	25.14	0.38037
GO:0046777	protein autophosphorylation	129	10	8.84	0.38999
GO:0048518	positive regulation of biological proces...	525	41	35.96	0.39037
GO:0032465	regulation of cytokinesis	7	1	0.48	0.39154
GO:0006743	ubiquinone metabolic process	7	1	0.48	0.39154
GO:0006744	ubiquinone biosynthetic process	7	1	0.48	0.39154
GO:0090316	positive regulation of intracellular pro...	7	1	0.48	0.39154
GO:0030707	ovarian follicle cell development	7	1	0.48	0.39154
GO:0002683	negative regulation of immune system pro...	7	1	0.48	0.39154
GO:0043181	vacuolar sequestering	7	1	0.48	0.39154
GO:0007552	metamorphosis	7	1	0.48	0.39154
GO:0009229	thiamine diphosphate biosynthetic proces...	7	1	0.48	0.39154
GO:0006591	ornithine metabolic process	7	1	0.48	0.39154
GO:0031146	SCF-dependent proteasomal ubiquitin-depe...	7	1	0.48	0.39154
GO:0019377	glycolipid catabolic process	7	1	0.48	0.39154
GO:1900864	mitochondrial RNA modification	7	1	0.48	0.39154
GO:0046482	para-aminobenzoic acid metabolic process	7	1	0.48	0.39154
GO:0046477	glycosylceramide catabolic process	7	1	0.48	0.39154
GO:0046479	glycosphingolipid catabolic process	7	1	0.48	0.39154
GO:0035436	triose phosphate transmembrane transport	7	1	0.48	0.39154
GO:0006677	glycosylceramide metabolic process	7	1	0.48	0.39154
GO:0048102	autophagic cell death	7	1	0.48	0.39154
GO:0045962	positive regulation of development, hete...	7	1	0.48	0.39154
GO:0010304	PSII associated light-harvesting complex...	7	1	0.48	0.39154
GO:0009590	detection of gravity	7	1	0.48	0.39154
GO:0002165	instar larval or pupal development	7	1	0.48	0.39154
GO:0045116	protein neddylation	7	1	0.48	0.39154
GO:0006348	chromatin silencing at telomere	7	1	0.48	0.39154
GO:0015713	phosphoglycerate transmembrane transport	7	1	0.48	0.39154
GO:0015717	triose phosphate transport	7	1	0.48	0.39154
GO:0048766	root hair initiation	7	1	0.48	0.39154
GO:0055088	lipid homeostasis	7	1	0.48	0.39154
GO:0055071	manganese ion homeostasis	7	1	0.48	0.39154
GO:0031058	positive regulation of histone modificat...	7	1	0.48	0.39154
GO:0042873	aldonate transmembrane transport	7	1	0.48	0.39154
GO:0010192	mucilage biosynthetic process	7	1	0.48	0.39154
GO:0043009	chordate embryonic development	7	1	0.48	0.39154
GO:1903829	positive regulation of cellular protein ...	7	1	0.48	0.39154
GO:0048707	instar larval or pupal morphogenesis	7	1	0.48	0.39154
GO:2000070	regulation of response to water deprivat...	7	1	0.48	0.39154
GO:0048871	multicellular organismal homeostasis	7	1	0.48	0.39154
GO:0016572	histone phosphorylation	7	1	0.48	0.39154
GO:0046740	transport of virus in host, cell to cell	7	1	0.48	0.39154
GO:1902586	multi-organism intercellular transport	7	1	0.48	0.39154
GO:0031670	cellular response to nutrient	7	1	0.48	0.39154
GO:0001775	cell activation	7	1	0.48	0.39154
GO:0007229	integrin-mediated signaling pathway	7	1	0.48	0.39154
GO:0006282	regulation of DNA repair	7	1	0.48	0.39154
GO:0032388	positive regulation of intracellular tra...	7	1	0.48	0.39154
GO:0051182	coenzyme transport	7	1	0.48	0.39154
GO:0051124	synaptic growth at neuromuscular junctio...	7	1	0.48	0.39154
GO:1901678	iron coordination entity transport	7	1	0.48	0.39154
GO:0042357	thiamine diphosphate metabolic process	7	1	0.48	0.39154
GO:2000243	positive regulation of reproductive proc...	60	5	4.11	0.39332
GO:0043450	alkene biosynthetic process	33	3	2.26	0.39591
GO:0043449	cellular alkene metabolic process	33	3	2.26	0.39591
GO:0006563	L-serine metabolic process	33	3	2.26	0.39591
GO:1900673	olefin metabolic process	33	3	2.26	0.39591
GO:1900674	olefin biosynthetic process	33	3	2.26	0.39591
GO:0009692	ethylene metabolic process	33	3	2.26	0.39591
GO:0009693	ethylene biosynthetic process	33	3	2.26	0.39591
GO:0000096	sulfur amino acid metabolic process	74	6	5.07	0.39646
GO:0006470	protein dephosphorylation	116	9	7.95	0.39944
GO:0006071	glycerol metabolic process	20	2	1.37	0.40237
GO:0006536	glutamate metabolic process	20	2	1.37	0.40237
GO:0009785	blue light signaling pathway	20	2	1.37	0.40237
GO:1902275	regulation of chromatin organization	20	2	1.37	0.40237
GO:0006986	response to unfolded protein	20	2	1.37	0.40237
GO:0008202	steroid metabolic process	61	5	4.18	0.40718
GO:0045089	positive regulation of innate immune res...	61	5	4.18	0.40718
GO:0009132	nucleoside diphosphate metabolic process	75	6	5.14	0.40894
GO:0070838	divalent metal ion transport	75	6	5.14	0.40894
GO:0009626	plant-type hypersensitive response	117	9	8.01	0.40939
GO:0009860	pollen tube growth	89	7	6.1	0.40965
GO:0046148	pigment biosynthetic process	142	16	9.73	0.41158
GO:0052545	callose localization	34	3	2.33	0.41475
GO:0009314	response to radiation	669	63	45.82	0.41575
GO:0009734	auxin-activated signaling pathway	146	11	10	0.41692
GO:0042435	indole-containing compound biosynthetic ...	48	4	3.29	0.41929
GO:1903959	regulation of anion transmembrane transp...	25	5	1.71	0.42504
GO:0070589	cellular component macromolecule biosynt...	21	2	1.44	0.42676
GO:0031122	cytoplasmic microtubule organization	21	2	1.44	0.42676
GO:0035967	cellular response to topologically incor...	21	2	1.44	0.42676
GO:0044038	cell wall macromolecule biosynthetic pro...	21	2	1.44	0.42676
GO:0052314	phytoalexin metabolic process	21	2	1.44	0.42676
GO:0006119	oxidative phosphorylation	21	2	1.44	0.42676
GO:0043622	cortical microtubule organization	21	2	1.44	0.42676
GO:0034050	host programmed cell death induced by sy...	119	9	8.15	0.4293
GO:0001568	blood vessel development	8	1	0.55	0.43324
GO:0010076	maintenance of floral meristem identity	8	1	0.55	0.43324
GO:0051222	positive regulation of protein transport	8	1	0.55	0.43324
GO:0070848	response to growth factor	8	1	0.55	0.43324
GO:0007029	endoplasmic reticulum organization	8	1	0.55	0.43324
GO:1904951	positive regulation of establishment of ...	8	1	0.55	0.43324
GO:0007528	neuromuscular junction development	8	1	0.55	0.43324
GO:0031935	regulation of chromatin silencing	8	1	0.55	0.43324
GO:0030007	cellular potassium ion homeostasis	8	1	0.55	0.43324
GO:0016138	glycoside biosynthetic process	8	1	0.55	0.43324
GO:0000289	nuclear-transcribed mRNA poly(A) tail sh...	8	1	0.55	0.43324
GO:2000904	regulation of starch metabolic process	8	1	0.55	0.43324
GO:0042732	D-xylose metabolic process	8	1	0.55	0.43324
GO:2000762	regulation of phenylpropanoid metabolic ...	8	1	0.55	0.43324
GO:0072529	pyrimidine-containing compound catabolic...	8	1	0.55	0.43324
GO:0015700	arsenite transport	8	1	0.55	0.43324
GO:0007416	synapse assembly	8	1	0.55	0.43324
GO:0010191	mucilage metabolic process	8	1	0.55	0.43324
GO:0015867	ATP transport	8	1	0.55	0.43324
GO:0071668	plant-type cell wall assembly	8	1	0.55	0.43324
GO:1905269	positive regulation of chromatin organiz...	8	1	0.55	0.43324
GO:0046785	microtubule polymerization	8	1	0.55	0.43324
GO:1901806	beta-glucoside biosynthetic process	8	1	0.55	0.43324
GO:0080119	ER body organization	8	1	0.55	0.43324
GO:0019747	regulation of isoprenoid metabolic proce...	8	1	0.55	0.43324
GO:0030178	negative regulation of Wnt signaling pat...	8	1	0.55	0.43324
GO:0071363	cellular response to growth factor stimu...	8	1	0.55	0.43324
GO:0015691	cadmium ion transport	8	1	0.55	0.43324
GO:1901654	response to ketone	8	1	0.55	0.43324
GO:0046514	ceramide catabolic process	8	1	0.55	0.43324
GO:0006813	potassium ion transport	77	6	5.27	0.43382
GO:0009561	megagametogenesis	63	5	4.32	0.43477
GO:0002253	activation of immune response	49	4	3.36	0.43495
GO:0002218	activation of innate immune response	49	4	3.36	0.43495
GO:0006720	isoprenoid metabolic process	134	10	9.18	0.43698
GO:0009201	ribonucleoside triphosphate biosynthetic...	134	10	9.18	0.43698
GO:0090407	organophosphate biosynthetic process	407	29	27.88	0.44018
GO:0006629	lipid metabolic process	755	53	51.71	0.44618
GO:0072511	divalent inorganic cation transport	78	6	5.34	0.44619
GO:0009142	nucleoside triphosphate biosynthetic pro...	135	10	9.25	0.44636
GO:0042343	indole glucosinolate metabolic process	22	2	1.51	0.45062
GO:0001708	cell fate specification	22	2	1.51	0.45062
GO:0010565	regulation of cellular ketone metabolic ...	36	3	2.47	0.45181
GO:0006816	calcium ion transport	36	3	2.47	0.45181
GO:0033037	polysaccharide localization	36	3	2.47	0.45181
GO:0045333	cellular respiration	79	6	5.41	0.45851
GO:0071365	cellular response to auxin stimulus	151	11	10.34	0.46151
GO:0002684	positive regulation of immune system pro...	65	5	4.45	0.46206
GO:0050778	positive regulation of immune response	65	5	4.45	0.46206
GO:0031349	positive regulation of defense response	65	5	4.45	0.46206
GO:0048511	rhythmic process	119	22	8.15	0.4662
GO:0018958	phenol-containing compound metabolic pro...	39	5	2.67	0.46844
GO:0010074	maintenance of meristem identity	37	3	2.53	0.46998
GO:2000377	regulation of reactive oxygen species me...	37	3	2.53	0.46998
GO:0006665	sphingolipid metabolic process	37	3	2.53	0.46998
GO:0052257	pathogen-associated molecular pattern de...	9	1	0.62	0.47209
GO:0051262	protein tetramerization	9	1	0.62	0.47209
GO:0010031	circumnutation	9	1	0.62	0.47209
GO:2001038	regulation of cellular response to drug	9	1	0.62	0.47209
GO:0000917	division septum assembly	9	1	0.62	0.47209
GO:0000187	activation of MAPK activity	9	1	0.62	0.47209
GO:0080028	nitrile biosynthetic process	9	1	0.62	0.47209
GO:0016122	xanthophyll metabolic process	9	1	0.62	0.47209
GO:0016119	carotene metabolic process	9	1	0.62	0.47209
GO:0046466	membrane lipid catabolic process	9	1	0.62	0.47209
GO:0052033	pathogen-associated molecular pattern de...	9	1	0.62	0.47209
GO:0042214	terpene metabolic process	9	1	0.62	0.47209
GO:0048268	clathrin coat assembly	9	1	0.62	0.47209
GO:0043062	extracellular structure organization	9	1	0.62	0.47209
GO:0035220	wing disc development	9	1	0.62	0.47209
GO:0007444	imaginal disc development	9	1	0.62	0.47209
GO:0048741	skeletal muscle fiber development	9	1	0.62	0.47209
GO:0009697	salicylic acid biosynthetic process	9	1	0.62	0.47209
GO:0048747	muscle fiber development	9	1	0.62	0.47209
GO:2000022	regulation of jasmonic acid mediated sig...	9	1	0.62	0.47209
GO:2000012	regulation of auxin polar transport	9	1	0.62	0.47209
GO:0052305	positive regulation by organism of innat...	9	1	0.62	0.47209
GO:0052306	modulation by organism of innate immune ...	9	1	0.62	0.47209
GO:0052308	pathogen-associated molecular pattern de...	9	1	0.62	0.47209
GO:2000031	regulation of salicylic acid mediated si...	9	1	0.62	0.47209
GO:0090529	cell septum assembly	9	1	0.62	0.47209
GO:0030198	extracellular matrix organization	9	1	0.62	0.47209
GO:0030149	sphingolipid catabolic process	9	1	0.62	0.47209
GO:0046836	glycolipid transport	9	1	0.62	0.47209
GO:0050898	nitrile metabolic process	9	1	0.62	0.47209
GO:0052166	positive regulation by symbiont of host ...	9	1	0.62	0.47209
GO:0052167	modulation by symbiont of host innate im...	9	1	0.62	0.47209
GO:0052169	pathogen-associated molecular pattern de...	9	1	0.62	0.47209
GO:0002066	columnar/cuboidal epithelial cell develo...	9	1	0.62	0.47209
GO:0014902	myotube differentiation	9	1	0.62	0.47209
GO:0014904	myotube cell development	9	1	0.62	0.47209
GO:0050879	multicellular organismal movement	9	1	0.62	0.47209
GO:0032990	cell part morphogenesis	23	2	1.58	0.47391
GO:0022904	respiratory electron transport chain	23	2	1.58	0.47391
GO:0009750	response to fructose	23	2	1.58	0.47391
GO:0120039	plasma membrane bounded cell projection ...	23	2	1.58	0.47391
GO:0009685	gibberellin metabolic process	23	2	1.58	0.47391
GO:0048858	cell projection morphogenesis	23	2	1.58	0.47391
GO:1900376	regulation of secondary metabolite biosy...	23	2	1.58	0.47391
GO:0048812	neuron projection morphogenesis	23	2	1.58	0.47391
GO:0046365	monosaccharide catabolic process	95	7	6.51	0.47771
GO:0019320	hexose catabolic process	95	7	6.51	0.47771
GO:0006873	cellular ion homeostasis	81	6	5.55	0.48293
GO:0032269	negative regulation of cellular protein ...	81	6	5.55	0.48293
GO:0046165	alcohol biosynthetic process	81	6	5.55	0.48293
GO:0072522	purine-containing compound biosynthetic ...	197	14	13.49	0.48338
GO:0009648	photoperiodism	87	10	5.96	0.48493
GO:0080134	regulation of response to stress	212	15	14.52	0.48702
GO:0071941	nitrogen cycle metabolic process	38	3	2.6	0.48788
GO:0006099	tricarboxylic acid cycle	38	3	2.6	0.48788
GO:0043255	regulation of carbohydrate biosynthetic ...	38	3	2.6	0.48788
GO:0033044	regulation of chromosome organization	38	3	2.6	0.48788
GO:0006101	citrate metabolic process	38	3	2.6	0.48788
GO:0010647	positive regulation of cell communicatio...	67	5	4.59	0.48896
GO:0033554	cellular response to stress	722	50	49.45	0.48957
GO:0097305	response to alcohol	608	79	41.65	0.49328
GO:0010118	stomatal movement	111	8	7.6	0.4939
GO:0009814	defense response, incompatible interacti...	184	13	12.6	0.4956
GO:0051274	beta-glucan biosynthetic process	53	4	3.63	0.49621
GO:0010099	regulation of photomorphogenesis	24	2	1.64	0.49659
GO:0008360	regulation of cell shape	24	2	1.64	0.49659
GO:0008284	positive regulation of cell proliferatio...	24	2	1.64	0.49659
GO:0035556	intracellular signal transduction	496	53	33.97	0.49683
GO:0032787	monocarboxylic acid metabolic process	406	30	27.81	0.49794
GO:0006875	cellular metal ion homeostasis	68	5	4.66	0.50223
GO:0006839	mitochondrial transport	39	3	2.67	0.50547
GO:0072507	divalent inorganic cation homeostasis	39	3	2.67	0.50547
GO:0043462	regulation of ATPase activity	10	1	0.68	0.50827
GO:0060562	epithelial tube morphogenesis	10	1	0.68	0.50827
GO:2001020	regulation of response to DNA damage sti...	10	1	0.68	0.50827
GO:0060538	skeletal muscle organ development	10	1	0.68	0.50827
GO:0051781	positive regulation of cell division	10	1	0.68	0.50827
GO:0007519	skeletal muscle tissue development	10	1	0.68	0.50827
GO:0006526	arginine biosynthetic process	10	1	0.68	0.50827
GO:0043289	apocarotenoid biosynthetic process	10	1	0.68	0.50827
GO:0016103	diterpenoid catabolic process	10	1	0.68	0.50827
GO:0000288	nuclear-transcribed mRNA catabolic proce...	10	1	0.68	0.50827
GO:0051098	regulation of binding	10	1	0.68	0.50827
GO:0007626	locomotory behavior	10	1	0.68	0.50827
GO:0006687	glycosphingolipid metabolic process	10	1	0.68	0.50827
GO:0035999	tetrahydrofolate interconversion	10	1	0.68	0.50827
GO:0045487	gibberellin catabolic process	10	1	0.68	0.50827
GO:0052510	positive regulation by organism of defen...	10	1	0.68	0.50827
GO:0052509	positive regulation by symbiont of host ...	10	1	0.68	0.50827
GO:0042891	antibiotic transport	10	1	0.68	0.50827
GO:0010413	glucuronoxylan metabolic process	10	1	0.68	0.50827
GO:0010417	glucuronoxylan biosynthetic process	10	1	0.68	0.50827
GO:0001944	vasculature development	10	1	0.68	0.50827
GO:0010962	regulation of glucan biosynthetic proces...	10	1	0.68	0.50827
GO:0007409	axonogenesis	10	1	0.68	0.50827
GO:0009688	abscisic acid biosynthetic process	10	1	0.68	0.50827
GO:0046822	regulation of nucleocytoplasmic transpor...	10	1	0.68	0.50827
GO:0001745	compound eye morphogenesis	10	1	0.68	0.50827
GO:0051446	positive regulation of meiotic cell cycl...	10	1	0.68	0.50827
GO:0001709	cell fate determination	10	1	0.68	0.50827
GO:0002065	columnar/cuboidal epithelial cell differ...	10	1	0.68	0.50827
GO:1902645	tertiary alcohol biosynthetic process	10	1	0.68	0.50827
GO:0070726	cell wall assembly	10	1	0.68	0.50827
GO:0042546	cell wall biogenesis	98	7	6.71	0.511
GO:0071446	cellular response to salicylic acid stim...	54	4	3.7	0.51109
GO:0010629	negative regulation of gene expression	289	20	19.8	0.51486
GO:0009112	nucleobase metabolic process	25	2	1.71	0.51863
GO:0006869	lipid transport	84	6	5.75	0.51888
GO:0051248	negative regulation of protein metabolic...	84	6	5.75	0.51888
GO:0010605	negative regulation of macromolecule met...	363	25	24.86	0.51927
GO:0072329	monocarboxylic acid catabolic process	42	5	2.88	0.52116
GO:0044255	cellular lipid metabolic process	554	38	37.95	0.52176
GO:0048573	photoperiodism, flowering	75	9	5.14	0.52215
GO:0006997	nucleus organization	55	4	3.77	0.52577
GO:0048863	stem cell differentiation	55	4	3.77	0.52577
GO:0005982	starch metabolic process	55	4	3.77	0.52577
GO:0051239	regulation of multicellular organismal p...	404	37	27.67	0.5302
GO:0043413	macromolecule glycosylation	85	6	5.82	0.53065
GO:0006486	protein glycosylation	85	6	5.82	0.53065
GO:0032774	RNA biosynthetic process	1799	185	123.23	0.53159
GO:0048831	regulation of shoot system development	150	20	10.27	0.53341
GO:0009260	ribonucleotide biosynthetic process	204	14	13.97	0.53727
GO:0046390	ribose phosphate biosynthetic process	204	14	13.97	0.53727
GO:0030244	cellulose biosynthetic process	41	3	2.81	0.53969
GO:0006749	glutathione metabolic process	26	2	1.78	0.54002
GO:0035966	response to topologically incorrect prot...	26	2	1.78	0.54002
GO:0055074	calcium ion homeostasis	26	2	1.78	0.54002
GO:0010928	regulation of auxin mediated signaling p...	26	2	1.78	0.54002
GO:0051181	cofactor transport	26	2	1.78	0.54002
GO:0009403	toxin biosynthetic process	26	2	1.78	0.54002
GO:0072594	establishment of protein localization to...	160	11	10.96	0.54011
GO:0016144	S-glycoside biosynthetic process	56	4	3.84	0.54023
GO:0019761	glucosinolate biosynthetic process	56	4	3.84	0.54023
GO:0019758	glycosinolate biosynthetic process	56	4	3.84	0.54023
GO:1901068	guanosine-containing compound metabolic ...	175	12	11.99	0.54175
GO:0031330	negative regulation of cellular cataboli...	11	1	0.75	0.54198
GO:0032456	endocytic recycling	11	1	0.75	0.54198
GO:0000469	cleavage involved in rRNA processing	11	1	0.75	0.54198
GO:0007052	mitotic spindle organization	11	1	0.75	0.54198
GO:2001023	regulation of response to drug	11	1	0.75	0.54198
GO:0051205	protein insertion into membrane	11	1	0.75	0.54198
GO:0006032	chitin catabolic process	11	1	0.75	0.54198
GO:0010508	positive regulation of autophagy	11	1	0.75	0.54198
GO:0046348	amino sugar catabolic process	11	1	0.75	0.54198
GO:0008645	hexose transmembrane transport	11	1	0.75	0.54198
GO:0016106	sesquiterpenoid biosynthetic process	11	1	0.75	0.54198
GO:0061564	axon development	11	1	0.75	0.54198
GO:0001906	cell killing	11	1	0.75	0.54198
GO:0010959	regulation of metal ion transport	11	1	0.75	0.54198
GO:0015868	purine ribonucleotide transport	11	1	0.75	0.54198
GO:0046794	transport of virus	11	1	0.75	0.54198
GO:2000024	regulation of leaf development	11	1	0.75	0.54198
GO:0046739	transport of virus in multicellular host	11	1	0.75	0.54198
GO:0006189	'de novo' IMP biosynthetic process	11	1	0.75	0.54198
GO:1901072	glucosamine-containing compound cataboli...	11	1	0.75	0.54198
GO:0043618	regulation of transcription from RNA pol...	11	1	0.75	0.54198
GO:0071398	cellular response to fatty acid	11	1	0.75	0.54198
GO:0030111	regulation of Wnt signaling pathway	11	1	0.75	0.54198
GO:0031640	killing of cells of other organism	11	1	0.75	0.54198
GO:0044364	disruption of cells of other organism	11	1	0.75	0.54198
GO:0030259	lipid glycosylation	11	1	0.75	0.54198
GO:0009101	glycoprotein biosynthetic process	86	6	5.89	0.5423
GO:0051336	regulation of hydrolase activity	116	8	7.95	0.54478
GO:0016570	histone modification	131	9	8.97	0.54606
GO:1901617	organic hydroxy compound biosynthetic pr...	156	16	10.69	0.54723
GO:0006073	cellular glucan metabolic process	154	13	10.55	0.55216
GO:0044042	glucan metabolic process	154	13	10.55	0.55216
GO:0009100	glycoprotein metabolic process	87	6	5.96	0.55382
GO:0010876	lipid localization	102	7	6.99	0.55416
GO:0030001	metal ion transport	266	18	18.22	0.5571
GO:0071166	ribonucleoprotein complex localization	27	2	1.85	0.56075
GO:0009251	glucan catabolic process	27	2	1.85	0.56075
GO:0016197	endosomal transport	27	2	1.85	0.56075
GO:0044247	cellular polysaccharide catabolic proces...	27	2	1.85	0.56075
GO:0071426	ribonucleoprotein complex export from nu...	27	2	1.85	0.56075
GO:0044403	symbiont process	133	9	9.11	0.5647
GO:0019359	nicotinamide nucleotide biosynthetic pro...	73	5	5	0.56632
GO:0048582	positive regulation of post-embryonic de...	73	5	5	0.56632
GO:0048583	regulation of response to stimulus	475	36	32.54	0.56827
GO:0065007	biological regulation	3968	337	271.79	0.56842
GO:0042180	cellular ketone metabolic process	58	4	3.97	0.56846
GO:0045596	negative regulation of cell differentiat...	58	4	3.97	0.56846
GO:0072330	monocarboxylic acid biosynthetic process	268	18	18.36	0.57025
GO:0072350	tricarboxylic acid metabolic process	43	3	2.95	0.5725
GO:0003008	system process	43	3	2.95	0.5725
GO:0031331	positive regulation of cellular cataboli...	12	1	0.82	0.57339
GO:0009959	negative gravitropism	12	1	0.82	0.57339
GO:0033157	regulation of intracellular protein tran...	12	1	0.82	0.57339
GO:0006074	(1->3)-beta-D-glucan metabolic process	12	1	0.82	0.57339
GO:0006075	(1->3)-beta-D-glucan biosynthetic proces...	12	1	0.82	0.57339
GO:0006030	chitin metabolic process	12	1	0.82	0.57339
GO:0098581	detection of external biotic stimulus	12	1	0.82	0.57339
GO:0070542	response to fatty acid	12	1	0.82	0.57339
GO:0098543	detection of other organism	12	1	0.82	0.57339
GO:0051703	intraspecies interaction between organis...	12	1	0.82	0.57339
GO:0010623	programmed cell death involved in cell d...	12	1	0.82	0.57339
GO:0051814	movement in other organism involved in s...	12	1	0.82	0.57339
GO:0052555	positive regulation by organism of immun...	12	1	0.82	0.57339
GO:0052556	positive regulation by symbiont of host ...	12	1	0.82	0.57339
GO:0009065	glutamine family amino acid catabolic pr...	12	1	0.82	0.57339
GO:0009595	detection of biotic stimulus	12	1	0.82	0.57339
GO:0051503	adenine nucleotide transport	12	1	0.82	0.57339
GO:0032885	regulation of polysaccharide biosyntheti...	12	1	0.82	0.57339
GO:0043065	positive regulation of apoptotic process	12	1	0.82	0.57339
GO:0051668	localization within membrane	12	1	0.82	0.57339
GO:0044000	movement in host	12	1	0.82	0.57339
GO:0031056	regulation of histone modification	12	1	0.82	0.57339
GO:0042060	wound healing	12	1	0.82	0.57339
GO:1903827	regulation of cellular protein localizat...	12	1	0.82	0.57339
GO:0015860	purine nucleoside transmembrane transpor...	12	1	0.82	0.57339
GO:0016045	detection of bacterium	12	1	0.82	0.57339
GO:0009638	phototropism	12	1	0.82	0.57339
GO:0048592	eye morphogenesis	12	1	0.82	0.57339
GO:0001736	establishment of planar polarity	12	1	0.82	0.57339
GO:0001738	morphogenesis of a polarized epithelium	12	1	0.82	0.57339
GO:0045037	protein import into chloroplast stroma	12	1	0.82	0.57339
GO:0050808	synapse organization	12	1	0.82	0.57339
GO:1901642	nucleoside transmembrane transport	12	1	0.82	0.57339
GO:0046486	glycerolipid metabolic process	149	10	10.21	0.57374
GO:0046039	GTP metabolic process	164	11	11.23	0.57378
GO:0016569	covalent chromatin modification	134	9	9.18	0.5739
GO:0006631	fatty acid metabolic process	209	14	14.32	0.57466
GO:0006576	cellular biogenic amine metabolic proces...	74	5	5.07	0.57863
GO:0030003	cellular cation homeostasis	74	5	5.07	0.57863
GO:0019363	pyridine nucleotide biosynthetic process	74	5	5.07	0.57863
GO:0009827	plant-type cell wall modification	28	2	1.92	0.58079
GO:0017000	antibiotic biosynthetic process	28	2	1.92	0.58079
GO:0006487	protein N-linked glycosylation	28	2	1.92	0.58079
GO:0006334	nucleosome assembly	59	4	4.04	0.58221
GO:0000272	polysaccharide catabolic process	90	6	6.16	0.58755
GO:0061919	process utilizing autophagic mechanism	44	3	3.01	0.58835
GO:0006914	autophagy	44	3	3.01	0.58835
GO:0046854	phosphatidylinositol phosphorylation	44	3	3.01	0.58835
GO:0009156	ribonucleoside monophosphate biosyntheti...	166	11	11.37	0.59023
GO:0009553	embryo sac development	121	8	8.29	0.59351
GO:0016052	carbohydrate catabolic process	197	13	13.49	0.59692
GO:0090351	seedling development	123	19	8.43	0.59766
GO:0009629	response to gravity	91	6	6.23	0.59849
GO:0009725	response to hormone	1250	152	85.62	0.59921
GO:0030865	cortical cytoskeleton organization	29	2	1.99	0.60016
GO:0070588	calcium ion transmembrane transport	29	2	1.99	0.60016
GO:0031175	neuron projection development	29	2	1.99	0.60016
GO:0016101	diterpenoid metabolic process	29	2	1.99	0.60016
GO:2000280	regulation of root development	29	2	1.99	0.60016
GO:0009690	cytokinin metabolic process	21	5	1.44	0.60102
GO:0007030	Golgi organization	13	1	0.89	0.60264
GO:0019674	NAD metabolic process	13	1	0.89	0.60264
GO:0050688	regulation of defense response to virus	13	1	0.89	0.60264
GO:0006026	aminoglycan catabolic process	13	1	0.89	0.60264
GO:0006014	D-ribose metabolic process	13	1	0.89	0.60264
GO:0000122	negative regulation of transcription by ...	13	1	0.89	0.60264
GO:0007517	muscle organ development	13	1	0.89	0.60264
GO:0031109	microtubule polymerization or depolymeri...	13	1	0.89	0.60264
GO:0051050	positive regulation of transport	13	1	0.89	0.60264
GO:0044766	multi-organism transport	13	1	0.89	0.60264
GO:0045492	xylan biosynthetic process	13	1	0.89	0.60264
GO:0051026	chiasma assembly	13	1	0.89	0.60264
GO:0052564	response to immune response of other org...	13	1	0.89	0.60264
GO:0009895	negative regulation of catabolic process	13	1	0.89	0.60264
GO:0052552	modulation by organism of immune respons...	13	1	0.89	0.60264
GO:0052553	modulation by symbiont of host immune re...	13	1	0.89	0.60264
GO:0052572	response to host immune response	13	1	0.89	0.60264
GO:0010380	regulation of chlorophyll biosynthetic p...	13	1	0.89	0.60264
GO:0060968	regulation of gene silencing	13	1	0.89	0.60264
GO:0048749	compound eye development	13	1	0.89	0.60264
GO:0015865	purine nucleotide transport	13	1	0.89	0.60264
GO:0090596	sensory organ morphogenesis	13	1	0.89	0.60264
GO:0048830	adventitious root development	13	1	0.89	0.60264
GO:0006188	IMP biosynthetic process	13	1	0.89	0.60264
GO:1901071	glucosamine-containing compound metaboli...	13	1	0.89	0.60264
GO:0043620	regulation of DNA-templated transcriptio...	13	1	0.89	0.60264
GO:1902579	multi-organism localization	13	1	0.89	0.60264
GO:0030148	sphingolipid biosynthetic process	13	1	0.89	0.60264
GO:0010207	photosystem II assembly	13	1	0.89	0.60264
GO:0052192	movement in environment of other organis...	13	1	0.89	0.60264
GO:0046040	IMP metabolic process	13	1	0.89	0.60264
GO:0002064	epithelial cell development	13	1	0.89	0.60264
GO:0052126	movement in host environment	13	1	0.89	0.60264
GO:0009932	cell tip growth	122	8	8.36	0.60295
GO:0009658	chloroplast organization	122	8	8.36	0.60295
GO:0048868	pollen tube development	122	8	8.36	0.60295
GO:0009892	negative regulation of metabolic process	393	26	26.92	0.60366
GO:0051236	establishment of RNA localization	45	3	3.08	0.60382
GO:0050657	nucleic acid transport	45	3	3.08	0.60382
GO:0050658	RNA transport	45	3	3.08	0.60382
GO:0050793	regulation of developmental process	492	42	33.7	0.60662
GO:0071407	cellular response to organic cyclic comp...	153	10	10.48	0.60787
GO:0034728	nucleosome organization	61	4	4.18	0.60893
GO:0071804	cellular potassium ion transport	61	4	4.18	0.60893
GO:0071805	potassium ion transmembrane transport	61	4	4.18	0.60893
GO:0007166	cell surface receptor signaling pathway	123	8	8.43	0.61227
GO:0071669	plant-type cell wall organization or bio...	123	8	8.43	0.61227
GO:0044419	interspecies interaction between organis...	154	10	10.55	0.61619
GO:0051028	mRNA transport	30	2	2.05	0.61884
GO:0033674	positive regulation of kinase activity	30	2	2.05	0.61884
GO:0045787	positive regulation of cell cycle	30	2	2.05	0.61884
GO:0045860	positive regulation of protein kinase ac...	30	2	2.05	0.61884
GO:0045490	pectin catabolic process	46	3	3.15	0.6189
GO:0046834	lipid phosphorylation	46	3	3.15	0.6189
GO:1901606	alpha-amino acid catabolic process	62	4	4.25	0.62189
GO:0031497	chromatin assembly	62	4	4.25	0.62189
GO:0071369	cellular response to ethylene stimulus	174	31	11.92	0.6233
GO:0032501	multicellular organismal process	2122	159	145.35	0.62462
GO:0042447	hormone catabolic process	16	3	1.1	0.62901
GO:0010154	fruit development	428	28	29.32	0.62966
GO:0052255	modulation by organism of defense respon...	14	1	0.96	0.62989
GO:0052200	response to host defenses	14	1	0.96	0.62989
GO:0002697	regulation of immune effector process	14	1	0.96	0.62989
GO:0060537	muscle tissue development	14	1	0.96	0.62989
GO:0014706	striated muscle tissue development	14	1	0.96	0.62989
GO:1901463	regulation of tetrapyrrole biosynthetic ...	14	1	0.96	0.62989
GO:0052031	modulation by symbiont of host defense r...	14	1	0.96	0.62989
GO:0075136	response to host	14	1	0.96	0.62989
GO:0042761	very long-chain fatty acid biosynthetic ...	14	1	0.96	0.62989
GO:0055069	zinc ion homeostasis	14	1	0.96	0.62989
GO:2001252	positive regulation of chromosome organi...	14	1	0.96	0.62989
GO:0010232	vascular transport	14	1	0.96	0.62989
GO:0010233	phloem transport	14	1	0.96	0.62989
GO:0030104	water homeostasis	14	1	0.96	0.62989
GO:0052173	response to defenses of other organism i...	14	1	0.96	0.62989
GO:0048667	cell morphogenesis involved in neuron di...	14	1	0.96	0.62989
GO:0006605	protein targeting	171	11	11.71	0.63004
GO:0010256	endomembrane system organization	47	3	3.22	0.63358
GO:0006096	glycolytic process	63	4	4.32	0.63458
GO:0042866	pyruvate biosynthetic process	63	4	4.32	0.63458
GO:0046031	ADP metabolic process	63	4	4.32	0.63458
GO:0006757	ATP generation from ADP	63	4	4.32	0.63458
GO:0048477	oogenesis	31	2	2.12	0.63684
GO:0002213	defense response to insect	31	2	2.12	0.63684
GO:0015980	energy derivation by oxidation of organi...	95	6	6.51	0.64066
GO:0016032	viral process	95	6	6.51	0.64066
GO:0009185	ribonucleoside diphosphate metabolic pro...	64	4	4.38	0.64698
GO:0009179	purine ribonucleoside diphosphate metabo...	64	4	4.38	0.64698
GO:0009135	purine nucleoside diphosphate metabolic ...	64	4	4.38	0.64698
GO:0007018	microtubule-based movement	64	4	4.38	0.64698
GO:0009863	salicylic acid mediated signaling pathwa...	48	3	3.29	0.64787
GO:0000097	sulfur amino acid biosynthetic process	48	3	3.29	0.64787
GO:0006403	RNA localization	48	3	3.29	0.64787
GO:0048856	anatomical structure development	2101	157	143.91	0.64801
GO:0009630	gravitropism	80	5	5.48	0.64834
GO:0009145	purine nucleoside triphosphate biosynthe...	127	8	8.7	0.64839
GO:0009206	purine ribonucleoside triphosphate biosy...	127	8	8.7	0.64839
GO:0034976	response to endoplasmic reticulum stress	32	2	2.19	0.65417
GO:0070585	protein localization to mitochondrion	32	2	2.19	0.65417
GO:0031163	metallo-sulfur cluster assembly	32	2	2.19	0.65417
GO:0030030	cell projection organization	32	2	2.19	0.65417
GO:0016117	carotenoid biosynthetic process	32	2	2.19	0.65417
GO:0016109	tetraterpenoid biosynthetic process	32	2	2.19	0.65417
GO:0120036	plasma membrane bounded cell projection ...	32	2	2.19	0.65417
GO:0016226	iron-sulfur cluster assembly	32	2	2.19	0.65417
GO:0006626	protein targeting to mitochondrion	32	2	2.19	0.65417
GO:0000741	karyogamy	32	2	2.19	0.65417
GO:0009559	embryo sac central cell differentiation	32	2	2.19	0.65417
GO:0010197	polar nucleus fusion	32	2	2.19	0.65417
GO:0072655	establishment of protein localization to...	32	2	2.19	0.65417
GO:1902532	negative regulation of intracellular sig...	32	2	2.19	0.65417
GO:0006772	thiamine metabolic process	15	1	1.03	0.65527
GO:0000724	double-strand break repair via homologou...	15	1	1.03	0.65527
GO:0000725	recombinational repair	15	1	1.03	0.65527
GO:0046112	nucleobase biosynthetic process	15	1	1.03	0.65527
GO:0042723	thiamine-containing compound metabolic p...	15	1	1.03	0.65527
GO:0035265	organ growth	15	1	1.03	0.65527
GO:0090056	regulation of chlorophyll metabolic proc...	15	1	1.03	0.65527
GO:0015858	nucleoside transport	15	1	1.03	0.65527
GO:0016575	histone deacetylation	15	1	1.03	0.65527
GO:0072358	cardiovascular system development	15	1	1.03	0.65527
GO:0072359	circulatory system development	15	1	1.03	0.65527
GO:0032386	regulation of intracellular transport	15	1	1.03	0.65527
GO:0051273	beta-glucan metabolic process	65	4	4.45	0.65911
GO:0016571	histone methylation	65	4	4.45	0.65911
GO:0009124	nucleoside monophosphate biosynthetic pr...	175	11	11.99	0.66039
GO:0033365	protein localization to organelle	175	11	11.99	0.66039
GO:0006650	glycerophospholipid metabolic process	129	8	8.84	0.66571
GO:0030258	lipid modification	98	6	6.71	0.67049
GO:0042401	cellular biogenic amine biosynthetic pro...	33	2	2.26	0.67083
GO:0042981	regulation of apoptotic process	33	2	2.26	0.67083
GO:0010109	regulation of photosynthesis	33	2	2.26	0.67083
GO:0009309	amine biosynthetic process	33	2	2.26	0.67083
GO:0048666	neuron development	33	2	2.26	0.67083
GO:0000160	phosphorelay signal transduction system	194	32	13.29	0.67206
GO:0051223	regulation of protein transport	16	1	1.1	0.67891
GO:0035601	protein deacylation	16	1	1.1	0.67891
GO:0080092	regulation of pollen tube growth	16	1	1.1	0.67891
GO:0000103	sulfate assimilation	16	1	1.1	0.67891
GO:1901401	regulation of tetrapyrrole metabolic pro...	16	1	1.1	0.67891
GO:0009720	detection of hormone stimulus	16	1	1.1	0.67891
GO:0009726	detection of endogenous stimulus	16	1	1.1	0.67891
GO:0009896	positive regulation of catabolic process	16	1	1.1	0.67891
GO:0006613	cotranslational protein targeting to mem...	16	1	1.1	0.67891
GO:0006614	SRP-dependent cotranslational protein ta...	16	1	1.1	0.67891
GO:0010389	regulation of G2/M transition of mitotic...	16	1	1.1	0.67891
GO:0032881	regulation of polysaccharide metabolic p...	16	1	1.1	0.67891
GO:0045944	positive regulation of transcription by ...	16	1	1.1	0.67891
GO:1902749	regulation of cell cycle G2/M phase tran...	16	1	1.1	0.67891
GO:0035235	ionotropic glutamate receptor signaling ...	16	1	1.1	0.67891
GO:0035239	tube morphogenesis	16	1	1.1	0.67891
GO:0006476	protein deacetylation	16	1	1.1	0.67891
GO:0090087	regulation of peptide transport	16	1	1.1	0.67891
GO:0000578	embryonic axis specification	16	1	1.1	0.67891
GO:0046890	regulation of lipid biosynthetic process	16	1	1.1	0.67891
GO:0010214	seed coat development	16	1	1.1	0.67891
GO:0070201	regulation of establishment of protein l...	16	1	1.1	0.67891
GO:0006270	DNA replication initiation	16	1	1.1	0.67891
GO:0098732	macromolecule deacylation	16	1	1.1	0.67891
GO:0009962	regulation of flavonoid biosynthetic pro...	16	1	1.1	0.67891
GO:0009991	response to extracellular stimulus	210	24	14.38	0.68002
GO:0006555	methionine metabolic process	34	2	2.33	0.68684
GO:0001934	positive regulation of protein phosphory...	34	2	2.33	0.68684
GO:0006473	protein acetylation	34	2	2.33	0.68684
GO:0006475	internal protein amino acid acetylation	34	2	2.33	0.68684
GO:0009625	response to insect	34	2	2.33	0.68684
GO:0016573	histone acetylation	34	2	2.33	0.68684
GO:0080135	regulation of cellular response to stres...	34	2	2.33	0.68684
GO:0018393	internal peptidyl-lysine acetylation	34	2	2.33	0.68684
GO:0018394	peptidyl-lysine acetylation	34	2	2.33	0.68684
GO:0050877	nervous system process	34	2	2.33	0.68684
GO:0009250	glucan biosynthetic process	91	8	6.23	0.68787
GO:0032502	developmental process	2163	160	148.16	0.68802
GO:0048864	stem cell development	51	3	3.49	0.68832
GO:0019827	stem cell population maintenance	51	3	3.49	0.68832
GO:0098727	maintenance of cell number	51	3	3.49	0.68832
GO:0006733	oxidoreduction coenzyme metabolic proces...	116	7	7.95	0.68969
GO:0045017	glycerolipid biosynthetic process	84	5	5.75	0.69054
GO:1901069	guanosine-containing compound catabolic ...	148	9	10.14	0.69225
GO:0006333	chromatin assembly or disassembly	68	4	4.66	0.69377
GO:0065004	protein-DNA complex assembly	68	4	4.66	0.69377
GO:0010033	response to organic substance	1498	172	102.61	0.69404
GO:0042592	homeostatic process	365	26	25	0.69827
GO:0044106	cellular amine metabolic process	85	5	5.82	0.70054
GO:0150063	visual system development	17	1	1.16	0.70093
GO:0006022	aminoglycan metabolic process	17	1	1.16	0.70093
GO:0001654	eye development	17	1	1.16	0.70093
GO:0198738	cell-cell signaling by wnt	17	1	1.16	0.70093
GO:0043066	negative regulation of apoptotic process	17	1	1.16	0.70093
GO:0010439	regulation of glucosinolate biosynthetic...	17	1	1.16	0.70093
GO:1905114	cell surface receptor signaling pathway ...	17	1	1.16	0.70093
GO:0016055	Wnt signaling pathway	17	1	1.16	0.70093
GO:1902850	microtubule cytoskeleton organization in...	17	1	1.16	0.70093
GO:0048880	sensory system development	17	1	1.16	0.70093
GO:0007215	glutamate receptor signaling pathway	17	1	1.16	0.70093
GO:0009306	protein secretion	17	1	1.16	0.70093
GO:0009410	response to xenobiotic stimulus	17	1	1.16	0.70093
GO:0044743	protein transmembrane import into intrac...	52	3	3.56	0.70101
GO:0009846	pollen germination	52	3	3.56	0.70101
GO:0006739	NADP metabolic process	35	2	2.4	0.7022
GO:0006289	nucleotide-excision repair	35	2	2.4	0.7022
GO:0042327	positive regulation of phosphorylation	35	2	2.4	0.7022
GO:0071824	protein-DNA complex subunit organization	69	4	4.73	0.70475
GO:0055082	cellular chemical homeostasis	102	6	6.99	0.70773
GO:0072525	pyridine-containing compound biosyntheti...	86	5	5.89	0.71031
GO:0010228	vegetative to reproductive phase transit...	139	12	9.52	0.71055
GO:0030243	cellulose metabolic process	53	3	3.63	0.7133
GO:0009069	serine family amino acid metabolic proce...	70	4	4.79	0.71544
GO:0006575	cellular modified amino acid metabolic p...	103	6	7.06	0.71657
GO:0010562	positive regulation of phosphorus metabo...	36	2	2.47	0.71693
GO:0006814	sodium ion transport	36	2	2.47	0.71693
GO:0045937	positive regulation of phosphate metabol...	36	2	2.47	0.71693
GO:0046835	carbohydrate phosphorylation	36	2	2.47	0.71693
GO:0016049	cell growth	324	20	22.19	0.7193
GO:0009606	tropism	87	5	5.96	0.71985
GO:0042330	taxis	18	1	1.23	0.72145
GO:0010030	positive regulation of seed germination	18	1	1.23	0.72145
GO:0031407	oxylipin metabolic process	18	1	1.23	0.72145
GO:0031408	oxylipin biosynthetic process	18	1	1.23	0.72145
GO:0034249	negative regulation of cellular amide me...	18	1	1.23	0.72145
GO:0035384	thioester biosynthetic process	18	1	1.23	0.72145
GO:0017148	negative regulation of translation	18	1	1.23	0.72145
GO:0015996	chlorophyll catabolic process	18	1	1.23	0.72145
GO:0006570	tyrosine metabolic process	18	1	1.23	0.72145
GO:0042908	xenobiotic transport	18	1	1.23	0.72145
GO:0010315	auxin efflux	18	1	1.23	0.72145
GO:0044839	cell cycle G2/M phase transition	18	1	1.23	0.72145
GO:0019915	lipid storage	18	1	1.23	0.72145
GO:0000086	G2/M transition of mitotic cell cycle	18	1	1.23	0.72145
GO:0002790	peptide secretion	18	1	1.23	0.72145
GO:0071616	acyl-CoA biosynthetic process	18	1	1.23	0.72145
GO:0006935	chemotaxis	18	1	1.23	0.72145
GO:0048572	short-day photoperiodism	18	1	1.23	0.72145
GO:0048575	short-day photoperiodism, flowering	18	1	1.23	0.72145
GO:0009960	endosperm development	18	1	1.23	0.72145
GO:0016310	phosphorylation	1504	98	103.02	0.72423
GO:0009060	aerobic respiration	54	3	3.7	0.72519
GO:0007346	regulation of mitotic cell cycle	54	3	3.7	0.72519
GO:0022604	regulation of cell morphogenesis	54	3	3.7	0.72519
GO:0006109	regulation of carbohydrate metabolic pro...	54	3	3.7	0.72519
GO:0006006	glucose metabolic process	104	6	7.12	0.72523
GO:0006323	DNA packaging	71	4	4.86	0.72585
GO:0003006	developmental process involved in reprod...	981	73	67.2	0.72916
GO:0032504	multicellular organism reproduction	169	10	11.58	0.72923
GO:0044070	regulation of anion transport	41	5	2.81	0.72928
GO:0016116	carotenoid metabolic process	37	2	2.53	0.73104
GO:0016108	tetraterpenoid metabolic process	37	2	2.53	0.73104
GO:0010193	response to ozone	37	2	2.53	0.73104
GO:0010229	inflorescence development	37	2	2.53	0.73104
GO:0002682	regulation of immune system process	105	6	7.19	0.73371
GO:0006644	phospholipid metabolic process	170	10	11.64	0.73592
GO:0042133	neurotransmitter metabolic process	55	3	3.77	0.7367
GO:0071806	protein transmembrane transport	55	3	3.77	0.7367
GO:0065002	intracellular protein transmembrane tran...	55	3	3.77	0.7367
GO:0006633	fatty acid biosynthetic process	138	8	9.45	0.73703
GO:0007275	multicellular organism development	1925	143	131.86	0.73719
GO:0006928	movement of cell or subcellular componen...	89	5	6.1	0.73825
GO:0010089	xylem development	19	1	1.3	0.74056
GO:0046685	response to arsenic-containing substance	19	1	1.3	0.74056
GO:0043406	positive regulation of MAP kinase activi...	19	1	1.3	0.74056
GO:0006874	cellular calcium ion homeostasis	19	1	1.3	0.74056
GO:0071902	positive regulation of protein serine/th...	19	1	1.3	0.74056
GO:0032147	activation of protein kinase activity	19	1	1.3	0.74056
GO:0034097	response to cytokine	19	1	1.3	0.74056
GO:0072530	purine-containing compound transmembrane...	19	1	1.3	0.74056
GO:0055001	muscle cell development	19	1	1.3	0.74056
GO:0055002	striated muscle cell development	19	1	1.3	0.74056
GO:0009641	shade avoidance	19	1	1.3	0.74056
GO:0042548	regulation of photosynthesis, light reac...	19	1	1.3	0.74056
GO:0042692	muscle cell differentiation	19	1	1.3	0.74056
GO:0010769	regulation of cell morphogenesis involve...	19	1	1.3	0.74056
GO:1901661	quinone metabolic process	19	1	1.3	0.74056
GO:1901663	quinone biosynthetic process	19	1	1.3	0.74056
GO:0051146	striated muscle cell differentiation	19	1	1.3	0.74056
GO:0009152	purine ribonucleotide biosynthetic proce...	187	11	12.81	0.74249
GO:0010383	cell wall polysaccharide metabolic proce...	45	5	3.08	0.74295
GO:0044275	cellular carbohydrate catabolic process	38	2	2.6	0.74455
GO:0043543	protein acylation	38	2	2.6	0.74455
GO:0051347	positive regulation of transferase activ...	38	2	2.6	0.74455
GO:0030182	neuron differentiation	38	2	2.6	0.74455
GO:0048563	post-embryonic animal organ morphogenesi...	38	2	2.6	0.74455
GO:0048699	generation of neurons	38	2	2.6	0.74455
GO:0012501	programmed cell death	251	15	17.19	0.74572
GO:0009063	cellular amino acid catabolic process	73	4	5	0.7458
GO:0009064	glutamine family amino acid metabolic pr...	73	4	5	0.7458
GO:0009308	amine metabolic process	115	10	7.88	0.74639
GO:0006007	glucose catabolic process	90	5	6.16	0.74712
GO:0045088	regulation of innate immune response	90	5	6.16	0.74712
GO:1901264	carbohydrate derivative transport	56	3	3.84	0.74782
GO:0006164	purine nucleotide biosynthetic process	188	11	12.88	0.74869
GO:0048523	negative regulation of cellular process	453	32	31.03	0.75095
GO:0060560	developmental growth involved in morphog...	252	15	17.26	0.75108
GO:0008610	lipid biosynthetic process	394	24	26.99	0.75608
GO:0048585	negative regulation of response to stimu...	152	13	10.41	0.75657
GO:0035670	plant-type ovary development	39	2	2.67	0.75747
GO:0048481	plant ovule development	39	2	2.67	0.75747
GO:0010675	regulation of cellular carbohydrate meta...	39	2	2.67	0.75747
GO:0046916	cellular transition metal ion homeostasi...	39	2	2.67	0.75747
GO:0048284	organelle fusion	39	2	2.67	0.75747
GO:0071236	cellular response to antibiotic	108	6	7.4	0.75801
GO:0046496	nicotinamide nucleotide metabolic proces...	108	6	7.4	0.75801
GO:0006879	cellular iron ion homeostasis	20	1	1.37	0.75836
GO:0042181	ketone biosynthetic process	20	1	1.37	0.75836
GO:0072599	establishment of protein localization to...	20	1	1.37	0.75836
GO:0043068	positive regulation of programmed cell d...	20	1	1.37	0.75836
GO:0007423	sensory organ development	20	1	1.37	0.75836
GO:0035725	sodium ion transmembrane transport	20	1	1.37	0.75836
GO:0045047	protein targeting to ER	20	1	1.37	0.75836
GO:0009644	response to high light intensity	57	3	3.9	0.75856
GO:0098660	inorganic ion transmembrane transport	222	13	15.21	0.76057
GO:0050776	regulation of immune response	92	5	6.3	0.76418
GO:0040011	locomotion	75	4	5.14	0.76463
GO:0019362	pyridine nucleotide metabolic process	109	6	7.47	0.76574
GO:0000904	cell morphogenesis involved in different...	191	11	13.08	0.76668
GO:0031347	regulation of defense response	175	10	11.99	0.76769
GO:0007017	microtubule-based process	159	9	10.89	0.76934
GO:0009911	positive regulation of flower developmen...	40	2	2.74	0.76982
GO:0006862	nucleotide transport	40	2	2.74	0.76982
GO:0010374	stomatal complex development	40	2	2.74	0.76982
GO:0010311	lateral root formation	40	2	2.74	0.76982
GO:0045132	meiotic chromosome segregation	40	2	2.74	0.76982
GO:0051240	positive regulation of multicellular org...	93	5	6.37	0.77237
GO:0046653	tetrahydrofolate metabolic process	21	1	1.44	0.77494
GO:0043410	positive regulation of MAPK cascade	21	1	1.44	0.77494
GO:0007051	spindle organization	21	1	1.44	0.77494
GO:0016102	diterpenoid biosynthetic process	21	1	1.44	0.77494
GO:0045491	xylan metabolic process	21	1	1.44	0.77494
GO:0009862	systemic acquired resistance, salicylic ...	21	1	1.44	0.77494
GO:0061061	muscle structure development	21	1	1.44	0.77494
GO:0046149	pigment catabolic process	21	1	1.44	0.77494
GO:0017004	cytochrome complex assembly	21	1	1.44	0.77494
GO:0009686	gibberellin biosynthetic process	21	1	1.44	0.77494
GO:0019216	regulation of lipid metabolic process	21	1	1.44	0.77494
GO:0007163	establishment or maintenance of cell pol...	21	1	1.44	0.77494
GO:0007164	establishment of tissue polarity	21	1	1.44	0.77494
GO:0008285	negative regulation of cell proliferatio...	21	1	1.44	0.77494
GO:0006783	heme biosynthetic process	21	1	1.44	0.77494
GO:0007264	small GTPase mediated signal transductio...	160	9	10.96	0.7756
GO:0009968	negative regulation of signal transducti...	86	9	5.89	0.77589
GO:0009793	embryo development ending in seed dorman...	273	16	18.7	0.77711
GO:0009168	purine ribonucleoside monophosphate bios...	144	8	9.86	0.77837
GO:0009127	purine nucleoside monophosphate biosynth...	144	8	9.86	0.77837
GO:0048608	reproductive structure development	827	62	56.65	0.77838
GO:0061458	reproductive system development	827	62	56.65	0.77838
GO:0035821	modification of morphology or physiology...	94	5	6.44	0.78035
GO:0006402	mRNA catabolic process	41	2	2.81	0.78163
GO:0007281	germ cell development	41	2	2.81	0.78163
GO:0016482	cytosolic transport	242	14	16.58	0.78168
GO:0021700	developmental maturation	178	10	12.19	0.78541
GO:0010648	negative regulation of cell communicatio...	87	9	5.96	0.78559
GO:0023057	negative regulation of signaling	87	9	5.96	0.78559
GO:0065008	regulation of biological quality	881	63	60.35	0.78574
GO:0016477	cell migration	22	1	1.51	0.79038
GO:0006040	amino sugar metabolic process	22	1	1.51	0.79038
GO:0006623	protein targeting to vacuole	22	1	1.51	0.79038
GO:0010492	maintenance of shoot apical meristem ide...	22	1	1.51	0.79038
GO:0033015	tetrapyrrole catabolic process	22	1	1.51	0.79038
GO:0072665	protein localization to vacuole	22	1	1.51	0.79038
GO:0072666	establishment of protein localization to...	22	1	1.51	0.79038
GO:0006415	translational termination	22	1	1.51	0.79038
GO:0006901	vesicle coating	22	1	1.51	0.79038
GO:0090501	RNA phosphodiester bond hydrolysis	22	1	1.51	0.79038
GO:0006787	porphyrin-containing compound catabolic ...	22	1	1.51	0.79038
GO:0009966	regulation of signal transduction	256	19	17.54	0.79127
GO:0009798	axis specification	42	2	2.88	0.79289
GO:0032508	DNA duplex unwinding	42	2	2.88	0.79289
GO:0048598	embryonic morphogenesis	42	2	2.88	0.79289
GO:0032392	DNA geometric change	42	2	2.88	0.79289
GO:0009657	plastid organization	163	9	11.16	0.79367
GO:0019318	hexose metabolic process	137	14	9.38	0.79542
GO:0009908	flower development	339	30	23.22	0.79544
GO:0051701	interaction with host	96	5	6.58	0.79566
GO:0005996	monosaccharide metabolic process	171	16	11.71	0.79605
GO:0048767	root hair elongation	61	3	4.18	0.79786
GO:0016114	terpenoid biosynthetic process	79	4	5.41	0.79899
GO:0048609	multicellular organismal reproductive pr...	164	9	11.23	0.79945
GO:0035690	cellular response to drug	131	7	8.97	0.8019
GO:0045595	regulation of cell differentiation	97	5	6.64	0.80299
GO:0006760	folic acid-containing compound metabolic...	43	2	2.95	0.80364
GO:0032482	Rab protein signal transduction	23	1	1.58	0.80476
GO:0032483	regulation of Rab protein signal transdu...	23	1	1.58	0.80476
GO:0009943	adaxial/abaxial axis specification	23	1	1.58	0.80476
GO:0009944	polarity specification of adaxial/abaxia...	23	1	1.58	0.80476
GO:0051090	regulation of DNA-binding transcription ...	23	1	1.58	0.80476
GO:0006635	fatty acid beta-oxidation	23	1	1.58	0.80476
GO:0046189	phenol-containing compound biosynthetic ...	23	1	1.58	0.80476
GO:0051674	localization of cell	23	1	1.58	0.80476
GO:0048870	cell motility	23	1	1.58	0.80476
GO:0006900	vesicle budding from membrane	23	1	1.58	0.80476
GO:0042254	ribosome biogenesis	165	9	11.3	0.80511
GO:0001505	regulation of neurotransmitter levels	62	3	4.25	0.80681
GO:0019048	modulation by virus of host morphology o...	62	3	4.25	0.80681
GO:0006090	pyruvate metabolic process	80	4	5.48	0.80692
GO:0065009	regulation of molecular function	460	30	31.51	0.80818
GO:0031401	positive regulation of protein modificat...	44	2	3.01	0.8139
GO:0007127	meiosis I	44	2	3.01	0.8139
GO:0007292	female gamete generation	44	2	3.01	0.8139
GO:0061982	meiosis I cell cycle process	44	2	3.01	0.8139
GO:0023051	regulation of signaling	261	19	17.88	0.8152
GO:0032989	cellular component morphogenesis	362	21	24.8	0.81686
GO:0051094	positive regulation of developmental pro...	99	5	6.78	0.81703
GO:0060341	regulation of cellular localization	24	1	1.64	0.81816
GO:0015718	monocarboxylic acid transport	24	1	1.64	0.81816
GO:0000038	very long-chain fatty acid metabolic pro...	24	1	1.64	0.81816
GO:0065001	specification of axis polarity	24	1	1.64	0.81816
GO:1902533	positive regulation of intracellular sig...	24	1	1.64	0.81816
GO:0050790	regulation of catalytic activity	411	24	28.15	0.82159
GO:0046488	phosphatidylinositol metabolic process	82	4	5.62	0.82202
GO:0006479	protein methylation	82	4	5.62	0.82202
GO:0008213	protein alkylation	82	4	5.62	0.82202
GO:0009066	aspartate family amino acid metabolic pr...	64	3	4.38	0.82371
GO:0006352	DNA-templated transcription, initiation	64	3	4.38	0.82371
GO:0015748	organophosphate ester transport	64	3	4.38	0.82371
GO:0007267	cell-cell signaling	64	3	4.38	0.82371
GO:0044764	multi-organism cellular process	135	7	9.25	0.82591
GO:0044003	modification by symbiont of host morphol...	83	4	5.69	0.82919
GO:0016999	antibiotic metabolic process	138	9	9.45	0.82978
GO:0042168	heme metabolic process	25	1	1.71	0.83064
GO:0007610	behavior	25	1	1.71	0.83064
GO:0006446	regulation of translational initiation	25	1	1.71	0.83064
GO:0006909	phagocytosis	25	1	1.71	0.83064
GO:0010204	defense response signaling pathway, resi...	25	1	1.71	0.83064
GO:1901570	fatty acid derivative biosynthetic proce...	25	1	1.71	0.83064
GO:0046395	carboxylic acid catabolic process	121	8	8.29	0.83152
GO:0016054	organic acid catabolic process	121	8	8.29	0.83152
GO:0009826	unidimensional cell growth	220	12	15.07	0.83159
GO:0046474	glycerophospholipid biosynthetic process	65	3	4.45	0.83167
GO:0099402	plant organ development	682	41	46.71	0.83393
GO:0043269	regulation of ion transport	88	7	6.03	0.83416
GO:0019438	aromatic compound biosynthetic process	2962	250	202.89	0.83418
GO:0009791	post-embryonic development	1067	85	73.09	0.8353
GO:2000241	regulation of reproductive process	209	22	14.32	0.83598
GO:0051817	modification of morphology or physiology...	84	4	5.75	0.83612
GO:0006694	steroid biosynthetic process	47	2	3.22	0.84184
GO:0043467	regulation of generation of precursor me...	26	1	1.78	0.84227
GO:0009567	double fertilization forming a zygote an...	26	1	1.78	0.84227
GO:0010942	positive regulation of cell death	26	1	1.78	0.84227
GO:0072524	pyridine-containing compound metabolic p...	121	6	8.29	0.84457
GO:0006754	ATP biosynthetic process	121	6	8.29	0.84457
GO:0008219	cell death	289	16	19.8	0.84501
GO:0010646	regulation of cell communication	268	19	18.36	0.84523
GO:0051049	regulation of transport	126	9	8.63	0.84779
GO:0048519	negative regulation of biological proces...	672	44	46.03	0.84834
GO:0015931	nucleobase-containing compound transport	104	5	7.12	0.84863
GO:0006778	porphyrin-containing compound metabolic ...	86	4	5.89	0.84928
GO:0010073	meristem maintenance	86	4	5.89	0.84928
GO:0009965	leaf morphogenesis	86	4	5.89	0.84928
GO:0033865	nucleoside bisphosphate metabolic proces...	48	2	3.29	0.85027
GO:0034032	purine nucleoside bisphosphate metabolic...	48	2	3.29	0.85027
GO:0033875	ribonucleoside bisphosphate metabolic pr...	48	2	3.29	0.85027
GO:0042558	pteridine-containing compound metabolic ...	48	2	3.29	0.85027
GO:0010101	post-embryonic root morphogenesis	48	2	3.29	0.85027
GO:0010102	lateral root morphogenesis	48	2	3.29	0.85027
GO:0002831	regulation of response to biotic stimulu...	48	2	3.29	0.85027
GO:0071695	anatomical structure maturation	157	8	10.75	0.85122
GO:0050789	regulation of biological process	3689	306	252.68	0.85254
GO:0019395	fatty acid oxidation	27	1	1.85	0.8531
GO:0071732	cellular response to nitric oxide	27	1	1.85	0.8531
GO:0051510	regulation of unidimensional cell growth	27	1	1.85	0.8531
GO:0035295	tube development	27	1	1.85	0.8531
GO:0072503	cellular divalent inorganic cation homeo...	27	1	1.85	0.8531
GO:0019252	starch biosynthetic process	27	1	1.85	0.8531
GO:1901568	fatty acid derivative metabolic process	27	1	1.85	0.8531
GO:0051193	regulation of cofactor metabolic process	27	1	1.85	0.8531
GO:0008299	isoprenoid biosynthetic process	105	5	7.19	0.85437
GO:0043900	regulation of multi-organism process	87	4	5.96	0.85552
GO:0048440	carpel development	49	2	3.36	0.85829
GO:0098662	inorganic cation transmembrane transport	210	11	14.38	0.8598
GO:0062012	regulation of small molecule metabolic p...	124	6	8.49	0.86051
GO:0033013	tetrapyrrole metabolic process	88	4	6.03	0.86154
GO:0010941	regulation of cell death	88	4	6.03	0.86154
GO:0010410	hemicellulose metabolic process	35	4	2.4	0.8623
GO:0043405	regulation of MAP kinase activity	28	1	1.92	0.86318
GO:0006098	pentose-phosphate shunt	28	1	1.92	0.86318
GO:0032880	regulation of protein localization	28	1	1.92	0.86318
GO:0070972	protein localization to endoplasmic reti...	28	1	1.92	0.86318
GO:0051156	glucose 6-phosphate metabolic process	28	1	1.92	0.86318
GO:0008283	cell proliferation	107	5	7.33	0.86532
GO:0000079	regulation of cyclin-dependent protein s...	50	2	3.42	0.86592
GO:1904029	regulation of cyclin-dependent protein k...	50	2	3.42	0.86592
GO:0032535	regulation of cellular component size	70	3	4.79	0.867
GO:0000398	mRNA splicing, via spliceosome	70	3	4.79	0.867
GO:0090567	reproductive shoot system development	356	30	24.38	0.86893
GO:0048646	anatomical structure formation involved ...	161	8	11.03	0.86934
GO:0034654	nucleobase-containing compound biosynthe...	2747	236	188.16	0.87193
GO:0009062	fatty acid catabolic process	29	1	1.99	0.87258
GO:0033866	nucleoside bisphosphate biosynthetic pro...	29	1	1.99	0.87258
GO:0034030	ribonucleoside bisphosphate biosynthetic...	29	1	1.99	0.87258
GO:0034033	purine nucleoside bisphosphate biosynthe...	29	1	1.99	0.87258
GO:0051651	maintenance of location in cell	29	1	1.99	0.87258
GO:0006302	double-strand break repair	29	1	1.99	0.87258
GO:0009072	aromatic amino acid family metabolic pro...	90	4	6.16	0.87293
GO:0022412	cellular process involved in reproductio...	90	4	6.16	0.87293
GO:0070301	cellular response to hydrogen peroxide	51	2	3.49	0.87317
GO:0090066	regulation of anatomical structure size	71	3	4.86	0.87323
GO:0006325	chromatin organization	281	15	19.25	0.87435
GO:0034765	regulation of ion transmembrane transpor...	76	6	5.21	0.87775
GO:0000226	microtubule cytoskeleton organization	91	4	6.23	0.87832
GO:0051258	protein polymerization	72	3	4.93	0.8792
GO:0043094	cellular metabolic compound salvage	72	3	4.93	0.8792
GO:0001558	regulation of cell growth	52	2	3.56	0.88005
GO:0071103	DNA conformation change	146	7	10	0.88022
GO:0006740	NADPH regeneration	30	1	2.05	0.88133
GO:0043408	regulation of MAPK cascade	30	1	2.05	0.88133
GO:1902170	cellular response to reactive nitrogen s...	30	1	2.05	0.88133
GO:0071731	response to nitric oxide	30	1	2.05	0.88133
GO:0009880	embryonic pattern specification	30	1	2.05	0.88133
GO:0072596	establishment of protein localization to...	30	1	2.05	0.88133
GO:0072598	protein localization to chloroplast	30	1	2.05	0.88133
GO:0097366	response to bronchodilator	30	1	2.05	0.88133
GO:0048768	root hair cell tip growth	30	1	2.05	0.88133
GO:0045036	protein targeting to chloroplast	30	1	2.05	0.88133
GO:0098655	cation transmembrane transport	216	11	14.8	0.8822
GO:0098656	anion transmembrane transport	115	8	7.88	0.88338
GO:0016192	vesicle-mediated transport	383	21	26.23	0.88348
GO:0031329	regulation of cellular catabolic process	92	4	6.3	0.8835
GO:0009832	plant-type cell wall biogenesis	73	3	5	0.88491
GO:0051235	maintenance of location	53	2	3.63	0.88659
GO:0000956	nuclear-transcribed mRNA catabolic proce...	31	1	2.12	0.88947
GO:0006544	glycine metabolic process	31	1	2.12	0.88947
GO:0009084	glutamine family amino acid biosynthetic...	31	1	2.12	0.88947
GO:0006915	apoptotic process	74	3	5.07	0.89039
GO:0080147	root hair cell development	74	3	5.07	0.89039
GO:0006974	cellular response to DNA damage stimulus	270	14	18.49	0.89208
GO:0045165	cell fate commitment	54	2	3.7	0.8928
GO:0022008	neurogenesis	54	2	3.7	0.8928
GO:0010053	root epidermal cell differentiation	113	5	7.74	0.89409
GO:0009887	animal organ morphogenesis	185	9	12.67	0.89454
GO:0044706	multi-multicellular organism process	203	10	13.9	0.8964
GO:0035383	thioester metabolic process	32	1	2.19	0.89707
GO:0018298	protein-chromophore linkage	32	1	2.19	0.89707
GO:0006637	acyl-CoA metabolic process	32	1	2.19	0.89707
GO:0034440	lipid oxidation	32	1	2.19	0.89707
GO:0031323	regulation of cellular metabolic process	2136	200	146.31	0.89821
GO:0006897	endocytosis	114	5	7.81	0.89833
GO:0051641	cellular localization	648	37	44.39	0.89891
GO:0051649	establishment of localization in cell	568	32	38.91	0.89903
GO:0034762	regulation of transmembrane transport	80	6	5.48	0.89936
GO:0009108	coenzyme biosynthetic process	204	10	13.97	0.89961
GO:0040007	growth	488	27	33.43	0.9006
GO:0007005	mitochondrion organization	76	3	5.21	0.90064
GO:0018208	peptidyl-proline modification	76	3	5.21	0.90064
GO:0043067	regulation of programmed cell death	76	3	5.21	0.90064
GO:0009955	adaxial/abaxial pattern specification	33	1	2.26	0.90414
GO:0006835	dicarboxylic acid transport	33	1	2.26	0.90414
GO:0048444	floral organ morphogenesis	33	1	2.26	0.90414
GO:0040035	hermaphrodite genitalia development	33	1	2.26	0.90414
GO:0007131	reciprocal meiotic recombination	33	1	2.26	0.90414
GO:0035825	homologous recombination	33	1	2.26	0.90414
GO:0006265	DNA topological change	33	1	2.26	0.90414
GO:0097237	cellular response to toxic substance	56	2	3.84	0.90428
GO:0034614	cellular response to reactive oxygen spe...	77	3	5.27	0.90544
GO:1901362	organic cyclic compound biosynthetic pro...	3059	253	209.53	0.90594
GO:0098657	import into cell	116	5	7.95	0.90637
GO:0000003	reproduction	1170	80	80.14	0.9082
GO:0048467	gynoecium development	57	2	3.9	0.90958
GO:0051052	regulation of DNA metabolic process	57	2	3.9	0.90958
GO:0042398	cellular modified amino acid biosyntheti...	57	2	3.9	0.90958
GO:0016485	protein processing	34	1	2.33	0.91072
GO:0048806	genitalia development	34	1	2.33	0.91072
GO:0051445	regulation of meiotic cell cycle	34	1	2.33	0.91072
GO:0002009	morphogenesis of an epithelium	34	1	2.33	0.91072
GO:0022603	regulation of anatomical structure morph...	98	4	6.71	0.91076
GO:0036211	protein modification process	2005	124	137.34	0.91151
GO:0006464	cellular protein modification process	2005	124	137.34	0.91151
GO:0006281	DNA repair	243	12	16.64	0.91203
GO:0051276	chromosome organization	412	22	28.22	0.91291
GO:0048731	system development	1411	95	96.65	0.91379
GO:0006779	porphyrin-containing compound biosynthet...	58	2	3.97	0.9146
GO:0019222	regulation of metabolic process	2430	216	166.45	0.91604
GO:0032879	regulation of localization	142	9	9.73	0.91647
[truncated: 4,356 more rows]

## Sheet: S9D
Table S9D	Cardamine bellidifolia	Results from enrichment tests in topGO	3h DEGs downregulated
GO terms within the BIOLOGICAL PROCESS DOMAIN found to be enriched when applying the elim algorithm with p < 0.05 (indicated in red and bold). Fisher = Fisher's excact test. Grey filling = Not significantly enriched.
GO.ID	Term	Annotated	Significant	Expected	elimFisher
GO:0009813	flavonoid biosynthetic process	80	5	0.64	0.00043
GO:0010148	transpiration	7	2	0.06	0.00128
GO:0009638	phototropism	12	2	0.1	0.00391
GO:0006949	syncytium formation	14	2	0.11	0.00533
GO:0071555	cell wall organization	144	5	1.14	0.00573
GO:0045490	pectin catabolic process	46	3	0.37	0.00575
GO:0010202	response to low fluence red light stimul...	1	1	0.01	0.00794
GO:0009585	red, far-red light phototransduction	56	3	0.44	0.00991
GO:0009664	plant-type cell wall organization	65	3	0.52	0.01485
GO:0051554	flavonol metabolic process	24	2	0.19	0.01536
GO:0051555	flavonol biosynthetic process	24	2	0.19	0.01536
GO:0010231	maintenance of seed dormancy	2	1	0.02	0.01582
GO:0048016	inositol phosphate-mediated signaling	2	1	0.02	0.01582
GO:0033345	asparagine catabolic process via L-aspar...	2	1	0.02	0.01582
GO:0097437	maintenance of dormancy	2	1	0.02	0.01582
GO:1900384	regulation of flavonol biosynthetic proc...	2	1	0.02	0.01582
GO:0006530	asparagine catabolic process	2	1	0.02	0.01582
GO:0051552	flavone metabolic process	26	2	0.21	0.01791
GO:0051553	flavone biosynthetic process	26	2	0.21	0.01791
GO:0016998	cell wall macromolecule catabolic proces...	28	2	0.22	0.02062
GO:0043100	pyrimidine nucleobase salvage	3	1	0.02	0.02363
GO:0030155	regulation of cell adhesion	3	1	0.02	0.02363
GO:0010617	circadian regulation of calcium ion osci...	3	1	0.02	0.02363
GO:0000741	karyogamy	32	2	0.25	0.02651
GO:0010197	polar nucleus fusion	32	2	0.25	0.02651
GO:0009559	embryo sac central cell differentiation	32	2	0.25	0.02651
GO:0015721	bile acid and bile salt transport	4	1	0.03	0.03138
GO:0051103	DNA ligation involved in DNA repair	4	1	0.03	0.03138
GO:0001578	microtubule bundle formation	4	1	0.03	0.03138
GO:0080143	regulation of amino acid export	4	1	0.03	0.03138
GO:0019748	secondary metabolic process	226	5	1.79	0.03385
GO:0006629	lipid metabolic process	755	11	5.99	0.03645
GO:0048284	organelle fusion	39	2	0.31	0.03821
GO:0006266	DNA ligation	5	1	0.04	0.03908
GO:0009647	skotomorphogenesis	5	1	0.04	0.03908
GO:0006528	asparagine metabolic process	5	1	0.04	0.03908
GO:0010165	response to X-ray	5	1	0.04	0.03908
GO:0009584	detection of visible light	5	1	0.04	0.03908
GO:0010268	brassinosteroid homeostasis	5	1	0.04	0.03908
GO:0010374	stomatal complex development	40	2	0.32	0.04002
GO:0043086	negative regulation of catalytic activit...	163	4	1.29	0.04067
GO:0009314	response to radiation	669	12	5.31	0.04407
GO:0017006	protein-tetrapyrrole linkage	6	1	0.05	0.04671
GO:0033321	homomethionine metabolic process	6	1	0.05	0.04671
GO:0032890	regulation of organic acid transport	6	1	0.05	0.04671
GO:0009649	entrainment of circadian clock	6	1	0.05	0.04671
GO:0009828	plant-type cell wall loosening	6	1	0.05	0.04671
GO:0051952	regulation of amine transport	6	1	0.05	0.04671
GO:0051955	regulation of amino acid transport	6	1	0.05	0.04671
GO:1903789	regulation of amino acid transmembrane t...	6	1	0.05	0.04671
GO:0080086	stamen filament development	6	1	0.05	0.04671
GO:0080170	hydrogen peroxide transmembrane transpor...	6	1	0.05	0.04671
GO:0033506	glucosinolate biosynthetic process from ...	6	1	0.05	0.04671
GO:0042547	cell wall modification involved in multi...	6	1	0.05	0.04671
GO:0042545	cell wall modification	106	3	0.84	0.05208
GO:0000726	non-recombinational repair	7	1	0.06	0.05428
GO:0032973	amino acid export across plasma membrane	7	1	0.06	0.05428
GO:0055088	lipid homeostasis	7	1	0.06	0.05428
GO:0006303	double-strand break repair via nonhomolo...	7	1	0.06	0.05428
GO:1901615	organic hydroxy compound metabolic proce...	258	5	2.05	0.05435
GO:0044092	negative regulation of molecular functio...	187	4	1.48	0.06149
GO:1901806	beta-glucoside biosynthetic process	8	1	0.06	0.06179
GO:0016138	glycoside biosynthetic process	8	1	0.06	0.06179
GO:0051480	regulation of cytosolic calcium ion conc...	8	1	0.06	0.06179
GO:0009068	aspartate family amino acid catabolic pr...	8	1	0.06	0.06179
GO:0006273	lagging strand elongation	9	1	0.07	0.06925
GO:0015837	amine transport	9	1	0.07	0.06925
GO:0019856	pyrimidine nucleobase biosynthetic proce...	9	1	0.07	0.06925
GO:0006997	nucleus organization	55	2	0.44	0.07063
GO:0009553	embryo sac development	121	3	0.96	0.07152
GO:0080167	response to karrikin	197	4	1.56	0.07155
GO:0019761	glucosinolate biosynthetic process	56	2	0.44	0.07288
GO:0016144	S-glycoside biosynthetic process	56	2	0.44	0.07288
GO:0019758	glycosinolate biosynthetic process	56	2	0.44	0.07288
GO:0071669	plant-type cell wall organization or bio...	123	3	0.98	0.07433
GO:0042044	fluid transport	17	3	0.13	0.07511
GO:0006833	water transport	17	3	0.13	0.07511
GO:0006271	DNA strand elongation involved in DNA re...	10	1	0.08	0.07664
GO:1901804	beta-glucoside metabolic process	10	1	0.08	0.07664
GO:0022616	DNA strand elongation	10	1	0.08	0.07664
GO:0016132	brassinosteroid biosynthetic process	10	1	0.08	0.07664
GO:0042891	antibiotic transport	10	1	0.08	0.07664
GO:0046855	inositol phosphate dephosphorylation	10	1	0.08	0.07664
GO:0008655	pyrimidine-containing compound salvage	10	1	0.08	0.07664
GO:0046838	phosphorylated carbohydrate dephosphoryl...	10	1	0.08	0.07664
GO:0071545	inositol phosphate catabolic process	10	1	0.08	0.07664
GO:0032957	inositol trisphosphate metabolic process	11	1	0.09	0.08398
GO:0046688	response to copper ion	11	1	0.09	0.08398
GO:0048281	inflorescence morphogenesis	11	1	0.09	0.08398
GO:2000027	regulation of animal organ morphogenesis	11	1	0.09	0.08398
GO:0009416	response to light stimulus	652	11	5.18	0.08472
GO:0009611	response to wounding	212	4	1.68	0.08813
GO:0009561	megagametogenesis	63	2	0.5	0.08923
GO:0046283	anthocyanin-containing compound metaboli...	63	2	0.5	0.08923
GO:0009753	response to jasmonic acid	214	4	1.7	0.09047
GO:0140115	export across plasma membrane	12	1	0.1	0.09126
GO:0016129	phytosteroid biosynthetic process	12	1	0.1	0.09126
GO:0010067	procambium histogenesis	12	1	0.1	0.09126
GO:0009065	glutamine family amino acid catabolic pr...	12	1	0.1	0.09126
GO:0061062	regulation of nematode larval developmen...	12	1	0.1	0.09126
GO:0006633	fatty acid biosynthetic process	138	3	1.1	0.0969
GO:0010223	secondary shoot formation	13	1	0.1	0.09848
GO:0006206	pyrimidine nucleobase metabolic process	13	1	0.1	0.09848
GO:0010065	primary meristem tissue development	13	1	0.1	0.09848
GO:0046856	phosphatidylinositol dephosphorylation	13	1	0.1	0.09848
GO:0010380	regulation of chlorophyll biosynthetic p...	13	1	0.1	0.09848
GO:0010346	shoot axis formation	13	1	0.1	0.09848
GO:0046839	phospholipid dephosphorylation	13	1	0.1	0.09848
GO:0008272	sulfate transport	13	1	0.1	0.09848
GO:0046148	pigment biosynthetic process	142	3	1.13	0.10334
GO:1901463	regulation of tetrapyrrole biosynthetic ...	14	1	0.11	0.10565
GO:0010588	cotyledon vascular tissue pattern format...	14	1	0.11	0.10565
GO:0071491	cellular response to red light	14	1	0.11	0.10565
GO:0010161	red light signaling pathway	14	1	0.11	0.10565
GO:0010016	shoot system morphogenesis	145	3	1.15	0.10828
GO:0046112	nucleobase biosynthetic process	15	1	0.12	0.11275
GO:0090056	regulation of chlorophyll metabolic proc...	15	1	0.12	0.11275
GO:0016131	brassinosteroid metabolic process	16	1	0.13	0.11981
GO:0009962	regulation of flavonoid biosynthetic pro...	16	1	0.13	0.11981
GO:0015851	nucleobase transport	16	1	0.13	0.11981
GO:1901401	regulation of tetrapyrrole metabolic pro...	16	1	0.13	0.11981
GO:0009190	cyclic nucleotide biosynthetic process	16	1	0.13	0.11981
GO:0009187	cyclic nucleotide metabolic process	16	1	0.13	0.11981
GO:0016042	lipid catabolic process	152	3	1.21	0.12016
GO:0006073	cellular glucan metabolic process	154	3	1.22	0.12364
GO:0044042	glucan metabolic process	154	3	1.22	0.12364
GO:0016137	glycoside metabolic process	17	1	0.13	0.12681
GO:0046174	polyol catabolic process	17	1	0.13	0.12681
GO:0015850	organic hydroxy compound transport	17	1	0.13	0.12681
GO:1901617	organic hydroxy compound biosynthetic pr...	156	3	1.24	0.12715
GO:0048580	regulation of post-embryonic development	246	4	1.95	0.1318
GO:0016128	phytosteroid metabolic process	18	1	0.14	0.13375
GO:0009646	response to absence of light	18	1	0.14	0.13375
GO:0010584	pollen exine formation	18	1	0.14	0.13375
GO:0001763	morphogenesis of a branching structure	18	1	0.14	0.13375
GO:0031407	oxylipin metabolic process	18	1	0.14	0.13375
GO:0031408	oxylipin biosynthetic process	18	1	0.14	0.13375
GO:0019760	glucosinolate metabolic process	82	2	0.65	0.13807
GO:0016143	S-glycoside metabolic process	82	2	0.65	0.13807
GO:0019757	glycosinolate metabolic process	82	2	0.65	0.13807
GO:0044036	cell wall macromolecule metabolic proces...	82	2	0.65	0.13807
GO:0009639	response to red or far red light	224	6	1.78	0.14047
GO:0010212	response to ionizing radiation	19	1	0.15	0.14064
GO:0009641	shade avoidance	19	1	0.15	0.14064
GO:0048826	cotyledon morphogenesis	19	1	0.15	0.14064
GO:0006636	unsaturated fatty acid biosynthetic proc...	19	1	0.15	0.14064
GO:0006874	cellular calcium ion homeostasis	19	1	0.15	0.14064
GO:0022611	dormancy process	20	1	0.16	0.14747
GO:0035725	sodium ion transmembrane transport	20	1	0.16	0.14747
GO:0010162	seed dormancy process	20	1	0.16	0.14747
GO:0033559	unsaturated fatty acid metabolic process	20	1	0.16	0.14747
GO:0009965	leaf morphogenesis	86	2	0.68	0.14899
GO:0010208	pollen wall assembly	21	1	0.17	0.15425
GO:0010103	stomatal complex morphogenesis	21	1	0.17	0.15425
GO:0006066	alcohol metabolic process	172	3	1.37	0.1565
GO:0009628	response to abiotic stimulus	1763	20	14	0.15655
GO:0009698	phenylpropanoid metabolic process	89	2	0.71	0.15729
GO:0072348	sulfur compound transport	22	1	0.17	0.16098
GO:0045229	external encapsulating structure organiz...	167	6	1.33	0.16126
GO:2000026	regulation of multicellular organismal d...	367	5	2.91	0.1669
GO:0043647	inositol phosphate metabolic process	23	1	0.18	0.16765
GO:0009943	adaxial/abaxial axis specification	23	1	0.18	0.16765
GO:0009944	polarity specification of adaxial/abaxia...	23	1	0.18	0.16765
GO:0001101	response to acid chemical	1002	11	7.96	0.16978
GO:0042440	pigment metabolic process	179	3	1.42	0.16996
GO:0015718	monocarboxylic acid transport	24	1	0.19	0.17427
GO:0065001	specification of axis polarity	24	1	0.19	0.17427
GO:0009269	response to desiccation	24	1	0.19	0.17427
GO:0071472	cellular response to salt stress	24	1	0.19	0.17427
GO:1901659	glycosyl compound biosynthetic process	182	3	1.44	0.17583
GO:0010017	red or far-red light signaling pathway	81	4	0.64	0.17635
GO:0071489	cellular response to red or far red ligh...	81	4	0.64	0.17635
GO:0044264	cellular polysaccharide metabolic proces...	183	3	1.45	0.1778
GO:0009624	response to nematode	97	2	0.77	0.17982
GO:1903959	regulation of anion transmembrane transp...	25	1	0.2	0.18084
GO:0009112	nucleobase metabolic process	25	1	0.2	0.18084
GO:0009687	abscisic acid metabolic process	25	1	0.2	0.18084
GO:0043288	apocarotenoid metabolic process	25	1	0.2	0.18084
GO:1902644	tertiary alcohol metabolic process	25	1	0.2	0.18084
GO:0051181	cofactor transport	26	1	0.21	0.18736
GO:0055074	calcium ion homeostasis	26	1	0.21	0.18736
GO:0009725	response to hormone	1250	13	9.92	0.18935
GO:0009414	response to water deprivation	286	4	2.27	0.19227
GO:0006284	base-excision repair	27	1	0.21	0.19382
GO:0051193	regulation of cofactor metabolic process	27	1	0.21	0.19382
GO:0072503	cellular divalent inorganic cation homeo...	27	1	0.21	0.19382
GO:0050793	regulation of developmental process	492	6	3.91	0.19607
GO:0009825	multidimensional cell growth	28	1	0.22	0.20024
GO:0009827	plant-type cell wall modification	28	1	0.22	0.20024
GO:0006714	sesquiterpenoid metabolic process	28	1	0.22	0.20024
GO:0009407	toxin catabolic process	28	1	0.22	0.20024
GO:0048229	gametophyte development	291	4	2.31	0.20039
GO:0008610	lipid biosynthetic process	394	5	3.13	0.20344
GO:0009415	response to water	293	4	2.33	0.20367
GO:0046164	alcohol catabolic process	29	1	0.23	0.2066
GO:0006302	double-strand break repair	29	1	0.23	0.2066
GO:0048438	floral whorl development	108	2	0.86	0.21152
GO:0042126	nitrate metabolic process	30	1	0.24	0.21292
GO:0042128	nitrate assimilation	30	1	0.24	0.21292
GO:0051239	regulation of multicellular organismal p...	404	5	3.21	0.21762
GO:0048508	embryonic meristem development	31	1	0.25	0.21918
GO:0010305	leaf vascular tissue pattern formation	31	1	0.25	0.21918
GO:0002213	defense response to insect	31	1	0.25	0.21918
GO:0032787	monocarboxylic acid metabolic process	406	5	3.22	0.2205
GO:0009791	post-embryonic development	1067	11	8.47	0.22456
GO:0018298	protein-chromophore linkage	32	1	0.25	0.2254
GO:1901616	organic hydroxy compound catabolic proce...	32	1	0.25	0.2254
GO:0015849	organic acid transport	113	2	0.9	0.22612
GO:0046942	carboxylic acid transport	113	2	0.9	0.22612
GO:0006631	fatty acid metabolic process	209	3	1.66	0.23089
GO:0009955	adaxial/abaxial pattern specification	33	1	0.26	0.23156
GO:0009411	response to UV	115	2	0.91	0.23198
GO:0009625	response to insect	34	1	0.27	0.23768
GO:0048367	shoot system development	634	7	5.03	0.23811
GO:0090558	plant epidermis development	213	3	1.69	0.23932
GO:0043588	skin development	214	3	1.7	0.24143
GO:0006289	nucleotide-excision repair	35	1	0.28	0.24375
GO:0022610	biological adhesion	35	1	0.28	0.24375
GO:0007155	cell adhesion	35	1	0.28	0.24375
GO:0071470	cellular response to osmotic stress	35	1	0.28	0.24375
GO:0071554	cell wall organization or biogenesis	269	7	2.14	0.2461
GO:0006814	sodium ion transport	36	1	0.29	0.24977
GO:0042752	regulation of circadian rhythm	36	1	0.29	0.24977
GO:0006979	response to oxidative stress	428	5	3.4	0.25286
GO:0010229	inflorescence development	37	1	0.29	0.25575
GO:0010927	cellular component assembly involved in ...	37	1	0.29	0.25575
GO:2001057	reactive nitrogen species metabolic proc...	37	1	0.29	0.25575
GO:0009909	regulation of flower development	124	2	0.98	0.25845
GO:0048437	floral organ development	125	2	0.99	0.2614
GO:0071941	nitrogen cycle metabolic process	38	1	0.3	0.26167
GO:0005976	polysaccharide metabolic process	277	6	2.2	0.26382
GO:0008544	epidermis development	225	3	1.79	0.26491
GO:0035670	plant-type ovary development	39	1	0.31	0.26755
GO:0048481	plant ovule development	39	1	0.31	0.26755
GO:0009718	anthocyanin-containing compound biosynth...	39	1	0.31	0.26755
GO:0072507	divalent inorganic cation homeostasis	39	1	0.31	0.26755
GO:0009719	response to endogenous stimulus	1349	13	10.71	0.27075
GO:0051302	regulation of cell division	40	1	0.32	0.27339
GO:0009911	positive regulation of flower developmen...	40	1	0.32	0.27339
GO:0048825	cotyledon development	40	1	0.32	0.27339
GO:0044255	cellular lipid metabolic process	554	6	4.4	0.27686
GO:0071368	cellular response to cytokinin stimulus	41	1	0.33	0.27918
GO:0030244	cellulose biosynthetic process	41	1	0.33	0.27918
GO:0009292	genetic transfer	41	1	0.33	0.27918
GO:0009294	DNA mediated transformation	41	1	0.33	0.27918
GO:0009910	negative regulation of flower developmen...	41	1	0.33	0.27918
GO:0044070	regulation of anion transport	41	1	0.33	0.27918
GO:0009736	cytokinin-activated signaling pathway	41	1	0.33	0.27918
GO:0044262	cellular carbohydrate metabolic process	338	4	2.68	0.28092
GO:0009908	flower development	339	4	2.69	0.2827
GO:0072329	monocarboxylic acid catabolic process	42	1	0.33	0.28492
GO:0015995	chlorophyll biosynthetic process	42	1	0.33	0.28492
GO:0009798	axis specification	42	1	0.33	0.28492
GO:0048598	embryonic morphogenesis	42	1	0.33	0.28492
GO:0090698	post-embryonic plant morphogenesis	136	2	1.08	0.29381
GO:0098754	detoxification	44	1	0.35	0.29627
GO:0046854	phosphatidylinositol phosphorylation	44	1	0.35	0.29627
GO:0019932	second-messenger-mediated signaling	44	1	0.35	0.29627
GO:0048466	androecium development	45	1	0.36	0.30188
GO:0048443	stamen development	45	1	0.36	0.30188
GO:0044550	secondary metabolite biosynthetic proces...	139	2	1.1	0.30262
GO:0010431	seed maturation	46	1	0.37	0.30744
GO:0003333	amino acid transmembrane transport	46	1	0.37	0.30744
GO:0046834	lipid phosphorylation	46	1	0.37	0.30744
GO:0006820	anion transport	247	3	1.96	0.31257
GO:0006694	steroid biosynthetic process	47	1	0.37	0.31296
GO:0090567	reproductive shoot system development	356	4	2.83	0.31313
GO:0048827	phyllome development	357	4	2.83	0.31493
GO:0048646	anatomical structure formation involved ...	161	4	1.28	0.3174
GO:0003002	regionalization	146	2	1.16	0.32312
GO:0048440	carpel development	49	1	0.39	0.32387
GO:0046486	glycerolipid metabolic process	149	2	1.18	0.33186
GO:0061458	reproductive system development	827	8	6.57	0.33415
GO:0048608	reproductive structure development	827	8	6.57	0.33415
GO:1901419	regulation of response to alcohol	51	1	0.4	0.33461
GO:1905957	regulation of cellular response to alcoh...	51	1	0.4	0.33461
GO:0009787	regulation of abscisic acid-activated si...	51	1	0.4	0.33461
GO:0048831	regulation of shoot system development	150	2	1.19	0.33477
GO:0001558	regulation of cell growth	52	1	0.41	0.33991
GO:0034285	response to disaccharide	52	1	0.41	0.33991
GO:0009744	response to sucrose	52	1	0.41	0.33991
GO:0005975	carbohydrate metabolic process	904	11	7.18	0.34239
GO:0030243	cellulose metabolic process	53	1	0.42	0.34518
GO:0051274	beta-glucan biosynthetic process	53	1	0.42	0.34518
GO:0015711	organic anion transport	155	2	1.23	0.34925
GO:0048316	seed development	376	4	2.99	0.34932
GO:2000242	negative regulation of reproductive proc...	54	1	0.43	0.3504
GO:0071695	anatomical structure maturation	157	2	1.25	0.35502
GO:0010029	regulation of seed germination	55	1	0.44	0.35558
GO:0051254	positive regulation of RNA metabolic pro...	158	2	1.25	0.35789
GO:1903508	positive regulation of nucleic acid-temp...	158	2	1.25	0.35789
GO:0045893	positive regulation of transcription, DN...	158	2	1.25	0.35789
GO:1902680	positive regulation of RNA biosynthetic ...	158	2	1.25	0.35789
GO:0072330	monocarboxylic acid biosynthetic process	268	3	2.13	0.35834
GO:0071482	cellular response to light stimulus	114	4	0.91	0.36284
GO:0051604	protein maturation	57	1	0.45	0.36582
GO:1900140	regulation of seedling development	57	1	0.45	0.36582
GO:0048467	gynoecium development	57	1	0.45	0.36582
GO:0071478	cellular response to radiation	115	4	0.91	0.36778
GO:1901700	response to oxygen-containing compound	1334	12	10.59	0.36863
GO:0009793	embryo development ending in seed dorman...	273	3	2.17	0.3692
GO:0019751	polyol metabolic process	58	1	0.46	0.37088
GO:0006779	porphyrin-containing compound biosynthet...	58	1	0.46	0.37088
GO:0009404	toxin metabolic process	58	1	0.46	0.37088
GO:0009817	defense response to fungus, incompatible...	59	1	0.47	0.3759
GO:0006334	nucleosome assembly	59	1	0.47	0.3759
GO:0009738	abscisic acid-activated signaling pathwa...	166	2	1.32	0.38073
GO:0009926	auxin polar transport	60	1	0.48	0.38088
GO:2000243	positive regulation of reproductive proc...	60	1	0.48	0.38088
GO:0042538	hyperosmotic salinity response	60	1	0.48	0.38088
GO:0048366	leaf development	279	3	2.22	0.3822
GO:0048767	root hair elongation	61	1	0.48	0.38582
GO:0008202	steroid metabolic process	61	1	0.48	0.38582
GO:0034728	nucleosome organization	61	1	0.48	0.38582
GO:0006865	amino acid transport	61	1	0.48	0.38582
GO:0007389	pattern specification process	168	2	1.33	0.38639
GO:1905392	plant organ morphogenesis	282	3	2.24	0.38868
GO:1901606	alpha-amino acid catabolic process	62	1	0.49	0.39072
GO:0002164	larval development	62	1	0.49	0.39072
GO:0002119	nematode larval development	62	1	0.49	0.39072
GO:0031497	chromatin assembly	62	1	0.49	0.39072
GO:0033014	tetrapyrrole biosynthetic process	62	1	0.49	0.39072
GO:0009066	aspartate family amino acid metabolic pr...	64	1	0.51	0.40041
GO:1905039	carboxylic acid transmembrane transport	64	1	0.51	0.40041
GO:1903825	organic acid transmembrane transport	64	1	0.51	0.40041
GO:0009867	jasmonic acid mediated signaling pathway	65	1	0.52	0.40519
GO:0051273	beta-glucan metabolic process	65	1	0.52	0.40519
GO:0015994	chlorophyll metabolic process	65	1	0.52	0.40519
GO:0045935	positive regulation of nucleobase-contai...	175	2	1.39	0.40601
GO:0060918	auxin transport	66	1	0.52	0.40994
GO:0010033	response to organic substance	1498	13	11.89	0.41064
GO:0050790	regulation of catalytic activity	411	4	3.26	0.4127
GO:0021700	developmental maturation	178	2	1.41	0.41433
GO:0071395	cellular response to jasmonic acid stimu...	67	1	0.53	0.41465
GO:0015698	inorganic anion transport	67	1	0.53	0.41465
GO:0010557	positive regulation of macromolecule bio...	179	2	1.42	0.41709
GO:0044272	sulfur compound biosynthetic process	179	2	1.42	0.41709
GO:0010628	positive regulation of gene expression	179	2	1.42	0.41709
GO:0065004	protein-DNA complex assembly	68	1	0.54	0.41933
GO:0072528	pyrimidine-containing compound biosynthe...	68	1	0.54	0.41933
GO:0006333	chromatin assembly or disassembly	68	1	0.54	0.41933
GO:0006875	cellular metal ion homeostasis	68	1	0.54	0.41933
GO:0008152	metabolic process	9894	81	78.55	0.42159
GO:0071215	cellular response to abscisic acid stimu...	181	2	1.44	0.4226
GO:0071824	protein-DNA complex subunit organization	69	1	0.55	0.42396
GO:0010119	regulation of stomatal movement	69	1	0.55	0.42396
GO:0006972	hyperosmotic response	70	1	0.56	0.42856
GO:0009914	hormone transport	70	1	0.56	0.42856
GO:0031328	positive regulation of cellular biosynth...	184	2	1.46	0.4308
GO:0009814	defense response, incompatible interacti...	184	2	1.46	0.4308
GO:0016311	dephosphorylation	302	3	2.4	0.4314
GO:0006323	DNA packaging	71	1	0.56	0.43313
GO:0009891	positive regulation of biosynthetic proc...	186	2	1.48	0.43624
GO:0043094	cellular metabolic compound salvage	72	1	0.57	0.43765
GO:0030154	cell differentiation	547	5	4.34	0.43959
GO:0010051	xylem and phloem pattern formation	73	1	0.58	0.44215
GO:0009063	cellular amino acid catabolic process	73	1	0.58	0.44215
GO:0009064	glutamine family amino acid metabolic pr...	73	1	0.58	0.44215
GO:0048582	positive regulation of post-embryonic de...	73	1	0.58	0.44215
GO:0010154	fruit development	428	4	3.4	0.44311
GO:0048731	system development	1411	12	11.2	0.44632
GO:0030003	cellular cation homeostasis	74	1	0.59	0.4466
GO:0000096	sulfur amino acid metabolic process	74	1	0.59	0.4466
GO:0080147	root hair cell development	74	1	0.59	0.4466
GO:0034765	regulation of ion transmembrane transpor...	76	1	0.6	0.45541
GO:0000160	phosphorelay signal transduction system	194	2	1.54	0.45771
GO:0010224	response to UV-B	77	1	0.61	0.45976
GO:0048878	chemical homeostasis	195	2	1.55	0.46036
GO:0072527	pyrimidine-containing compound metabolic...	78	1	0.62	0.46408
GO:1905393	plant organ formation	78	1	0.62	0.46408
GO:0009630	gravitropism	80	1	0.64	0.47261
GO:0034762	regulation of transmembrane transport	80	1	0.64	0.47261
GO:0046165	alcohol biosynthetic process	81	1	0.64	0.47683
GO:0009735	response to cytokinin	81	1	0.64	0.47683
GO:0006873	cellular ion homeostasis	81	1	0.64	0.47683
GO:0016049	cell growth	324	3	2.57	0.47716
GO:0023014	signal transduction by protein phosphory...	82	1	0.65	0.48101
GO:0046488	phosphatidylinositol metabolic process	82	1	0.65	0.48101
GO:0006855	drug transmembrane transport	83	1	0.66	0.48516
GO:0045017	glycerolipid biosynthetic process	84	1	0.67	0.48927
GO:0006869	lipid transport	84	1	0.67	0.48927
GO:0010114	response to red light	86	2	0.68	0.48969
GO:0009755	hormone-mediated signaling pathway	580	5	4.6	0.49092
GO:0048581	negative regulation of post-embryonic de...	85	1	0.67	0.49336
GO:0048869	cellular developmental process	708	6	5.62	0.49532
GO:2000241	regulation of reproductive process	209	2	1.66	0.49668
GO:0006778	porphyrin-containing compound metabolic ...	86	1	0.68	0.49741
GO:0065009	regulation of molecular function	460	4	3.65	0.49903
GO:0071229	cellular response to acid chemical	336	3	2.67	0.50141
GO:0043269	regulation of ion transport	88	1	0.7	0.50542
GO:0033013	tetrapyrrole metabolic process	88	1	0.7	0.50542
GO:0006261	DNA-dependent DNA replication	90	1	0.71	0.5133
GO:0090626	plant epidermis morphogenesis	90	1	0.71	0.5133
GO:0009629	response to gravity	91	1	0.72	0.51719
GO:0009250	glucan biosynthetic process	91	1	0.72	0.51719
GO:0000226	microtubule cytoskeleton organization	91	1	0.72	0.51719
GO:0003006	developmental process involved in reprod...	981	8	7.79	0.52243
GO:0009888	tissue development	474	4	3.76	0.52278
GO:0048764	trichoblast maturation	93	1	0.74	0.52488
GO:0048765	root hair cell differentiation	93	1	0.74	0.52488
GO:0051240	positive regulation of multicellular org...	93	1	0.74	0.52488
GO:0009409	response to cold	348	3	2.76	0.5251
GO:0043436	oxoacid metabolic process	992	8	7.88	0.53547
GO:0010054	trichoblast differentiation	97	1	0.77	0.53991
GO:0045595	regulation of cell differentiation	97	1	0.77	0.53991
GO:0006082	organic acid metabolic process	998	8	7.92	0.54253
GO:0030258	lipid modification	98	1	0.78	0.5436
GO:0022603	regulation of anatomical structure morph...	98	1	0.78	0.5436
GO:0048469	cell maturation	98	1	0.78	0.5436
GO:0051094	positive regulation of developmental pro...	99	1	0.79	0.54725
GO:0050832	defense response to fungus	231	2	1.83	0.55056
GO:0006970	response to osmotic stress	622	5	4.94	0.55374
GO:0006310	DNA recombination	101	1	0.8	0.55447
GO:0055065	metal ion homeostasis	101	1	0.8	0.55447
GO:0051173	positive regulation of nitrogen compound...	233	2	1.85	0.55526
GO:0048569	post-embryonic animal organ development	233	2	1.85	0.55526
GO:0010876	lipid localization	102	1	0.81	0.55804
GO:0055082	cellular chemical homeostasis	102	1	0.81	0.55804
GO:0035556	intracellular signal transduction	496	4	3.94	0.559
GO:0097306	cellular response to alcohol	235	2	1.87	0.55992
GO:0009642	response to light intensity	105	2	0.83	0.56123
GO:0043207	response to external biotic stimulus	888	7	7.05	0.5644
GO:0051707	response to other organism	888	7	7.05	0.5644
GO:0015931	nucleobase-containing compound transport	104	1	0.83	0.56509
GO:0022414	reproductive process	1152	9	9.15	0.57164
GO:0015893	drug transport	106	1	0.84	0.57203
GO:0010604	positive regulation of macromolecule met...	241	2	1.91	0.5737
GO:0007275	multicellular organism development	1925	15	15.28	0.57514
GO:0006281	DNA repair	243	2	1.93	0.57822
GO:0010817	regulation of hormone levels	244	2	1.94	0.58047
GO:0006721	terpenoid metabolic process	109	1	0.87	0.58223
GO:0032870	cellular response to hormone stimulus	642	5	5.1	0.58236
GO:0009845	seed germination	110	1	0.87	0.58558
GO:0007623	circadian rhythm	110	1	0.87	0.58558
GO:0071214	cellular response to abiotic stimulus	170	4	1.35	0.58854
GO:0104004	cellular response to environmental stimu...	170	4	1.35	0.58854
GO:0009607	response to biotic stimulus	908	7	7.21	0.58859
GO:0051241	negative regulation of multicellular org...	111	1	0.88	0.5889
GO:0010118	stomatal movement	111	1	0.88	0.5889
GO:0000003	reproduction	1170	9	9.29	0.59098
GO:0010053	root epidermal cell differentiation	113	1	0.9	0.59546
GO:0055080	cation homeostasis	113	1	0.9	0.59546
GO:0031325	positive regulation of cellular metaboli...	252	2	2	0.59816
GO:0009737	response to abscisic acid	522	4	4.14	0.5999
GO:0098656	anion transmembrane transport	115	1	0.91	0.60192
GO:0009743	response to carbohydrate	115	1	0.91	0.60192
GO:0055085	transmembrane transport	920	7	7.3	0.60279
GO:0071495	cellular response to endogenous stimulus	657	5	5.22	0.60319
GO:0048511	rhythmic process	119	1	0.94	0.61454
GO:0098771	inorganic ion homeostasis	119	1	0.94	0.61454
GO:0042446	hormone biosynthetic process	119	1	0.94	0.61454
GO:0032502	developmental process	2163	18	17.17	0.61968
GO:0033692	cellular polysaccharide biosynthetic pro...	121	1	0.96	0.6207
GO:0046395	carboxylic acid catabolic process	121	1	0.96	0.6207
GO:0090627	plant epidermal cell differentiation	121	1	0.96	0.6207
GO:0016054	organic acid catabolic process	121	1	0.96	0.6207
GO:0009658	chloroplast organization	122	1	0.97	0.62374
GO:0090351	seedling development	123	1	0.98	0.62676
GO:0007166	cell surface receptor signaling pathway	123	1	0.98	0.62676
GO:0032501	multicellular organismal process	2122	16	16.85	0.63242
GO:0051049	regulation of transport	126	1	1	0.63567
GO:0006974	cellular response to DNA damage stimulus	270	2	2.14	0.63591
GO:0099402	plant organ development	682	5	5.41	0.6366
GO:0033993	response to lipid	684	5	5.43	0.6392
GO:0006650	glycerophospholipid metabolic process	129	1	1.02	0.64437
GO:0009893	positive regulation of metabolic process	277	2	2.2	0.64984
GO:0009451	RNA modification	131	1	1.04	0.65006
GO:0009886	post-embryonic animal morphogenesis	132	1	1.05	0.65287
GO:0006325	chromatin organization	281	2	2.23	0.65761
GO:0006720	isoprenoid metabolic process	134	1	1.06	0.65842
GO:0009739	response to gibberellin	134	1	1.06	0.65842
GO:0071396	cellular response to lipid	282	2	2.24	0.65953
GO:0044764	multi-organism cellular process	135	1	1.07	0.66116
GO:0009617	response to bacterium	425	3	3.37	0.6612
GO:0009653	anatomical structure morphogenesis	731	7	5.8	0.66296
GO:0006508	proteolysis	705	5	5.6	0.66582
GO:0050801	ion homeostasis	138	1	1.1	0.66926
GO:0048588	developmental cell growth	139	1	1.1	0.67192
GO:0009790	embryo development	433	3	3.44	0.67363
GO:0006351	transcription, DNA-templated	1782	13	14.15	0.67385
GO:0097659	nucleic acid-templated transcription	1782	13	14.15	0.67385
GO:0048513	animal organ development	849	6	6.74	0.67476
GO:0048856	anatomical structure development	2101	17	16.68	0.6748
GO:0009651	response to salt stress	575	4	4.57	0.67601
GO:0009733	response to auxin	291	2	2.31	0.67644
GO:0032879	regulation of localization	142	1	1.13	0.67976
GO:0006790	sulfur compound metabolic process	293	2	2.33	0.6801
GO:0009873	ethylene-activated signaling pathway	143	1	1.14	0.68233
GO:0032774	RNA biosynthetic process	1799	13	14.28	0.68761
GO:0071103	DNA conformation change	146	1	1.16	0.68993
GO:0009734	auxin-activated signaling pathway	146	1	1.16	0.68993
GO:1903506	regulation of nucleic acid-templated tra...	1673	12	13.28	0.69276
GO:0006355	regulation of transcription, DNA-templat...	1673	12	13.28	0.69276
GO:2001141	regulation of RNA biosynthetic process	1675	12	13.3	0.6944
GO:0000271	polysaccharide biosynthetic process	148	1	1.18	0.6949
GO:0050896	response to stimulus	4449	35	35.32	0.69611
GO:0071365	cellular response to auxin stimulus	151	1	1.2	0.7022
GO:1901137	carbohydrate derivative biosynthetic pro...	456	3	3.62	0.70752
GO:0051252	regulation of RNA metabolic process	1693	12	13.44	0.70886
GO:0009620	response to fungus	312	2	2.48	0.71327
GO:0034637	cellular carbohydrate biosynthetic proce...	157	1	1.25	0.71628
GO:0071310	cellular response to organic substance	748	5	5.94	0.71632
GO:0097305	response to alcohol	608	4	4.83	0.71816
GO:0051093	negative regulation of developmental pro...	158	1	1.25	0.71857
GO:0007017	microtubule-based process	159	1	1.26	0.72083
GO:1903507	negative regulation of nucleic acid-temp...	160	1	1.27	0.72308
[truncated: 5,847 more rows]

## Sheet: S9E
Table S9E	Cardamine bellidifolia	Results from enrichment tests in topGO	6h DEGs downregulated
[truncated: 6,355 more rows]

[truncated: 49 more sheets: S9F, S10A, S10B, S10C, S10D, S10E, S10F, S11A, S11B, S11C, S11D, S11E, S11F, S12A, S12B, S12C, S12D, S12E, S12F, S13A …]
