# Supplementary material for: What can cold‐induced transcriptomes of Arctic Brassicaceae tell us about the evolution of cold tolerance?
Source: Mol Ecol. 2022 Jul 15;31(16):4271–85. doi: 10.1111/mec.16581 (PMC9546214; doi:10.1111/mec.16581)
Supplement: Supplementary file 1 — Appendix S1 [file MEC-31-4271-s001.zip › mec16581_sup-0006-TableS26-S28.xlsx]

## Sheet: S26A
Table S26A	Cardamine bellidifolia	All up-regulated DEGs blasted against the Alaskan transcriptome of Birkeland et al. 2020
Putative CbA homologs based on BLAST results
Similarity search information: GeneID = DEG ID (Trinity gene), BLAST_isoform = query ID (highest expressed isoform), ARABIDOPSIS_BLAST = Putative A. thaliana homolog, %IdenticalMatches = Percentage of identical matches, Lenght = Alignment lenght, Mismatches = Number of mismatches, GapOpen = Number of gap openings, qStart = Start of alignment in query, qEnd = End of alignment in query, Sstart = St…
Gene_isoform_ID	ARABIDOPSIS_BLAST	%IdenticalMatches	Lenght	Mismatches	GapOpen	qStart	qEnd	Sstart	Send	evalue	bitscore
TRINITY_DN10005_c0_g1_i1	CbA_TRINITY_DN8611_c0_g2_i1_g.25087_m.25087	100	92	0	0	589	864	188	279	9.57e-48	164
TRINITY_DN1001_c0_g1_i10	CbA_TRINITY_DN17838_c0_g1_i1_g.19737_m.19737	99.832	595	1	0	389	2173	1	595	0	1017
TRINITY_DN1001_c0_g1_i4	CbA_TRINITY_DN17838_c0_g1_i1_g.19737_m.19737	99.832	595	1	0	432	2216	1	595	0	1017
TRINITY_DN10022_c0_g1_i1	CbA_TRINITY_DN13992_c0_g1_i1_g.8075_m.8075	98.246	228	4	0	483	1166	17	244	5.87e-121	352
TRINITY_DN10024_c0_g1_i1	CbA_TRINITY_DN16504_c0_g2_i1_g.17091_m.17091	100	276	0	0	413	1240	5	280	1.32e-145	419
TRINITY_DN10024_c0_g1_i2	CbA_TRINITY_DN16504_c0_g2_i1_g.17091_m.17091	100	280	0	0	158	997	1	280	1.74e-150	428
TRINITY_DN10046_c1_g1_i1	CbA_TRINITY_DN15914_c0_g3_i2_g.8245_m.8245	72.84	81	22	0	168	410	52	132	7.18e-22	91.3
TRINITY_DN10067_c0_g1_i1	CbA_TRINITY_DN12024_c0_g1_i1_g.24706_m.24706	98.718	156	2	0	585	1052	1	156	2.13e-89	266
TRINITY_DN10089_c0_g1_i1	CbA_TRINITY_DN13685_c0_g4_i1_g.22554_m.22554	96.581	351	10	1	1036	2088	1	349	0	572
TRINITY_DN10089_c0_g1_i2	CbA_TRINITY_DN13685_c0_g4_i1_g.22554_m.22554	99.12	341	3	0	280	1302	9	349	0	571
TRINITY_DN10089_c0_g1_i3	CbA_TRINITY_DN13685_c0_g1_i1_g.22551_m.22551	99.605	253	1	0	335	1093	98	350	1.21e-168	486
TRINITY_DN10089_c0_g1_i5	CbA_TRINITY_DN13685_c0_g4_i1_g.22554_m.22554	99.408	338	2	0	1166	2179	12	349	0	570
TRINITY_DN10089_c0_g1_i6	CbA_TRINITY_DN13685_c0_g4_i1_g.22554_m.22554	99.711	346	1	0	669	1706	4	349	0	589
TRINITY_DN10089_c0_g1_i7	CbA_TRINITY_DN13685_c0_g4_i1_g.22554_m.22554	99.638	276	1	0	1365	2192	74	349	0	534
TRINITY_DN10112_c0_g3_i2	CbA_TRINITY_DN4626_c0_g1_i1_g.16332_m.16332	100	100	0	0	124	423	1	100	2.23e-66	206
TRINITY_DN10122_c0_g1_i2	CbA_TRINITY_DN21692_c2_g5_i1_g.13914_m.13914	36.672	679	415	7	212	2221	17	689	2.08e-120	392
TRINITY_DN10126_c1_g1_i1	CbA_TRINITY_DN15714_c0_g1_i1_g.3980_m.3980	100	531	0	0	252	1844	1	531	0	961
TRINITY_DN10129_c0_g1_i1	CbA_TRINITY_DN15139_c0_g1_i2_g.27218_m.27218	38.74	635	317	11	3217	1472	27	642	3.78e-132	415
TRINITY_DN10129_c0_g1_i2	CbA_TRINITY_DN15139_c0_g1_i2_g.27218_m.27218	38.74	635	317	11	2982	1237	27	642	6.82e-133	415
TRINITY_DN10233_c0_g2_i2	CbA_TRINITY_DN18096_c0_g4_i2_g.28855_m.28855	99.145	234	1	1	216	914	1	234	2.96e-141	409
TRINITY_DN10233_c0_g2_i3	CbA_TRINITY_DN18096_c0_g4_i2_g.28855_m.28855	99.145	234	1	1	216	914	1	234	2.03e-142	409
TRINITY_DN10233_c2_g1_i1	CbA_TRINITY_DN20239_c0_g14_i1_g.16135_m.16135	98.276	58	1	0	246	73	93	150	1.35e-21	83.2
TRINITY_DN10233_c2_g2_i1	CbA_TRINITY_DN20239_c0_g10_i1_g.16129_m.16129	98.561	139	2	0	41	457	5	143	9.38e-79	247
TRINITY_DN1024_c0_g1_i1	CbA_TRINITY_DN20867_c0_g1_i1_g.28338_m.28338	99.5	200	1	0	1026	1625	191	390	0	413
TRINITY_DN1024_c0_g1_i10	CbA_TRINITY_DN20867_c0_g1_i1_g.28338_m.28338	89.702	369	11	2	645	1751	59	400	0	657
TRINITY_DN1024_c0_g1_i12	CbA_TRINITY_DN20867_c0_g1_i1_g.28338_m.28338	99.744	390	1	0	373	1542	1	390	0	769
TRINITY_DN1024_c0_g1_i13	CbA_TRINITY_DN20867_c0_g1_i1_g.28338_m.28338	85.833	240	4	2	1	717	154	364	8.44e-142	403
TRINITY_DN1024_c0_g1_i15	CbA_TRINITY_DN20867_c0_g1_i1_g.28338_m.28338	99.398	332	2	0	645	1640	59	390	0	676
TRINITY_DN1024_c0_g1_i16	CbA_TRINITY_DN20867_c0_g1_i1_g.28338_m.28338	97.842	278	5	1	731	1561	87	364	0	549
TRINITY_DN1024_c0_g1_i4	CbA_TRINITY_DN20867_c0_g1_i1_g.28338_m.28338	88.235	425	25	1	373	1647	1	400	0	709
TRINITY_DN1024_c0_g1_i7	CbA_TRINITY_DN20867_c0_g1_i1_g.28338_m.28338	97.63	211	4	1	936	1565	154	364	0	419
TRINITY_DN1024_c0_g1_i9	CbA_TRINITY_DN20867_c0_g1_i1_g.28338_m.28338	89.702	369	11	2	818	1924	59	400	0	657
TRINITY_DN1028_c0_g3_i10	CbA_TRINITY_DN21684_c0_g1_i3_g.14181_m.14181	78.431	51	9	1	639	785	1222	1272	7.39e-18	87.8
TRINITY_DN1028_c0_g3_i11	CbA_TRINITY_DN21684_c0_g1_i3_g.14181_m.14181	78.431	51	9	1	639	785	1222	1272	5.86e-18	87.8
TRINITY_DN1028_c0_g3_i15	CbA_TRINITY_DN21684_c0_g1_i3_g.14181_m.14181	82.051	39	5	1	886	996	1222	1260	1.01e-12	71.2
TRINITY_DN1028_c0_g3_i16	CbA_TRINITY_DN21684_c0_g1_i3_g.14181_m.14181	74.074	54	12	1	560	715	1219	1272	2.85e-20	92.8
TRINITY_DN1028_c0_g3_i18	CbA_TRINITY_DN21684_c0_g1_i3_g.14181_m.14181	76.19	42	8	1	380	499	1219	1260	5.01e-16	75.9
TRINITY_DN1028_c0_g3_i26	CbA_TRINITY_DN21684_c0_g1_i3_g.14181_m.14181	78.431	51	9	1	639	785	1222	1272	6.68e-18	87.8
TRINITY_DN1028_c0_g3_i28	CbA_TRINITY_DN21684_c0_g1_i3_g.14181_m.14181	74.074	54	12	1	310	465	1219	1272	1.55e-20	93.2
TRINITY_DN1028_c0_g3_i3	CbA_TRINITY_DN21684_c0_g1_i3_g.14181_m.14181	78.431	51	9	1	886	1032	1222	1272	3.89e-18	87.8
TRINITY_DN1028_c0_g3_i30	CbA_TRINITY_DN21684_c0_g1_i3_g.14181_m.14181	78.431	51	9	1	639	785	1222	1272	6.57e-18	87.8
TRINITY_DN1028_c0_g3_i32	CbA_TRINITY_DN21684_c0_g1_i3_g.14181_m.14181	78.431	51	9	1	639	785	1222	1272	7.48e-18	87.8
TRINITY_DN1028_c0_g3_i8	CbA_TRINITY_DN21684_c0_g1_i3_g.14181_m.14181	78.431	51	9	1	637	783	1222	1272	4.15e-18	87.8
TRINITY_DN10307_c0_g1_i1	CbA_TRINITY_DN26240_c0_g1_i1_g.29479_m.29479	99.206	126	1	0	925	1302	2	127	1.05e-81	249
TRINITY_DN10321_c0_g1_i1	CbA_TRINITY_DN12096_c0_g1_i2_g.24759_m.24759	100	269	0	0	241	1047	1	269	0	537
TRINITY_DN10322_c0_g1_i1	CbA_TRINITY_DN17564_c0_g1_i2_g.23730_m.23730	44.384	552	263	15	392	2002	36	558	1.39e-140	427
TRINITY_DN10341_c0_g1_i3	CbA_TRINITY_DN16495_c0_g1_i1_g.34262_m.34262	99.768	431	1	0	228	1520	10	440	0	793
TRINITY_DN1039_c0_g1_i1	CbA_TRINITY_DN20759_c0_g1_i4_g.31060_m.31060	100	269	0	0	1123	1929	1	269	0	564
TRINITY_DN1039_c0_g1_i3	CbA_TRINITY_DN20759_c0_g1_i4_g.31060_m.31060	100	269	0	0	1123	1929	1	269	0	564
TRINITY_DN1039_c0_g1_i6	CbA_TRINITY_DN20759_c0_g1_i4_g.31060_m.31060	100	269	0	0	1202	2008	1	269	0	558
TRINITY_DN1039_c0_g1_i8	CbA_TRINITY_DN20759_c0_g1_i4_g.31060_m.31060	100	227	0	0	1123	1803	1	227	1.44e-154	477
TRINITY_DN10471_c0_g2_i3	CbA_TRINITY_DN15743_c0_g1_i1_g.4024_m.4024	67.073	328	103	4	700	1677	1	325	1.4e-132	392
TRINITY_DN104_c1_g1_i1	CbA_TRINITY_DN5764_c0_g1_i1_g.29522_m.29522	100	203	0	0	606	1214	1	203	1.86e-125	366
TRINITY_DN104_c1_g1_i3	CbA_TRINITY_DN5764_c0_g1_i1_g.29522_m.29522	100	203	0	0	508	1116	1	203	8.66e-126	365
TRINITY_DN10514_c0_g1_i1	CbA_TRINITY_DN21465_c0_g1_i1_g.987_m.987	100	697	0	0	100	2190	16	712	0	1438
TRINITY_DN10514_c0_g1_i3	CbA_TRINITY_DN21465_c0_g1_i1_g.987_m.987	100	712	0	0	1054	3189	1	712	0	1464
TRINITY_DN10514_c0_g1_i4	CbA_TRINITY_DN21465_c0_g1_i1_g.987_m.987	100	712	0	0	926	3061	1	712	0	1463
TRINITY_DN10532_c0_g1_i1	CbA_TRINITY_DN7627_c0_g1_i4_g.23600_m.23600	100	289	0	0	157	1023	1	289	0	586
TRINITY_DN10533_c0_g2_i1	CbA_TRINITY_DN19468_c0_g1_i2_g.18633_m.18633	100	307	0	0	1095	175	1	307	0	584
TRINITY_DN10533_c0_g2_i2	CbA_TRINITY_DN19468_c0_g1_i2_g.18633_m.18633	100	308	0	0	1186	263	1	308	0	582
TRINITY_DN10536_c0_g1_i1	CbA_TRINITY_DN15560_c0_g1_i1_g.25761_m.25761	99.574	235	1	0	109	813	1	235	5.31e-158	443
TRINITY_DN10545_c0_g1_i2	CbA_TRINITY_DN11200_c0_g1_i2_g.30225_m.30225	99.444	180	1	0	185	724	4	183	1.18e-118	338
TRINITY_DN1057_c5_g1_i1	CbA_TRINITY_DN7139_c0_g1_i1_g.729_m.729	83.333	192	25	3	103	669	1	188	5.75e-97	286
TRINITY_DN10582_c0_g1_i1	CbA_TRINITY_DN24122_c0_g1_i1_g.21322_m.21322	44.156	77	42	1	395	622	24	100	2.55e-15	68.9
TRINITY_DN10582_c0_g1_i2	CbA_TRINITY_DN18318_c0_g1_i1_g.24158_m.24158	32	225	130	5	134	781	97	307	2.12e-23	100
TRINITY_DN1058_c1_g1_i2	CbA_TRINITY_DN15805_c0_g2_i1_g.16707_m.16707	99.73	370	1	0	273	1382	1	370	0	708
TRINITY_DN1059_c0_g2_i1	CbA_TRINITY_DN20441_c0_g1_i2_g.27717_m.27717	68.707	147	13	1	546	106	130	243	3.96e-60	187
TRINITY_DN1059_c0_g2_i2	CbA_TRINITY_DN20441_c0_g1_i2_g.27717_m.27717	70.714	140	8	1	525	106	137	243	3.73e-60	187
TRINITY_DN1059_c0_g2_i3	CbA_TRINITY_DN20441_c0_g1_i2_g.27717_m.27717	100	50	0	0	255	106	194	243	1.43e-27	102
TRINITY_DN1059_c0_g2_i5	CbA_TRINITY_DN19591_c0_g1_i1_g.2572_m.2572	90	80	8	0	928	689	78	157	2.26e-45	152
TRINITY_DN10607_c0_g1_i1	CbA_TRINITY_DN9316_c0_g2_i1_g.8745_m.8745	79.688	128	1	1	456	839	1	103	2.69e-65	205
TRINITY_DN10607_c0_g1_i2	CbA_TRINITY_DN9316_c0_g2_i1_g.8745_m.8745	99.029	103	1	0	456	764	1	103	1.31e-70	218
TRINITY_DN1061_c0_g1_i1	CbA_TRINITY_DN17231_c0_g2_i2_g.35386_m.35386	99.659	293	1	0	913	35	1	293	1.59e-171	478
TRINITY_DN10634_c1_g1_i1	CbA_TRINITY_DN27439_c0_g1_i1_g.35752_m.35752	100	117	0	0	101	451	1	117	6.05e-74	219
TRINITY_DN10635_c1_g1_i2	CbA_TRINITY_DN17546_c0_g1_i1_g.23837_m.23837	65.625	288	97	2	608	1468	3	289	3.2e-113	338
TRINITY_DN10638_c0_g1_i1	CbA_TRINITY_DN16291_c0_g1_i3_g.20429_m.20429	99.023	307	3	0	78	998	3	309	0	578
TRINITY_DN10638_c0_g1_i2	CbA_TRINITY_DN16291_c0_g1_i3_g.20429_m.20429	98.565	209	3	0	78	704	3	211	1.7e-160	380
TRINITY_DN10641_c0_g1_i2	CbA_TRINITY_DN8490_c0_g1_i1_g.28159_m.28159	100	476	0	0	445	1872	1	476	0	988
TRINITY_DN10647_c0_g1_i1	CbA_TRINITY_DN9507_c0_g3_i1_g.32101_m.32101	100	232	0	0	675	1370	14	245	2.55e-138	410
TRINITY_DN10647_c0_g1_i2	CbA_TRINITY_DN9507_c0_g1_i1_g.32100_m.32100	95.181	166	8	0	360	857	1	166	1.7e-71	219
TRINITY_DN1067_c0_g1_i13	CbA_TRINITY_DN14880_c0_g1_i2_g.2587_m.2587	90.012	861	19	5	528	3083	2	804	0	1439
TRINITY_DN1067_c0_g1_i17	CbA_TRINITY_DN14880_c0_g1_i2_g.2587_m.2587	95.364	453	13	2	1192	2526	352	804	0	793
TRINITY_DN1067_c0_g1_i2	CbA_TRINITY_DN14880_c0_g1_i2_g.2587_m.2587	96.859	764	15	3	528	2792	2	765	0	1419
TRINITY_DN1067_c0_g1_i3	CbA_TRINITY_DN14880_c0_g1_i2_g.2587_m.2587	89.803	863	19	5	528	3089	2	804	0	1433
TRINITY_DN1067_c0_g1_i4	CbA_TRINITY_DN14880_c0_g1_i2_g.2587_m.2587	96.642	804	18	3	141	2525	1	804	0	1469
TRINITY_DN1067_c0_g1_i5	CbA_TRINITY_DN14880_c0_g1_i2_g.2587_m.2587	97.443	352	8	1	146	1198	6	357	0	707
TRINITY_DN1067_c0_g1_i8	CbA_TRINITY_DN14880_c0_g1_i2_g.2587_m.2587	96.513	803	19	3	528	2909	2	804	0	1466
TRINITY_DN10698_c0_g1_i1	CbA_TRINITY_DN11924_c0_g1_i1_g.18906_m.18906	61.844	553	179	6	17	1648	25	554	0	655
TRINITY_DN10714_c5_g1_i1	CbA_TRINITY_DN19742_c0_g1_i1_g.21558_m.21558	100	356	0	0	227	1294	17	372	0	634
TRINITY_DN10715_c0_g1_i1	CbA_TRINITY_DN27025_c0_g1_i1_g.20195_m.20195	100	276	0	0	96	923	1	276	0	572
TRINITY_DN10738_c0_g1_i1	CbA_TRINITY_DN11707_c0_g1_i1_g.34540_m.34540	100	166	0	0	472	969	147	312	2.38e-101	303
TRINITY_DN10738_c0_g1_i2	CbA_TRINITY_DN11707_c0_g1_i1_g.34540_m.34540	100	312	0	0	116	1051	1	312	2.59e-173	486
TRINITY_DN1074_c0_g1_i1	CbA_TRINITY_DN18812_c0_g1_i7_g.7718_m.7718	98.667	150	2	0	161	610	92	241	6.77e-111	318
TRINITY_DN1074_c0_g1_i15	CbA_TRINITY_DN18812_c0_g1_i7_g.7718_m.7718	100	85	0	0	847	1101	95	179	6.55e-55	182
TRINITY_DN1074_c0_g1_i19	CbA_TRINITY_DN18812_c0_g1_i7_g.7718_m.7718	94.161	137	0	1	172	558	71	207	3.29e-93	270
TRINITY_DN1074_c0_g1_i2	CbA_TRINITY_DN18812_c0_g1_i7_g.7718_m.7718	99.091	110	1	0	172	501	71	180	2.77e-77	233
TRINITY_DN1074_c0_g1_i22	CbA_TRINITY_DN18812_c0_g1_i7_g.7718_m.7718	100	146	0	0	335	772	34	179	1.06e-108	307
TRINITY_DN1074_c0_g1_i24	CbA_TRINITY_DN18812_c0_g1_i7_g.7718_m.7718	95.484	155	2	1	161	625	92	241	1.63e-108	313
TRINITY_DN1074_c0_g1_i3	CbA_TRINITY_DN18812_c0_g1_i7_g.7718_m.7718	100	171	0	0	172	684	71	241	4.44e-129	365
TRINITY_DN1074_c0_g1_i6	CbA_TRINITY_DN18812_c0_g1_i7_g.7718_m.7718	100	146	0	0	304	741	34	179	1.01e-108	307
TRINITY_DN1074_c0_g1_i9	CbA_TRINITY_DN18812_c0_g1_i7_g.7718_m.7718	97.653	213	0	1	304	942	34	241	2.54e-154	433
TRINITY_DN10753_c0_g1_i1	CbA_TRINITY_DN10793_c0_g2_i1_g.15911_m.15911	100	468	0	0	167	1570	1	468	0	957
TRINITY_DN10753_c0_g1_i2	CbA_TRINITY_DN10793_c0_g2_i1_g.15911_m.15911	100	468	0	0	167	1570	1	468	0	957
TRINITY_DN10822_c0_g1_i2	CbA_TRINITY_DN19204_c0_g2_i1_g.20596_m.20596	63.636	220	60	4	716	1339	1	212	6.23e-86	269
TRINITY_DN10827_c0_g3_i1	CbA_TRINITY_DN7987_c0_g1_i1_g.25158_m.25158	81.739	115	16	3	385	717	2	115	1.13e-59	184
TRINITY_DN10831_c0_g1_i1	CbA_TRINITY_DN18899_c0_g2_i1_g.7704_m.7704	98.765	162	2	0	1215	1700	152	313	4.74e-99	305
TRINITY_DN10831_c0_g1_i10	CbA_TRINITY_DN18899_c0_g2_i1_g.7704_m.7704	95.385	130	6	0	13	402	249	378	1.63e-81	250
TRINITY_DN10831_c0_g1_i11	CbA_TRINITY_DN18899_c0_g2_i1_g.7704_m.7704	80.822	146	1	1	1	438	195	313	3.27e-75	228
TRINITY_DN10831_c0_g1_i2	CbA_TRINITY_DN19166_c0_g1_i2_g.24900_m.24900	100	359	0	0	93	1169	1	359	0	713
TRINITY_DN10831_c0_g1_i3	CbA_TRINITY_DN18899_c0_g2_i1_g.7704_m.7704	82.143	84	15	0	173	424	295	378	3.8e-39	135
TRINITY_DN10831_c0_g1_i6	CbA_TRINITY_DN18899_c0_g2_i1_g.7704_m.7704	100	311	0	0	510	1442	3	313	0	541
TRINITY_DN10831_c0_g1_i8	CbA_TRINITY_DN18899_c0_g2_i1_g.7704_m.7704	95.385	130	6	0	13	402	249	378	1.78e-82	250
TRINITY_DN10834_c0_g1_i3	CbA_TRINITY_DN13029_c0_g1_i1_g.17282_m.17282	98.214	56	1	0	856	689	478	533	1.4e-37	115
TRINITY_DN1084_c0_g1_i11	CbA_TRINITY_DN17862_c0_g1_i16_g.19665_m.19665	100	460	0	0	366	1745	80	539	0	922
TRINITY_DN1084_c0_g1_i12	CbA_TRINITY_DN17862_c0_g1_i16_g.19665_m.19665	99.71	345	1	0	458	1492	1	345	0	660
TRINITY_DN1084_c0_g1_i13	CbA_TRINITY_DN17862_c0_g1_i16_g.19665_m.19665	100	539	0	0	458	2074	1	539	0	1028
TRINITY_DN1084_c0_g1_i14	CbA_TRINITY_DN11412_c0_g2_i3_g.15613_m.15613	97.712	306	7	0	5520	6437	1	306	0	621
TRINITY_DN1084_c0_g1_i6	CbA_TRINITY_DN17862_c0_g1_i16_g.19665_m.19665	100	196	0	0	1	588	345	540	1.13e-128	373
TRINITY_DN1084_c0_g1_i9	CbA_TRINITY_DN17862_c0_g1_i16_g.19665_m.19665	100	390	0	0	2178	3347	150	539	0	778
TRINITY_DN1084_c1_g1_i1	CbA_TRINITY_DN14680_c0_g2_i3_g.3152_m.3152	98.058	309	3	1	68	994	13	318	0	580
TRINITY_DN1084_c1_g1_i2	CbA_TRINITY_DN14680_c0_g2_i3_g.3152_m.3152	96.875	192	3	1	894	1469	130	318	1.41e-113	340
TRINITY_DN10869_c0_g1_i1	CbA_TRINITY_DN12383_c0_g1_i2_g.10201_m.10201	73.684	152	33	4	605	1048	3	151	4.68e-66	207
TRINITY_DN10877_c0_g1_i2	CbA_TRINITY_DN18271_c0_g2_i1_g.1903_m.1903	45.82	622	289	14	415	2202	19	618	1.08e-145	447
TRINITY_DN10885_c1_g1_i2	CbA_TRINITY_DN24522_c0_g1_i1_g.4987_m.4987	99.065	107	1	0	228	548	24	130	1.29e-71	220
TRINITY_DN10898_c0_g1_i1	CbA_TRINITY_DN14674_c0_g2_i1_g.3277_m.3277	100	601	0	0	117	1919	9	609	0	981
TRINITY_DN1092_c0_g1_i1	CbA_TRINITY_DN16717_c0_g2_i1_g.7281_m.7281	100	222	0	0	75	740	1	222	9.93e-168	466
TRINITY_DN1092_c0_g1_i3	CbA_TRINITY_DN16717_c0_g1_i7_g.7280_m.7280	100	205	0	0	140	754	1	205	2.72e-153	434
TRINITY_DN1092_c0_g1_i5	CbA_TRINITY_DN16717_c0_g1_i7_g.7280_m.7280	100	204	0	0	316	927	2	205	2.76e-153	429
TRINITY_DN1092_c0_g1_i6	CbA_TRINITY_DN16717_c0_g1_i7_g.7280_m.7280	100	122	0	0	934	1299	84	205	2.1e-83	256
TRINITY_DN1092_c0_g1_i7	CbA_TRINITY_DN16717_c0_g1_i7_g.7280_m.7280	100	205	0	0	157	771	1	205	3.5e-155	432
TRINITY_DN1092_c0_g1_i8	CbA_TRINITY_DN16717_c0_g1_i7_g.7280_m.7280	100	122	0	0	1107	1472	84	205	1.01e-82	256
TRINITY_DN1092_c0_g1_i9	CbA_TRINITY_DN16717_c0_g2_i1_g.7281_m.7281	100	222	0	0	140	805	1	222	1.72e-168	469
TRINITY_DN10978_c0_g1_i1	CbA_TRINITY_DN11312_c0_g3_i2_g.11222_m.11222	47.256	328	145	9	1564	2490	1	319	1.26e-70	236
TRINITY_DN10997_c0_g1_i1	CbA_TRINITY_DN1491_c0_g2_i1_g.14260_m.14260	99.363	157	1	0	130	600	1	157	2.05e-112	324
TRINITY_DN10999_c0_g2_i1	CbA_TRINITY_DN20732_c0_g2_i1_g.30991_m.30991	100	486	0	0	155	1612	1	486	0	912
TRINITY_DN10999_c0_g2_i2	CbA_TRINITY_DN20732_c0_g2_i1_g.30991_m.30991	99.099	333	3	0	715	1713	154	486	0	612
TRINITY_DN10999_c0_g2_i3	CbA_TRINITY_DN20732_c0_g2_i1_g.30991_m.30991	91.445	526	5	1	155	1732	1	486	0	914
TRINITY_DN10999_c0_g3_i1	CbA_TRINITY_DN20732_c0_g2_i1_g.30991_m.30991	74.464	466	111	4	1	1392	27	486	0	659
TRINITY_DN10_c0_g1_i1	CbA_TRINITY_DN19442_c0_g1_i1_g.18600_m.18600	80.612	784	124	5	293	2596	1	772	0	1184
TRINITY_DN10_c0_g1_i2	CbA_TRINITY_DN19442_c0_g1_i1_g.18600_m.18600	80.612	784	124	5	464	2767	1	772	0	1184
TRINITY_DN10_c0_g1_i3	CbA_TRINITY_DN19442_c0_g1_i1_g.18600_m.18600	99.482	772	4	0	206	2521	1	772	0	1402
TRINITY_DN10_c0_g1_i4	CbA_TRINITY_DN19442_c0_g1_i1_g.18600_m.18600	99.482	772	4	0	735	3050	1	772	0	1402
TRINITY_DN11015_c0_g1_i2	CbA_TRINITY_DN24754_c0_g1_i1_g.18049_m.18049	100	116	0	0	475	822	1	116	5.97e-53	167
TRINITY_DN11040_c1_g1_i1	CbA_TRINITY_DN6715_c0_g1_i1_g.20155_m.20155	100	273	0	0	108	926	1	273	1.86e-159	449
TRINITY_DN11051_c0_g2_i1	CbA_TRINITY_DN21899_c0_g1_i1_g.2133_m.2133	99.167	120	1	0	383	742	19	138	2.35e-56	178
TRINITY_DN11051_c0_g2_i3	CbA_TRINITY_DN16091_c0_g1_i1_g.5874_m.5874	65.672	335	84	11	387	1316	2	330	1.5e-92	284
TRINITY_DN11055_c0_g2_i2	CbA_TRINITY_DN642_c0_g1_i1_g.9661_m.9661	100	136	0	0	336	743	1	136	3.14e-95	279
TRINITY_DN11055_c0_g2_i3	CbA_TRINITY_DN642_c0_g1_i1_g.9661_m.9661	100	27	0	0	336	416	1	27	8.01e-12	58.9
TRINITY_DN11055_c0_g2_i4	CbA_TRINITY_DN642_c0_g1_i1_g.9661_m.9661	100	109	0	0	86	412	28	136	5.28e-75	224
TRINITY_DN11055_c0_g2_i5	CbA_TRINITY_DN642_c0_g1_i1_g.9661_m.9661	75	136	0	1	336	641	1	136	3.86e-63	196
TRINITY_DN11090_c0_g1_i1	CbA_TRINITY_DN15811_c0_g1_i1_g.16835_m.16835	100	235	0	0	1	705	2	236	5.35e-137	387
TRINITY_DN11108_c0_g1_i10	CbA_TRINITY_DN7939_c0_g2_i1_g.25199_m.25199	100	254	0	0	56	817	2	255	8.27e-161	437
TRINITY_DN11108_c0_g1_i4	CbA_TRINITY_DN7939_c0_g2_i1_g.25199_m.25199	100	209	0	0	56	682	2	210	2.01e-156	342
TRINITY_DN11108_c0_g1_i6	CbA_TRINITY_DN7939_c0_g2_i1_g.25199_m.25199	99.683	315	1	0	53	997	1	315	0	563
TRINITY_DN11145_c0_g1_i1	CbA_TRINITY_DN15289_c0_g1_i1_g.11393_m.11393	100	299	0	0	195	1091	1	299	0	507
TRINITY_DN11159_c1_g1_i1	CbA_TRINITY_DN19027_c0_g1_i12_g.35205_m.35205	87.912	182	21	1	326	868	65	246	2.15e-92	286
TRINITY_DN11159_c1_g1_i5	CbA_TRINITY_DN19027_c0_g1_i12_g.35205_m.35205	87.912	182	21	1	326	868	65	246	1.05e-92	286
TRINITY_DN1117_c0_g1_i1	CbA_TRINITY_DN16128_c0_g2_i1_g.12960_m.12960	99.749	399	1	0	40	1236	1	399	0	754
TRINITY_DN1119_c2_g1_i1	CbA_TRINITY_DN17379_c0_g1_i2_g.5784_m.5784	100	144	0	0	56	487	39	182	1.72e-88	267
TRINITY_DN11227_c0_g2_i1	CbA_TRINITY_DN645_c0_g1_i1_g.9669_m.9669	48.649	148	49	4	383	793	23	154	8.08e-24	94.4
TRINITY_DN1122_c0_g2_i1	CbA_TRINITY_DN19576_c0_g1_i1_g.2390_m.2390	100	332	0	0	732	1727	1	332	0	666
TRINITY_DN11256_c0_g1_i1	CbA_TRINITY_DN15819_c0_g2_i1_g.16805_m.16805	36.806	144	86	3	1147	1563	70	213	3.37e-15	77.4
TRINITY_DN1125_c0_g1_i3	CbA_TRINITY_DN1098_c0_g1_i1_g.23870_m.23870	55.882	68	17	3	139	315	40	103	3.73e-13	65.1
TRINITY_DN11261_c0_g1_i1	CbA_TRINITY_DN204_c0_g1_i1_g.34823_m.34823	100	119	0	0	161	517	1	119	9.4e-74	216
TRINITY_DN11261_c0_g1_i2	CbA_TRINITY_DN204_c0_g1_i1_g.34823_m.34823	100	43	0	0	161	289	1	43	1.57e-24	94.4
TRINITY_DN11261_c0_g1_i3	CbA_TRINITY_DN204_c0_g1_i1_g.34823_m.34823	96.97	99	3	0	161	457	1	99	1.55e-55	172
TRINITY_DN1127_c0_g1_i11	CbA_TRINITY_DN12026_c0_g1_i2_g.24731_m.24731	100	461	0	0	650	2032	1	461	0	936
TRINITY_DN1127_c0_g1_i20	CbA_TRINITY_DN12026_c0_g2_i1_g.24732_m.24732	99.537	216	1	0	806	1453	37	252	0	435
TRINITY_DN1127_c0_g1_i25	CbA_TRINITY_DN12026_c0_g1_i2_g.24731_m.24731	100	461	0	0	649	2031	1	461	0	935
TRINITY_DN1127_c0_g1_i3	CbA_TRINITY_DN12026_c0_g1_i2_g.24731_m.24731	100	461	0	0	565	1947	1	461	0	935
TRINITY_DN1127_c0_g1_i4	CbA_TRINITY_DN12026_c0_g1_i2_g.24731_m.24731	95.052	485	0	1	565	2019	1	461	0	921
TRINITY_DN1127_c0_g1_i6	CbA_TRINITY_DN12026_c0_g2_i1_g.24732_m.24732	86.957	69	9	0	82	288	283	351	8.55e-36	125
TRINITY_DN1127_c0_g1_i8	CbA_TRINITY_DN12026_c0_g1_i2_g.24731_m.24731	92.987	385	4	2	566	1720	1	362	0	706
TRINITY_DN11293_c0_g1_i2	CbA_TRINITY_DN21260_c0_g1_i10_g.14947_m.14947	90.667	225	1	1	2561	3235	1	205	1.11e-119	369
TRINITY_DN11293_c0_g1_i3	CbA_TRINITY_DN20626_c0_g13_i1_g.19862_m.19862	37.57	535	270	8	500	2089	48	523	5.42e-93	303
TRINITY_DN11293_c0_g1_i5	CbA_TRINITY_DN21260_c0_g1_i10_g.14947_m.14947	90.667	225	1	1	2951	3625	1	205	1.65e-118	368
TRINITY_DN11293_c0_g1_i6	CbA_TRINITY_DN21260_c0_g1_i10_g.14947_m.14947	90.667	225	1	1	2645	3319	1	205	1.86e-119	369
TRINITY_DN11380_c2_g1_i1	CbA_TRINITY_DN8375_c0_g1_i1_g.28784_m.28784	100	199	0	0	582	1178	4	202	3.89e-143	411
TRINITY_DN11380_c2_g1_i3	CbA_TRINITY_DN8375_c0_g1_i1_g.28784_m.28784	100	199	0	0	582	1178	4	202	4.09e-145	410
TRINITY_DN11392_c0_g1_i1	CbA_TRINITY_DN16294_c0_g1_i1_g.20434_m.20434	99.412	170	1	0	320	829	1	170	2.83e-72	225
TRINITY_DN11392_c0_g1_i2	CbA_TRINITY_DN16294_c0_g1_i1_g.20434_m.20434	100	107	0	0	320	640	1	107	7.88e-59	191
TRINITY_DN11392_c0_g1_i4	CbA_TRINITY_DN16294_c0_g1_i1_g.20434_m.20434	99.412	170	1	0	320	829	1	170	1.16e-69	225
TRINITY_DN11410_c0_g1_i1	CbA_TRINITY_DN17554_c0_g1_i1_g.23725_m.23725	43.709	604	299	8	181	1938	64	644	2.81e-152	459
TRINITY_DN11417_c0_g1_i1	CbA_TRINITY_DN12713_c0_g3_i1_g.18168_m.18168	99.627	268	1	0	80	883	1	268	0	553
TRINITY_DN11422_c0_g1_i2	CbA_TRINITY_DN14311_c0_g1_i3_g.29799_m.29799	100	207	0	0	636	1256	1	207	2.28e-126	368
TRINITY_DN11425_c0_g1_i1	CbA_TRINITY_DN18378_c0_g2_i3_g.24117_m.24117	73.05	141	29	2	731	1126	2	142	5.46e-51	168
TRINITY_DN1143_c0_g1_i1	CbA_TRINITY_DN19859_c0_g1_i2_g.29919_m.29919	100	131	0	0	399	791	106	236	2.95e-85	274
TRINITY_DN1143_c0_g1_i10	CbA_TRINITY_DN19859_c0_g1_i2_g.29919_m.29919	79.832	238	42	2	217	927	1	233	2.12e-161	382
TRINITY_DN1143_c0_g1_i11	CbA_TRINITY_DN19859_c0_g1_i2_g.29919_m.29919	98.739	238	3	0	476	1189	106	343	0	489
TRINITY_DN1143_c0_g1_i13	CbA_TRINITY_DN19859_c0_g1_i2_g.29919_m.29919	80.083	241	42	2	217	936	1	236	2.94e-133	388
TRINITY_DN1143_c0_g1_i15	CbA_TRINITY_DN19859_c0_g1_i2_g.29919_m.29919	99.231	260	2	0	551	1330	106	365	0	535
TRINITY_DN1143_c0_g1_i16	CbA_TRINITY_DN19859_c0_g1_i2_g.29919_m.29919	99.231	260	2	0	476	1255	106	365	0	535
TRINITY_DN1143_c0_g1_i17	CbA_TRINITY_DN19859_c0_g1_i2_g.29919_m.29919	99.231	260	2	0	551	1330	106	365	0	535
TRINITY_DN1143_c0_g1_i2	CbA_TRINITY_DN19859_c0_g1_i2_g.29919_m.29919	98.739	238	3	0	399	1112	106	343	5.23e-170	489
TRINITY_DN1143_c0_g1_i4	CbA_TRINITY_DN19859_c0_g1_i2_g.29919_m.29919	99.231	260	2	0	399	1178	106	365	0	535
TRINITY_DN1143_c0_g1_i5	CbA_TRINITY_DN19859_c0_g1_i2_g.29919_m.29919	79.832	238	42	2	217	927	1	233	4.35e-138	382
TRINITY_DN1143_c0_g1_i6	CbA_TRINITY_DN19859_c0_g1_i2_g.29919_m.29919	99.231	260	2	0	399	1178	106	365	0	535
TRINITY_DN1143_c0_g1_i8	CbA_TRINITY_DN19859_c0_g1_i2_g.29919_m.29919	83.862	347	50	2	217	1254	1	342	0	590
TRINITY_DN11445_c0_g1_i3	CbA_TRINITY_DN24157_c0_g1_i1_g.21306_m.21306	99.367	316	2	0	254	1201	1	316	8.91e-155	442
TRINITY_DN1145_c1_g2_i1	CbA_TRINITY_DN19387_c0_g2_i1_g.32480_m.32480	55.591	635	219	12	328	2220	1	576	0	555
TRINITY_DN1145_c1_g2_i3	CbA_TRINITY_DN19387_c0_g2_i1_g.32480_m.32480	59.756	656	228	11	328	2283	1	624	0	657
TRINITY_DN1145_c1_g2_i5	CbA_TRINITY_DN19387_c0_g2_i1_g.32480_m.32480	59.756	656	228	11	328	2283	1	624	0	657
TRINITY_DN1145_c1_g2_i7	CbA_TRINITY_DN19387_c0_g2_i1_g.32480_m.32480	58.059	608	219	11	328	2139	1	576	0	572
TRINITY_DN11506_c0_g2_i1	CbA_TRINITY_DN15932_c0_g1_i2_g.8308_m.8308	99.501	401	2	0	110	1312	1	401	0	801
TRINITY_DN11516_c0_g1_i1	CbA_TRINITY_DN17586_c0_g1_i1_g.23771_m.23771	97.619	336	6	1	201	1202	1	336	0	608
TRINITY_DN1151_c0_g1_i1	CbA_TRINITY_DN16137_c0_g1_i1_g.13020_m.13020	100	499	0	0	156	1652	18	516	0	962
TRINITY_DN1151_c0_g1_i2	CbA_TRINITY_DN11133_c0_g2_i1_g.30544_m.30544	71.795	156	11	1	432	899	22	144	7.83e-67	209
TRINITY_DN1151_c0_g1_i3	CbA_TRINITY_DN16137_c0_g1_i1_g.13020_m.13020	93.421	532	2	1	156	1751	18	516	0	935
TRINITY_DN11563_c0_g1_i14	CbA_TRINITY_DN20396_c1_g1_i6_g.16478_m.16478	99.647	567	2	0	351	2051	1	567	0	1181
TRINITY_DN11563_c0_g1_i15	CbA_TRINITY_DN19565_c0_g2_i1_g.2574_m.2574	43.767	361	174	6	218	1243	1	351	9.38e-92	280
TRINITY_DN11563_c0_g1_i2	CbA_TRINITY_DN20396_c1_g1_i6_g.16478_m.16478	98	50	1	0	127	276	518	567	5.75e-25	100
TRINITY_DN11563_c0_g1_i4	CbA_TRINITY_DN20396_c1_g1_i6_g.16478_m.16478	100	492	0	0	62	1537	76	567	0	1028
TRINITY_DN11563_c0_g1_i7	CbA_TRINITY_DN20396_c1_g1_i6_g.16478_m.16478	98.674	377	5	0	348	1478	1	377	0	781
TRINITY_DN11563_c0_g1_i9	CbA_TRINITY_DN20396_c1_g1_i6_g.16478_m.16478	99.647	567	2	0	348	2048	1	567	0	1181
TRINITY_DN11590_c0_g2_i3	CbA_TRINITY_DN22888_c0_g1_i1_g.13521_m.13521	99.01	101	1	0	1190	888	1	101	3.33e-64	202
TRINITY_DN11603_c0_g1_i1	CbA_TRINITY_DN7987_c0_g1_i1_g.25158_m.25158	49.533	107	51	2	403	720	2	106	5.78e-27	102
TRINITY_DN11628_c0_g1_i1	CbA_TRINITY_DN16267_c2_g1_i3_g.20314_m.20314	96.552	29	1	0	343	429	13	41	7.29e-13	63.5
TRINITY_DN11631_c0_g1_i1	CbA_TRINITY_DN18992_c0_g1_i1_g.23104_m.23104	44.15	453	238	9	316	1641	63	511	2.65e-118	365
TRINITY_DN11639_c0_g1_i1	CbA_TRINITY_DN19048_c0_g1_i2_g.35072_m.35072	100	405	0	0	433	1647	1	405	0	816
TRINITY_DN1163_c0_g1_i1	CbA_TRINITY_DN16268_c0_g1_i1_g.20382_m.20382	73.036	471	115	6	268	1653	1	468	0	696
TRINITY_DN1163_c0_g1_i2	CbA_TRINITY_DN16268_c0_g1_i1_g.20382_m.20382	71.975	471	120	6	268	1653	1	468	0	687
TRINITY_DN11642_c0_g1_i1	CbA_TRINITY_DN11632_c0_g1_i1_g.13294_m.13294	100	171	0	0	265	777	29	199	1.19e-70	222
TRINITY_DN1164_c1_g1_i1	CbA_TRINITY_DN21098_c0_g1_i3_g.4567_m.4567	60.274	73	25	1	707	925	188	256	2.75e-18	84.3
TRINITY_DN1164_c1_g1_i10	CbA_TRINITY_DN19085_c1_g1_i2_g.35264_m.35264	68.989	445	136	2	1739	3073	1	443	0	603
TRINITY_DN1164_c1_g1_i13	CbA_TRINITY_DN19085_c1_g1_i2_g.35264_m.35264	67.183	323	79	1	726	1694	1	296	1.87e-148	434
TRINITY_DN1164_c1_g1_i14	CbA_TRINITY_DN21098_c0_g1_i3_g.4567_m.4567	80.423	189	37	0	108	674	1	189	3.63e-112	321
TRINITY_DN1164_c1_g1_i17	CbA_TRINITY_DN19085_c1_g1_i2_g.35264_m.35264	71.658	374	106	0	1822	2943	1	374	1.42e-180	543
TRINITY_DN1164_c1_g1_i21	CbA_TRINITY_DN21098_c0_g2_i1_g.4568_m.4568	76.033	121	29	0	81	443	4	124	1.76e-59	191
TRINITY_DN1164_c1_g1_i24	CbA_TRINITY_DN19085_c1_g1_i2_g.35264_m.35264	73.311	296	79	0	569	1456	1	296	8.65e-156	449
TRINITY_DN1164_c1_g1_i3	CbA_TRINITY_DN19085_c1_g1_i2_g.35264_m.35264	66.833	401	106	1	569	1771	1	374	0	529
TRINITY_DN1164_c1_g1_i5	CbA_TRINITY_DN21098_c0_g1_i3_g.4567_m.4567	60.274	73	25	1	719	937	188	256	2.8e-18	84.3
TRINITY_DN1164_c1_g1_i6	CbA_TRINITY_DN19085_c1_g1_i2_g.35264_m.35264	68.989	445	136	2	1657	2991	1	443	0	603
TRINITY_DN1164_c1_g1_i8	CbA_TRINITY_DN19085_c1_g1_i2_g.35264_m.35264	68.989	445	136	2	1780	3114	1	443	0	603
TRINITY_DN11651_c0_g1_i1	CbA_TRINITY_DN25939_c0_g1_i1_g.2858_m.2858	100	193	0	0	1817	2395	1	193	2.44e-134	398
TRINITY_DN11674_c0_g1_i1	CbA_TRINITY_DN20451_c0_g1_i4_g.27793_m.27793	99.798	494	1	0	114	1595	1	494	0	1003
TRINITY_DN11676_c0_g1_i2	CbA_TRINITY_DN20639_c0_g1_i2_g.19963_m.19963	45.37	540	259	12	741	2348	57	564	1.59e-130	410
TRINITY_DN11685_c0_g1_i2	CbA_TRINITY_DN19765_c0_g1_i2_g.21668_m.21668	100	252	0	0	179	934	34	285	3.55e-111	332
TRINITY_DN11688_c0_g1_i1	CbA_TRINITY_DN4885_c0_g2_i1_g.32968_m.32968	99.448	181	1	0	219	761	1	181	1.42e-114	335
TRINITY_DN11756_c0_g2_i2	CbA_TRINITY_DN23772_c0_g1_i1_g.7669_m.7669	100	113	0	0	1067	1405	1	113	2.53e-74	234
TRINITY_DN11758_c0_g1_i1	CbA_TRINITY_DN17209_c0_g1_i1_g.35408_m.35408	100	316	0	0	199	1146	1	316	0	637
TRINITY_DN11777_c0_g1_i1	CbA_TRINITY_DN15879_c0_g1_i1_g.16803_m.16803	99.663	297	1	0	288	1178	1	297	0	617
TRINITY_DN11818_c1_g1_i1	CbA_TRINITY_DN2512_c0_g2_i1_g.30649_m.30649	96.591	88	3	0	263	526	12	99	1.95e-48	166
TRINITY_DN11838_c0_g1_i1	CbA_TRINITY_DN18276_c0_g1_i1_g.1907_m.1907	80.438	593	84	10	208	1935	1	578	0	863
TRINITY_DN11847_c0_g1_i1	CbA_TRINITY_DN21212_c1_g4_i4_g.14745_m.14745	52.5	120	4	3	3	362	336	402	2.6e-28	105
TRINITY_DN11857_c0_g1_i1	CbA_TRINITY_DN10993_c0_g1_i1_g.27358_m.27358	99.138	232	2	0	347	1042	1	232	1.95e-124	361
TRINITY_DN11874_c0_g1_i2	CbA_TRINITY_DN17145_c0_g1_i1_g.31967_m.31967	100	499	0	0	338	1834	1	499	0	1030
TRINITY_DN11899_c1_g1_i1	CbA_TRINITY_DN13461_c0_g1_i1_g.5447_m.5447	45.455	143	78	0	423	851	57	199	5.15e-42	151
TRINITY_DN11942_c0_g1_i1	CbA_TRINITY_DN16558_c0_g1_i1_g.17223_m.17223	99.015	203	2	0	104	712	42	244	6.92e-108	319
TRINITY_DN11_c2_g1_i3	CbA_TRINITY_DN11752_c0_g1_i1_g.34537_m.34537	98.737	475	3	1	1760	3184	1	472	0	911
TRINITY_DN12035_c0_g1_i1	CbA_TRINITY_DN19421_c1_g1_i3_g.18553_m.18553	100	368	0	0	1045	2148	1	368	0	544
TRINITY_DN12035_c0_g1_i2	CbA_TRINITY_DN19421_c1_g1_i3_g.18553_m.18553	100	368	0	0	845	1948	1	368	0	548
TRINITY_DN12035_c0_g1_i3	CbA_TRINITY_DN19421_c1_g1_i3_g.18553_m.18553	100	373	0	0	1045	2163	1	373	0	555
TRINITY_DN12035_c0_g1_i4	CbA_TRINITY_DN19421_c1_g1_i3_g.18553_m.18553	100	373	0	0	845	1963	1	373	0	558
TRINITY_DN1203_c0_g1_i10	CbA_TRINITY_DN13152_c0_g2_i1_g.24307_m.24307	99.27	137	1	0	561	971	1	137	4.34e-101	241
TRINITY_DN1203_c0_g1_i12	CbA_TRINITY_DN13152_c0_g2_i1_g.24307_m.24307	71.333	150	3	2	555	1004	1	110	5.67e-93	195
TRINITY_DN1203_c0_g1_i13	CbA_TRINITY_DN13152_c0_g2_i1_g.24307_m.24307	100	104	0	0	914	1225	99	202	4.62e-102	222
TRINITY_DN1203_c0_g1_i5	CbA_TRINITY_DN13152_c0_g2_i1_g.24307_m.24307	99.27	137	1	0	639	1049	1	137	3.68e-101	242
TRINITY_DN1203_c0_g1_i6	CbA_TRINITY_DN13152_c0_g2_i1_g.24307_m.24307	99.138	116	1	0	1012	1359	87	202	5.34e-112	243
TRINITY_DN1203_c0_g1_i7	CbA_TRINITY_DN13152_c0_g2_i1_g.24307_m.24307	100	104	0	0	836	1147	99	202	4.83e-102	222
TRINITY_DN12057_c2_g1_i1	CbA_TRINITY_DN25808_c0_g1_i1_g.22870_m.22870	98.913	92	1	0	3	278	10	101	1.84e-58	178
TRINITY_DN1206_c3_g2_i2	CbA_TRINITY_DN14205_c0_g2_i1_g.23557_m.23557	99.692	325	1	0	213	1187	8	332	0	629
TRINITY_DN12103_c0_g1_i1	CbA_TRINITY_DN19996_c0_g2_i2_g.12021_m.12021	97.175	177	5	0	1	531	89	265	3.04e-92	278
TRINITY_DN1211_c0_g1_i2	CbA_TRINITY_DN15427_c1_g2_i1_g.3519_m.3519	100	219	0	0	109	765	1	219	4.16e-131	372
TRINITY_DN1211_c0_g1_i3	CbA_TRINITY_DN15427_c1_g1_i1_g.3518_m.3518	93.333	150	10	0	570	1019	77	226	7.48e-81	249
TRINITY_DN1211_c0_g1_i5	CbA_TRINITY_DN15427_c1_g1_i1_g.3518_m.3518	100	132	0	0	109	504	1	132	5.46e-79	249
TRINITY_DN1211_c0_g1_i6	CbA_TRINITY_DN15427_c1_g1_i1_g.3518_m.3518	100	89	0	0	109	375	1	89	7.99e-60	189
TRINITY_DN1211_c0_g1_i8	CbA_TRINITY_DN15427_c1_g1_i1_g.3518_m.3518	100	132	0	0	109	504	1	132	4.39e-78	249
TRINITY_DN1211_c2_g1_i1	CbA_TRINITY_DN9905_c0_g1_i1_g.29301_m.29301	98.844	173	1	1	20	535	1	173	8.84e-91	268
TRINITY_DN1211_c3_g2_i1	CbA_TRINITY_DN16101_c0_g1_i1_g.12954_m.12954	100	360	0	0	672	1751	1	360	0	614
TRINITY_DN1211_c3_g2_i2	CbA_TRINITY_DN16101_c0_g1_i1_g.12954_m.12954	100	360	0	0	400	1479	1	360	0	614
TRINITY_DN12154_c0_g1_i1	CbA_TRINITY_DN23380_c0_g1_i1_g.28318_m.28318	100	112	0	0	252	587	1	112	7.55e-38	129
TRINITY_DN12186_c0_g2_i2	CbA_TRINITY_DN18418_c0_g1_i1_g.32735_m.32735	56.997	393	142	7	545	1648	37	427	6.03e-159	462
TRINITY_DN1220_c0_g1_i1	CbA_TRINITY_DN14375_c0_g2_i2_g.29767_m.29767	59.394	330	115	9	659	1630	1	317	1.32e-117	359
TRINITY_DN1220_c0_g1_i2	CbA_TRINITY_DN14375_c0_g2_i2_g.29767_m.29767	59.394	330	115	9	325	1296	1	317	6.61e-119	359
TRINITY_DN1221_c1_g1_i1	CbA_TRINITY_DN21475_c3_g2_i3_g.977_m.977	85.965	114	14	1	51	386	6	119	3.25e-52	165
TRINITY_DN1221_c1_g1_i3	CbA_TRINITY_DN21475_c3_g2_i3_g.977_m.977	68.531	143	14	2	51	473	6	119	4.34e-54	171
TRINITY_DN1221_c1_g1_i4	CbA_TRINITY_DN21475_c3_g2_i3_g.977_m.977	94.898	98	5	0	159	452	22	119	8.02e-52	165
TRINITY_DN12231_c0_g1_i1	CbA_TRINITY_DN7391_c0_g1_i1_g.17599_m.17599	100	191	0	0	472	1044	1	191	5.23e-139	397
TRINITY_DN1227_c0_g1_i11	CbA_TRINITY_DN21512_c0_g1_i6_g.7023_m.7023	78.168	1026	91	7	224	3235	1	915	0	1434
TRINITY_DN1227_c0_g1_i15	CbA_TRINITY_DN21512_c0_g1_i6_g.7023_m.7023	77.128	787	91	5	224	2518	1	720	0	1090
TRINITY_DN1227_c0_g1_i16	CbA_TRINITY_DN21512_c0_g1_i6_g.7023_m.7023	84.805	1053	74	7	224	3316	1	989	0	1684
TRINITY_DN1227_c0_g1_i18	CbA_TRINITY_DN21512_c0_g1_i6_g.7023_m.7023	98.607	718	8	1	224	2371	1	718	0	1368
TRINITY_DN1227_c0_g1_i2	CbA_TRINITY_DN21512_c0_g1_i6_g.7023_m.7023	82.886	1081	76	7	224	3415	1	989	0	1691
TRINITY_DN1227_c0_g1_i20	CbA_TRINITY_DN21512_c0_g1_i6_g.7023_m.7023	85.565	1053	71	6	224	3331	1	989	0	1709
TRINITY_DN1227_c0_g1_i21	CbA_TRINITY_DN21512_c0_g1_i6_g.7023_m.7023	76.933	789	91	6	224	2524	1	720	0	1087
TRINITY_DN1227_c0_g1_i23	CbA_TRINITY_DN21512_c0_g1_i6_g.7023_m.7023	79.636	1100	91	7	224	3457	1	989	0	1595
TRINITY_DN1227_c0_g1_i24	CbA_TRINITY_DN21512_c0_g1_i6_g.7023_m.7023	82.146	1081	79	8	224	3400	1	989	0	1664
TRINITY_DN1227_c0_g1_i5	CbA_TRINITY_DN21512_c0_g1_i6_g.7023_m.7023	99.029	103	1	0	82	390	719	821	4.07e-62	213
TRINITY_DN1227_c0_g1_i7	CbA_TRINITY_DN21512_c0_g1_i6_g.7023_m.7023	99.029	103	1	0	82	390	719	821	1.34e-62	213
TRINITY_DN1227_c0_g1_i8	CbA_TRINITY_DN21512_c0_g1_i6_g.7023_m.7023	78.168	1026	91	7	224	3235	1	915	0	1434
TRINITY_DN1227_c0_g1_i9	CbA_TRINITY_DN21512_c0_g1_i6_g.7023_m.7023	78.909	1100	94	8	224	3442	1	989	0	1570
TRINITY_DN1229_c0_g1_i1	CbA_TRINITY_DN16184_c1_g1_i3_g.13039_m.13039	99.359	156	1	0	432	899	1	156	1.31e-97	291
TRINITY_DN1229_c0_g1_i2	CbA_TRINITY_DN16184_c1_g1_i3_g.13039_m.13039	99.065	107	1	0	800	1120	1	107	3.27e-61	193
TRINITY_DN1229_c0_g1_i3	CbA_TRINITY_DN16184_c1_g1_i3_g.13039_m.13039	79.054	148	27	3	432	875	1	144	4.2e-60	195
TRINITY_DN12312_c0_g1_i1	CbA_TRINITY_DN17379_c0_g1_i2_g.5784_m.5784	88.732	71	6	1	122	334	1	69	5.3e-25	97.1
TRINITY_DN12370_c0_g1_i1	CbA_TRINITY_DN10987_c0_g2_i1_g.27472_m.27472	57.037	135	58	0	470	874	1	135	7.99e-49	160
TRINITY_DN12378_c0_g1_i1	CbA_TRINITY_DN12414_c0_g1_i2_g.17486_m.17486	99.216	255	1	1	211	975	1	254	1.07e-171	476
TRINITY_DN12389_c0_g1_i1	CbA_TRINITY_DN9617_c0_g1_i1_g.14330_m.14330	100	285	0	0	160	1014	1	285	0	504
TRINITY_DN12393_c0_g4_i1	CbA_TRINITY_DN6380_c0_g1_i1_g.3632_m.3632	100	253	0	0	140	898	3	255	1.8e-144	441
TRINITY_DN1239_c0_g1_i1	CbA_TRINITY_DN19924_c0_g1_i5_g.11791_m.11791	100	122	0	0	973	1338	1	122	1.91e-83	254
TRINITY_DN1239_c0_g1_i10	CbA_TRINITY_DN19924_c0_g1_i5_g.11791_m.11791	100	122	0	0	1069	1434	1	122	2.15e-83	256
TRINITY_DN1239_c0_g1_i2	CbA_TRINITY_DN19924_c0_g1_i5_g.11791_m.11791	100	122	0	0	1220	1585	1	122	1.44e-82	254
TRINITY_DN1239_c0_g1_i3	CbA_TRINITY_DN19924_c0_g1_i5_g.11791_m.11791	100	122	0	0	999	1364	1	122	2.95e-84	257
TRINITY_DN1239_c0_g1_i5	CbA_TRINITY_DN19924_c0_g1_i5_g.11791_m.11791	100	122	0	0	1453	1818	1	122	7.88e-82	254
TRINITY_DN1239_c0_g1_i6	CbA_TRINITY_DN19924_c0_g1_i5_g.11791_m.11791	100	122	0	0	1456	1821	1	122	4.04e-82	256
TRINITY_DN1239_c0_g1_i7	CbA_TRINITY_DN19924_c0_g1_i5_g.11791_m.11791	100	122	0	0	1472	1837	1	122	1.98e-82	256
TRINITY_DN1239_c0_g1_i9	CbA_TRINITY_DN19924_c0_g1_i5_g.11791_m.11791	100	122	0	0	906	1271	1	122	1.3e-84	257
TRINITY_DN123_c0_g1_i1	CbA_TRINITY_DN3066_c0_g2_i1_g.29590_m.29590	72.093	86	22	1	112	363	26	111	1.1e-41	132
TRINITY_DN12409_c0_g1_i2	CbA_TRINITY_DN11740_c0_g1_i1_g.34563_m.34563	100	262	0	0	2040	2825	1	262	0	525
TRINITY_DN1242_c1_g1_i1	CbA_TRINITY_DN840_c0_g1_i1_g.19191_m.19191	100	567	0	0	291	1991	20	586	0	1014
TRINITY_DN1242_c1_g1_i2	CbA_TRINITY_DN840_c0_g1_i1_g.19191_m.19191	100	142	0	0	1132	1557	257	398	3.05e-149	265
TRINITY_DN1242_c1_g1_i4	CbA_TRINITY_DN840_c0_g1_i1_g.19191_m.19191	98.936	94	1	0	105	386	305	398	1.15e-50	168
TRINITY_DN1242_c1_g1_i5	CbA_TRINITY_DN840_c0_g1_i1_g.19191_m.19191	100	330	0	0	1132	2121	257	586	0	571
TRINITY_DN1242_c1_g1_i6	CbA_TRINITY_DN840_c0_g1_i1_g.19191_m.19191	100	379	0	0	291	1427	20	398	0	712
TRINITY_DN12443_c0_g1_i1	CbA_TRINITY_DN6858_c0_g1_i1_g.20685_m.20685	51.02	196	86	2	178	735	34	229	8.82e-63	199
TRINITY_DN1244_c0_g1_i2	CbA_TRINITY_DN18478_c0_g1_i1_g.32677_m.32677	100	172	0	0	139	654	108	279	7.14e-81	246
TRINITY_DN1244_c0_g1_i4	CbA_TRINITY_DN18478_c0_g1_i1_g.32677_m.32677	99.692	325	0	1	178	1152	1	324	0	542
TRINITY_DN1244_c0_g1_i5	CbA_TRINITY_DN18478_c0_g1_i1_g.32677_m.32677	99.496	397	1	1	178	1368	1	396	0	657
TRINITY_DN1244_c0_g1_i7	CbA_TRINITY_DN18478_c0_g1_i1_g.32677_m.32677	99.491	393	1	1	178	1356	1	392	0	651
TRINITY_DN1244_c0_g1_i8	CbA_TRINITY_DN18478_c0_g1_i1_g.32677_m.32677	98.052	308	5	1	178	1101	1	307	0	495
TRINITY_DN1247_c0_g1_i2	CbA_TRINITY_DN20735_c0_g4_i2_g.30998_m.30998	66.841	573	178	5	203	1900	17	584	0	766
TRINITY_DN1252_c0_g2_i1	CbA_TRINITY_DN14256_c0_g2_i1_g.23547_m.23547	96.679	271	8	1	57	869	2	271	0	547
TRINITY_DN12530_c0_g1_i1	CbA_TRINITY_DN13314_c0_g1_i1_g.15222_m.15222	100	208	0	0	337	960	1	208	3.07e-111	322
TRINITY_DN12540_c0_g1_i1	CbA_TRINITY_DN8302_c0_g1_i1_g.28752_m.28752	100	299	0	0	172	1068	1	299	0	559
TRINITY_DN1255_c0_g1_i2	CbA_TRINITY_DN22678_c0_g1_i1_g.5208_m.5208	100	208	0	0	862	1485	1	208	4.2e-153	434
TRINITY_DN12574_c0_g1_i1	CbA_TRINITY_DN13143_c0_g1_i1_g.24274_m.24274	63.69	683	232	4	86	2095	46	725	0	899
TRINITY_DN1261_c0_g2_i1	CbA_TRINITY_DN11889_c0_g1_i1_g.6165_m.6165	62.083	240	87	3	122	841	9	244	8.59e-87	280
TRINITY_DN1262_c1_g2_i1	CbA_TRINITY_DN20807_c0_g1_i3_g.28546_m.28546	64.231	520	171	5	201	1760	1	505	0	589
TRINITY_DN1265_c1_g3_i1	CbA_TRINITY_DN20996_c0_g1_i1_g.11079_m.11079	96.429	28	1	0	512	595	62	89	7.04e-13	63.5
TRINITY_DN12672_c0_g1_i1	CbA_TRINITY_DN15309_c0_g2_i1_g.13181_m.13181	99.059	425	4	0	105	1379	1	425	0	753
TRINITY_DN12687_c0_g2_i1	CbA_TRINITY_DN16355_c0_g1_i1_g.2293_m.2293	100	153	0	0	79	537	7	159	5.9e-107	308
TRINITY_DN12694_c0_g1_i1	CbA_TRINITY_DN10196_c0_g2_i1_g.9969_m.9969	100	144	0	0	157	588	1	144	3.11e-47	162
TRINITY_DN12694_c0_g2_i2	CbA_TRINITY_DN10196_c0_g2_i1_g.9969_m.9969	100	144	0	0	1566	1135	1	144	1.92e-47	162
TRINITY_DN12703_c0_g3_i1	CbA_TRINITY_DN21767_c0_g1_i1_g.21272_m.21272	99.692	325	1	0	556	1530	1	325	6.87e-172	495
TRINITY_DN12708_c0_g1_i1	CbA_TRINITY_DN25368_c0_g1_i1_g.27503_m.27503	58.042	143	47	4	573	974	13	151	6.38e-46	155
TRINITY_DN1270_c1_g1_i1	CbA_TRINITY_DN20212_c0_g2_i8_g.16005_m.16005	100	218	0	0	949	1602	1	218	2.38e-135	397
TRINITY_DN1270_c1_g1_i2	CbA_TRINITY_DN20212_c0_g2_i8_g.16005_m.16005	99.528	212	1	0	1009	1644	7	218	1.21e-131	388
TRINITY_DN1270_c1_g1_i4	CbA_TRINITY_DN20212_c0_g2_i8_g.16005_m.16005	99.528	212	1	0	1480	2115	7	218	1.48e-129	388
TRINITY_DN1270_c1_g1_i5	CbA_TRINITY_DN20212_c0_g2_i8_g.16005_m.16005	99.528	212	1	0	1419	2054	7	218	8.05e-130	388
TRINITY_DN1270_c2_g1_i1	CbA_TRINITY_DN10678_c0_g1_i2_g.11713_m.11713	100	298	0	0	526	1419	30	327	3.46e-178	507
TRINITY_DN1270_c2_g1_i2	CbA_TRINITY_DN10678_c0_g1_i2_g.11713_m.11713	100	320	0	0	340	1299	8	327	5.29e-179	508
TRINITY_DN1271_c0_g1_i1	CbA_TRINITY_DN8525_c0_g1_i1_g.457_m.457	52.273	88	42	0	431	694	19	106	5.41e-20	87
TRINITY_DN1271_c0_g1_i2	CbA_TRINITY_DN8525_c0_g1_i1_g.457_m.457	52.632	76	36	0	554	781	31	106	1.49e-15	74.3
TRINITY_DN1271_c0_g1_i3	CbA_TRINITY_DN8525_c0_g1_i1_g.457_m.457	55.172	87	39	0	354	614	20	106	3.86e-21	90.5
TRINITY_DN1271_c0_g1_i4	CbA_TRINITY_DN8525_c0_g1_i1_g.457_m.457	52.632	76	36	0	554	781	31	106	2.08e-15	73.9
TRINITY_DN1271_c0_g1_i6	CbA_TRINITY_DN8525_c0_g1_i1_g.457_m.457	55.172	87	39	0	354	614	20	106	2.69e-21	90.9
TRINITY_DN1271_c0_g1_i7	CbA_TRINITY_DN8525_c0_g1_i1_g.457_m.457	52.632	76	36	0	86	313	31	106	3.27e-16	74.7
TRINITY_DN1273_c0_g2_i1	CbA_TRINITY_DN20275_c3_g1_i1_g.16012_m.16012	60.599	401	121	12	134	1303	1	375	6.46e-150	434
TRINITY_DN12752_c0_g1_i2	CbA_TRINITY_DN16147_c0_g1_i1_g.12946_m.12946	100	380	0	0	539	1678	11	390	0	541
TRINITY_DN1275_c0_g2_i1	CbA_TRINITY_DN9893_c0_g2_i1_g.16875_m.16875	76.596	188	44	0	685	1248	1	188	2.91e-96	296
TRINITY_DN1275_c0_g2_i2	CbA_TRINITY_DN14638_c0_g2_i1_g.3300_m.3300	96.403	139	5	0	48	464	9	147	4.56e-97	279
TRINITY_DN1275_c0_g2_i3	CbA_TRINITY_DN9893_c0_g2_i1_g.16875_m.16875	74.186	430	111	0	685	1974	1	430	0	646
TRINITY_DN12761_c0_g1_i1	CbA_TRINITY_DN13668_c0_g2_i2_g.22432_m.22432	99.7	333	1	0	263	1261	1	333	1.44e-154	443
TRINITY_DN1278_c2_g2_i1	CbA_TRINITY_DN19448_c0_g1_i2_g.18672_m.18672	100	183	0	0	167	715	12	194	7.59e-99	300
TRINITY_DN1278_c2_g2_i2	CbA_TRINITY_DN19448_c0_g1_i2_g.18672_m.18672	97.81	137	3	0	167	577	12	148	1.72e-77	229
TRINITY_DN1278_c2_g2_i4	CbA_TRINITY_DN19448_c0_g1_i2_g.18672_m.18672	100	183	0	0	167	715	12	194	8.82e-99	300
TRINITY_DN12797_c0_g1_i1	CbA_TRINITY_DN13555_c0_g1_i1_g.31665_m.31665	100	158	0	0	320	793	1	158	2.04e-99	295
TRINITY_DN12839_c0_g2_i1	CbA_TRINITY_DN16395_c0_g2_i1_g.2244_m.2244	57.353	136	56	2	1201	1608	11	144	7.98e-24	97.1
TRINITY_DN12839_c0_g2_i2	CbA_TRINITY_DN16395_c0_g2_i1_g.2244_m.2244	57.353	136	56	2	470	877	11	144	4.19e-24	97.1
TRINITY_DN12839_c0_g2_i3	CbA_TRINITY_DN16395_c0_g2_i1_g.2244_m.2244	57.353	136	56	2	470	877	11	144	3.34e-24	97.1
TRINITY_DN12839_c0_g2_i4	CbA_TRINITY_DN16395_c0_g2_i1_g.2244_m.2244	57.353	136	56	2	271	678	11	144	2.51e-24	97.1
TRINITY_DN12839_c0_g2_i5	CbA_TRINITY_DN16395_c0_g2_i1_g.2244_m.2244	57.353	136	56	2	534	941	11	144	4.7e-24	97.1
TRINITY_DN12839_c0_g2_i6	CbA_TRINITY_DN16395_c0_g2_i1_g.2244_m.2244	57.353	136	56	2	1201	1608	11	144	8.41e-24	97.1
TRINITY_DN12860_c0_g1_i1	CbA_TRINITY_DN9864_c0_g1_i1_g.16922_m.16922	99.614	259	1	0	212	988	1	259	1.07e-142	408
TRINITY_DN12868_c0_g1_i1	CbA_TRINITY_DN20239_c0_g15_i1_g.16136_m.16136	65.937	411	139	1	229	1461	114	523	0	597
TRINITY_DN1286_c4_g1_i1	CbA_TRINITY_DN25273_c0_g1_i1_g.30372_m.30372	84.536	97	15	0	308	598	126	222	1.26e-42	143
TRINITY_DN12914_c0_g1_i1	CbA_TRINITY_DN15649_c0_g2_i1_g.24032_m.24032	99.246	398	3	0	267	1460	1	398	0	691
TRINITY_DN12914_c0_g1_i2	CbA_TRINITY_DN15649_c0_g2_i1_g.24032_m.24032	99.246	398	3	0	267	1460	1	398	0	691
TRINITY_DN12914_c0_g1_i3	CbA_TRINITY_DN15649_c0_g2_i1_g.24032_m.24032	99.246	398	3	0	267	1460	1	398	0	693
TRINITY_DN1292_c0_g1_i1	CbA_TRINITY_DN19850_c0_g1_i3_g.29909_m.29909	100	315	0	0	247	1191	10	324	1.3e-178	503
TRINITY_DN1292_c0_g1_i2	CbA_TRINITY_DN19850_c0_g1_i3_g.29909_m.29909	97.81	274	6	0	247	1068	10	283	6.86e-140	406
TRINITY_DN1292_c0_g1_i5	CbA_TRINITY_DN19850_c0_g1_i3_g.29909_m.29909	100	115	0	0	3	347	81	195	2.03e-62	204
TRINITY_DN1296_c2_g2_i1	CbA_TRINITY_DN15799_c0_g4_i1_g.4119_m.4119	99.321	442	3	0	547	1872	1	442	0	920
TRINITY_DN1296_c2_g2_i10	CbA_TRINITY_DN15799_c0_g4_i1_g.4119_m.4119	99.321	442	3	0	1053	2378	1	442	0	920
TRINITY_DN1296_c2_g2_i11	CbA_TRINITY_DN15799_c0_g4_i1_g.4119_m.4119	100	624	0	0	1053	2924	1	624	0	1302
TRINITY_DN1296_c2_g2_i12	CbA_TRINITY_DN15799_c0_g4_i1_g.4119_m.4119	100	624	0	0	547	2418	1	624	0	1302
TRINITY_DN1296_c2_g2_i13	CbA_TRINITY_DN15799_c0_g4_i1_g.4119_m.4119	100	624	0	0	445	2316	1	624	0	1302
TRINITY_DN1296_c2_g2_i2	CbA_TRINITY_DN15799_c0_g4_i1_g.4119_m.4119	100	624	0	0	652	2523	1	624	0	1302
TRINITY_DN1296_c2_g2_i3	CbA_TRINITY_DN15799_c0_g4_i1_g.4119_m.4119	99.321	442	3	0	1053	2378	1	442	0	920
TRINITY_DN1296_c2_g2_i6	CbA_TRINITY_DN15799_c0_g4_i1_g.4119_m.4119	93.974	531	0	1	1	1593	126	624	0	1028
TRINITY_DN1296_c2_g2_i7	CbA_TRINITY_DN15799_c0_g4_i1_g.4119_m.4119	96.629	534	14	1	1053	2654	1	530	0	1078
TRINITY_DN1297_c0_g3_i1	CbA_TRINITY_DN13310_c0_g1_i1_g.15150_m.15150	46.552	116	49	1	275	622	3	105	6.51e-30	114
TRINITY_DN1297_c0_g3_i2	CbA_TRINITY_DN13310_c0_g1_i1_g.15150_m.15150	52.427	103	49	0	276	584	3	105	8.77e-34	124
TRINITY_DN1297_c0_g3_i3	CbA_TRINITY_DN13310_c0_g1_i1_g.15150_m.15150	52.427	103	49	0	275	583	3	105	8.77e-34	124
TRINITY_DN13046_c0_g1_i1	CbA_TRINITY_DN10571_c0_g1_i1_g.8883_m.8883	62.109	256	91	4	256	1014	4	256	1.13e-109	322
TRINITY_DN13050_c1_g1_i1	CbA_TRINITY_DN19261_c0_g2_i1_g.20513_m.20513	58.478	578	208	4	1861	128	1	546	0	676
TRINITY_DN13115_c0_g1_i1	CbA_TRINITY_DN18756_c0_g3_i2_g.8645_m.8645	99.461	927	4	1	111	2888	1	927	0	1884
TRINITY_DN13115_c0_g1_i2	CbA_TRINITY_DN18756_c0_g3_i2_g.8645_m.8645	81.877	927	162	4	229	2991	1	927	0	1502
TRINITY_DN13115_c0_g1_i3	CbA_TRINITY_DN18756_c0_g1_i1_g.8642_m.8642	99.43	351	2	0	229	1281	1	351	0	629
TRINITY_DN1312_c0_g1_i1	CbA_TRINITY_DN18281_c0_g1_i3_g.1999_m.1999	86.423	383	52	0	329	1477	11	393	0	590
TRINITY_DN1312_c0_g1_i2	CbA_TRINITY_DN18281_c0_g1_i3_g.1999_m.1999	86.26	393	53	1	165	1340	1	393	0	602
TRINITY_DN1312_c0_g2_i1	CbA_TRINITY_DN18281_c0_g1_i3_g.1999_m.1999	98.956	383	4	0	261	1409	11	393	0	686
TRINITY_DN1312_c0_g2_i2	CbA_TRINITY_DN18281_c0_g1_i3_g.1999_m.1999	99.237	393	3	0	140	1318	1	393	0	708
TRINITY_DN1312_c1_g2_i1	CbA_TRINITY_DN11196_c0_g1_i1_g.30578_m.30578	78.977	352	74	0	748	1803	34	385	0	582
TRINITY_DN1312_c1_g2_i3	CbA_TRINITY_DN11196_c0_g1_i1_g.30578_m.30578	78.977	352	74	0	748	1803	34	385	0	582
TRINITY_DN13133_c0_g1_i1	CbA_TRINITY_DN18821_c0_g2_i1_g.7862_m.7862	99.75	400	1	0	520	1719	1	400	0	679
TRINITY_DN13198_c0_g1_i1	CbA_TRINITY_DN2866_c0_g1_i1_g.34186_m.34186	99.725	726	2	0	365	2542	1	726	0	1361
TRINITY_DN13198_c0_g1_i2	CbA_TRINITY_DN2866_c0_g1_i1_g.34186_m.34186	99.739	383	1	0	1740	2888	344	726	0	796
TRINITY_DN13208_c0_g1_i1	CbA_TRINITY_DN7387_c0_g1_i1_g.17636_m.17636	100	188	0	0	2392	2955	1	188	2.82e-129	389
TRINITY_DN13231_c0_g1_i2	CbA_TRINITY_DN19072_c0_g1_i1_g.35202_m.35202	100	179	0	0	231	767	1	179	5.52e-126	359
TRINITY_DN13231_c0_g1_i3	CbA_TRINITY_DN19072_c0_g1_i1_g.35202_m.35202	92.737	179	13	0	244	780	1	179	1.93e-110	320
TRINITY_DN13231_c0_g1_i7	CbA_TRINITY_DN19072_c0_g1_i1_g.35202_m.35202	100	179	0	0	1635	2171	1	179	6.88e-120	359
TRINITY_DN132_c1_g1_i1	CbA_TRINITY_DN14852_c0_g3_i1_g.2726_m.2726	100	149	0	0	578	1024	7	155	7.86e-104	304
TRINITY_DN132_c1_g1_i2	CbA_TRINITY_DN14852_c0_g3_i1_g.2726_m.2726	99.301	143	1	0	661	1089	13	155	7.24e-98	290
TRINITY_DN132_c1_g1_i3	CbA_TRINITY_DN14852_c0_g3_i1_g.2726_m.2726	100	86	0	0	578	835	7	92	2.19e-78	177
TRINITY_DN132_c1_g1_i4	CbA_TRINITY_DN14852_c0_g3_i1_g.2726_m.2726	99.301	143	1	0	470	898	13	155	9.45e-99	290
TRINITY_DN132_c1_g1_i5	CbA_TRINITY_DN14852_c0_g3_i1_g.2726_m.2726	100	149	0	0	1247	1693	7	155	1.72e-101	305
TRINITY_DN132_c1_g1_i6	CbA_TRINITY_DN14852_c0_g3_i1_g.2726_m.2726	100	86	0	0	1078	1335	7	92	3.12e-78	177
TRINITY_DN132_c1_g1_i9	CbA_TRINITY_DN14852_c0_g3_i1_g.2726_m.2726	100	149	0	0	1162	1608	7	155	5.54e-101	303
TRINITY_DN13317_c0_g1_i1	CbA_TRINITY_DN11445_c0_g1_i1_g.15645_m.15645	49.704	169	84	1	49	555	13	180	1.17e-49	165
TRINITY_DN13321_c0_g1_i1	CbA_TRINITY_DN20658_c0_g8_i1_g.19899_m.19899	100	226	0	0	290	967	1	226	1.86e-135	388
TRINITY_DN13321_c0_g1_i3	CbA_TRINITY_DN20658_c0_g8_i1_g.19899_m.19899	100	205	0	0	797	1411	22	226	1.11e-115	342
TRINITY_DN13321_c0_g1_i4	CbA_TRINITY_DN20658_c0_g8_i1_g.19899_m.19899	100	162	0	0	290	775	1	162	1.02e-103	310
TRINITY_DN13321_c0_g1_i5	CbA_TRINITY_DN20658_c0_g8_i1_g.19899_m.19899	84.375	192	0	1	290	865	1	162	4.8e-98	296
TRINITY_DN13322_c0_g1_i1	CbA_TRINITY_DN27379_c0_g1_i1_g.5520_m.5520	99.412	170	1	0	554	1063	1	170	7.46e-123	353
TRINITY_DN13357_c0_g1_i2	CbA_TRINITY_DN14727_c0_g1_i1_g.34110_m.34110	100	248	0	0	64	807	1	248	6.94e-159	445
TRINITY_DN133_c0_g3_i1	CbA_TRINITY_DN16958_c0_g1_i1_g.10252_m.10252	100	524	0	0	368	1939	1	524	0	932
TRINITY_DN13422_c0_g1_i1	CbA_TRINITY_DN19465_c1_g1_i2_g.18752_m.18752	68.956	364	104	4	123	1199	1	360	0	514
TRINITY_DN13501_c0_g1_i3	CbA_TRINITY_DN27775_c0_g1_i1_g.6101_m.6101	75.814	215	12	3	654	13	83	258	7.18e-105	290
TRINITY_DN13523_c1_g1_i2	CbA_TRINITY_DN17068_c0_g1_i3_g.32766_m.32766	99.78	454	1	0	107	1468	10	463	0	906
TRINITY_DN1355_c0_g2_i1	CbA_TRINITY_DN20854_c2_g2_i2_g.28540_m.28540	100	310	0	0	117	1046	1	310	1.35e-159	458
TRINITY_DN1355_c0_g2_i2	CbA_TRINITY_DN20854_c2_g2_i2_g.28540_m.28540	98.276	58	1	0	308	481	190	247	5.28e-36	125
TRINITY_DN1355_c0_g2_i3	CbA_TRINITY_DN20854_c2_g2_i2_g.28540_m.28540	100	299	0	0	117	1013	1	299	9.18e-154	439
TRINITY_DN1355_c0_g2_i4	CbA_TRINITY_DN20854_c2_g2_i2_g.28540_m.28540	91.445	339	0	2	117	1133	1	310	3.15e-151	437
TRINITY_DN1355_c0_g2_i5	CbA_TRINITY_DN20854_c2_g2_i2_g.28540_m.28540	100	310	0	0	117	1046	1	310	5.82e-160	458
TRINITY_DN1356_c0_g1_i1	CbA_TRINITY_DN12530_c0_g1_i1_g.13755_m.13755	52.797	286	109	4	525	1379	9	269	2e-53	182
TRINITY_DN1356_c0_g1_i2	CbA_TRINITY_DN12530_c0_g1_i1_g.13755_m.13755	71.25	80	23	0	525	764	9	88	4.12e-27	110
TRINITY_DN13589_c1_g1_i1	CbA_TRINITY_DN20266_c0_g4_i2_g.16165_m.16165	48.603	179	88	3	548	1075	16	193	6.54e-51	171
TRINITY_DN13590_c0_g1_i1	CbA_TRINITY_DN7320_c0_g1_i2_g.17651_m.17651	99.618	262	1	0	181	966	7	268	0	546
TRINITY_DN13590_c0_g1_i6	CbA_TRINITY_DN7320_c0_g1_i2_g.17651_m.17651	100	314	0	0	181	1122	7	320	0	651
TRINITY_DN13590_c0_g1_i7	CbA_TRINITY_DN14148_c0_g1_i4_g.14523_m.14523	75.891	477	109	4	401	1819	31	505	0	705
TRINITY_DN135_c0_g1_i1	CbA_TRINITY_DN10654_c0_g1_i1_g.11741_m.11741	69.638	359	84	6	415	1431	1	354	9.01e-135	407
TRINITY_DN135_c0_g1_i11	CbA_TRINITY_DN10654_c0_g1_i1_g.11741_m.11741	69.638	359	84	6	415	1431	1	354	4.59e-137	406
TRINITY_DN135_c0_g1_i2	CbA_TRINITY_DN10654_c0_g1_i1_g.11741_m.11741	67.391	368	103	7	415	1509	1	354	5.07e-131	397
TRINITY_DN135_c0_g1_i3	CbA_TRINITY_DN18489_c0_g1_i2_g.32738_m.32738	100	163	0	0	1493	1981	1	163	1.65e-111	339
TRINITY_DN135_c0_g1_i5	CbA_TRINITY_DN10654_c0_g1_i1_g.11741_m.11741	69.638	359	84	6	415	1431	1	354	1.07e-135	407
TRINITY_DN135_c0_g1_i9	CbA_TRINITY_DN10654_c0_g1_i1_g.11741_m.11741	69.638	359	84	6	415	1431	1	354	7.28e-135	406
TRINITY_DN1360_c0_g1_i1	CbA_TRINITY_DN16044_c0_g2_i1_g.5939_m.5939	98.919	555	6	0	194	1858	1	555	0	982
TRINITY_DN13692_c0_g1_i2	CbA_TRINITY_DN9887_c0_g1_i1_g.16955_m.16955	100	292	0	0	268	1143	1	292	0	601
TRINITY_DN13709_c0_g2_i3	CbA_TRINITY_DN17232_c0_g1_i3_g.35426_m.35426	41.667	276	145	8	339	1154	88	351	7.22e-57	189
TRINITY_DN1372_c0_g1_i10	CbA_TRINITY_DN21136_c2_g9_i2_g.1726_m.1726	62.069	261	70	6	3	698	2	262	2.59e-80	281
TRINITY_DN1372_c0_g1_i12	CbA_TRINITY_DN21136_c2_g9_i2_g.1726_m.1726	45.943	949	344	32	3	2681	2	837	2.49e-142	452
TRINITY_DN1372_c0_g1_i2	CbA_TRINITY_DN21136_c2_g9_i2_g.1726_m.1726	49.377	883	332	30	3	2447	2	837	3.64e-158	492
TRINITY_DN1372_c0_g1_i5	CbA_TRINITY_DN1217_c0_g2_i1_g.1459_m.1459	95.745	47	2	0	593	733	1	47	1.7e-23	90.5
TRINITY_DN1372_c0_g1_i8	CbA_TRINITY_DN21136_c2_g9_i2_g.1726_m.1726	49.377	883	332	30	3	2447	2	837	4.48e-158	491
TRINITY_DN1372_c0_g1_i9	CbA_TRINITY_DN21136_c2_g9_i2_g.1726_m.1726	62.069	261	70	6	3	698	2	262	1.87e-80	281
TRINITY_DN1373_c1_g2_i3	CbA_TRINITY_DN10089_c0_g2_i1_g.29137_m.29137	98.413	63	1	0	1022	1210	40	102	4.01e-34	125
TRINITY_DN1373_c1_g2_i5	CbA_TRINITY_DN10089_c0_g2_i1_g.29137_m.29137	100	102	0	0	551	856	1	102	1.04e-63	204
TRINITY_DN1374_c0_g1_i1	CbA_TRINITY_DN20410_c0_g1_i4_g.27953_m.27953	99.84	624	1	0	235	2106	1	624	0	1262
TRINITY_DN1374_c0_g1_i2	CbA_TRINITY_DN20410_c0_g1_i4_g.27953_m.27953	98.529	204	3	0	280	891	421	624	3.16e-172	417
TRINITY_DN1374_c0_g1_i3	CbA_TRINITY_DN20410_c0_g1_i4_g.27953_m.27953	100	406	0	0	235	1452	1	406	0	816
TRINITY_DN1374_c0_g1_i4	CbA_TRINITY_DN20410_c0_g1_i4_g.27953_m.27953	86.17	470	1	2	235	1644	1	406	0	777
TRINITY_DN1377_c0_g5_i1	CbA_TRINITY_DN21038_c5_g1_i2_g.4891_m.4891	71.315	502	130	7	501	2003	12	500	0	719
TRINITY_DN1379_c0_g1_i1	CbA_TRINITY_DN21451_c0_g1_i3_g.1104_m.1104	76.479	710	120	11	563	2632	186	868	0	814
TRINITY_DN1379_c0_g1_i2	CbA_TRINITY_DN21451_c0_g1_i3_g.1104_m.1104	99.305	719	5	0	929	3085	150	868	0	1317
TRINITY_DN1379_c0_g1_i3	CbA_TRINITY_DN21451_c0_g1_i3_g.1104_m.1104	76.479	710	120	11	632	2701	186	868	0	814
TRINITY_DN1379_c0_g1_i4	CbA_TRINITY_DN21451_c0_g1_i3_g.1104_m.1104	100	316	0	0	111	1058	305	620	0	570
TRINITY_DN13838_c0_g1_i1	CbA_TRINITY_DN15714_c0_g1_i1_g.3980_m.3980	57.86	458	190	1	331	1704	78	532	0	543
TRINITY_DN13854_c0_g1_i2	CbA_TRINITY_DN12140_c0_g2_i1_g.27663_m.27663	99.699	332	1	0	285	1280	1	332	0	620
TRINITY_DN13854_c0_g1_i3	CbA_TRINITY_DN15555_c0_g2_i1_g.25792_m.25792	78.947	57	12	0	243	413	27	83	3.5e-26	99.8
TRINITY_DN1391_c0_g1_i1	CbA_TRINITY_DN14258_c0_g3_i1_g.23541_m.23541	99.74	384	1	0	227	1378	1	384	0	641
TRINITY_DN13932_c1_g1_i1	CbA_TRINITY_DN9275_c0_g1_i1_g.2018_m.2018	69.17	253	76	1	1	753	222	474	8.46e-129	374
TRINITY_DN13954_c0_g1_i1	CbA_TRINITY_DN8162_c0_g1_i1_g.3390_m.3390	33.333	330	180	10	589	1566	1	294	2.54e-33	129
TRINITY_DN13966_c0_g1_i1	CbA_TRINITY_DN6786_c0_g1_i1_g.20106_m.20106	100	403	0	0	248	1456	1	403	0	732
TRINITY_DN1397_c0_g3_i1	CbA_TRINITY_DN4648_c0_g3_i1_g.16329_m.16329	99.065	214	2	0	225	866	1	214	7.99e-124	362
TRINITY_DN13982_c0_g1_i1	CbA_TRINITY_DN6712_c0_g1_i1_g.20148_m.20148	100	161	0	0	395	877	1	161	6.81e-109	317
TRINITY_DN139_c0_g1_i10	CbA_TRINITY_DN20093_c0_g1_i2_g.6444_m.6444	100	465	0	0	1679	3073	10	474	0	857
TRINITY_DN139_c0_g1_i3	CbA_TRINITY_DN20093_c0_g1_i2_g.6444_m.6444	99.727	366	1	0	1912	3009	109	474	0	650
TRINITY_DN139_c0_g1_i4	CbA_TRINITY_DN20093_c0_g3_i1_g.6447_m.6447	75.311	563	119	2	384	2012	1	563	0	830
TRINITY_DN139_c0_g1_i6	CbA_TRINITY_DN20093_c0_g1_i2_g.6444_m.6444	99.727	366	1	0	2448	3545	109	474	0	650
TRINITY_DN139_c0_g1_i7	CbA_TRINITY_DN20093_c0_g3_i1_g.6447_m.6447	74.026	770	179	3	384	2630	1	770	0	1052
TRINITY_DN139_c0_g1_i8	CbA_TRINITY_DN20093_c0_g3_i1_g.6447_m.6447	75.311	563	119	2	384	2012	1	563	0	830
TRINITY_DN14056_c0_g1_i1	CbA_TRINITY_DN10352_c0_g1_i1_g.19311_m.19311	65.714	210	69	3	174	803	14	220	2.06e-86	259
TRINITY_DN14088_c0_g1_i1	CbA_TRINITY_DN10736_c0_g1_i1_g.15944_m.15944	99.527	423	2	0	222	1490	1	423	0	736
TRINITY_DN1408_c0_g1_i2	CbA_TRINITY_DN19530_c0_g1_i1_g.2556_m.2556	98.824	85	1	0	1116	1370	1	85	6.27e-56	182
TRINITY_DN1408_c0_g1_i3	CbA_TRINITY_DN19530_c0_g1_i1_g.2556_m.2556	98.824	85	1	0	1072	1326	1	85	6.47e-55	179
TRINITY_DN14111_c0_g1_i1	CbA_TRINITY_DN23117_c0_g1_i1_g.1_m.1	98.667	150	2	0	379	828	7	156	3.29e-103	307
TRINITY_DN1411_c0_g1_i1	CbA_TRINITY_DN12398_c0_g1_i2_g.10145_m.10145	100	232	0	0	195	890	1	232	7.18e-110	320
TRINITY_DN1411_c0_g1_i2	CbA_TRINITY_DN12398_c0_g1_i2_g.10145_m.10145	81.081	185	20	2	669	1178	48	232	2.24e-52	176
TRINITY_DN1411_c0_g1_i3	CbA_TRINITY_DN12398_c0_g1_i2_g.10145_m.10145	81.081	185	20	2	467	976	48	232	4.71e-53	176
TRINITY_DN14123_c5_g1_i1	CbA_TRINITY_DN2453_c0_g2_i1_g.31364_m.31364	100	169	0	0	202	708	1	169	4.15e-106	306
TRINITY_DN1415_c0_g1_i2	CbA_TRINITY_DN18666_c0_g1_i2_g.26620_m.26620	65.899	434	146	2	601	1899	64	496	0	574
TRINITY_DN1417_c0_g1_i1	CbA_TRINITY_DN18351_c0_g2_i1_g.24200_m.24200	99.625	267	1	0	373	1173	1	267	0	553
TRINITY_DN1417_c0_g1_i2	CbA_TRINITY_DN18351_c0_g2_i1_g.24200_m.24200	97.807	228	5	0	764	1447	40	267	5.8e-165	472
TRINITY_DN14181_c0_g1_i1	CbA_TRINITY_DN25151_c0_g1_i1_g.24655_m.24655	100	219	0	0	1059	1715	1	219	3.18e-135	395
TRINITY_DN141_c0_g6_i1	CbA_TRINITY_DN21328_c3_g4_i1_g.12558_m.12558	100	262	0	0	2	787	88	349	0	555
TRINITY_DN14253_c0_g1_i1	CbA_TRINITY_DN16152_c0_g2_i5_g.12987_m.12987	100	138	0	0	41	454	1	138	1.02e-98	284
TRINITY_DN14253_c0_g1_i3	CbA_TRINITY_DN16152_c0_g2_i5_g.12987_m.12987	75.94	133	0	1	41	439	1	101	1.18e-66	190
TRINITY_DN14289_c0_g1_i1	CbA_TRINITY_DN9203_c0_g1_i1_g.2049_m.2049	98.78	164	2	0	875	1366	2	165	8.33e-111	330
TRINITY_DN14291_c0_g1_i1	CbA_TRINITY_DN2950_c0_g2_i1_g.25308_m.25308	100	138	0	0	1324	911	1	138	1.01e-93	253
TRINITY_DN14309_c0_g1_i2	CbA_TRINITY_DN3632_c0_g1_i1_g.19513_m.19513	100	555	0	0	241	1905	1	555	0	1073
TRINITY_DN14317_c0_g1_i1	CbA_TRINITY_DN4719_c0_g2_i1_g.9520_m.9520	100	354	0	0	1421	360	1	354	0	545
TRINITY_DN14325_c0_g1_i1	CbA_TRINITY_DN12705_c0_g1_i1_g.18176_m.18176	38.077	260	143	6	131	859	40	298	1.78e-55	182
TRINITY_DN14332_c0_g1_i1	CbA_TRINITY_DN19195_c0_g2_i1_g.24947_m.24947	38.889	72	44	0	211	426	112	183	1.3e-15	57.8
TRINITY_DN14336_c0_g1_i1	CbA_TRINITY_DN6247_c0_g1_i1_g.21747_m.21747	100	149	0	0	104	550	1	149	1.11e-81	242
TRINITY_DN1433_c0_g2_i2	CbA_TRINITY_DN16017_c0_g1_i2_g.5863_m.5863	91.363	521	26	1	432	1937	1	521	0	970
TRINITY_DN1433_c0_g2_i3	CbA_TRINITY_DN16017_c0_g1_i2_g.5863_m.5863	94.818	521	27	0	432	1994	1	521	0	1021
TRINITY_DN14354_c0_g2_i1	CbA_TRINITY_DN7727_c0_g1_i1_g.31612_m.31612	100	266	0	0	149	946	1	266	0	530
TRINITY_DN14359_c0_g1_i1	CbA_TRINITY_DN12452_c0_g2_i1_g.17389_m.17389	100	145	0	0	289	723	1	145	1.94e-84	262
TRINITY_DN1435_c0_g2_i1	CbA_TRINITY_DN19774_c0_g1_i1_g.21661_m.21661	100	309	0	0	200	1126	1	309	0	643
TRINITY_DN1435_c0_g2_i2	CbA_TRINITY_DN19774_c0_g1_i1_g.21661_m.21661	88.539	349	0	1	200	1246	1	309	0	619
TRINITY_DN1435_c0_g4_i2	CbA_TRINITY_DN19774_c0_g3_i1_g.21664_m.21664	100	291	0	0	42	914	70	360	0	593
TRINITY_DN14362_c0_g2_i1	CbA_TRINITY_DN11775_c0_g1_i1_g.34462_m.34462	64.939	328	113	1	275	1252	42	369	1.5e-156	454
TRINITY_DN14405_c0_g1_i2	CbA_TRINITY_DN17176_c0_g1_i2_g.31949_m.31949	97.938	97	2	0	206	496	16	112	4.65e-59	196
TRINITY_DN14405_c0_g1_i5	CbA_TRINITY_DN17176_c0_g1_i2_g.31949_m.31949	99.296	142	1	0	206	631	16	157	1.93e-99	288
TRINITY_DN14415_c1_g2_i1	CbA_TRINITY_DN20472_c0_g1_i1_g.27856_m.27856	98.837	344	4	0	248	1279	6	349	0	707
TRINITY_DN1442_c0_g1_i1	CbA_TRINITY_DN19195_c0_g2_i1_g.24947_m.24947	99.598	249	1	0	107	853	22	270	1.59e-123	367
TRINITY_DN14470_c1_g1_i1	CbA_TRINITY_DN16501_c0_g1_i1_g.17212_m.17212	99.63	810	3	0	194	2623	1	810	0	1527
TRINITY_DN14470_c1_g1_i2	CbA_TRINITY_DN16501_c0_g1_i1_g.17212_m.17212	99.419	172	1	0	921	1436	639	810	2.37e-169	367
TRINITY_DN14470_c1_g1_i3	CbA_TRINITY_DN16501_c0_g1_i1_g.17212_m.17212	100	538	0	0	1182	2795	273	810	0	1141
TRINITY_DN14470_c1_g1_i5	CbA_TRINITY_DN16501_c0_g1_i1_g.17212_m.17212	100	538	0	0	1429	3042	273	810	0	1142
TRINITY_DN14470_c1_g1_i6	CbA_TRINITY_DN16501_c0_g1_i1_g.17212_m.17212	99.824	568	1	0	999	2702	243	810	0	1202
TRINITY_DN1447_c1_g2_i1	CbA_TRINITY_DN13293_c0_g1_i2_g.25939_m.25939	70.968	62	11	2	225	410	3	57	2.78e-17	73.2
TRINITY_DN1447_c1_g2_i2	CbA_TRINITY_DN21343_c0_g6_i1_g.12501_m.12501	97.368	38	1	0	490	603	9	46	2.31e-17	73.2
TRINITY_DN14552_c0_g1_i2	CbA_TRINITY_DN9621_c0_g1_i1_g.14384_m.14384	100	133	0	0	558	956	1	133	4.76e-93	279
TRINITY_DN14588_c0_g1_i1	CbA_TRINITY_DN6125_c0_g2_i1_g.2964_m.2964	100	257	0	0	1452	2222	1	257	0	523
TRINITY_DN1464_c0_g1_i1	CbA_TRINITY_DN21198_c0_g1_i1_g.1835_m.1835	97.214	718	14	1	473	2608	1	718	0	1231
TRINITY_DN14675_c0_g1_i1	CbA_TRINITY_DN20721_c1_g2_i1_g.31032_m.31032	91.304	46	4	0	243	380	57	102	2.72e-36	87.4
TRINITY_DN14675_c0_g1_i2	CbA_TRINITY_DN20721_c1_g2_i1_g.31032_m.31032	91.304	46	4	0	346	483	57	102	1.44e-22	87
TRINITY_DN14691_c0_g1_i1	CbA_TRINITY_DN4820_c0_g2_i1_g.32957_m.32957	67.387	463	140	2	408	1793	1	453	0	642
TRINITY_DN14713_c0_g1_i1	CbA_TRINITY_DN16599_c0_g1_i2_g.17115_m.17115	100	200	0	0	213	812	8	207	3.25e-110	321
TRINITY_DN1472_c1_g1_i1	CbA_TRINITY_DN17666_c0_g2_i3_g.33672_m.33672	100	370	0	0	890	1999	1	370	0	728
TRINITY_DN1472_c1_g1_i2	CbA_TRINITY_DN17666_c0_g2_i3_g.33672_m.33672	67.005	394	88	10	205	1332	1	370	4.75e-145	425
TRINITY_DN1472_c1_g1_i3	CbA_TRINITY_DN17666_c0_g2_i3_g.33672_m.33672	100	225	0	0	461	1135	1	225	0	472
TRINITY_DN1472_c1_g1_i4	CbA_TRINITY_DN17666_c0_g2_i3_g.33672_m.33672	100	370	0	0	461	1570	1	370	0	728
TRINITY_DN1472_c1_g1_i5	CbA_TRINITY_DN17666_c0_g2_i3_g.33672_m.33672	100	225	0	0	890	1564	1	225	0	472
TRINITY_DN1472_c1_g1_i6	CbA_TRINITY_DN17666_c0_g2_i3_g.33672_m.33672	100	370	0	0	405	1514	1	370	0	728
TRINITY_DN1475_c0_g2_i1	CbA_TRINITY_DN21715_c0_g1_i1_g.21218_m.21218	87.687	268	1	1	292	1095	2	237	1.68e-142	414
TRINITY_DN1475_c0_g2_i10	CbA_TRINITY_DN21715_c0_g1_i1_g.21218_m.21218	75.685	292	15	4	292	1167	2	237	5.87e-123	366
TRINITY_DN1475_c0_g2_i3	CbA_TRINITY_DN21715_c0_g1_i1_g.21218_m.21218	99.576	236	1	0	292	999	2	237	2.66e-147	425
TRINITY_DN1475_c0_g2_i4	CbA_TRINITY_DN21715_c0_g1_i1_g.21218_m.21218	99.576	236	1	0	292	999	2	237	7.2e-147	425
TRINITY_DN1475_c0_g2_i5	CbA_TRINITY_DN21715_c0_g1_i1_g.21218_m.21218	75.685	292	15	3	292	1167	2	237	5.81e-123	366
TRINITY_DN1475_c0_g2_i7	CbA_TRINITY_DN21715_c0_g1_i1_g.21218_m.21218	75.105	237	59	0	329	1039	1	237	3.91e-119	350
TRINITY_DN1475_c0_g2_i9	CbA_TRINITY_DN21715_c0_g1_i1_g.21218_m.21218	75.685	292	15	4	292	1167	2	237	2.43e-123	366
TRINITY_DN1479_c0_g1_i4	CbA_TRINITY_DN18427_c0_g3_i1_g.32725_m.32725	100	568	0	0	1023	2726	1	568	0	1147
TRINITY_DN1479_c0_g1_i6	CbA_TRINITY_DN18427_c0_g3_i1_g.32725_m.32725	100	568	0	0	896	2599	1	568	0	1147
TRINITY_DN1485_c0_g1_i1	CbA_TRINITY_DN20502_c0_g3_i3_g.21957_m.21957	100	290	0	0	242	1111	1	290	0	563
TRINITY_DN1485_c0_g1_i5	CbA_TRINITY_DN20502_c0_g3_i3_g.21957_m.21957	100	201	0	0	242	844	1	201	9.86e-129	381
TRINITY_DN1485_c0_g1_i6	CbA_TRINITY_DN20502_c0_g3_i3_g.21957_m.21957	100	100	0	0	1098	1397	102	201	1.89e-59	203
TRINITY_DN1485_c0_g1_i7	CbA_TRINITY_DN20502_c0_g3_i3_g.21957_m.21957	97.241	290	8	0	241	1110	1	290	0	549
TRINITY_DN1485_c0_g1_i8	CbA_TRINITY_DN20502_c0_g2_i2_g.21958_m.21958	100	291	0	0	37	909	21	311	0	575
TRINITY_DN1492_c0_g1_i2	CbA_TRINITY_DN18080_c0_g1_i1_g.28949_m.28949	99.58	238	1	0	362	1075	1	238	7.07e-174	486
TRINITY_DN1493_c0_g1_i1	CbA_TRINITY_DN16838_c0_g4_i1_g.9047_m.9047	99.333	300	2	0	92	991	2	301	0	619
TRINITY_DN1493_c0_g3_i1	CbA_TRINITY_DN16838_c0_g1_i1_g.9044_m.9044	99.652	287	1	0	204	1064	1	287	0	586
TRINITY_DN14947_c0_g1_i1	CbA_TRINITY_DN24135_c0_g2_i1_g.21317_m.21317	73.394	327	85	1	157	1137	5	329	1.75e-169	481
TRINITY_DN1501_c0_g1_i4	CbA_TRINITY_DN13073_c1_g1_i1_g.17344_m.17344	71.951	82	22	1	514	759	22	102	9.21e-31	114
TRINITY_DN1501_c0_g1_i5	CbA_TRINITY_DN13073_c1_g1_i1_g.17344_m.17344	71.605	81	22	1	635	877	23	102	9.62e-30	112
TRINITY_DN1501_c0_g1_i6	CbA_TRINITY_DN13073_c1_g1_i1_g.17344_m.17344	71.951	82	22	1	596	841	22	102	2.39e-30	113
TRINITY_DN15021_c0_g1_i1	CbA_TRINITY_DN5054_c0_g2_i1_g.22111_m.22111	40	115	60	4	331	654	1	113	6.17e-18	80.5
TRINITY_DN15021_c0_g1_i2	CbA_TRINITY_DN5054_c0_g2_i1_g.22111_m.22111	40	115	60	4	654	977	1	113	8.77e-18	80.5
TRINITY_DN1502_c0_g3_i1	CbA_TRINITY_DN19381_c0_g1_i1_g.32391_m.32391	99.751	401	1	0	95	1297	1	401	0	665
TRINITY_DN1502_c2_g1_i1	CbA_TRINITY_DN15079_c0_g2_i1_g.7446_m.7446	96.04	202	8	0	50	655	44	245	1.3e-129	369
TRINITY_DN1502_c2_g3_i1	CbA_TRINITY_DN27644_c0_g1_i1_g.3936_m.3936	96.85	127	0	1	289	657	1	127	6.59e-84	253
TRINITY_DN1502_c4_g1_i1	CbA_TRINITY_DN15079_c0_g1_i1_g.7445_m.7445	100	259	0	0	314	1090	1	259	1.01e-132	382
TRINITY_DN15109_c0_g1_i1	CbA_TRINITY_DN13752_c0_g1_i1_g.21383_m.21383	99.359	156	1	0	279	746	1	156	3.62e-109	313
TRINITY_DN1510_c0_g2_i1	CbA_TRINITY_DN21287_c0_g5_i1_g.14876_m.14876	100	51	0	0	99	251	83	133	3.18e-28	105
TRINITY_DN1510_c0_g2_i12	CbA_TRINITY_DN21287_c0_g2_i1_g.14873_m.14873	100	164	0	0	518	1009	1	164	2.65e-101	297
TRINITY_DN1510_c0_g2_i2	CbA_TRINITY_DN21287_c0_g2_i1_g.14873_m.14873	100	164	0	0	969	1460	1	164	9.69e-98	297
TRINITY_DN1510_c0_g2_i3	CbA_TRINITY_DN21287_c0_g5_i1_g.14876_m.14876	100	123	0	0	1720	2088	7	129	2.67e-65	213
TRINITY_DN1510_c0_g2_i4	CbA_TRINITY_DN21287_c0_g2_i1_g.14873_m.14873	100	77	0	0	1516	1746	88	164	5.39e-32	121
TRINITY_DN1510_c0_g2_i5	CbA_TRINITY_DN21287_c0_g2_i1_g.14873_m.14873	95.455	110	3	1	1058	1387	57	164	9.32e-51	173
TRINITY_DN1510_c0_g2_i6	CbA_TRINITY_DN21287_c0_g2_i1_g.14873_m.14873	100	164	0	0	969	1460	1	164	2.87e-95	295
TRINITY_DN15113_c0_g1_i1	CbA_TRINITY_DN11640_c0_g1_i1_g.13316_m.13316	56.303	119	45	1	438	773	173	291	2.83e-34	127
TRINITY_DN1511_c0_g1_i1	CbA_TRINITY_DN17323_c0_g1_i1_g.5719_m.5719	100	390	0	0	465	1634	1	390	0	769
TRINITY_DN1511_c0_g1_i10	CbA_TRINITY_DN17323_c0_g1_i1_g.5719_m.5719	100	328	0	0	320	1303	1	328	0	675
TRINITY_DN1511_c0_g1_i12	CbA_TRINITY_DN17323_c0_g1_i1_g.5719_m.5719	100	390	0	0	320	1489	1	390	0	769
TRINITY_DN1511_c0_g1_i13	CbA_TRINITY_DN17323_c0_g1_i1_g.5719_m.5719	100	390	0	0	208	1377	1	390	0	769
TRINITY_DN1511_c0_g1_i15	CbA_TRINITY_DN16586_c0_g2_i1_g.17147_m.17147	90.27	185	18	0	226	780	1	185	1.56e-174	360
TRINITY_DN1511_c0_g1_i2	CbA_TRINITY_DN17323_c0_g1_i1_g.5719_m.5719	100	262	0	0	208	993	1	262	0	544
TRINITY_DN1511_c0_g1_i4	CbA_TRINITY_DN17323_c0_g1_i1_g.5719_m.5719	83.073	384	9	3	208	1359	1	328	0	625
TRINITY_DN1511_c0_g1_i5	CbA_TRINITY_DN17323_c0_g1_i1_g.5719_m.5719	100	273	0	0	902	1720	118	390	0	526
TRINITY_DN1511_c0_g1_i6	CbA_TRINITY_DN17323_c0_g1_i1_g.5719_m.5719	100	328	0	0	465	1448	1	328	0	675
TRINITY_DN1511_c0_g1_i7	CbA_TRINITY_DN17323_c0_g1_i1_g.5719_m.5719	100	300	0	0	208	1107	1	300	0	614
TRINITY_DN1512_c1_g1_i2	CbA_TRINITY_DN14420_c0_g2_i1_g.10622_m.10622	46.739	460	200	10	1362	2672	6	443	3.24e-107	340
TRINITY_DN15181_c0_g2_i2	CbA_TRINITY_DN156_c0_g1_i1_g.30124_m.30124	98.864	88	1	0	590	853	1	88	6.32e-52	173
TRINITY_DN15189_c0_g2_i1	CbA_TRINITY_DN15079_c0_g2_i1_g.7446_m.7446	100	245	0	0	774	40	1	245	3.26e-156	439
TRINITY_DN15189_c0_g3_i1	CbA_TRINITY_DN8543_c0_g1_i1_g.452_m.452	99.061	213	2	0	170	808	1	213	3.38e-118	338
TRINITY_DN15224_c0_g1_i1	CbA_TRINITY_DN18383_c0_g1_i1_g.24214_m.24214	99.671	608	2	0	1818	3641	1	608	0	1236
TRINITY_DN15224_c0_g1_i11	CbA_TRINITY_DN18383_c0_g1_i1_g.24214_m.24214	99.671	608	2	0	1824	3647	1	608	0	1236
TRINITY_DN15232_c0_g1_i3	CbA_TRINITY_DN15914_c0_g3_i2_g.8245_m.8245	97.89	237	5	0	377	1087	16	252	1.68e-128	375
TRINITY_DN15236_c0_g1_i1	CbA_TRINITY_DN19448_c0_g1_i2_g.18672_m.18672	94.118	68	4	0	385	182	81	148	2.87e-72	135
TRINITY_DN1526_c0_g1_i1	CbA_TRINITY_DN19836_c0_g1_i3_g.29940_m.29940	99.758	413	1	0	886	2124	1	413	0	826
TRINITY_DN1526_c0_g1_i2	CbA_TRINITY_DN19836_c0_g1_i3_g.29940_m.29940	98.77	244	3	0	1326	2057	170	413	0	461
TRINITY_DN1526_c0_g1_i5	CbA_TRINITY_DN19836_c0_g1_i3_g.29940_m.29940	98.77	244	3	0	1383	2114	170	413	0	461
TRINITY_DN1526_c0_g1_i7	CbA_TRINITY_DN19836_c0_g1_i3_g.29940_m.29940	99.758	413	1	0	803	2041	1	413	0	826
TRINITY_DN15283_c0_g1_i2	CbA_TRINITY_DN21200_c1_g8_i1_g.15054_m.15054	91.342	231	20	0	733	41	1	231	1.08e-124	360
TRINITY_DN15300_c1_g1_i1	CbA_TRINITY_DN15698_c0_g1_i2_g.23967_m.23967	59.451	328	127	2	181	1149	18	344	4.4e-134	392
TRINITY_DN15300_c1_g1_i2	CbA_TRINITY_DN15698_c0_g1_i2_g.23967_m.23967	59.451	328	127	2	181	1149	18	344	2.7e-134	392
TRINITY_DN15300_c1_g2_i1	CbA_TRINITY_DN15698_c0_g1_i2_g.23967_m.23967	59.451	328	127	2	1115	147	18	344	2.18e-135	393
TRINITY_DN1533_c0_g1_i1	CbA_TRINITY_DN17401_c0_g1_i4_g.31493_m.31493	98.378	185	3	0	1220	1774	168	352	8.75e-148	368
TRINITY_DN1533_c0_g1_i3	CbA_TRINITY_DN17401_c0_g1_i4_g.31493_m.31493	100	351	0	0	222	1274	2	352	0	623
TRINITY_DN1533_c0_g1_i4	CbA_TRINITY_DN17401_c0_g1_i4_g.31493_m.31493	98.378	185	3	0	799	1353	168	352	0	368
TRINITY_DN15343_c0_g1_i1	CbA_TRINITY_DN8822_c0_g1_i1_g.850_m.850	99.259	135	1	0	667	263	1	135	1.47e-75	228
TRINITY_DN15411_c0_g1_i1	CbA_TRINITY_DN9758_c0_g1_i1_g.20921_m.20921	53.521	71	33	0	402	614	39	109	7e-20	83.6
TRINITY_DN1544_c0_g1_i1	CbA_TRINITY_DN17593_c0_g1_i1_g.23755_m.23755	99.454	549	3	0	283	1929	1	549	0	989
TRINITY_DN1544_c0_g1_i10	CbA_TRINITY_DN11743_c0_g1_i1_g.34498_m.34498	99.591	733	3	0	2990	792	15	747	0	1449
TRINITY_DN1544_c0_g1_i12	CbA_TRINITY_DN15627_c0_g1_i2_g.23968_m.23968	100	97	0	0	206	496	20	116	8.83e-46	147
TRINITY_DN1544_c0_g1_i2	CbA_TRINITY_DN17593_c0_g1_i1_g.23755_m.23755	91.985	549	33	4	45	1667	4	549	0	944
TRINITY_DN1544_c0_g1_i4	CbA_TRINITY_DN17593_c0_g1_i1_g.23755_m.23755	99.267	546	4	0	283	1920	1	546	0	981
TRINITY_DN1544_c0_g1_i7	CbA_TRINITY_DN15627_c0_g1_i2_g.23968_m.23968	100	112	0	0	61	396	5	116	1.4e-57	176
TRINITY_DN1544_c0_g1_i8	CbA_TRINITY_DN15627_c0_g1_i2_g.23968_m.23968	94.444	108	2	1	611	922	9	116	3.2e-45	150
TRINITY_DN1544_c0_g1_i9	CbA_TRINITY_DN11743_c0_g1_i1_g.34498_m.34498	99.591	733	3	0	2478	280	15	747	0	1449
TRINITY_DN1544_c0_g2_i1	CbA_TRINITY_DN15398_c0_g1_i1_g.13229_m.13229	98.986	888	9	0	234	2897	18	905	0	1595
TRINITY_DN1544_c0_g2_i2	CbA_TRINITY_DN15398_c0_g1_i1_g.13229_m.13229	99.324	888	6	0	234	2897	18	905	0	1602
TRINITY_DN15467_c0_g1_i1	CbA_TRINITY_DN21689_c1_g3_i2_g.14206_m.14206	38.564	376	181	5	196	1191	1	370	3.11e-69	238
TRINITY_DN154_c0_g2_i1	CbA_TRINITY_DN9658_c0_g1_i1_g.14337_m.14337	54.34	265	119	2	582	1373	427	690	4.47e-113	305
TRINITY_DN154_c0_g2_i3	CbA_TRINITY_DN20031_c0_g4_i2_g.6499_m.6499	99.363	157	1	0	935	1405	1	157	1.93e-93	283
TRINITY_DN154_c0_g2_i4	CbA_TRINITY_DN20031_c0_g3_i1_g.6498_m.6498	76.55	371	78	4	848	1957	1	363	0	547
TRINITY_DN154_c0_g2_i5	CbA_TRINITY_DN20031_c0_g3_i1_g.6498_m.6498	76.55	371	78	4	848	1957	1	363	0	545
TRINITY_DN154_c0_g2_i6	CbA_TRINITY_DN20031_c0_g3_i1_g.6498_m.6498	78.462	130	25	1	94	483	114	240	1.81e-105	212
TRINITY_DN15517_c0_g2_i3	CbA_TRINITY_DN22241_c0_g1_i1_g.9601_m.9601	100	131	0	0	524	916	1	131	6.12e-93	271
TRINITY_DN15548_c1_g1_i1	CbA_TRINITY_DN20626_c0_g14_i1_g.19863_m.19863	100	536	0	0	309	1916	1	536	0	998
TRINITY_DN1556_c0_g2_i1	CbA_TRINITY_DN21671_c0_g1_i1_g.14099_m.14099	100	105	0	0	132	446	309	413	1.65e-73	226
TRINITY_DN1556_c0_g2_i3	CbA_TRINITY_DN21671_c0_g1_i1_g.14099_m.14099	99.516	413	2	0	356	1594	1	413	0	857
TRINITY_DN1558_c0_g1_i1	CbA_TRINITY_DN21692_c2_g5_i1_g.13914_m.13914	93.099	710	7	1	80	2209	13	680	0	1276
TRINITY_DN15599_c0_g1_i1	CbA_TRINITY_DN18613_c0_g1_i1_g.26637_m.26637	100	305	0	0	1102	188	1	305	1.33e-159	454
TRINITY_DN15679_c0_g1_i1	CbA_TRINITY_DN15204_c0_g1_i1_g.11394_m.11394	35.693	339	197	6	3	965	30	365	7.07e-68	218
TRINITY_DN1574_c0_g1_i1	CbA_TRINITY_DN23899_c0_g1_i1_g.10009_m.10009	99.123	114	0	1	256	594	1	114	2.35e-75	224
TRINITY_DN1574_c0_g1_i2	CbA_TRINITY_DN23124_c0_g1_i1_g.52_m.52	100	118	0	0	109	462	1	118	6.46e-68	206
TRINITY_DN15760_c0_g3_i1	CbA_TRINITY_DN25120_c0_g1_i1_g.24617_m.24617	100	155	0	0	471	7	1	155	2.8e-111	316
TRINITY_DN15805_c0_g1_i1	CbA_TRINITY_DN7637_c0_g2_i1_g.23654_m.23654	100	208	0	0	187	810	1	208	8.16e-131	370
TRINITY_DN1581_c0_g1_i1	CbA_TRINITY_DN15039_c0_g1_i3_g.7482_m.7482	99.099	222	2	0	1218	1883	4	225	4.21e-159	457
TRINITY_DN1581_c0_g1_i2	CbA_TRINITY_DN15039_c0_g1_i3_g.7482_m.7482	86.111	180	0	1	1508	2047	1	155	3.03e-124	313
TRINITY_DN1581_c0_g1_i3	CbA_TRINITY_DN6069_c0_g1_i1_g.35599_m.35599	82.432	74	12	1	288	509	16	88	2.8e-34	126
TRINITY_DN15837_c0_g2_i1	CbA_TRINITY_DN18943_c0_g1_i1_g.23047_m.23047	81.955	399	14	2	318	1514	1	341	0	645
TRINITY_DN15837_c0_g2_i2	CbA_TRINITY_DN18943_c0_g1_i1_g.23047_m.23047	100	417	0	0	318	1568	1	417	0	861
TRINITY_DN15837_c0_g2_i3	CbA_TRINITY_DN18943_c0_g1_i1_g.23047_m.23047	94.34	371	15	2	318	1412	1	371	0	711
TRINITY_DN15871_c0_g2_i1	CbA_TRINITY_DN158_c0_g1_i1_g.30140_m.30140	100	194	0	0	229	810	1	194	3.88e-126	358
TRINITY_DN15875_c0_g3_i1	CbA_TRINITY_DN22854_c0_g1_i1_g.13545_m.13545	97.143	175	4	1	457	978	1	175	5.3e-81	248
TRINITY_DN15875_c0_g7_i1	CbA_TRINITY_DN14663_c0_g2_i1_g.3212_m.3212	98.12	266	5	0	1	798	81	346	2.61e-172	484
TRINITY_DN1587_c0_g1_i1	CbA_TRINITY_DN19567_c0_g1_i1_g.2550_m.2550	99.567	231	1	0	1148	1840	1	231	2.15e-155	449
TRINITY_DN1587_c0_g1_i10	CbA_TRINITY_DN19567_c0_g1_i1_g.2550_m.2550	99.567	231	1	0	429	1121	1	231	3.51e-160	452
TRINITY_DN1587_c0_g1_i12	CbA_TRINITY_DN19567_c0_g1_i1_g.2550_m.2550	99.567	231	1	0	977	1669	1	231	3.68e-156	449
TRINITY_DN1587_c0_g1_i2	CbA_TRINITY_DN19567_c0_g1_i1_g.2550_m.2550	99.567	231	1	0	970	1662	1	231	1.51e-157	452
TRINITY_DN1587_c0_g1_i3	CbA_TRINITY_DN19567_c0_g2_i1_g.2551_m.2551	88.406	69	8	0	240	446	97	165	1.3e-26	101
TRINITY_DN1587_c0_g1_i5	CbA_TRINITY_DN19567_c0_g1_i1_g.2550_m.2550	99.567	231	1	0	843	1535	1	231	8.72e-157	449
TRINITY_DN1587_c0_g1_i8	CbA_TRINITY_DN19567_c0_g1_i1_g.2550_m.2550	99.567	231	1	0	356	1048	1	231	1.5e-160	452
TRINITY_DN1592_c0_g1_i1	CbA_TRINITY_DN16694_c1_g1_i4_g.164_m.164	86.301	73	7	1	482	691	201	273	1.86e-14	71.2
TRINITY_DN1592_c0_g1_i2	CbA_TRINITY_DN2363_c0_g1_i1_g.24489_m.24489	100	204	0	0	226	837	5	208	5e-135	385
TRINITY_DN1592_c0_g2_i4	CbA_TRINITY_DN2363_c0_g1_i1_g.24489_m.24489	100	153	0	0	750	292	56	208	1.62e-110	316
TRINITY_DN1592_c0_g3_i1	CbA_TRINITY_DN16694_c1_g1_i4_g.164_m.164	99.02	204	2	0	485	1096	3	206	2.47e-123	370
TRINITY_DN1592_c0_g3_i2	CbA_TRINITY_DN16694_c1_g1_i4_g.164_m.164	98.864	264	3	0	485	1276	3	266	5.29e-141	407
TRINITY_DN1592_c0_g3_i3	CbA_TRINITY_DN16694_c1_g1_i4_g.164_m.164	91.93	285	2	1	485	1339	3	266	6.73e-151	433
TRINITY_DN15956_c0_g1_i1	CbA_TRINITY_DN7961_c0_g1_i1_g.25104_m.25104	99.333	150	1	0	254	703	6	155	1.6e-106	306
TRINITY_DN15976_c0_g1_i1	CbA_TRINITY_DN24343_c0_g1_i1_g.5104_m.5104	100	102	0	0	230	535	1	102	5.08e-51	166
TRINITY_DN159_c2_g1_i6	CbA_TRINITY_DN19023_c2_g2_i2_g.35200_m.35200	100	177	0	0	291	821	1	177	2.62e-116	330
TRINITY_DN159_c2_g2_i1	CbA_TRINITY_DN19023_c2_g1_i2_g.35199_m.35199	100	276	0	0	260	1087	13	288	0	544
TRINITY_DN159_c2_g2_i2	CbA_TRINITY_DN19023_c2_g1_i2_g.35199_m.35199	100	231	0	0	123	815	58	288	2.28e-159	447
TRINITY_DN159_c2_g2_i3	CbA_TRINITY_DN19023_c2_g1_i2_g.35199_m.35199	100	288	0	0	49	912	1	288	0	569
TRINITY_DN1600_c0_g1_i1	CbA_TRINITY_DN19296_c0_g1_i1_g.20500_m.20500	99.831	591	1	0	364	2136	1	591	0	1176
TRINITY_DN1600_c0_g1_i2	CbA_TRINITY_DN19296_c0_g1_i1_g.20500_m.20500	99.831	591	1	0	364	2136	1	591	0	1177
TRINITY_DN16033_c0_g1_i2	CbA_TRINITY_DN16771_c0_g2_i3_g.7134_m.7134	94.253	261	15	0	358	1140	1	261	3.61e-166	470
TRINITY_DN16033_c0_g1_i3	CbA_TRINITY_DN16771_c0_g2_i3_g.7134_m.7134	100	302	0	0	358	1263	1	302	0	580
TRINITY_DN16033_c0_g1_i6	CbA_TRINITY_DN16771_c0_g2_i3_g.7134_m.7134	100	254	0	0	358	1119	1	254	2.01e-164	489
TRINITY_DN16033_c0_g1_i7	CbA_TRINITY_DN16771_c0_g2_i3_g.7134_m.7134	100	302	0	0	358	1263	1	302	0	580
TRINITY_DN1607_c0_g1_i1	CbA_TRINITY_DN20495_c0_g1_i1_g.27919_m.27919	100	416	0	0	616	1863	1	416	0	869
TRINITY_DN1607_c0_g1_i18	CbA_TRINITY_DN20495_c0_g1_i1_g.27919_m.27919	100	614	0	0	3072	4913	332	945	0	1254
TRINITY_DN1607_c0_g1_i19	CbA_TRINITY_DN20495_c0_g1_i1_g.27919_m.27919	99.849	661	1	0	2446	4428	285	945	0	1349
TRINITY_DN1607_c0_g1_i20	CbA_TRINITY_DN20495_c0_g1_i1_g.27919_m.27919	95.652	46	2	0	885	1022	416	461	1.55e-23	100
TRINITY_DN1607_c0_g1_i3	CbA_TRINITY_DN20495_c0_g1_i1_g.27919_m.27919	99.849	661	1	0	2232	4214	285	945	0	1349
TRINITY_DN1607_c0_g1_i4	CbA_TRINITY_DN20495_c0_g1_i1_g.27919_m.27919	93.258	356	0	1	535	1602	1	332	0	685
TRINITY_DN1607_c0_g1_i6	CbA_TRINITY_DN20495_c0_g1_i1_g.27919_m.27919	100	416	0	0	535	1782	1	416	0	869
TRINITY_DN16097_c0_g1_i1	CbA_TRINITY_DN13267_c0_g1_i1_g.25901_m.25901	100	166	0	0	1358	1855	1	166	4.5e-102	319
TRINITY_DN16097_c0_g1_i2	CbA_TRINITY_DN13267_c0_g1_i1_g.25901_m.25901	100	321	0	0	1358	2320	1	321	0	597
TRINITY_DN1610_c0_g1_i1	CbA_TRINITY_DN15771_c0_g3_i2_g.4057_m.4057	98.841	345	4	0	275	1309	19	363	0	698
TRINITY_DN1610_c0_g1_i2	CbA_TRINITY_DN15771_c0_g3_i2_g.4057_m.4057	99.177	243	2	0	1235	1963	121	363	8.6e-168	491
TRINITY_DN1612_c0_g1_i1	CbA_TRINITY_DN20954_c0_g1_i5_g.10905_m.10905	100	367	0	0	2993	4093	1	367	0	727
TRINITY_DN1612_c0_g1_i10	CbA_TRINITY_DN20954_c0_g2_i1_g.10904_m.10904	94.58	369	20	0	2993	4099	1	369	0	675
TRINITY_DN1612_c0_g1_i11	CbA_TRINITY_DN20954_c0_g2_i1_g.10904_m.10904	94.58	369	20	0	2658	3764	1	369	0	675
TRINITY_DN1612_c0_g1_i12	CbA_TRINITY_DN21276_c0_g1_i1_g.14766_m.14766	100	213	0	0	119	757	10	222	4.33e-147	433
TRINITY_DN1612_c0_g1_i13	CbA_TRINITY_DN21276_c0_g1_i1_g.14766_m.14766	99.707	341	1	0	752	1774	10	350	0	694
TRINITY_DN1612_c0_g1_i14	CbA_TRINITY_DN18359_c0_g2_i17_g.24169_m.24169	96.833	221	7	0	304	966	1	221	1.94e-151	446
TRINITY_DN1612_c0_g1_i17	CbA_TRINITY_DN18359_c0_g2_i17_g.24169_m.24169	96.833	221	7	0	296	958	1	221	1.92e-150	446
TRINITY_DN1612_c0_g1_i18	CbA_TRINITY_DN18359_c0_g2_i17_g.24169_m.24169	96.833	221	7	0	296	958	1	221	1.78e-151	446
TRINITY_DN1612_c0_g1_i2	CbA_TRINITY_DN20954_c0_g2_i1_g.10904_m.10904	94.58	369	20	0	2666	3772	1	369	0	675
TRINITY_DN1612_c0_g1_i3	CbA_TRINITY_DN20954_c0_g2_i1_g.10904_m.10904	94.58	369	20	0	2746	3852	1	369	0	675
TRINITY_DN1612_c0_g1_i5	CbA_TRINITY_DN20954_c0_g1_i5_g.10905_m.10905	100	367	0	0	2658	3758	1	367	0	727
TRINITY_DN1612_c0_g1_i9	CbA_TRINITY_DN18359_c0_g2_i17_g.24169_m.24169	100	142	0	0	948	1373	213	354	9.18e-89	286
TRINITY_DN1614_c0_g1_i1	CbA_TRINITY_DN20774_c0_g1_i2_g.31062_m.31062	96.043	278	10	1	715	1548	156	432	0	527
TRINITY_DN1614_c0_g1_i2	CbA_TRINITY_DN20774_c0_g1_i2_g.31062_m.31062	100	409	0	0	136	1362	24	432	0	782
TRINITY_DN161_c0_g1_i1	CbA_TRINITY_DN12269_c0_g1_i1_g.33335_m.33335	99.506	405	2	0	3364	4578	1	405	0	756
TRINITY_DN161_c0_g1_i2	CbA_TRINITY_DN12269_c0_g1_i1_g.33335_m.33335	99.506	405	2	0	3482	4696	1	405	0	759
TRINITY_DN161_c0_g1_i6	CbA_TRINITY_DN12269_c0_g1_i1_g.33335_m.33335	99.506	405	2	0	3384	4598	1	405	0	756
TRINITY_DN16211_c0_g4_i1	CbA_TRINITY_DN17350_c0_g1_i1_g.5721_m.5721	100	274	0	0	251	1072	1	274	0	546
TRINITY_DN16236_c0_g3_i1	CbA_TRINITY_DN15544_c0_g1_i1_g.25832_m.25832	100	105	0	0	2	316	23	127	4.95e-51	157
TRINITY_DN16243_c0_g1_i2	CbA_TRINITY_DN17515_c0_g1_i1_g.23777_m.23777	58.495	412	171	0	669	1904	107	518	0	547
TRINITY_DN16243_c0_g5_i1	CbA_TRINITY_DN17515_c0_g1_i1_g.23777_m.23777	58.663	404	167	0	932	2143	114	517	0	544
TRINITY_DN16243_c0_g5_i2	CbA_TRINITY_DN17515_c0_g1_i1_g.23777_m.23777	58.809	403	166	0	662	1870	114	516	0	545
TRINITY_DN1628_c1_g1_i1	CbA_TRINITY_DN15880_c0_g1_i3_g.16690_m.16690	71.812	447	116	5	200	1519	27	470	0	577
TRINITY_DN1632_c0_g1_i1	CbA_TRINITY_DN21556_c2_g1_i7_g.6844_m.6844	95.238	63	3	0	3	191	125	187	9.25e-39	127
TRINITY_DN1632_c0_g1_i11	CbA_TRINITY_DN21556_c2_g1_i7_g.6844_m.6844	100	52	0	0	571	726	1	52	2.91e-29	107
TRINITY_DN1632_c0_g1_i12	CbA_TRINITY_DN21556_c2_g1_i7_g.6844_m.6844	98.519	135	2	0	1225	1629	53	187	2.64e-90	275
TRINITY_DN1632_c0_g1_i13	CbA_TRINITY_DN21556_c2_g1_i7_g.6844_m.6844	98.039	102	2	0	154	459	86	187	5.96e-70	208
TRINITY_DN1632_c0_g1_i14	CbA_TRINITY_DN21556_c2_g1_i7_g.6844_m.6844	98.519	135	2	0	1985	2389	53	187	1.52e-87	275
TRINITY_DN1632_c0_g1_i2	CbA_TRINITY_DN21556_c2_g1_i7_g.6844_m.6844	100	33	0	0	462	560	20	52	1.76e-14	67.4
TRINITY_DN1632_c0_g1_i4	CbA_TRINITY_DN21556_c2_g1_i7_g.6844_m.6844	98.93	187	2	0	807	1367	1	187	4.83e-132	378
TRINITY_DN1632_c0_g1_i5	CbA_TRINITY_DN21556_c2_g1_i7_g.6844_m.6844	98.93	187	2	0	1334	1894	1	187	3.3e-129	378
TRINITY_DN1632_c0_g1_i8	CbA_TRINITY_DN21057_c0_g2_i6_g.4634_m.4634	92.105	38	3	0	300	413	29	66	5.04e-18	74.7
TRINITY_DN16431_c0_g1_i2	CbA_TRINITY_DN22140_c0_g1_i1_g.15305_m.15305	100	109	0	0	280	606	1	109	2.65e-71	217
TRINITY_DN16431_c0_g1_i3	CbA_TRINITY_DN22140_c0_g1_i1_g.15305_m.15305	100	124	0	0	280	651	1	124	1.12e-81	249
TRINITY_DN16431_c0_g1_i4	CbA_TRINITY_DN22140_c0_g1_i1_g.15305_m.15305	95.833	120	4	1	280	636	1	120	4.29e-75	225
TRINITY_DN16433_c0_g1_i1	CbA_TRINITY_DN11809_c0_g2_i2_g.6176_m.6176	55.928	447	191	4	170	1510	44	484	8.78e-180	518
TRINITY_DN16443_c0_g1_i1	CbA_TRINITY_DN9836_c0_g1_i1_g.16953_m.16953	100	193	0	0	330	908	1	193	5.45e-139	394
TRINITY_DN16448_c0_g1_i1	CbA_TRINITY_DN21272_c1_g3_i1_g.14798_m.14798	100	1358	0	0	559	4632	6	1363	0	2565
TRINITY_DN16480_c0_g1_i1	CbA_TRINITY_DN14706_c0_g2_i1_g.34005_m.34005	100	490	0	0	455	1924	1	490	0	1011
TRINITY_DN16498_c0_g1_i2	CbA_TRINITY_DN26245_c0_g1_i1_g.29423_m.29423	89.286	28	3	0	1	84	111	138	4.54e-12	60.1
TRINITY_DN1652_c0_g1_i1	CbA_TRINITY_DN16053_c0_g1_i1_g.5845_m.5845	98.824	170	2	0	195	704	1	170	8.42e-117	343
TRINITY_DN1652_c0_g1_i3	CbA_TRINITY_DN16053_c0_g1_i1_g.5845_m.5845	99.593	246	1	0	195	932	1	246	1.98e-176	491
TRINITY_DN1653_c1_g1_i2	CbA_TRINITY_DN13442_c0_g1_i1_g.5499_m.5499	97.917	96	2	0	193	480	1	96	4.92e-60	139
TRINITY_DN1653_c1_g1_i3	CbA_TRINITY_DN13442_c0_g1_i1_g.5499_m.5499	100	168	0	0	193	696	1	168	1.14e-72	220
TRINITY_DN1653_c2_g1_i1	CbA_TRINITY_DN11242_c0_g1_i1_g.30247_m.30247	99.583	1440	6	0	358	4677	35	1474	0	2722
TRINITY_DN1660_c0_g1_i1	CbA_TRINITY_DN10763_c0_g1_i1_g.15936_m.15936	96.732	153	1	1	158	616	1	149	2.56e-86	263
TRINITY_DN1660_c0_g1_i2	CbA_TRINITY_DN10763_c0_g1_i1_g.15936_m.15936	96.732	153	1	1	158	616	1	149	5.65e-85	263
TRINITY_DN1660_c0_g1_i3	CbA_TRINITY_DN10763_c0_g1_i1_g.15936_m.15936	96.732	153	1	1	158	616	1	149	1.17e-84	263
TRINITY_DN16642_c0_g1_i1	CbA_TRINITY_DN3393_c0_g1_i1_g.35284_m.35284	100	89	0	0	280	546	23	111	2.91e-42	142
TRINITY_DN1664_c0_g1_i2	CbA_TRINITY_DN20076_c0_g1_i1_g.6363_m.6363	66.387	357	84	3	357	1400	277	606	7.47e-135	406
TRINITY_DN1666_c0_g2_i1	CbA_TRINITY_DN19137_c0_g1_i12_g.24870_m.24870	100	249	0	0	552	1298	8	256	0	520
TRINITY_DN1666_c0_g2_i10	CbA_TRINITY_DN19137_c0_g1_i12_g.24870_m.24870	100	282	0	0	552	1397	8	289	0	585
TRINITY_DN1666_c0_g2_i2	CbA_TRINITY_DN19137_c0_g1_i12_g.24870_m.24870	62.874	167	1	2	2	502	151	256	8.28e-64	190
TRINITY_DN1666_c0_g2_i4	CbA_TRINITY_DN19137_c0_g1_i12_g.24870_m.24870	100	249	0	0	552	1298	8	256	2.01e-177	520
TRINITY_DN1666_c0_g2_i5	CbA_TRINITY_DN19137_c0_g1_i12_g.24870_m.24870	100	343	0	0	781	1809	55	397	0	701
TRINITY_DN1666_c0_g2_i6	CbA_TRINITY_DN19137_c0_g1_i12_g.24870_m.24870	100	390	0	0	552	1721	8	397	0	800
TRINITY_DN1666_c0_g2_i9	CbA_TRINITY_DN19137_c0_g1_i12_g.24870_m.24870	100	390	0	0	552	1721	8	397	0	800
TRINITY_DN1667_c0_g1_i1	CbA_TRINITY_DN11030_c0_g1_i1_g.17898_m.17898	100	116	0	0	5	352	1	116	2.19e-77	230
TRINITY_DN1669_c0_g1_i1	CbA_TRINITY_DN21136_c2_g1_i1_g.1723_m.1723	87.879	66	8	0	425	622	1	66	4.03e-19	87
TRINITY_DN1669_c0_g1_i2	CbA_TRINITY_DN21136_c2_g1_i1_g.1723_m.1723	87.879	66	8	0	425	622	1	66	3.6e-19	87.4
TRINITY_DN1669_c0_g1_i3	CbA_TRINITY_DN21136_c2_g1_i1_g.1723_m.1723	73.585	159	4	1	503	979	76	196	1.87e-73	233
TRINITY_DN1669_c0_g1_i5	CbA_TRINITY_DN21136_c2_g1_i1_g.1723_m.1723	99.582	239	1	0	196	912	1	239	7.66e-164	458
TRINITY_DN1669_c0_g1_i6	CbA_TRINITY_DN21136_c2_g1_i1_g.1723_m.1723	87.879	66	8	0	425	622	1	66	3.25e-19	87.4
TRINITY_DN16734_c0_g1_i1	CbA_TRINITY_DN12572_c0_g2_i1_g.13729_m.13729	63.462	104	33	3	484	792	2	101	4.85e-30	110
TRINITY_DN1674_c0_g1_i1	CbA_TRINITY_DN16543_c0_g1_i1_g.17202_m.17202	99.599	499	2	0	41	1537	2	500	0	927
TRINITY_DN1674_c0_g1_i2	CbA_TRINITY_DN16543_c0_g1_i1_g.17202_m.17202	98	50	1	0	41	190	2	51	1.25e-27	103
TRINITY_DN1674_c0_g1_i4	CbA_TRINITY_DN16543_c0_g1_i1_g.17202_m.17202	99.777	449	1	0	419	1765	52	500	0	826
TRINITY_DN1674_c0_g1_i5	CbA_TRINITY_DN16543_c0_g1_i1_g.17202_m.17202	99.599	499	2	0	41	1537	2	500	0	927
TRINITY_DN1675_c0_g1_i1	CbA_TRINITY_DN21528_c0_g1_i3_g.6748_m.6748	92.151	1669	98	1	2	5008	369	2004	0	3049
TRINITY_DN1675_c0_g1_i10	CbA_TRINITY_DN21528_c0_g1_i3_g.6748_m.6748	99.911	1120	1	0	1693	5052	892	2011	0	2241
TRINITY_DN1675_c0_g1_i6	CbA_TRINITY_DN21528_c0_g1_i3_g.6748_m.6748	94.01	1636	98	0	2	4909	369	2004	0	3066
TRINITY_DN1675_c0_g1_i9	CbA_TRINITY_DN21528_c0_g1_i3_g.6748_m.6748	99.878	1643	2	0	2	4930	369	2011	0	3309
TRINITY_DN1680_c0_g1_i11	CbA_TRINITY_DN19241_c0_g1_i5_g.20615_m.20615	99.683	315	1	0	1426	2370	2	316	0	649
TRINITY_DN1680_c0_g1_i13	CbA_TRINITY_DN19241_c0_g1_i5_g.20615_m.20615	99.683	315	1	0	1572	2516	2	316	0	649
TRINITY_DN1680_c0_g1_i14	CbA_TRINITY_DN19241_c0_g1_i5_g.20615_m.20615	99.324	148	1	0	1524	1967	2	149	2.7e-98	304
TRINITY_DN1680_c0_g1_i2	CbA_TRINITY_DN19241_c0_g1_i5_g.20616_m.20616	94.904	157	6	1	42	512	1	155	6.11e-84	248
TRINITY_DN1680_c0_g1_i3	CbA_TRINITY_DN19241_c0_g1_i5_g.20615_m.20615	66.467	167	1	2	1798	2298	2	113	1.58e-68	202
TRINITY_DN1680_c0_g1_i5	CbA_TRINITY_DN19241_c0_g1_i5_g.20616_m.20616	94.904	157	6	1	42	512	1	155	1.07e-78	245
TRINITY_DN1680_c0_g1_i6	CbA_TRINITY_DN19241_c0_g1_i5_g.20616_m.20616	95.906	171	5	1	42	554	1	169	4.2e-89	274
TRINITY_DN1680_c0_g1_i7	CbA_TRINITY_DN19241_c0_g1_i5_g.20616_m.20616	94.904	157	6	1	42	512	1	155	1.43e-83	246
TRINITY_DN1680_c0_g1_i9	CbA_TRINITY_DN19241_c0_g1_i5_g.20615_m.20615	99.683	315	1	0	1152	2096	2	316	0	649
TRINITY_DN1689_c0_g2_i1	CbA_TRINITY_DN5484_c0_g1_i1_g.18465_m.18465	100	121	0	0	1815	1453	1	121	6.26e-45	156
TRINITY_DN1689_c0_g2_i2	CbA_TRINITY_DN17546_c0_g1_i1_g.23837_m.23837	65.625	288	97	2	3828	2968	3	289	9.7e-105	335
TRINITY_DN1689_c0_g2_i5	CbA_TRINITY_DN17546_c0_g1_i1_g.23837_m.23837	65.625	288	97	2	4231	3371	3	289	1.04e-104	336
TRINITY_DN1689_c2_g1_i2	CbA_TRINITY_DN10031_c0_g1_i1_g.29167_m.29167	98.99	99	1	0	454	750	13	111	9.62e-45	149
TRINITY_DN1690_c0_g5_i2	CbA_TRINITY_DN11965_c0_g2_i1_g.18770_m.18770	99.769	432	1	0	212	1507	1	432	0	863
TRINITY_DN1692_c0_g1_i1	CbA_TRINITY_DN18029_c0_g2_i1_g.28987_m.28987	95.376	173	8	0	357	875	1	173	1.19e-114	340
TRINITY_DN1692_c0_g1_i10	CbA_TRINITY_DN18029_c0_g2_i1_g.28987_m.28987	99.091	110	1	0	357	686	1	110	5.12e-70	226
TRINITY_DN1692_c0_g1_i2	CbA_TRINITY_DN18029_c0_g2_i1_g.28987_m.28987	98.913	92	1	0	357	632	1	92	2.74e-55	188
TRINITY_DN1692_c0_g1_i3	CbA_TRINITY_DN18029_c0_g2_i1_g.28987_m.28987	99.333	150	1	0	357	806	1	150	1.15e-89	279
TRINITY_DN1692_c0_g1_i4	CbA_TRINITY_DN18029_c0_g2_i1_g.28987_m.28987	99.5	200	1	0	357	956	1	200	9.35e-114	338
TRINITY_DN1692_c0_g1_i7	CbA_TRINITY_DN18029_c0_g2_i1_g.28987_m.28987	99.333	150	1	0	357	806	1	150	6.58e-90	279
TRINITY_DN1692_c0_g1_i9	CbA_TRINITY_DN18029_c0_g2_i1_g.28987_m.28987	73.267	202	2	1	357	962	1	150	3.69e-79	252
TRINITY_DN16931_c0_g1_i1	CbA_TRINITY_DN16634_c0_g1_i4_g.169_m.169	98.529	68	1	0	3	206	130	197	3.52e-41	136
TRINITY_DN16931_c0_g1_i2	CbA_TRINITY_DN16634_c0_g1_i4_g.169_m.169	95.902	122	5	0	921	1286	10	131	5.38e-86	218
TRINITY_DN16931_c0_g1_i3	CbA_TRINITY_DN16634_c0_g1_i4_g.169_m.169	97.872	188	4	0	921	1484	10	197	1.64e-129	376
TRINITY_DN16931_c0_g1_i6	CbA_TRINITY_DN16634_c0_g1_i4_g.169_m.169	98.529	68	1	0	3	206	130	197	2.55e-40	136
TRINITY_DN16956_c0_g1_i2	CbA_TRINITY_DN18439_c0_g1_i4_g.32749_m.32749	100	220	0	0	118	777	164	383	3.98e-161	455
TRINITY_DN16956_c0_g1_i3	CbA_TRINITY_DN18439_c0_g1_i4_g.32749_m.32749	100	383	0	0	2023	3171	1	383	0	796
TRINITY_DN16956_c0_g1_i4	CbA_TRINITY_DN18439_c0_g1_i4_g.32749_m.32749	91.538	130	5	2	442	828	259	383	1.51e-74	234
TRINITY_DN16956_c0_g1_i5	CbA_TRINITY_DN18439_c0_g1_i4_g.32749_m.32749	100	383	0	0	481	1629	1	383	0	797
TRINITY_DN16956_c0_g3_i2	CbA_TRINITY_DN17223_c0_g1_i1_g.35404_m.35404	100	337	0	0	308	1318	1	337	0	584
TRINITY_DN1705_c0_g1_i1	CbA_TRINITY_DN12006_c0_g1_i1_g.24676_m.24676	99.578	237	1	0	680	1390	1	237	1.07e-148	426
TRINITY_DN1705_c0_g1_i2	CbA_TRINITY_DN12006_c0_g1_i1_g.24676_m.24676	99.578	237	1	0	1252	1962	1	237	4.14e-146	426
TRINITY_DN1705_c0_g1_i3	CbA_TRINITY_DN19797_c0_g1_i1_g.21617_m.21617	100	294	0	0	860	1741	1	294	0	550
TRINITY_DN1705_c0_g1_i4	CbA_TRINITY_DN12006_c0_g1_i1_g.24676_m.24676	100	78	0	0	874	1107	160	237	1.16e-25	104
TRINITY_DN1705_c0_g1_i5	CbA_TRINITY_DN12006_c0_g1_i1_g.24676_m.24676	99.578	237	1	0	775	1485	1	237	3.07e-148	426
TRINITY_DN1705_c0_g1_i6	CbA_TRINITY_DN19797_c0_g2_i1_g.21618_m.21618	100	62	0	0	473	658	38	99	1.37e-15	71.6
TRINITY_DN17091_c0_g1_i1	CbA_TRINITY_DN2891_c0_g1_i1_g.34138_m.34138	100	113	0	0	137	475	1	113	1.09e-65	204
TRINITY_DN170_c1_g2_i3	CbA_TRINITY_DN11900_c0_g3_i1_g.18925_m.18925	98.214	168	3	0	2	505	7	174	6.22e-115	332
TRINITY_DN170_c1_g4_i1	CbA_TRINITY_DN14643_c0_g1_i2_g.3199_m.3199	82.051	39	7	0	601	717	1	39	2.01e-15	71.2
TRINITY_DN17160_c0_g1_i1	CbA_TRINITY_DN6604_c0_g1_i1_g.34691_m.34691	99.333	150	1	0	4	453	1	150	1.9e-104	298
TRINITY_DN17256_c0_g1_i1	CbA_TRINITY_DN1686_c0_g1_i1_g.26322_m.26322	39.1	289	151	11	86	925	23	295	3.76e-55	185
TRINITY_DN172_c0_g1_i3	CbA_TRINITY_DN20942_c3_g3_i2_g.10938_m.10938	98.892	632	5	2	1861	3756	1	630	0	1129
TRINITY_DN172_c0_g1_i5	CbA_TRINITY_DN20942_c3_g3_i2_g.10938_m.10938	98.892	632	5	2	1960	3855	1	630	0	1129
TRINITY_DN172_c0_g1_i6	CbA_TRINITY_DN20942_c3_g3_i2_g.10938_m.10938	98.892	632	5	2	1948	3843	1	630	0	1129
TRINITY_DN172_c0_g1_i7	CbA_TRINITY_DN20942_c3_g3_i2_g.10938_m.10938	98.843	605	5	2	2022	3836	28	630	0	1069
TRINITY_DN172_c0_g1_i9	CbA_TRINITY_DN20942_c3_g3_i2_g.10938_m.10938	98.892	632	5	2	1825	3720	1	630	0	1129
TRINITY_DN172_c0_g2_i1	CbA_TRINITY_DN26007_c0_g1_i1_g.22785_m.22785	99.734	376	1	0	113	1240	1	376	0	725
TRINITY_DN17384_c0_g1_i1	CbA_TRINITY_DN21409_c0_g1_i7_g.939_m.939	80.571	175	3	1	343	867	1	144	1.31e-89	274
TRINITY_DN17384_c0_g1_i2	CbA_TRINITY_DN21409_c0_g1_i7_g.939_m.939	80.571	175	3	1	618	1142	1	144	4.72e-89	275
TRINITY_DN17384_c0_g1_i4	CbA_TRINITY_DN21409_c0_g1_i7_g.940_m.940	93.243	74	2	1	315	527	35	108	1.59e-38	136
TRINITY_DN1749_c0_g1_i1	CbA_TRINITY_DN20943_c1_g12_i8_g.10856_m.10856	51.579	95	28	3	1268	1552	24	100	1.86e-60	85.9
TRINITY_DN1749_c0_g1_i4	CbA_TRINITY_DN19796_c0_g1_i6_g.21614_m.21614	84.615	117	15	1	1814	2164	165	278	1.83e-73	182
TRINITY_DN1749_c0_g1_i5	CbA_TRINITY_DN19796_c0_g1_i6_g.21614_m.21614	82.524	309	47	3	527	1444	1	305	9.37e-176	501
TRINITY_DN1749_c0_g1_i6	CbA_TRINITY_DN20943_c1_g12_i8_g.10856_m.10856	96.491	57	2	0	1654	1824	44	100	2.32e-87	120
TRINITY_DN1751_c0_g2_i1	CbA_TRINITY_DN7506_c1_g3_i1_g.20997_m.20997	98.851	87	1	0	198	458	1	87	3.23e-90	175
TRINITY_DN1751_c0_g2_i3	CbA_TRINITY_DN7506_c1_g3_i1_g.20997_m.20997	98.851	87	1	0	198	458	1	87	5.59e-91	175
TRINITY_DN1751_c0_g2_i5	CbA_TRINITY_DN7506_c1_g3_i1_g.20997_m.20997	100	181	0	0	198	740	1	181	5.3e-129	363
TRINITY_DN1751_c0_g2_i6	CbA_TRINITY_DN7506_c1_g3_i1_g.20997_m.20997	100	179	0	0	198	734	1	179	1.32e-126	360
TRINITY_DN1751_c0_g2_i7	CbA_TRINITY_DN7506_c1_g3_i1_g.20997_m.20997	100	112	0	0	198	533	1	112	3.46e-96	225
TRINITY_DN1751_c0_g2_i8	CbA_TRINITY_DN7506_c1_g3_i1_g.20997_m.20997	96.939	98	3	0	554	847	84	181	7.67e-96	192
TRINITY_DN1762_c0_g2_i1	CbA_TRINITY_DN17479_c0_g1_i5_g.31434_m.31434	96.552	232	5	1	916	1611	172	400	0	430
TRINITY_DN1762_c0_g2_i2	CbA_TRINITY_DN17479_c0_g1_i5_g.31434_m.31434	100	239	0	0	179	895	1	239	0	434
TRINITY_DN1762_c0_g2_i5	CbA_TRINITY_DN17479_c0_g1_i5_g.31434_m.31434	100	180	0	0	339	878	1	180	1.81e-104	313
TRINITY_DN1762_c0_g2_i6	CbA_TRINITY_DN17479_c0_g1_i5_g.31434_m.31434	91.884	345	0	1	179	1213	1	317	0	581
TRINITY_DN1762_c0_g2_i8	CbA_TRINITY_DN17479_c0_g1_i5_g.31434_m.31434	99.123	114	1	0	649	990	66	179	3.03e-80	241
TRINITY_DN1762_c2_g1_i1	CbA_TRINITY_DN17063_c0_g1_i1_g.32846_m.32846	100	484	0	0	398	1849	1	484	0	995
TRINITY_DN1762_c2_g1_i4	CbA_TRINITY_DN17063_c0_g1_i1_g.32846_m.32846	94.902	510	0	1	398	1927	1	484	0	979
TRINITY_DN1762_c2_g1_i6	CbA_TRINITY_DN17063_c0_g1_i1_g.32846_m.32846	98.444	257	4	0	398	1168	1	257	0	535
TRINITY_DN1762_c6_g1_i1	CbA_TRINITY_DN9287_c0_g1_i2_g.2106_m.2106	99.497	199	1	0	17	613	1	199	2.01e-119	344
TRINITY_DN1774_c0_g1_i1	CbA_TRINITY_DN20366_c0_g1_i2_g.16551_m.16551	99.768	431	1	0	707	1999	1	431	0	888
TRINITY_DN1774_c0_g1_i2	CbA_TRINITY_DN20366_c0_g1_i2_g.16551_m.16551	99.768	431	1	0	1098	2390	1	431	0	888
TRINITY_DN1775_c0_g1_i1	CbA_TRINITY_DN13432_c0_g1_i1_g.5481_m.5481	99.832	594	1	0	847	2628	1	594	0	1105
TRINITY_DN1775_c0_g1_i2	CbA_TRINITY_DN13432_c0_g1_i1_g.5481_m.5481	99.832	594	1	0	760	2541	1	594	0	1103
TRINITY_DN1775_c0_g1_i3	CbA_TRINITY_DN13432_c0_g1_i1_g.5481_m.5481	99.832	594	1	0	593	2374	1	594	0	1103
TRINITY_DN1775_c0_g1_i4	CbA_TRINITY_DN13432_c0_g1_i1_g.5481_m.5481	99.832	594	1	0	641	2422	1	594	0	1103
TRINITY_DN1777_c0_g1_i1	CbA_TRINITY_DN20510_c0_g1_i2_g.22045_m.22045	100	306	0	0	347	1264	93	398	0	626
TRINITY_DN1777_c0_g1_i2	CbA_TRINITY_DN20510_c0_g1_i2_g.22045_m.22045	100	251	0	0	398	1150	148	398	0	512
TRINITY_DN1777_c0_g1_i3	CbA_TRINITY_DN20510_c0_g1_i2_g.22045_m.22045	100	398	0	0	127	1320	1	398	0	781
TRINITY_DN1777_c0_g1_i4	CbA_TRINITY_DN20510_c0_g1_i2_g.22045_m.22045	100	306	0	0	662	1579	93	398	0	624
TRINITY_DN1777_c0_g1_i5	CbA_TRINITY_DN20510_c0_g1_i2_g.22045_m.22045	100	306	0	0	584	1501	93	398	0	624
TRINITY_DN1777_c0_g1_i6	CbA_TRINITY_DN20510_c0_g1_i2_g.22045_m.22045	100	306	0	0	494	1411	93	398	0	624
TRINITY_DN1777_c0_g1_i7	CbA_TRINITY_DN20510_c0_g1_i2_g.22045_m.22045	93.868	424	0	1	127	1398	1	398	0	766
TRINITY_DN1780_c0_g1_i1	CbA_TRINITY_DN10725_c0_g1_i2_g.15933_m.15933	84.746	118	18	0	953	1306	34	151	1.34e-50	169
TRINITY_DN1780_c0_g1_i2	CbA_TRINITY_DN10725_c0_g1_i2_g.15933_m.15933	84.071	113	18	0	1064	1402	39	151	5.81e-46	157
TRINITY_DN1780_c0_g1_i3	CbA_TRINITY_DN10725_c0_g1_i2_g.15933_m.15933	85.484	124	18	0	450	821	28	151	2.43e-57	182
TRINITY_DN1782_c0_g4_i1	CbA_TRINITY_DN5842_c0_g2_i1_g.5634_m.5634	98.925	186	2	0	134	691	10	195	2.35e-121	346
TRINITY_DN1783_c0_g1_i7	CbA_TRINITY_DN2420_c0_g2_i1_g.31360_m.31360	99.32	147	1	0	448	888	4	150	7e-90	277
TRINITY_DN1783_c0_g1_i9	CbA_TRINITY_DN2420_c0_g2_i1_g.31360_m.31360	99.32	147	1	0	522	962	4	150	2.85e-89	276
TRINITY_DN1787_c0_g1_i2	CbA_TRINITY_DN16854_c0_g2_i4_g.9129_m.9129	99.07	645	4	1	282	2210	1	645	0	1214
TRINITY_DN1787_c0_g1_i3	CbA_TRINITY_DN16854_c0_g2_i4_g.9129_m.9129	98.555	346	3	1	282	1313	1	346	0	573
TRINITY_DN1787_c0_g1_i4	CbA_TRINITY_DN16854_c0_g2_i4_g.9129_m.9129	99.07	645	4	1	203	2131	1	645	0	1214
TRINITY_DN1787_c0_g1_i5	CbA_TRINITY_DN16854_c0_g2_i4_g.9129_m.9129	94.109	679	4	2	282	2312	1	645	0	1194
TRINITY_DN1787_c0_g1_i6	CbA_TRINITY_DN16854_c0_g2_i4_g.9129_m.9129	99.287	421	1	1	282	1538	1	421	0	751
TRINITY_DN1787_c0_g1_i7	CbA_TRINITY_DN16854_c0_g2_i4_g.9129_m.9129	90.638	705	4	3	282	2390	1	645	0	1179
TRINITY_DN178_c0_g1_i1	CbA_TRINITY_DN19744_c0_g1_i4_g.21637_m.21637	64.602	339	98	4	486	1493	26	345	1.45e-131	404
TRINITY_DN178_c0_g1_i2	CbA_TRINITY_DN19744_c0_g1_i4_g.21637_m.21637	65.087	401	117	5	486	1676	26	407	5.65e-168	494
TRINITY_DN1794_c0_g1_i1	CbA_TRINITY_DN9426_c0_g1_i1_g.25473_m.25473	100	103	0	0	685	993	1	103	4.77e-71	219
TRINITY_DN1794_c0_g1_i2	CbA_TRINITY_DN9426_c0_g1_i1_g.25473_m.25473	100	103	0	0	1556	1864	1	103	2.47e-67	216
TRINITY_DN1794_c0_g2_i1	CbA_TRINITY_DN7586_c0_g2_i1_g.20988_m.20988	89.13	46	5	0	138	1	1	46	1.75e-22	87
TRINITY_DN1796_c1_g1_i1	CbA_TRINITY_DN14788_c0_g1_i1_g.33995_m.33995	100	302	0	0	468	1373	1	302	0	626
TRINITY_DN1801_c0_g1_i1	CbA_TRINITY_DN4185_c0_g2_i1_g.30060_m.30060	100	131	0	0	6	398	14	144	3.63e-93	274
TRINITY_DN1801_c0_g1_i2	CbA_TRINITY_DN4185_c0_g2_i1_g.30060_m.30060	55.319	188	0	2	6	569	14	117	2.79e-53	176
TRINITY_DN1802_c0_g1_i1	CbA_TRINITY_DN17050_c0_g1_i3_g.32780_m.32780	100	116	0	0	332	679	190	305	4.87e-68	213
TRINITY_DN1802_c0_g1_i2	CbA_TRINITY_DN17050_c0_g1_i3_g.32780_m.32780	96.241	133	5	0	348	746	64	196	1.17e-80	254
TRINITY_DN1802_c0_g1_i3	CbA_TRINITY_DN17050_c0_g1_i3_g.32780_m.32780	100	75	0	0	332	556	190	264	9.15e-35	129
TRINITY_DN1802_c0_g1_i4	CbA_TRINITY_DN17050_c0_g1_i3_g.32780_m.32780	96.241	133	5	0	348	746	64	196	6.65e-80	254
TRINITY_DN1802_c0_g1_i5	CbA_TRINITY_DN17050_c0_g1_i3_g.32780_m.32780	100	242	0	0	348	1073	64	305	1.02e-165	466
TRINITY_DN1802_c0_g1_i7	CbA_TRINITY_DN17050_c0_g1_i3_g.32780_m.32780	100	142	0	0	348	773	64	205	7.48e-94	288
TRINITY_DN18183_c0_g4_i1	CbA_TRINITY_DN1256_c0_g2_i1_g.1386_m.1386	100	130	0	0	300	689	1	130	3.9e-74	226
TRINITY_DN1829_c0_g1_i1	CbA_TRINITY_DN11024_c0_g1_i1_g.17989_m.17989	86.942	291	34	3	418	1284	1	289	0	514
TRINITY_DN1829_c0_g2_i1	CbA_TRINITY_DN11024_c0_g2_i1_g.17990_m.17990	100	288	0	0	607	1470	1	288	0	597
TRINITY_DN1834_c0_g2_i1	CbA_TRINITY_DN18760_c0_g1_i1_g.8592_m.8592	100	312	0	0	2299	3234	10	321	0	614
TRINITY_DN1834_c0_g2_i2	CbA_TRINITY_DN18760_c0_g1_i1_g.8592_m.8592	100	312	0	0	2463	3398	10	321	0	614
TRINITY_DN1834_c0_g2_i3	CbA_TRINITY_DN18760_c0_g1_i1_g.8592_m.8592	100	312	0	0	2214	3149	10	321	0	614
TRINITY_DN18386_c0_g1_i1	CbA_TRINITY_DN26273_c0_g1_i1_g.29431_m.29431	99.371	159	1	0	3	479	1	159	7.94e-113	323
TRINITY_DN18386_c0_g3_i1	CbA_TRINITY_DN12394_c1_g1_i1_g.10134_m.10134	100	250	0	0	112	861	4	253	1.23e-126	365
TRINITY_DN1838_c0_g1_i1	CbA_TRINITY_DN17099_c0_g1_i2_g.32894_m.32894	98.69	458	2	1	29	1402	1	454	0	750
TRINITY_DN1838_c0_g1_i2	CbA_TRINITY_DN17099_c0_g1_i2_g.32894_m.32894	92.245	490	2	2	29	1498	1	454	0	751
TRINITY_DN1838_c0_g1_i3	CbA_TRINITY_DN17099_c0_g1_i2_g.32894_m.32894	100	196	0	0	124	711	259	454	7.43e-118	346
TRINITY_DN1839_c0_g1_i1	CbA_TRINITY_DN12797_c0_g1_i1_g.18147_m.18147	100	350	0	0	1439	2488	202	551	0	612
TRINITY_DN1839_c0_g1_i2	CbA_TRINITY_DN12797_c0_g1_i1_g.18147_m.18147	100	350	0	0	5001	6050	202	551	0	612
TRINITY_DN1839_c0_g1_i3	CbA_TRINITY_DN12797_c0_g1_i1_g.18147_m.18147	100	551	0	0	4315	5967	1	551	0	1003
TRINITY_DN18558_c1_g1_i1	CbA_TRINITY_DN16298_c0_g2_i1_g.20341_m.20341	90.643	171	14	1	85	597	9	177	1.14e-107	310
TRINITY_DN18558_c1_g1_i2	CbA_TRINITY_DN16298_c0_g2_i1_g.20341_m.20341	99.2	125	1	0	685	1059	53	177	2.34e-83	253
TRINITY_DN1856_c0_g1_i10	CbA_TRINITY_DN24328_c0_g1_i1_g.5062_m.5062	60.406	197	77	1	640	1227	1	197	1.02e-69	220
TRINITY_DN1856_c0_g1_i7	CbA_TRINITY_DN15156_c0_g1_i3_g.27195_m.27195	100	102	0	0	187	492	1	102	2.95e-70	213
TRINITY_DN1856_c0_g1_i9	CbA_TRINITY_DN24328_c0_g1_i1_g.5062_m.5062	60.406	197	77	1	663	1250	1	197	1.29e-69	220
TRINITY_DN1858_c0_g1_i1	CbA_TRINITY_DN17379_c0_g1_i2_g.5784_m.5784	84.639	332	50	1	1	996	181	511	0	563
TRINITY_DN1858_c0_g1_i2	CbA_TRINITY_DN17379_c0_g1_i2_g.5784_m.5784	77.41	363	50	2	1	1089	181	511	0	548
TRINITY_DN1860_c0_g2_i10	CbA_TRINITY_DN11803_c0_g1_i2_g.6208_m.6208	99.634	547	2	0	788	2428	144	690	0	1134
TRINITY_DN1860_c0_g2_i6	CbA_TRINITY_DN11803_c0_g1_i2_g.6208_m.6208	99.248	133	1	0	622	1020	501	633	4.56e-89	280
TRINITY_DN1860_c0_g2_i7	CbA_TRINITY_DN11803_c0_g1_i2_g.6208_m.6208	100	97	0	0	891	1181	537	633	4.63e-60	205
TRINITY_DN1860_c0_g2_i8	CbA_TRINITY_DN11803_c0_g1_i2_g.6208_m.6208	100	675	0	0	268	2292	16	690	0	1385
TRINITY_DN1860_c0_g2_i9	CbA_TRINITY_DN11803_c0_g1_i2_g.6208_m.6208	93.471	582	1	1	662	2407	146	690	0	1112
TRINITY_DN18618_c0_g1_i1	CbA_TRINITY_DN15950_c0_g1_i1_g.8253_m.8253	98.8	250	3	0	945	196	1	250	0	509
TRINITY_DN18635_c1_g1_i1	CbA_TRINITY_DN6912_c0_g1_i1_g.32117_m.32117	100	288	0	0	315	1178	1	288	4.9e-176	498
TRINITY_DN186_c0_g1_i1	CbA_TRINITY_DN11056_c0_g1_i2_g.17957_m.17957	99.822	562	1	0	1060	2745	1	562	0	1047
TRINITY_DN186_c1_g1_i1	CbA_TRINITY_DN9528_c0_g1_i1_g.32037_m.32037	100	223	0	0	509	1177	7	229	1.97e-136	395
TRINITY_DN18706_c0_g3_i1	CbA_TRINITY_DN19639_c1_g4_i3_g.11597_m.11597	100	519	0	0	140	1696	1	519	0	644
TRINITY_DN1875_c0_g2_i1	CbA_TRINITY_DN19646_c0_g1_i2_g.11547_m.11547	99.625	1067	4	0	902	4102	1	1067	0	2021
TRINITY_DN1875_c0_g2_i2	CbA_TRINITY_DN19646_c0_g1_i2_g.11547_m.11547	100	944	0	0	902	3733	1	944	0	1820
TRINITY_DN1875_c0_g2_i4	CbA_TRINITY_DN19646_c0_g1_i2_g.11547_m.11547	99.915	1170	1	0	902	4411	1	1170	0	2240
TRINITY_DN1875_c0_g2_i5	CbA_TRINITY_DN19646_c0_g1_i2_g.11547_m.11547	95.898	1219	1	1	902	4558	1	1170	0	2229
TRINITY_DN1877_c1_g1_i1	CbA_TRINITY_DN20849_c1_g1_i1_g.28362_m.28362	97.826	92	2	0	378	653	267	358	2.17e-83	187
TRINITY_DN1877_c1_g1_i3	CbA_TRINITY_DN20849_c1_g1_i1_g.28362_m.28362	99.441	358	2	0	625	1698	1	358	0	730
TRINITY_DN1877_c1_g2_i1	CbA_TRINITY_DN20849_c1_g1_i1_g.28362_m.28362	96.591	88	3	0	2	265	399	486	3.81e-55	181
TRINITY_DN1877_c1_g2_i2	CbA_TRINITY_DN20849_c1_g1_i1_g.28362_m.28362	92.424	66	5	0	270	467	421	486	1.95e-35	131
TRINITY_DN1877_c1_g3_i1	CbA_TRINITY_DN20849_c1_g1_i1_g.28362_m.28362	63.291	79	0	1	92	328	356	405	5.29e-25	96.7
TRINITY_DN1879_c0_g2_i1	CbA_TRINITY_DN1686_c0_g1_i1_g.26322_m.26322	100	298	0	0	39	932	1	298	0	583
TRINITY_DN1883_c0_g1_i1	CbA_TRINITY_DN17035_c0_g1_i2_g.32775_m.32775	75.98	204	27	1	172	783	1	182	2.53e-90	267
TRINITY_DN1883_c0_g1_i2	CbA_TRINITY_DN17035_c0_g1_i2_g.32775_m.32775	98.261	115	2	0	680	1024	68	182	1.58e-71	222
TRINITY_DN1883_c0_g1_i3	CbA_TRINITY_DN17035_c0_g1_i2_g.32775_m.32775	98.901	182	2	0	96	641	1	182	5.17e-106	305
TRINITY_DN1884_c0_g1_i2	CbA_TRINITY_DN5144_c0_g1_i1_g.28020_m.28020	100	126	0	0	933	1310	1	126	2.01e-85	259
TRINITY_DN1891_c0_g1_i1	CbA_TRINITY_DN20730_c0_g1_i3_g.31074_m.31074	99.868	758	1	0	359	2632	1	758	0	1540
TRINITY_DN1891_c0_g1_i10	CbA_TRINITY_DN20730_c0_g1_i3_g.31074_m.31074	99.868	758	1	0	359	2632	1	758	0	1540
TRINITY_DN1891_c0_g1_i12	CbA_TRINITY_DN20730_c0_g1_i3_g.31074_m.31074	99.857	697	1	0	736	2826	248	944	0	1416
TRINITY_DN1891_c0_g1_i15	CbA_TRINITY_DN20730_c0_g1_i3_g.31074_m.31074	97.417	968	1	1	359	3262	1	944	0	1911
TRINITY_DN1891_c0_g1_i16	CbA_TRINITY_DN20730_c0_g1_i3_g.31074_m.31074	95.869	944	2	1	359	3079	1	944	0	1825
TRINITY_DN1891_c0_g1_i18	CbA_TRINITY_DN20730_c0_g1_i3_g.31074_m.31074	99.894	944	1	0	359	3190	1	944	0	1923
TRINITY_DN1891_c0_g1_i2	CbA_TRINITY_DN20730_c0_g1_i3_g.31074_m.31074	99.868	758	1	0	359	2632	1	758	0	1540
TRINITY_DN1891_c0_g1_i4	CbA_TRINITY_DN20730_c0_g1_i3_g.31074_m.31074	100	548	0	0	359	2002	1	548	0	1113
TRINITY_DN1892_c0_g1_i1	CbA_TRINITY_DN20208_c0_g3_i8_g.15986_m.15986	99.399	333	2	0	488	1486	1	333	0	668
TRINITY_DN1892_c0_g1_i3	CbA_TRINITY_DN20208_c0_g3_i8_g.15986_m.15986	99.456	551	3	0	691	2343	27	577	0	1112
TRINITY_DN1892_c0_g1_i4	CbA_TRINITY_DN20208_c0_g3_i8_g.15986_m.15986	99.653	577	2	0	488	2218	1	577	0	1167
TRINITY_DN1892_c0_g1_i5	CbA_TRINITY_DN20208_c0_g3_i8_g.15986_m.15986	95.923	417	17	0	488	1738	1	417	0	800
TRINITY_DN1892_c0_g1_i7	CbA_TRINITY_DN20208_c0_g3_i8_g.15986_m.15986	99.399	333	2	0	488	1486	1	333	0	668
TRINITY_DN1899_c0_g1_i1	CbA_TRINITY_DN12924_c0_g1_i2_g.23265_m.23265	90.368	353	0	1	589	1647	184	502	0	592
TRINITY_DN1899_c0_g1_i10	CbA_TRINITY_DN12924_c0_g1_i2_g.23265_m.23265	98.011	352	5	1	264	1313	1	352	0	574
TRINITY_DN1899_c0_g1_i11	CbA_TRINITY_DN12924_c0_g1_i2_g.23265_m.23265	93.657	536	0	1	264	1871	1	502	0	890
TRINITY_DN1899_c0_g1_i12	CbA_TRINITY_DN12924_c0_g1_i2_g.23265_m.23265	100	502	0	0	264	1769	1	502	0	908
TRINITY_DN1899_c0_g1_i13	CbA_TRINITY_DN12924_c0_g1_i2_g.23265_m.23265	60.571	175	2	2	790	1314	341	448	1.01e-78	192
TRINITY_DN1899_c0_g1_i3	CbA_TRINITY_DN12924_c0_g1_i2_g.23265_m.23265	100	319	0	0	892	1848	184	502	0	609
TRINITY_DN1899_c0_g1_i4	CbA_TRINITY_DN12924_c0_g1_i2_g.23265_m.23265	100	237	0	0	825	1535	266	502	2.93e-170	489
TRINITY_DN1899_c0_g1_i5	CbA_TRINITY_DN12924_c0_g1_i2_g.23265_m.23265	82.564	195	1	1	790	1374	341	502	6.28e-105	320
TRINITY_DN18_c0_g1_i1	CbA_TRINITY_DN16104_c0_g3_i1_g.13006_m.13006	99.346	153	1	0	377	835	45	197	2.13e-97	283
TRINITY_DN18_c0_g1_i4	CbA_TRINITY_DN16104_c0_g3_i1_g.13006_m.13006	99.492	197	1	0	142	732	1	197	1.01e-130	370
TRINITY_DN1900_c0_g1_i2	CbA_TRINITY_DN15761_c0_g2_i1_g.4066_m.4066	85.854	205	0	1	465	1079	1	176	1.15e-120	353
TRINITY_DN1900_c0_g1_i4	CbA_TRINITY_DN15761_c0_g2_i1_g.4066_m.4066	87.065	201	1	1	465	1067	1	176	3.08e-120	352
TRINITY_DN1900_c0_g1_i6	CbA_TRINITY_DN15761_c0_g2_i1_g.4066_m.4066	100	176	0	0	465	992	1	176	9.01e-127	367
TRINITY_DN1900_c3_g1_i1	CbA_TRINITY_DN36_c0_g1_i1_g.29258_m.29258	100	314	0	0	962	1903	1	314	0	585
TRINITY_DN1902_c0_g2_i3	CbA_TRINITY_DN16152_c0_g1_i1_g.12986_m.12986	100	539	0	0	2218	3834	76	614	0	1004
TRINITY_DN1902_c0_g2_i4	CbA_TRINITY_DN16152_c0_g1_i1_g.12986_m.12986	100	539	0	0	1380	2996	76	614	0	1004
TRINITY_DN1902_c0_g2_i8	CbA_TRINITY_DN16152_c0_g1_i1_g.12986_m.12986	100	539	0	0	2319	3935	76	614	0	1004
TRINITY_DN1904_c0_g1_i1	CbA_TRINITY_DN20315_c0_g1_i3_g.16469_m.16469	99.048	105	1	0	102	416	232	336	3.94e-58	186
TRINITY_DN1904_c0_g1_i3	CbA_TRINITY_DN20315_c0_g1_i3_g.16469_m.16469	99.541	436	2	0	110	1417	35	470	0	830
TRINITY_DN1904_c0_g1_i5	CbA_TRINITY_DN20315_c0_g1_i3_g.16469_m.16469	98.771	407	5	0	298	1518	1	407	0	764
TRINITY_DN1904_c0_g1_i6	CbA_TRINITY_DN20315_c0_g1_i3_g.16469_m.16469	100	318	0	0	116	1069	153	470	0	577
TRINITY_DN1904_c0_g1_i7	CbA_TRINITY_DN20315_c0_g1_i3_g.16469_m.16469	98.824	340	4	0	298	1317	1	340	0	630
TRINITY_DN1904_c0_g1_i8	CbA_TRINITY_DN20315_c0_g1_i3_g.16469_m.16469	99.787	470	1	0	298	1707	1	470	0	902
TRINITY_DN1908_c0_g1_i3	CbA_TRINITY_DN12898_c0_g2_i4_g.26197_m.26197	100	220	0	0	408	1067	1	220	4.45e-113	343
TRINITY_DN1908_c0_g1_i4	CbA_TRINITY_DN12898_c0_g2_i4_g.26197_m.26197	98.611	144	2	0	820	1251	1	144	1.92e-56	184
TRINITY_DN1908_c0_g1_i5	CbA_TRINITY_DN12898_c0_g2_i4_g.26197_m.26197	100	144	0	0	408	839	1	144	1.38e-54	188
TRINITY_DN1908_c0_g1_i6	CbA_TRINITY_DN12898_c0_g2_i4_g.26197_m.26197	100	144	0	0	408	839	1	144	1.6e-54	188
TRINITY_DN1920_c1_g1_i1	CbA_TRINITY_DN8109_c0_g1_i1_g.3410_m.3410	100	118	0	0	367	720	1	118	4.47e-86	251
TRINITY_DN1920_c1_g1_i2	CbA_TRINITY_DN8109_c0_g1_i1_g.3410_m.3410	100	118	0	0	767	1120	1	118	4.36e-84	251
TRINITY_DN1920_c1_g1_i3	CbA_TRINITY_DN8109_c0_g1_i1_g.3410_m.3410	95.205	146	7	0	334	771	1	146	1.63e-103	309
TRINITY_DN1920_c1_g1_i4	CbA_TRINITY_DN8109_c0_g1_i1_g.3410_m.3410	100	118	0	0	516	869	1	118	1.29e-85	252
TRINITY_DN1920_c1_g1_i5	CbA_TRINITY_DN20712_c0_g4_i2_g.31048_m.31048	82.927	164	27	1	282	770	64	227	6.04e-104	321
TRINITY_DN1930_c1_g1_i2	CbA_TRINITY_DN2849_c0_g1_i1_g.34139_m.34139	99.628	269	1	0	1074	1880	1	269	0	548
TRINITY_DN1930_c1_g1_i3	CbA_TRINITY_DN2849_c0_g1_i1_g.34139_m.34139	99.628	269	1	0	834	1640	1	269	0	550
TRINITY_DN1930_c1_g1_i4	CbA_TRINITY_DN2849_c0_g1_i1_g.34139_m.34139	99.197	249	2	0	976	1722	21	269	6.31e-179	505
TRINITY_DN1930_c1_g1_i8	CbA_TRINITY_DN2849_c0_g1_i1_g.34139_m.34139	99.628	269	1	0	834	1640	1	269	0	550
TRINITY_DN1936_c0_g1_i1	CbA_TRINITY_DN15722_c0_g3_i1_g.4034_m.4034	99.422	173	1	0	49	567	2	174	3.85e-109	321
TRINITY_DN1936_c0_g1_i3	CbA_TRINITY_DN15722_c0_g3_i1_g.4034_m.4034	99.422	173	1	0	49	567	2	174	8.11e-108	319
TRINITY_DN1939_c0_g1_i3	CbA_TRINITY_DN15555_c0_g1_i2_g.25790_m.25790	100	341	0	0	582	1604	1	341	0	597
TRINITY_DN1939_c0_g1_i4	CbA_TRINITY_DN15555_c0_g1_i2_g.25790_m.25790	100	341	0	0	1204	2226	1	341	0	597
TRINITY_DN1939_c1_g1_i3	CbA_TRINITY_DN10742_c0_g1_i1_g.15877_m.15877	77.562	361	64	1	1294	2376	52	395	0	536
TRINITY_DN1939_c1_g1_i4	CbA_TRINITY_DN10742_c0_g1_i1_g.15877_m.15877	77.562	361	64	1	1090	2172	52	395	0	536
TRINITY_DN1939_c1_g1_i5	CbA_TRINITY_DN10742_c0_g1_i1_g.15877_m.15877	72.727	385	64	2	827	1981	52	395	0	522
TRINITY_DN19489_c0_g1_i1	CbA_TRINITY_DN6950_c0_g1_i2_g.32116_m.32116	100	163	0	0	930	1418	108	270	3.42e-114	340
TRINITY_DN19489_c0_g1_i2	CbA_TRINITY_DN6950_c0_g1_i2_g.32116_m.32116	100	270	0	0	231	1040	1	270	0	560
TRINITY_DN1950_c0_g1_i1	CbA_TRINITY_DN22859_c0_g1_i1_g.13586_m.13586	96.629	178	4	1	197	730	1	176	1.22e-104	305
TRINITY_DN1950_c0_g1_i2	CbA_TRINITY_DN22859_c0_g1_i1_g.13586_m.13586	100	188	0	0	197	760	1	188	2.35e-120	343
TRINITY_DN1950_c0_g1_i4	CbA_TRINITY_DN22859_c0_g1_i1_g.13586_m.13586	100	44	0	0	307	438	145	188	2.55e-24	94.7
TRINITY_DN1950_c0_g1_i8	CbA_TRINITY_DN22859_c0_g1_i1_g.13586_m.13586	92.857	56	1	1	172	339	136	188	3.02e-28	103
TRINITY_DN1951_c0_g2_i1	CbA_TRINITY_DN15962_c0_g1_i2_g.8182_m.8182	100	356	0	0	62	1129	1	356	0	565
TRINITY_DN1951_c0_g2_i2	CbA_TRINITY_DN15962_c0_g1_i2_g.8182_m.8182	100	289	0	0	62	928	1	289	1.82e-148	428
TRINITY_DN1951_c0_g2_i3	CbA_TRINITY_DN15962_c0_g1_i2_g.8182_m.8182	100	289	0	0	987	1853	68	356	1.84e-144	424
TRINITY_DN1952_c0_g1_i4	CbA_TRINITY_DN12923_c0_g1_i1_g.23364_m.23364	74.446	587	128	8	206	1954	1	569	0	776
TRINITY_DN195_c0_g3_i1	CbA_TRINITY_DN13447_c0_g1_i2_g.5398_m.5398	77.5	160	3	2	59	532	1	129	1.04e-86	231
TRINITY_DN195_c0_g3_i3	CbA_TRINITY_DN13447_c0_g1_i2_g.5398_m.5398	97.449	196	3	1	59	640	1	196	5.84e-121	341
TRINITY_DN195_c3_g1_i1	CbA_TRINITY_DN393_c0_g1_i1_g.19401_m.19401	100	127	0	0	163	543	15	141	5.2e-88	257
TRINITY_DN19663_c0_g1_i2	CbA_TRINITY_DN14997_c0_g1_i2_g.9711_m.9711	100	236	0	0	681	1388	65	300	2.33e-168	484
TRINITY_DN19663_c0_g1_i4	CbA_TRINITY_DN14997_c0_g1_i2_g.9711_m.9711	100	286	0	0	165	1022	15	300	0	590
TRINITY_DN19663_c0_g1_i5	CbA_TRINITY_DN14997_c0_g1_i2_g.9711_m.9711	100	216	0	0	165	812	15	230	2.21e-154	446
TRINITY_DN19663_c0_g1_i7	CbA_TRINITY_DN14997_c0_g1_i2_g.9711_m.9711	100	236	0	0	419	1126	65	300	1.37e-169	484
TRINITY_DN19693_c0_g1_i2	CbA_TRINITY_DN13985_c0_g2_i1_g.8058_m.8058	94.251	487	0	1	161	1621	3	461	0	910
TRINITY_DN19693_c0_g1_i3	CbA_TRINITY_DN13985_c0_g3_i1_g.8060_m.8060	98.869	442	5	0	522	1847	93	534	0	879
TRINITY_DN19693_c0_g1_i5	CbA_TRINITY_DN13985_c0_g3_i1_g.8060_m.8060	83.412	211	2	1	646	1278	131	308	0	307
TRINITY_DN19693_c0_g1_i6	CbA_TRINITY_DN13985_c0_g3_i1_g.8060_m.8060	100	532	0	0	161	1756	3	534	0	1074
TRINITY_DN1971_c1_g1_i10	CbA_TRINITY_DN20047_c0_g1_i1_g.6393_m.6393	98.148	324	6	0	121	1092	1	324	0	661
TRINITY_DN1971_c1_g1_i11	CbA_TRINITY_DN20047_c0_g1_i1_g.6393_m.6393	98.148	324	6	0	121	1092	1	324	0	661
TRINITY_DN1971_c1_g1_i3	CbA_TRINITY_DN20047_c0_g1_i1_g.6393_m.6393	97.701	174	4	0	1417	1938	321	494	6.09e-112	347
TRINITY_DN1971_c1_g1_i5	CbA_TRINITY_DN13562_c0_g1_i2_g.31695_m.31695	99.609	512	2	0	326	1861	1	512	0	972
TRINITY_DN1971_c1_g1_i6	CbA_TRINITY_DN13562_c0_g1_i2_g.31695_m.31695	99.609	512	2	0	3801	5336	1	512	0	972
TRINITY_DN1971_c1_g1_i8	CbA_TRINITY_DN20047_c0_g1_i1_g.6393_m.6393	98.148	324	6	0	121	1092	1	324	0	661
TRINITY_DN1971_c1_g1_i9	CbA_TRINITY_DN13562_c0_g1_i2_g.31695_m.31695	99.609	512	2	0	3982	5517	1	512	0	972
TRINITY_DN1973_c1_g1_i1	CbA_TRINITY_DN4125_c0_g2_i1_g.30071_m.30071	100	171	0	0	28	540	3	173	2.1e-110	318
TRINITY_DN197_c4_g1_i1	CbA_TRINITY_DN5190_c0_g1_i1_g.28015_m.28015	99.51	204	0	1	501	1109	11	214	7.68e-119	342
TRINITY_DN1980_c0_g1_i10	CbA_TRINITY_DN20511_c0_g3_i3_g.22026_m.22026	97.77	269	4	1	769	1569	1	269	4.55e-141	411
TRINITY_DN1980_c0_g1_i17	CbA_TRINITY_DN20511_c0_g3_i3_g.22026_m.22026	97.77	269	4	1	967	1767	1	269	3.9e-140	411
TRINITY_DN1980_c0_g1_i3	CbA_TRINITY_DN20511_c0_g3_i3_g.22026_m.22026	82.684	231	10	1	89	781	69	269	1.18e-88	268
TRINITY_DN1980_c0_g1_i4	CbA_TRINITY_DN20511_c0_g5_i3_g.22028_m.22028	98.936	188	2	0	187	750	1	188	4.16e-126	363
TRINITY_DN1980_c0_g1_i6	CbA_TRINITY_DN20511_c0_g3_i3_g.22026_m.22026	97.77	269	4	1	803	1603	1	269	1.94e-140	410
TRINITY_DN1980_c0_g1_i7	CbA_TRINITY_DN20511_c0_g3_i3_g.22026_m.22026	80.586	273	40	4	967	1764	1	267	4.79e-112	337
TRINITY_DN1984_c0_g2_i1	CbA_TRINITY_DN23200_c0_g1_i1_g.27300_m.27300	100	101	0	0	293	595	1	101	1.38e-68	216
TRINITY_DN1984_c0_g2_i2	CbA_TRINITY_DN23200_c0_g1_i1_g.27300_m.27300	100	101	0	0	293	595	1	101	1.21e-66	211
TRINITY_DN1992_c0_g1_i1	CbA_TRINITY_DN15510_c0_g3_i1_g.25801_m.25801	100	148	0	0	132	575	1	148	9.91e-104	296
TRINITY_DN199_c1_g1_i1	CbA_TRINITY_DN114_c0_g1_i1_g.30113_m.30113	99.379	322	2	0	162	1127	1	322	0	625
TRINITY_DN2000_c0_g3_i13	CbA_TRINITY_DN9320_c0_g2_i1_g.8714_m.8714	82.822	163	0	1	936	448	1	135	3.24e-88	262
TRINITY_DN2000_c0_g3_i17	CbA_TRINITY_DN9320_c0_g1_i1_g.8713_m.8713	99.286	140	1	0	674	255	1	140	1.65e-84	248
TRINITY_DN2000_c0_g3_i2	CbA_TRINITY_DN9320_c0_g2_i1_g.8714_m.8714	82.822	163	0	1	711	223	1	135	6.66e-89	261
TRINITY_DN2000_c0_g3_i3	CbA_TRINITY_DN9320_c0_g2_i1_g.8714_m.8714	93.814	97	6	0	632	342	1	97	2.84e-70	182
TRINITY_DN20044_c0_g1_i1	CbA_TRINITY_DN11791_c0_g2_i1_g.34541_m.34541	100	516	0	0	532	2079	1	516	0	1009
TRINITY_DN2005_c0_g2_i1	CbA_TRINITY_DN10932_c0_g1_i1_g.27412_m.27412	41.176	187	80	4	1658	1107	29	188	2.81e-22	94.7
TRINITY_DN2015_c0_g2_i1	CbA_TRINITY_DN10066_c0_g1_i1_g.29151_m.29151	100	293	0	0	4	882	1	293	0	538
TRINITY_DN20265_c0_g1_i1	CbA_TRINITY_DN15236_c0_g1_i1_g.11278_m.11278	100	41	0	0	1235	1113	316	356	2.93e-18	85.1
TRINITY_DN2040_c1_g1_i2	CbA_TRINITY_DN15387_c0_g1_i1_g.13192_m.13192	100	746	0	0	461	2698	1	746	0	1417
TRINITY_DN2040_c1_g1_i3	CbA_TRINITY_DN15387_c0_g1_i1_g.13192_m.13192	100	751	0	0	461	2713	1	751	0	1426
TRINITY_DN2051_c0_g1_i12	CbA_TRINITY_DN19269_c0_g1_i11_g.20617_m.20617	83.14	172	29	0	1073	1588	256	427	5.23e-91	270
TRINITY_DN2051_c0_g1_i14	CbA_TRINITY_DN19269_c0_g1_i11_g.20617_m.20617	99.718	708	2	0	214	2337	9	716	0	1392
TRINITY_DN2051_c0_g1_i19	CbA_TRINITY_DN19269_c0_g1_i11_g.20617_m.20617	85.629	167	24	0	1150	1650	256	422	1.16e-81	270
TRINITY_DN2051_c0_g1_i20	CbA_TRINITY_DN19269_c0_g1_i11_g.20617_m.20617	87.013	154	20	0	268	729	256	409	1.15e-78	249
TRINITY_DN2051_c0_g1_i21	CbA_TRINITY_DN19269_c0_g1_i11_g.20617_m.20617	85.629	167	24	0	556	1056	256	422	8.95e-82	270
TRINITY_DN2051_c0_g1_i25	CbA_TRINITY_DN19269_c0_g1_i11_g.20617_m.20617	95.161	434	21	0	179	1480	256	689	0	832
TRINITY_DN2051_c0_g1_i26	CbA_TRINITY_DN19269_c0_g1_i11_g.20617_m.20617	85.629	167	24	0	1073	1573	256	422	5.7e-91	270
TRINITY_DN2051_c0_g1_i28	CbA_TRINITY_DN19269_c0_g1_i11_g.20617_m.20617	83.14	172	29	0	179	694	256	427	6.02e-84	270
TRINITY_DN2051_c0_g1_i30	CbA_TRINITY_DN19269_c0_g1_i11_g.20617_m.20617	83.14	172	29	0	1073	1588	256	427	5.65e-91	270
TRINITY_DN2051_c0_g1_i5	CbA_TRINITY_DN19269_c0_g1_i11_g.20617_m.20617	99.706	681	2	0	214	2256	9	689	0	1339
TRINITY_DN2051_c0_g1_i8	CbA_TRINITY_DN19269_c0_g1_i11_g.20617_m.20617	83.14	172	29	0	1150	1665	256	427	1.06e-81	270
TRINITY_DN2052_c0_g1_i1	CbA_TRINITY_DN15360_c0_g1_i1_g.13263_m.13263	73.485	132	35	0	189	584	1	132	2.32e-40	144
TRINITY_DN2052_c0_g1_i2	CbA_TRINITY_DN15360_c0_g1_i1_g.13263_m.13263	70.43	372	109	1	376	1491	140	510	0	536
TRINITY_DN2052_c0_g1_i3	CbA_TRINITY_DN15360_c0_g1_i1_g.13263_m.13263	71.233	511	146	1	189	1721	1	510	0	687
TRINITY_DN2052_c0_g2_i3	CbA_TRINITY_DN15360_c0_g1_i1_g.13263_m.13263	77.539	512	115	0	167	1702	1	512	0	778
TRINITY_DN2057_c0_g1_i1	CbA_TRINITY_DN18652_c0_g1_i1_g.26666_m.26666	100	188	0	0	444	1007	1	188	5.55e-121	348
TRINITY_DN2057_c0_g1_i2	CbA_TRINITY_DN18652_c0_g1_i1_g.26666_m.26666	100	188	0	0	1117	1680	1	188	7.09e-118	348
TRINITY_DN2057_c0_g1_i3	CbA_TRINITY_DN18652_c0_g1_i1_g.26666_m.26666	86.458	192	22	1	542	1117	1	188	1.26e-100	300
TRINITY_DN205_c0_g1_i1	CbA_TRINITY_DN23978_c0_g1_i1_g.4247_m.4247	99.543	438	2	0	74	1387	4	441	0	719
TRINITY_DN2070_c0_g3_i1	CbA_TRINITY_DN19886_c0_g2_i2_g.29906_m.29906	93.333	105	7	0	459	145	15	119	5.64e-70	192
TRINITY_DN2070_c0_g3_i4	CbA_TRINITY_DN19886_c0_g1_i1_g.29905_m.29905	96.933	163	5	0	1064	576	1	163	6.1e-138	325
TRINITY_DN2072_c0_g2_i1	CbA_TRINITY_DN21543_c2_g1_i3_g.6835_m.6835	100	172	0	0	281	796	1	172	7.24e-110	320
TRINITY_DN2072_c0_g2_i2	CbA_TRINITY_DN21543_c2_g1_i3_g.6835_m.6835	97.638	127	1	1	281	661	1	125	9.17e-82	213
TRINITY_DN2072_c0_g2_i3	CbA_TRINITY_DN21543_c2_g1_i3_g.6835_m.6835	97.638	127	1	1	281	661	1	125	2.82e-70	213
TRINITY_DN2072_c2_g1_i1	CbA_TRINITY_DN16633_c0_g1_i2_g.340_m.340	85.269	353	40	7	447	1481	1	349	0	577
TRINITY_DN2072_c2_g1_i11	CbA_TRINITY_DN16633_c0_g1_i2_g.340_m.340	85.269	353	40	7	583	1617	1	349	0	577
TRINITY_DN2072_c2_g1_i12	CbA_TRINITY_DN16633_c0_g1_i2_g.340_m.340	85.269	353	40	7	583	1617	1	349	0	577
TRINITY_DN2072_c2_g1_i2	CbA_TRINITY_DN16633_c0_g1_i2_g.340_m.340	86.686	353	40	6	583	1632	1	349	0	593
TRINITY_DN2072_c2_g1_i6	CbA_TRINITY_DN16633_c0_g1_i2_g.340_m.340	86.686	353	40	6	583	1632	1	349	0	593
TRINITY_DN2072_c2_g1_i7	CbA_TRINITY_DN21543_c0_g2_i1_g.6834_m.6834	98.058	103	2	0	2	310	142	244	1.27e-68	213
TRINITY_DN2072_c2_g1_i8	CbA_TRINITY_DN16633_c0_g1_i2_g.340_m.340	92.978	356	13	2	433	1485	1	349	0	668
TRINITY_DN2072_c2_g1_i9	CbA_TRINITY_DN16633_c0_g1_i2_g.340_m.340	92.978	356	13	2	554	1606	1	349	0	668
TRINITY_DN2072_c2_g2_i1	CbA_TRINITY_DN21543_c0_g2_i1_g.6834_m.6834	94.904	157	4	1	129	599	3	155	8.58e-85	249
TRINITY_DN2072_c2_g2_i2	CbA_TRINITY_DN21543_c0_g1_i1_g.6833_m.6833	92.793	111	4	1	129	461	3	109	2.73e-57	177
TRINITY_DN2076_c5_g1_i1	CbA_TRINITY_DN1893_c0_g1_i1_g.25685_m.25685	100	284	0	0	61	912	16	299	1.2e-151	429
TRINITY_DN207_c0_g1_i1	CbA_TRINITY_DN19806_c0_g1_i1_g.29885_m.29885	100	366	0	0	261	1358	1	366	0	726
TRINITY_DN207_c0_g1_i2	CbA_TRINITY_DN19806_c0_g2_i1_g.29888_m.29888	99.701	334	1	0	835	1836	1	334	0	692
TRINITY_DN207_c0_g1_i5	CbA_TRINITY_DN19806_c0_g1_i1_g.29885_m.29885	100	493	0	0	261	1739	1	493	0	991
TRINITY_DN2081_c0_g1_i1	CbA_TRINITY_DN20315_c1_g1_i2_g.16470_m.16470	99.733	374	1	0	237	1358	70	443	0	676
TRINITY_DN2081_c0_g1_i2	CbA_TRINITY_DN20315_c1_g1_i2_g.16470_m.16470	99.774	443	1	0	321	1649	1	443	0	793
TRINITY_DN2081_c0_g1_i3	CbA_TRINITY_DN20315_c1_g1_i2_g.16470_m.16470	93.857	407	1	1	321	1541	1	383	0	685
TRINITY_DN2081_c0_g1_i4	CbA_TRINITY_DN20315_c1_g1_i2_g.16470_m.16470	99.739	383	1	0	321	1469	1	383	0	698
TRINITY_DN20888_c0_g1_i1	CbA_TRINITY_DN2308_c0_g1_i1_g.24515_m.24515	100	343	0	0	1718	690	1	343	0	701
TRINITY_DN2092_c0_g1_i1	CbA_TRINITY_DN20560_c0_g1_i1_g.21913_m.21913	99.774	442	1	0	171	1496	20	461	0	862
TRINITY_DN2092_c0_g1_i4	CbA_TRINITY_DN12199_c0_g2_i1_g.27688_m.27688	93.865	163	9	1	3736	3251	112	274	5.21e-149	313
TRINITY_DN2100_c1_g1_i1	CbA_TRINITY_DN2310_c0_g1_i1_g.24573_m.24573	99.213	127	1	0	1865	1485	1	127	1.23e-59	194
TRINITY_DN2102_c0_g1_i1	CbA_TRINITY_DN8333_c0_g2_i1_g.28799_m.28799	99.721	358	1	0	236	1309	1	358	0	699
TRINITY_DN2102_c0_g1_i2	CbA_TRINITY_DN8333_c0_g2_i1_g.28799_m.28799	99.721	358	1	0	312	1385	1	358	0	699
TRINITY_DN2102_c0_g1_i3	CbA_TRINITY_DN8333_c0_g2_i1_g.28799_m.28799	99.721	358	1	0	590	1663	1	358	0	698
TRINITY_DN2102_c0_g1_i5	CbA_TRINITY_DN8333_c0_g2_i1_g.28799_m.28799	99.721	358	1	0	175	1248	1	358	0	698
TRINITY_DN2105_c3_g1_i2	CbA_TRINITY_DN24271_c0_g1_i1_g.25330_m.25330	84.615	234	6	3	103	804	1	204	1.53e-108	330
TRINITY_DN2105_c3_g1_i3	CbA_TRINITY_DN24271_c0_g1_i1_g.25330_m.25330	97.073	205	4	2	103	714	1	204	9.03e-115	345
TRINITY_DN2108_c0_g1_i1	CbA_TRINITY_DN20430_c1_g4_i1_g.27784_m.27784	98.312	237	2	1	179	883	1	237	3.23e-133	380
TRINITY_DN2108_c0_g1_i2	CbA_TRINITY_DN20430_c1_g4_i1_g.27784_m.27784	66.99	103	3	1	1506	1814	166	237	8.15e-31	120
TRINITY_DN2108_c0_g1_i4	CbA_TRINITY_DN20430_c1_g4_i1_g.27784_m.27784	98.901	91	1	0	104	376	147	237	7.15e-58	182
TRINITY_DN2108_c0_g1_i5	CbA_TRINITY_DN20430_c1_g4_i1_g.27784_m.27784	97.479	119	1	1	179	529	1	119	1.2e-57	196
TRINITY_DN2118_c0_g2_i1	CbA_TRINITY_DN12857_c0_g1_i2_g.26280_m.26280	99.63	270	1	0	349	1158	15	284	0	566
TRINITY_DN2118_c0_g2_i2	CbA_TRINITY_DN12857_c0_g1_i2_g.26280_m.26280	99.279	416	3	0	349	1596	15	430	0	842
TRINITY_DN2118_c0_g2_i3	CbA_TRINITY_DN12857_c0_g1_i2_g.26280_m.26280	98.63	146	2	0	1321	1758	285	430	1.55e-140	279
TRINITY_DN21267_c0_g1_i1	CbA_TRINITY_DN16541_c0_g2_i1_g.17239_m.17239	97.333	225	6	0	876	202	826	1050	0	471
TRINITY_DN21289_c0_g1_i1	CbA_TRINITY_DN4677_c0_g1_i1_g.16348_m.16348	100	122	0	0	400	35	1	122	7e-87	250
TRINITY_DN212_c0_g2_i1	CbA_TRINITY_DN20117_c0_g2_i1_g.18277_m.18277	100	170	0	0	70	579	1	170	8.68e-122	355
TRINITY_DN212_c0_g3_i1	CbA_TRINITY_DN20117_c0_g2_i1_g.18277_m.18277	100	174	0	0	1422	901	1	174	6.58e-126	363
TRINITY_DN21327_c2_g1_i1	CbA_TRINITY_DN22137_c0_g1_i1_g.15295_m.15295	100	96	0	0	486	199	1	96	1.85e-52	166
TRINITY_DN2144_c1_g1_i1	CbA_TRINITY_DN21041_c0_g1_i3_g.4841_m.4841	99.854	686	1	0	836	2893	5	690	0	1421
TRINITY_DN2144_c1_g1_i2	CbA_TRINITY_DN21041_c0_g1_i3_g.4841_m.4841	100	442	0	0	2018	3343	249	690	0	911
TRINITY_DN21452_c0_g1_i1	CbA_TRINITY_DN17371_c0_g2_i1_g.5806_m.5806	47.059	51	27	0	179	27	40	90	7.16e-12	60.8
TRINITY_DN2154_c0_g1_i1	CbA_TRINITY_DN20228_c1_g1_i1_g.15987_m.15987	100	301	0	0	453	1355	1	301	7.63e-157	451
TRINITY_DN21636_c0_g1_i1	CbA_TRINITY_DN8635_c0_g1_i1_g.25040_m.25040	98.347	121	1	1	737	378	15	135	1.33e-70	215
TRINITY_DN21636_c0_g1_i2	CbA_TRINITY_DN8635_c0_g1_i1_g.25040_m.25040	98.347	121	1	1	737	378	15	135	2.73e-70	215
TRINITY_DN21636_c0_g2_i1	CbA_TRINITY_DN8635_c0_g1_i1_g.25040_m.25040	98.113	159	2	1	122	595	15	173	2.08e-75	231
TRINITY_DN21636_c0_g2_i2	CbA_TRINITY_DN8635_c0_g1_i1_g.25040_m.25040	98.113	159	2	1	99	572	15	173	1.9e-75	231
TRINITY_DN2164_c0_g1_i1	CbA_TRINITY_DN13118_c0_g3_i2_g.24349_m.24349	100	297	0	0	153	1043	1	297	0	516
TRINITY_DN2164_c0_g1_i2	CbA_TRINITY_DN13118_c0_g3_i2_g.24349_m.24349	100	297	0	0	174	1064	1	297	0	516
TRINITY_DN2164_c0_g1_i3	CbA_TRINITY_DN13118_c0_g3_i2_g.24349_m.24349	91.06	302	0	1	153	1058	1	275	1.07e-163	458
TRINITY_DN2164_c0_g1_i4	CbA_TRINITY_DN13118_c0_g3_i2_g.24349_m.24349	82.212	208	1	1	75	698	126	297	4.78e-98	291
TRINITY_DN2172_c0_g2_i1	CbA_TRINITY_DN21399_c1_g7_i1_g.12387_m.12387	66.023	259	64	7	203	961	3	243	1.41e-83	258
TRINITY_DN21827_c0_g1_i1	CbA_TRINITY_DN27398_c0_g1_i1_g.5526_m.5526	98.438	128	2	0	665	1048	1	128	2.08e-70	219
TRINITY_DN21884_c2_g1_i1	CbA_TRINITY_DN6550_c0_g1_i2_g.4461_m.4461	98.693	153	1	1	168	623	4	156	5.83e-89	265
TRINITY_DN218_c0_g6_i1	CbA_TRINITY_DN19331_c0_g1_i1_g.32383_m.32383	99.749	399	1	0	191	1387	1	399	0	827
TRINITY_DN2202_c2_g1_i1	CbA_TRINITY_DN21203_c0_g3_i1_g.14780_m.14780	100	601	0	0	321	2123	1	601	0	1129
TRINITY_DN2206_c0_g1_i10	CbA_TRINITY_DN21057_c0_g2_i6_g.4634_m.4634	100	117	0	0	925	1275	29	145	4.47e-79	244
TRINITY_DN2206_c0_g1_i11	CbA_TRINITY_DN20944_c3_g1_i4_g.11072_m.11072	99.342	152	1	0	842	1297	1	152	7.17e-103	305
TRINITY_DN2206_c0_g1_i12	CbA_TRINITY_DN20944_c3_g1_i4_g.11072_m.11072	91.391	151	13	0	868	1320	1	151	3.16e-94	282
TRINITY_DN2206_c0_g1_i14	CbA_TRINITY_DN20944_c3_g1_i4_g.11072_m.11072	85.311	177	1	1	842	1372	1	152	1.83e-97	291
TRINITY_DN2206_c0_g1_i15	CbA_TRINITY_DN20944_c3_g1_i4_g.11072_m.11072	91.391	151	13	0	990	1442	1	151	6.5e-93	280
TRINITY_DN2206_c0_g1_i4	CbA_TRINITY_DN21265_c1_g1_i1_g.14955_m.14955	96.241	133	5	0	898	1296	1	133	1.56e-88	264
TRINITY_DN2206_c0_g1_i5	CbA_TRINITY_DN20944_c3_g1_i4_g.11072_m.11072	90.152	132	13	0	999	1394	20	151	4.45e-78	241
TRINITY_DN2206_c0_g1_i6	CbA_TRINITY_DN21057_c0_g2_i6_g.4634_m.4634	100	117	0	0	925	1275	29	145	2.93e-79	244
TRINITY_DN2206_c0_g1_i8	CbA_TRINITY_DN20944_c3_g1_i4_g.11072_m.11072	99.083	109	1	0	842	1168	1	109	4.85e-71	224
TRINITY_DN2206_c0_g1_i9	CbA_TRINITY_DN16908_c0_g1_i1_g.10261_m.10261	100	261	0	0	106	888	1	261	0	533
TRINITY_DN2206_c3_g1_i1	CbA_TRINITY_DN24862_c0_g1_i1_g.26991_m.26991	100	294	0	0	573	1454	1	294	0	619
TRINITY_DN22241_c0_g1_i1	CbA_TRINITY_DN1893_c0_g1_i1_g.25685_m.25685	99.643	280	1	0	840	1	16	295	9.26e-153	431
TRINITY_DN222_c1_g2_i2	CbA_TRINITY_DN20601_c1_g3_i1_g.20023_m.20023	100	245	0	0	331	1065	8	252	4.13e-107	333
TRINITY_DN222_c1_g2_i3	CbA_TRINITY_DN20601_c1_g3_i1_g.20023_m.20023	100	245	0	0	331	1065	8	252	1.02e-106	333
TRINITY_DN2247_c0_g1_i1	CbA_TRINITY_DN12545_c0_g1_i1_g.13824_m.13824	100	224	0	0	813	1484	6	229	8.31e-128	373
TRINITY_DN2247_c0_g1_i2	CbA_TRINITY_DN12545_c0_g1_i1_g.13824_m.13824	100	131	0	0	718	1110	6	136	1.58e-98	231
TRINITY_DN2247_c0_g1_i3	CbA_TRINITY_DN12545_c0_g1_i1_g.13824_m.13824	100	93	0	0	1370	1648	137	229	1.56e-92	146
TRINITY_DN2247_c0_g1_i4	CbA_TRINITY_DN12545_c0_g1_i1_g.13824_m.13824	100	150	0	0	1111	1560	80	229	1.32e-98	259
TRINITY_DN2247_c0_g1_i5	CbA_TRINITY_DN648_c0_g1_i1_g.9632_m.9632	100	154	0	0	214	675	1	154	5.61e-85	263
TRINITY_DN2247_c0_g1_i6	CbA_TRINITY_DN12545_c0_g1_i1_g.13824_m.13824	100	224	0	0	718	1389	6	229	4.73e-129	375
TRINITY_DN224_c0_g1_i1	CbA_TRINITY_DN14992_c0_g2_i1_g.9767_m.9767	99.329	149	1	0	1	447	118	266	6.67e-107	311
TRINITY_DN224_c0_g1_i2	CbA_TRINITY_DN14992_c0_g2_i1_g.9767_m.9767	98.361	122	2	0	180	545	145	266	3.91e-84	254
TRINITY_DN224_c0_g2_i1	CbA_TRINITY_DN14992_c0_g2_i1_g.9767_m.9767	99.248	133	1	0	140	538	1	133	1.97e-96	279
TRINITY_DN224_c0_g2_i2	CbA_TRINITY_DN14992_c0_g2_i1_g.9767_m.9767	97.561	82	2	0	391	636	52	133	9.63e-71	171
TRINITY_DN224_c1_g1_i1	CbA_TRINITY_DN20368_c0_g4_i1_g.16588_m.16588	100	331	0	0	137	1129	1	331	0	627
TRINITY_DN224_c1_g1_i2	CbA_TRINITY_DN14992_c0_g2_i1_g.9767_m.9767	68.438	320	44	4	157	1110	1	265	3.33e-147	419
TRINITY_DN224_c1_g1_i3	CbA_TRINITY_DN14992_c0_g2_i1_g.9767_m.9767	77.113	284	44	3	157	1002	1	265	1.2e-154	436
TRINITY_DN224_c1_g2_i2	CbA_TRINITY_DN10171_c0_g1_i1_g.9976_m.9976	93.872	359	22	0	482	1558	1	359	0	694
TRINITY_DN224_c1_g5_i1	CbA_TRINITY_DN20368_c0_g2_i1_g.16586_m.16586	100	298	0	0	121	1014	1	298	0	545
TRINITY_DN224_c1_g6_i1	CbA_TRINITY_DN11309_c0_g1_i1_g.11124_m.11124	99.631	271	1	0	90	902	1	271	0	544
TRINITY_DN2250_c0_g1_i3	CbA_TRINITY_DN17331_c0_g2_i1_g.5677_m.5677	100	333	0	0	1303	2301	1	333	0	668
TRINITY_DN2250_c0_g1_i5	CbA_TRINITY_DN17331_c0_g2_i1_g.5677_m.5677	100	333	0	0	1208	2206	1	333	0	668
TRINITY_DN22575_c1_g1_i1	CbA_TRINITY_DN21955_c0_g1_i1_g.33932_m.33932	99.405	168	0	1	298	798	1	168	5.71e-102	297
TRINITY_DN2260_c0_g1_i3	CbA_TRINITY_DN20791_c0_g8_i3_g.30962_m.30962	100	499	0	0	714	2210	159	657	0	767
TRINITY_DN2260_c0_g1_i4	CbA_TRINITY_DN20791_c0_g8_i3_g.30962_m.30962	96.154	52	2	0	254	409	448	499	1.49e-51	105
TRINITY_DN2261_c0_g1_i1	CbA_TRINITY_DN20381_c0_g1_i2_g.16599_m.16599	90.068	292	1	1	751	1626	1	264	1.51e-155	447
TRINITY_DN2261_c0_g1_i10	CbA_TRINITY_DN13113_c0_g1_i1_g.24367_m.24367	74.074	108	0	1	2026	2349	194	273	3.19e-91	150
TRINITY_DN2261_c0_g1_i3	CbA_TRINITY_DN13113_c0_g1_i1_g.24367_m.24367	100	187	0	0	1516	2076	87	273	4.06e-126	379
TRINITY_DN2261_c0_g1_i5	CbA_TRINITY_DN20381_c0_g1_i2_g.16599_m.16599	72.91	299	19	3	751	1647	1	237	6.99e-111	335
TRINITY_DN2261_c0_g1_i6	CbA_TRINITY_DN13113_c0_g1_i1_g.24367_m.24367	86.977	215	0	1	1516	2160	87	273	1.87e-120	365
TRINITY_DN2261_c0_g1_i7	CbA_TRINITY_DN20381_c0_g1_i2_g.16599_m.16599	99.621	264	1	0	805	1596	1	264	6.14e-161	461
TRINITY_DN2261_c0_g1_i8	CbA_TRINITY_DN20381_c0_g1_i2_g.16599_m.16599	81.343	268	19	2	751	1554	1	237	5.93e-117	350
TRINITY_DN2261_c0_g1_i9	CbA_TRINITY_DN20381_c0_g1_i2_g.16599_m.16599	99.621	264	1	0	751	1542	1	264	3.38e-161	461
TRINITY_DN22716_c0_g1_i1	CbA_TRINITY_DN17847_c0_g1_i1_g.19697_m.19697	100	344	0	0	1104	73	1	344	0	702
TRINITY_DN2271_c0_g2_i1	CbA_TRINITY_DN14559_c0_g1_i2_g.12811_m.12811	99.833	600	1	0	1370	3169	1	600	0	1249
TRINITY_DN2271_c0_g2_i2	CbA_TRINITY_DN14559_c0_g1_i2_g.12811_m.12811	99.833	600	1	0	369	2168	1	600	0	1249
TRINITY_DN2271_c0_g2_i3	CbA_TRINITY_DN14559_c0_g1_i2_g.12811_m.12811	90.895	659	1	2	1370	3346	1	600	0	1213
TRINITY_DN2271_c0_g2_i4	CbA_TRINITY_DN14559_c0_g1_i2_g.12811_m.12811	99.833	600	1	0	324	2123	1	600	0	1253
TRINITY_DN2271_c0_g2_i5	CbA_TRINITY_DN14559_c0_g1_i2_g.12811_m.12811	93.373	498	1	1	1704	3197	135	600	0	950
TRINITY_DN2273_c0_g1_i1	CbA_TRINITY_DN2304_c0_g1_i1_g.24571_m.24571	99.467	375	2	0	336	1460	1	375	0	704
TRINITY_DN22777_c0_g1_i1	CbA_TRINITY_DN19074_c0_g1_i1_g.35206_m.35206	87.805	41	5	0	537	659	118	158	1.23e-15	74.3
TRINITY_DN2277_c0_g1_i1	CbA_TRINITY_DN12265_c0_g1_i1_g.33337_m.33337	100	288	0	0	147	1010	1	288	3.14e-166	469
TRINITY_DN2277_c0_g1_i2	CbA_TRINITY_DN12265_c0_g1_i1_g.33337_m.33337	100	143	0	0	1095	1523	146	288	8.98e-79	251
TRINITY_DN2281_c0_g1_i2	CbA_TRINITY_DN14102_c0_g1_i1_g.14596_m.14596	100	149	0	0	1488	1934	5	153	3.11e-73	236
TRINITY_DN2281_c0_g1_i3	CbA_TRINITY_DN14102_c0_g1_i1_g.14596_m.14596	100	82	0	0	174	419	5	86	1.85e-40	132
TRINITY_DN2281_c0_g1_i4	CbA_TRINITY_DN14102_c0_g1_i1_g.14596_m.14596	100	82	0	0	838	1083	5	86	2.46e-37	135
TRINITY_DN2281_c0_g1_i5	CbA_TRINITY_DN14102_c0_g1_i1_g.14596_m.14596	100	149	0	0	1265	1711	5	153	1.12e-73	236
TRINITY_DN22875_c0_g1_i1	CbA_TRINITY_DN23141_c0_g1_i1_g.72_m.72	99.265	136	1	0	546	139	1	136	8.5e-87	257
TRINITY_DN2294_c0_g1_i1	CbA_TRINITY_DN13061_c0_g1_i2_g.17375_m.17375	82.564	195	3	1	205	789	1	164	1.3e-150	319
TRINITY_DN2294_c0_g1_i2	CbA_TRINITY_DN13061_c0_g1_i2_g.17375_m.17375	100	304	0	0	205	1116	1	304	0	561
TRINITY_DN2294_c0_g1_i4	CbA_TRINITY_DN13061_c0_g1_i2_g.17375_m.17375	98.773	163	2	0	205	693	1	163	4.83e-155	333
TRINITY_DN2317_c0_g1_i1	CbA_TRINITY_DN19008_c1_g1_i2_g.35081_m.35081	99.227	388	3	0	538	1701	427	814	0	780
TRINITY_DN2317_c0_g1_i2	CbA_TRINITY_DN19008_c1_g1_i2_g.35081_m.35081	100	748	0	0	166	2409	20	767	0	1426
TRINITY_DN2317_c0_g1_i3	CbA_TRINITY_DN19008_c1_g1_i2_g.35081_m.35081	96.715	822	0	1	166	2631	20	814	0	1479
TRINITY_DN2317_c0_g1_i4	CbA_TRINITY_DN19008_c1_g1_i2_g.35081_m.35081	100	355	0	0	144	1208	460	814	0	714
TRINITY_DN2317_c0_g1_i5	CbA_TRINITY_DN19008_c1_g1_i2_g.35081_m.35081	100	795	0	0	166	2550	20	814	0	1492
TRINITY_DN2317_c0_g1_i6	CbA_TRINITY_DN19008_c1_g1_i2_g.35081_m.35081	90.625	512	0	1	1268	2803	351	814	0	926
TRINITY_DN2323_c0_g1_i1	CbA_TRINITY_DN15774_c0_g1_i4_g.3969_m.3969	82.119	151	19	1	200	652	52	194	1.34e-69	213
TRINITY_DN2323_c0_g1_i10	CbA_TRINITY_DN15774_c0_g1_i4_g.3969_m.3969	100	73	0	0	405	623	1	73	2.27e-47	153
TRINITY_DN2323_c0_g1_i12	CbA_TRINITY_DN15774_c0_g1_i4_g.3969_m.3969	92.308	130	10	0	334	723	65	194	3.17e-68	211
TRINITY_DN2323_c0_g1_i13	CbA_TRINITY_DN15774_c0_g1_i4_g.3969_m.3969	100	73	0	0	720	938	1	73	5.81e-46	153
TRINITY_DN2323_c0_g1_i4	CbA_TRINITY_DN15774_c0_g1_i4_g.3969_m.3969	100	73	0	0	559	777	1	73	1.23e-46	153
TRINITY_DN2323_c0_g1_i5	CbA_TRINITY_DN15774_c0_g1_i4_g.3969_m.3969	100	73	0	0	454	672	1	73	4.01e-47	153
TRINITY_DN2323_c0_g1_i6	CbA_TRINITY_DN15774_c0_g1_i4_g.3969_m.3969	97.521	121	3	0	81	443	8	128	1.81e-90	251
TRINITY_DN2323_c0_g1_i8	CbA_TRINITY_DN15774_c0_g1_i4_g.3969_m.3969	71.569	102	0	1	454	759	1	73	8.26e-41	138
TRINITY_DN2323_c0_g1_i9	CbA_TRINITY_DN15774_c0_g1_i4_g.3969_m.3969	98.396	187	3	0	81	641	8	194	7.24e-122	346
TRINITY_DN2329_c0_g1_i1	CbA_TRINITY_DN10879_c0_g1_i1_g.8363_m.8363	99.605	759	3	0	1410	3686	220	978	0	1562
TRINITY_DN2329_c0_g1_i2	CbA_TRINITY_DN10879_c0_g1_i1_g.8363_m.8363	99.635	821	3	0	320	2782	158	978	0	1694
TRINITY_DN2329_c0_g1_i3	CbA_TRINITY_DN10879_c0_g1_i1_g.8363_m.8363	99.396	331	2	0	342	1334	648	978	0	689
TRINITY_DN2329_c0_g1_i4	CbA_TRINITY_DN10879_c0_g1_i1_g.8363_m.8363	99.693	977	3	0	679	3609	2	978	0	2021
TRINITY_DN232_c0_g2_i2	CbA_TRINITY_DN17207_c0_g5_i1_g.35357_m.35357	88.462	130	15	0	588	977	1	130	1.08e-80	244
TRINITY_DN232_c0_g2_i3	CbA_TRINITY_DN17207_c0_g1_i1_g.35354_m.35354	77.85	307	64	3	1710	2630	3	305	4.59e-166	486
TRINITY_DN232_c0_g2_i6	CbA_TRINITY_DN17207_c0_g1_i1_g.35354_m.35354	77.85	307	64	3	1078	1998	3	305	5.38e-169	486
TRINITY_DN232_c0_g2_i7	CbA_TRINITY_DN17207_c0_g1_i1_g.35354_m.35354	77.346	309	66	3	1852	2778	1	305	1.92e-166	488
TRINITY_DN232_c0_g2_i9	CbA_TRINITY_DN17207_c0_g1_i1_g.35354_m.35354	88.06	201	24	0	1072	1674	1	201	1.42e-132	373
TRINITY_DN2340_c2_g2_i1	CbA_TRINITY_DN21648_c1_g14_i1_g.14178_m.14178	100	286	0	0	117	974	1	286	0	600
TRINITY_DN2340_c2_g2_i2	CbA_TRINITY_DN18251_c0_g1_i1_g.1865_m.1865	57.112	457	187	5	135	1484	2	456	8.95e-180	520
TRINITY_DN2340_c3_g1_i1	CbA_TRINITY_DN12320_c0_g1_i2_g.10175_m.10175	99.715	351	1	0	464	1516	1	351	0	714
TRINITY_DN2347_c0_g2_i3	CbA_TRINITY_DN16541_c0_g2_i1_g.17239_m.17239	98.857	1050	12	0	630	3779	1	1050	0	2080
TRINITY_DN2347_c0_g2_i4	CbA_TRINITY_DN16541_c0_g2_i1_g.17239_m.17239	98.857	1050	12	0	630	3779	1	1050	0	2080
TRINITY_DN2347_c0_g2_i7	CbA_TRINITY_DN12720_c0_g1_i1_g.18142_m.18142	99.539	217	1	0	798	1448	1	217	4.45e-152	434
TRINITY_DN2347_c0_g2_i8	CbA_TRINITY_DN12720_c0_g1_i1_g.18142_m.18142	99.07	215	2	0	1275	1919	3	217	9.99e-148	428
TRINITY_DN2350_c0_g1_i1	CbA_TRINITY_DN16610_c0_g1_i2_g.263_m.263	89.902	307	5	1	441	1361	11	291	0	556
TRINITY_DN2350_c0_g1_i2	CbA_TRINITY_DN16610_c0_g1_i2_g.263_m.263	98.141	269	5	0	441	1247	11	279	0	547
TRINITY_DN2350_c0_g1_i3	CbA_TRINITY_DN16610_c0_g1_i2_g.263_m.263	98.585	212	3	0	760	1395	68	279	7.6e-152	437
TRINITY_DN2350_c0_g1_i4	CbA_TRINITY_DN16610_c0_g1_i2_g.263_m.263	88.4	250	3	1	760	1509	68	291	5.71e-155	447
TRINITY_DN2369_c0_g2_i1	CbA_TRINITY_DN10054_c0_g1_i2_g.29143_m.29143	100	623	0	0	147	2015	9	631	0	1221
TRINITY_DN2369_c0_g2_i2	CbA_TRINITY_DN10054_c0_g1_i2_g.29143_m.29143	100	588	0	0	643	2406	44	631	0	1147
TRINITY_DN23710_c1_g1_i1	CbA_TRINITY_DN21090_c0_g7_i1_g.4683_m.4683	97.436	39	1	0	190	306	1	39	1.96e-21	82
TRINITY_DN23710_c1_g1_i2	CbA_TRINITY_DN21090_c0_g8_i1_g.4684_m.4684	100	47	0	0	123	263	35	81	2.69e-25	98.2
TRINITY_DN23710_c1_g1_i3	CbA_TRINITY_DN21090_c0_g8_i1_g.4684_m.4684	80	75	15	0	168	392	7	81	2.16e-29	109
TRINITY_DN23710_c1_g1_i5	CbA_TRINITY_DN21090_c0_g7_i1_g.4683_m.4683	100	85	0	0	190	444	1	85	1.81e-54	176
TRINITY_DN23710_c1_g1_i6	CbA_TRINITY_DN21090_c0_g8_i1_g.4684_m.4684	100	75	0	0	168	392	7	81	3.83e-48	159
TRINITY_DN2371_c0_g1_i2	CbA_TRINITY_DN15012_c0_g1_i2_g.7430_m.7430	96.947	262	8	0	618	1403	1	262	1.35e-161	461
TRINITY_DN2375_c0_g1_i1	CbA_TRINITY_DN19912_c0_g1_i2_g.11858_m.11858	98.425	127	2	0	496	876	119	245	4.77e-136	263
TRINITY_DN2375_c0_g1_i2	CbA_TRINITY_DN19912_c0_g1_i2_g.11858_m.11858	100	245	0	0	50	784	1	245	0	510
TRINITY_DN2375_c0_g1_i3	CbA_TRINITY_DN19912_c0_g1_i2_g.11858_m.11858	98.425	127	2	0	580	960	119	245	4.09e-131	263
TRINITY_DN23800_c0_g1_i1	CbA_TRINITY_DN25228_c0_g1_i1_g.30342_m.30342	76.271	59	14	0	1	177	202	260	7.43e-27	98.6
TRINITY_DN2381_c1_g1_i1	CbA_TRINITY_DN23820_c0_g1_i1_g.10016_m.10016	99.543	219	1	0	96	752	7	225	3.21e-118	341
TRINITY_DN2391_c0_g1_i1	CbA_TRINITY_DN11914_c0_g2_i1_g.18918_m.18918	99.229	389	3	0	551	1717	79	467	0	604
TRINITY_DN2391_c0_g1_i2	CbA_TRINITY_DN11914_c0_g2_i1_g.18918_m.18918	99.143	467	4	0	240	1640	1	467	0	620
TRINITY_DN2395_c0_g1_i1	CbA_TRINITY_DN21121_c0_g3_i5_g.1843_m.1843	100	105	0	0	236	550	29	133	6.76e-72	216
TRINITY_DN2395_c0_g1_i3	CbA_TRINITY_DN21121_c0_g3_i5_g.1842_m.1842	100	167	0	0	3	503	215	381	1.35e-97	300
TRINITY_DN2395_c0_g1_i4	CbA_TRINITY_DN21121_c0_g3_i5_g.1842_m.1842	99.533	214	1	0	335	976	1	214	2.04e-140	416
TRINITY_DN2395_c0_g1_i5	CbA_TRINITY_DN21121_c0_g3_i5_g.1842_m.1842	100	213	0	0	335	973	1	213	8.25e-140	417
TRINITY_DN2395_c0_g1_i7	CbA_TRINITY_DN21121_c0_g3_i5_g.1842_m.1842	100	381	0	0	335	1477	1	381	0	716
TRINITY_DN2395_c1_g1_i2	CbA_TRINITY_DN13289_c0_g2_i1_g.25947_m.25947	100	95	0	0	41	325	1	95	1.74e-56	150
TRINITY_DN2395_c1_g1_i3	CbA_TRINITY_DN13289_c0_g2_i1_g.25947_m.25947	100	188	0	0	41	604	1	188	1.92e-119	342
TRINITY_DN2395_c1_g1_i4	CbA_TRINITY_DN13289_c0_g2_i1_g.25947_m.25947	95.745	141	6	0	41	463	1	141	3.5e-74	234
TRINITY_DN2395_c1_g1_i8	CbA_TRINITY_DN13289_c0_g2_i1_g.25947_m.25947	95.745	141	6	0	41	463	1	141	6.75e-75	234
TRINITY_DN2411_c0_g1_i1	CbA_TRINITY_DN19336_c0_g2_i3_g.32386_m.32386	100	244	0	0	816	1547	1	244	0	509
TRINITY_DN2411_c0_g1_i14	CbA_TRINITY_DN19336_c0_g1_i1_g.32385_m.32385	100	108	0	0	2098	2421	1	108	1.06e-69	224
TRINITY_DN2411_c0_g1_i6	CbA_TRINITY_DN19336_c0_g2_i3_g.32386_m.32386	100	244	0	0	838	1569	1	244	1.29e-180	509
TRINITY_DN2411_c0_g1_i8	CbA_TRINITY_DN19336_c0_g2_i3_g.32386_m.32386	100	180	0	0	480	1019	1	180	8.96e-130	370
TRINITY_DN2411_c0_g1_i9	CbA_TRINITY_DN19336_c0_g2_i3_g.32386_m.32386	100	136	0	0	816	1223	1	136	5.47e-89	277
TRINITY_DN2413_c0_g1_i1	CbA_TRINITY_DN20853_c0_g1_i7_g.28563_m.28563	100	345	0	0	470	1504	1	345	0	708
TRINITY_DN2413_c0_g1_i3	CbA_TRINITY_DN20853_c0_g1_i7_g.28563_m.28563	98.235	170	3	0	470	979	1	170	3.5e-113	347
TRINITY_DN2413_c0_g1_i5	CbA_TRINITY_DN20853_c0_g1_i7_g.28563_m.28563	99.057	106	1	0	736	1053	86	191	4.11e-105	218
TRINITY_DN2413_c0_g1_i7	CbA_TRINITY_DN20853_c0_g1_i7_g.28563_m.28563	82.54	189	2	1	1544	2110	188	345	3.03e-96	304
TRINITY_DN2413_c0_g1_i8	CbA_TRINITY_DN20853_c0_g1_i7_g.28563_m.28563	92.453	159	7	1	363	824	71	229	1.36e-101	299
TRINITY_DN2417_c1_g1_i2	CbA_TRINITY_DN17668_c0_g1_i1_g.33724_m.33724	72.115	208	57	1	398	1018	34	241	1.09e-106	313
TRINITY_DN2417_c1_g1_i3	CbA_TRINITY_DN6710_c0_g2_i1_g.20181_m.20181	77.005	187	43	0	401	961	1	187	1.77e-103	306
TRINITY_DN2417_c1_g1_i5	CbA_TRINITY_DN17668_c0_g1_i1_g.33724_m.33724	78.161	87	19	0	250	510	58	144	2.61e-57	149
TRINITY_DN2417_c1_g1_i6	CbA_TRINITY_DN16646_c0_g1_i1_g.339_m.339	97.351	151	4	0	768	1220	8	158	7.63e-105	308
TRINITY_DN2421_c1_g1_i1	CbA_TRINITY_DN19339_c0_g2_i2_g.32474_m.32474	98.396	187	3	0	1115	1675	3	189	2.31e-120	355
TRINITY_DN2421_c1_g1_i3	CbA_TRINITY_DN19339_c0_g2_i2_g.32474_m.32474	85.185	216	3	1	1115	1762	3	189	5.88e-114	340
TRINITY_DN2427_c0_g1_i1	CbA_TRINITY_DN16851_c0_g1_i2_g.9030_m.9030	100	124	0	0	520	891	1	124	6.7e-58	186
TRINITY_DN2427_c0_g1_i10	CbA_TRINITY_DN16851_c0_g1_i2_g.9030_m.9030	100	53	0	0	191	349	1	53	3.21e-42	110
TRINITY_DN2427_c0_g1_i11	CbA_TRINITY_DN16851_c0_g1_i2_g.9030_m.9030	100	124	0	0	520	891	1	124	1.78e-58	186
TRINITY_DN2427_c0_g1_i2	CbA_TRINITY_DN16851_c0_g1_i2_g.9030_m.9030	100	90	0	0	403	672	35	124	3.42e-42	118
TRINITY_DN2431_c0_g1_i12	CbA_TRINITY_DN17438_c0_g1_i2_g.31495_m.31495	95.98	199	5	1	693	1280	117	315	4.41e-135	395
TRINITY_DN2431_c0_g1_i13	CbA_TRINITY_DN17438_c0_g1_i2_g.31495_m.31495	83.129	326	25	3	356	1327	1	298	0	540
TRINITY_DN2431_c0_g1_i3	CbA_TRINITY_DN17438_c0_g1_i2_g.31495_m.31495	83.516	182	25	2	943	1482	120	298	2.13e-99	306
TRINITY_DN2431_c0_g1_i4	CbA_TRINITY_DN17438_c0_g1_i2_g.31495_m.31495	96.117	206	5	1	693	1301	117	322	2.09e-140	407
TRINITY_DN2431_c0_g1_i6	CbA_TRINITY_DN17438_c0_g1_i2_g.31495_m.31495	96.748	123	4	0	3	371	2	124	3.25e-142	252
TRINITY_DN2431_c0_g1_i7	CbA_TRINITY_DN17438_c0_g1_i2_g.31495_m.31495	99.068	322	3	0	355	1320	1	322	0	665
TRINITY_DN2431_c0_g1_i9	CbA_TRINITY_DN17438_c0_g1_i2_g.31495_m.31495	98.522	203	3	0	943	1551	120	322	8.91e-143	416
TRINITY_DN243_c0_g2_i1	CbA_TRINITY_DN21396_c0_g1_i2_g.12284_m.12284	99.609	256	1	0	1022	1789	1	256	0	530
TRINITY_DN243_c0_g2_i2	CbA_TRINITY_DN21396_c0_g1_i2_g.12284_m.12284	99.415	171	1	0	1371	1883	86	256	1.27e-144	350
TRINITY_DN243_c0_g2_i3	CbA_TRINITY_DN21396_c0_g1_i2_g.12284_m.12284	99.609	256	1	0	1410	2177	1	256	0	529
TRINITY_DN243_c0_g2_i4	CbA_TRINITY_DN21396_c0_g1_i2_g.12284_m.12284	99.609	256	1	0	1016	1783	1	256	0	525
TRINITY_DN24420_c0_g1_i1	CbA_TRINITY_DN19034_c0_g1_i2_g.35168_m.35168	100	156	0	0	481	948	1	156	3.17e-135	262
TRINITY_DN24420_c0_g1_i3	CbA_TRINITY_DN19034_c0_g1_i2_g.35168_m.35168	100	156	0	0	481	948	1	156	1.59e-141	262
TRINITY_DN24420_c0_g1_i6	CbA_TRINITY_DN19034_c0_g1_i2_g.35168_m.35168	100	208	0	0	481	1104	1	208	4.72e-140	371
TRINITY_DN24420_c0_g1_i8	CbA_TRINITY_DN19034_c0_g1_i2_g.35168_m.35168	100	308	0	0	481	1404	1	308	1.47e-179	517
TRINITY_DN244_c0_g4_i1	CbA_TRINITY_DN15350_c0_g1_i1_g.13285_m.13285	100	217	0	0	778	1428	1	217	3.42e-161	459
TRINITY_DN2450_c0_g5_i1	CbA_TRINITY_DN20531_c0_g1_i1_g.21928_m.21928	100	92	0	0	197	472	9	100	2.6e-29	109
TRINITY_DN2450_c0_g5_i2	CbA_TRINITY_DN22896_c0_g1_i1_g.13519_m.13519	100	78	0	0	576	809	48	125	1.16e-16	75.5
TRINITY_DN2450_c0_g5_i3	CbA_TRINITY_DN8214_c0_g2_i1_g.33837_m.33837	100	353	0	0	1101	2159	1	353	0	640
TRINITY_DN24524_c0_g1_i1	CbA_TRINITY_DN15134_c0_g1_i2_g.27200_m.27200	99.819	552	1	0	1697	42	1	552	0	787
TRINITY_DN2464_c1_g1_i3	CbA_TRINITY_DN18953_c0_g1_i2_g.23177_m.23177	41.297	632	324	12	1434	3278	20	621	8.38e-142	446
TRINITY_DN2464_c1_g1_i5	CbA_TRINITY_DN16219_c0_g1_i2_g.20433_m.20433	100	219	0	0	2357	3013	1	219	4.66e-126	384
TRINITY_DN2477_c0_g1_i1	CbA_TRINITY_DN10021_c0_g1_i1_g.29209_m.29209	100	199	0	0	214	810	1	199	1.22e-143	404
TRINITY_DN2488_c1_g1_i1	CbA_TRINITY_DN9580_c0_g1_i1_g.32086_m.32086	100	222	0	0	88	753	1	222	6.55e-162	449
TRINITY_DN2488_c1_g1_i2	CbA_TRINITY_DN9580_c0_g1_i1_g.32086_m.32086	100	222	0	0	88	753	1	222	1.27e-162	449
TRINITY_DN2488_c1_g2_i1	CbA_TRINITY_DN8500_c0_g2_i1_g.443_m.443	99.228	259	2	0	131	907	36	294	0	531
TRINITY_DN2488_c1_g2_i2	CbA_TRINITY_DN8500_c0_g2_i1_g.443_m.443	99.234	261	2	0	160	942	34	294	0	537
TRINITY_DN2488_c1_g2_i3	CbA_TRINITY_DN8500_c0_g2_i1_g.443_m.443	99.083	218	2	0	352	1005	77	294	4.2e-156	444
TRINITY_DN2489_c0_g3_i4	CbA_TRINITY_DN15896_c0_g2_i5_g.16686_m.16686	97.959	147	3	0	443	3	23	169	1.97e-93	280
TRINITY_DN2493_c0_g2_i1	CbA_TRINITY_DN21212_c1_g4_i4_g.14745_m.14745	85.526	76	11	0	432	659	38	113	3.22e-47	141
TRINITY_DN2493_c0_g2_i2	CbA_TRINITY_DN21212_c1_g4_i4_g.14745_m.14745	99.115	113	1	0	235	573	1	113	2.59e-77	238
TRINITY_DN2493_c0_g2_i3	CbA_TRINITY_DN21212_c1_g4_i4_g.14745_m.14745	100	66	0	0	235	432	1	66	1.53e-38	140
TRINITY_DN2493_c0_g2_i5	CbA_TRINITY_DN21212_c1_g4_i4_g.14745_m.14745	100	49	0	0	235	381	1	49	1.39e-24	103
TRINITY_DN2493_c0_g2_i6	CbA_TRINITY_DN21212_c1_g4_i4_g.14745_m.14745	93.182	44	3	0	766	897	70	113	1.63e-32	92.8
TRINITY_DN24943_c0_g1_i1	CbA_TRINITY_DN21567_c0_g3_i1_g.7080_m.7080	87.879	33	4	0	423	521	2640	2672	1.6e-12	63.9
TRINITY_DN2498_c0_g1_i1	CbA_TRINITY_DN19383_c0_g1_i2_g.32508_m.32508	100	274	0	0	318	1139	27	300	0	504
TRINITY_DN2498_c0_g1_i2	CbA_TRINITY_DN19383_c0_g1_i2_g.32508_m.32508	100	274	0	0	318	1139	27	300	0	504
TRINITY_DN2498_c0_g1_i3	CbA_TRINITY_DN19383_c0_g1_i2_g.32508_m.32508	100	491	0	0	318	1790	27	517	0	948
TRINITY_DN2502_c0_g1_i13	CbA_TRINITY_DN11407_c0_g1_i1_g.15672_m.15672	69.615	520	154	3	279	1835	23	539	0	735
TRINITY_DN2502_c0_g1_i4	CbA_TRINITY_DN20565_c0_g3_i3_g.21810_m.21810	99.074	216	2	0	115	762	71	286	1.78e-154	431
TRINITY_DN2502_c0_g1_i6	CbA_TRINITY_DN11407_c0_g2_i1_g.15673_m.15673	68.898	254	74	3	733	1494	178	426	1.29e-140	339
TRINITY_DN2503_c2_g1_i1	CbA_TRINITY_DN17908_c0_g1_i1_g.17820_m.17820	99.632	272	1	0	338	1153	1	272	0	527
TRINITY_DN2503_c2_g1_i2	CbA_TRINITY_DN17908_c0_g1_i1_g.17820_m.17820	97.161	317	9	0	338	1288	1	317	0	603
TRINITY_DN2503_c2_g1_i3	CbA_TRINITY_DN17908_c0_g1_i1_g.17820_m.17820	100	161	0	0	338	820	1	161	3.26e-145	330
TRINITY_DN2503_c2_g1_i4	CbA_TRINITY_DN17908_c0_g1_i1_g.17820_m.17820	99.758	413	1	0	338	1576	1	413	0	745
TRINITY_DN2507_c0_g2_i1	CbA_TRINITY_DN10040_c0_g1_i2_g.29128_m.29128	100	534	0	0	617	2218	1	534	0	994
TRINITY_DN2507_c0_g2_i2	CbA_TRINITY_DN10040_c0_g1_i2_g.29128_m.29128	100	534	0	0	194	1795	1	534	0	994
TRINITY_DN2511_c1_g1_i1	CbA_TRINITY_DN101_c0_g2_i1_g.30147_m.30147	98.837	172	2	0	2436	2951	1	172	1.05e-100	313
TRINITY_DN2532_c0_g1_i1	CbA_TRINITY_DN20973_c0_g1_i8_g.11015_m.11015	77.65	434	89	4	246	1523	26	459	0	687
TRINITY_DN2538_c0_g1_i1	CbA_TRINITY_DN20899_c0_g1_i1_g.28359_m.28359	88.446	251	6	1	591	1343	44	271	3.31e-151	420
TRINITY_DN2538_c0_g1_i10	CbA_TRINITY_DN20899_c0_g1_i1_g.28359_m.28359	77.348	362	44	4	343	1419	6	332	0	521
TRINITY_DN2538_c0_g1_i16	CbA_TRINITY_DN20899_c0_g1_i1_g.28359_m.28359	98.171	328	6	0	132	1115	5	332	0	641
TRINITY_DN2538_c0_g1_i17	CbA_TRINITY_DN20899_c0_g1_i1_g.28359_m.28359	91.429	70	5	1	1144	1350	263	332	5.97e-48	134
TRINITY_DN2538_c0_g1_i18	CbA_TRINITY_DN20899_c0_g1_i1_g.28359_m.28359	98.667	225	3	0	132	806	5	229	1.42e-166	429
TRINITY_DN2538_c0_g1_i19	CbA_TRINITY_DN20899_c0_g1_i1_g.28359_m.28359	79.365	126	3	1	879	1256	230	332	3.53e-62	203
TRINITY_DN2538_c0_g1_i2	CbA_TRINITY_DN20899_c0_g1_i1_g.28359_m.28359	87.156	218	5	1	959	1612	138	332	1.42e-150	360
TRINITY_DN2538_c0_g1_i21	CbA_TRINITY_DN20899_c0_g1_i1_g.28359_m.28359	85.276	163	19	3	420	908	98	255	6.78e-81	248
TRINITY_DN2538_c0_g1_i23	CbA_TRINITY_DN20899_c0_g1_i1_g.28359_m.28359	98.507	134	2	0	132	533	5	138	5.72e-163	271
TRINITY_DN2538_c0_g1_i24	CbA_TRINITY_DN20899_c0_g1_i1_g.28359_m.28359	79.688	256	43	4	343	1101	6	255	1.97e-148	368
TRINITY_DN2538_c0_g1_i26	CbA_TRINITY_DN20899_c0_g1_i1_g.28359_m.28359	97.578	289	7	0	591	1457	44	332	0	561
TRINITY_DN2538_c0_g1_i27	CbA_TRINITY_DN20899_c0_g1_i1_g.28359_m.28359	79.688	256	43	4	343	1101	6	255	4.5e-142	368
TRINITY_DN2538_c0_g1_i5	CbA_TRINITY_DN20899_c0_g1_i1_g.28359_m.28359	85.455	330	42	3	343	1323	6	332	0	538
TRINITY_DN2538_c0_g1_i9	CbA_TRINITY_DN20899_c0_g1_i1_g.28359_m.28359	97.436	195	5	0	959	1543	138	332	2.73e-154	372
TRINITY_DN2541_c0_g1_i1	CbA_TRINITY_DN11813_c0_g1_i1_g.6241_m.6241	98.977	391	4	0	822	1994	32	422	0	785
TRINITY_DN2541_c0_g1_i2	CbA_TRINITY_DN11813_c0_g1_i1_g.6241_m.6241	98.477	394	6	0	658	1839	29	422	0	786
TRINITY_DN2541_c0_g1_i3	CbA_TRINITY_DN11813_c0_g1_i1_g.6241_m.6241	89.394	198	20	1	186	779	226	422	2.08e-120	353
TRINITY_DN2541_c0_g1_i4	CbA_TRINITY_DN11813_c0_g1_i1_g.6241_m.6241	87.336	229	1	1	1	687	222	422	1.92e-137	395
TRINITY_DN2541_c0_g1_i5	CbA_TRINITY_DN11813_c0_g1_i1_g.6241_m.6241	99.289	422	3	0	443	1708	1	422	0	855
TRINITY_DN2544_c0_g1_i1	CbA_TRINITY_DN7038_c0_g1_i1_g.6022_m.6022	98.23	113	2	0	518	856	3	115	5.33e-67	206
TRINITY_DN2544_c0_g1_i2	CbA_TRINITY_DN7038_c0_g1_i1_g.6022_m.6022	98.23	113	2	0	950	1288	3	115	5.94e-64	202
TRINITY_DN255_c0_g1_i1	CbA_TRINITY_DN17006_c0_g1_i1_g.32867_m.32867	92.469	478	36	0	1432	2865	2	479	0	919
TRINITY_DN255_c0_g1_i10	CbA_TRINITY_DN17006_c0_g1_i1_g.32867_m.32867	92.469	478	36	0	1337	2770	2	479	0	919
TRINITY_DN255_c0_g1_i12	CbA_TRINITY_DN17006_c0_g1_i1_g.32867_m.32867	92.644	435	32	0	961	2265	2	436	0	837
TRINITY_DN255_c0_g1_i13	CbA_TRINITY_DN17006_c0_g1_i1_g.32867_m.32867	92.469	478	36	0	961	2394	2	479	0	919
TRINITY_DN255_c0_g1_i14	CbA_TRINITY_DN17006_c0_g1_i1_g.32867_m.32867	92.469	478	36	0	1056	2489	2	479	0	919
TRINITY_DN255_c0_g1_i2	CbA_TRINITY_DN17006_c0_g1_i1_g.32867_m.32867	99.479	384	2	0	713	1864	1	384	0	787
TRINITY_DN255_c0_g1_i3	CbA_TRINITY_DN17006_c0_g1_i1_g.32867_m.32867	99.582	478	2	0	425	1858	1	478	0	981
TRINITY_DN255_c0_g1_i5	CbA_TRINITY_DN17006_c0_g1_i1_g.32867_m.32867	92.469	478	36	0	1031	2464	2	479	0	919
TRINITY_DN255_c0_g1_i7	CbA_TRINITY_DN17006_c0_g1_i1_g.32867_m.32867	99.096	332	3	0	425	1420	1	332	0	677
TRINITY_DN255_c0_g1_i9	CbA_TRINITY_DN12976_c0_g1_i3_g.23316_m.23316	100	266	0	0	66	863	1	266	4.63e-173	484
TRINITY_DN2570_c3_g1_i1	CbA_TRINITY_DN15043_c0_g2_i1_g.7352_m.7352	83.636	55	9	0	320	484	84	138	2.83e-26	102
TRINITY_DN2573_c3_g1_i1	CbA_TRINITY_DN20690_c0_g1_i2_g.19912_m.19912	52.86	577	218	7	153	1793	1	553	0	578
TRINITY_DN2573_c3_g1_i2	CbA_TRINITY_DN20690_c0_g1_i2_g.19912_m.19912	52.674	617	236	8	153	1907	1	593	0	619
TRINITY_DN2577_c0_g1_i1	CbA_TRINITY_DN16066_c0_g1_i1_g.5851_m.5851	53.125	96	42	1	478	756	69	164	4.45e-13	65.5
TRINITY_DN2577_c0_g1_i2	CbA_TRINITY_DN16066_c0_g1_i1_g.5851_m.5851	53.125	96	42	1	346	624	69	164	2.74e-13	65.5
TRINITY_DN2583_c1_g1_i2	CbA_TRINITY_DN8342_c0_g2_i1_g.28735_m.28735	61.514	317	119	1	74	1015	18	334	7.13e-122	360
TRINITY_DN2583_c1_g1_i3	CbA_TRINITY_DN8342_c0_g2_i1_g.28735_m.28735	61.514	317	119	1	74	1015	18	334	3e-121	360
TRINITY_DN2584_c1_g1_i1	CbA_TRINITY_DN2825_c0_g1_i1_g.34145_m.34145	100	41	0	0	245	367	1	41	2.81e-11	59.7
TRINITY_DN2588_c0_g1_i1	CbA_TRINITY_DN17028_c2_g1_i1_g.32906_m.32906	97.753	89	2	0	891	1157	244	332	2.26e-24	103
TRINITY_DN2588_c0_g1_i2	CbA_TRINITY_DN17028_c2_g1_i1_g.32906_m.32906	97.753	89	2	0	1803	2069	244	332	6.07e-24	103
TRINITY_DN2588_c0_g1_i3	CbA_TRINITY_DN17028_c0_g3_i2_g.32901_m.32901	100	49	0	0	89	235	1	49	4.07e-25	92.4
TRINITY_DN2588_c0_g2_i2	CbA_TRINITY_DN17028_c2_g1_i1_g.32906_m.32906	97.753	89	2	0	281	15	244	332	3.74e-24	102
TRINITY_DN2590_c0_g1_i1	CbA_TRINITY_DN18064_c0_g2_i3_g.28856_m.28856	100	31	0	0	661	753	35	65	7.83e-15	70.1
TRINITY_DN2590_c0_g1_i3	CbA_TRINITY_DN18064_c0_g2_i3_g.28856_m.28856	100	203	0	0	251	859	1	203	1.44e-119	347
TRINITY_DN2590_c0_g1_i5	CbA_TRINITY_DN18064_c0_g2_i3_g.28856_m.28856	100	181	0	0	251	793	1	181	7.06e-103	304
TRINITY_DN2590_c0_g1_i6	CbA_TRINITY_DN18064_c0_g2_i3_g.28856_m.28856	100	114	0	0	509	850	90	203	3.78e-60	195
TRINITY_DN2590_c0_g1_i8	CbA_TRINITY_DN18064_c0_g2_i3_g.28856_m.28856	100	65	0	0	251	445	1	65	9.19e-38	137
TRINITY_DN2590_c1_g1_i1	CbA_TRINITY_DN12375_c0_g1_i1_g.10126_m.10126	100	449	0	0	199	1545	5	453	0	872
TRINITY_DN2594_c0_g2_i1	CbA_TRINITY_DN20716_c0_g1_i1_g.31138_m.31138	84.051	395	59	2	618	1790	34	428	0	690
TRINITY_DN2594_c0_g2_i2	CbA_TRINITY_DN20716_c0_g1_i1_g.31138_m.31138	84.051	395	59	2	618	1790	34	428	0	689
TRINITY_DN2594_c0_g2_i3	CbA_TRINITY_DN20716_c0_g1_i1_g.31138_m.31138	84.051	395	59	2	618	1790	34	428	0	689
TRINITY_DN2594_c0_g2_i4	CbA_TRINITY_DN20716_c0_g1_i1_g.31138_m.31138	82.571	350	57	2	618	1655	34	383	0	594
TRINITY_DN2600_c0_g1_i1	CbA_TRINITY_DN19796_c0_g1_i6_g.21614_m.21614	100	305	0	0	349	1263	1	305	0	596
TRINITY_DN2600_c0_g1_i2	CbA_TRINITY_DN19796_c0_g1_i6_g.21614_m.21614	100	60	0	0	572	751	246	305	7.68e-61	129
TRINITY_DN2600_c0_g1_i3	CbA_TRINITY_DN19796_c0_g1_i6_g.21614_m.21614	54.545	77	21	3	136	366	216	278	1.66e-25	73.9
TRINITY_DN2600_c0_g1_i4	CbA_TRINITY_DN19796_c0_g1_i6_g.21614_m.21614	100	305	0	0	349	1263	1	305	0	596
TRINITY_DN2601_c0_g1_i1	CbA_TRINITY_DN17672_c0_g2_i3_g.33611_m.33611	74.178	426	105	3	154	1422	1	424	0	561
TRINITY_DN2601_c0_g2_i1	CbA_TRINITY_DN17672_c0_g2_i3_g.33611_m.33611	83.562	292	47	1	1	876	384	674	7.99e-169	486
TRINITY_DN26025_c0_g1_i1	CbA_TRINITY_DN17185_c0_g1_i2_g.31862_m.31862	99.834	601	1	0	128	1930	1	601	0	1159
TRINITY_DN26034_c0_g1_i1	CbA_TRINITY_DN18949_c0_g1_i1_g.23084_m.23084	99.752	403	1	0	146	1354	1	403	0	800
TRINITY_DN26040_c0_g1_i1	CbA_TRINITY_DN1143_c0_g2_i1_g.17009_m.17009	100	382	0	0	573	1718	1	382	0	753
TRINITY_DN26046_c0_g1_i1	CbA_TRINITY_DN24042_c0_g1_i1_g.3006_m.3006	100	103	0	0	581	273	1	103	3.9e-37	128
TRINITY_DN2606_c0_g1_i10	CbA_TRINITY_DN19313_c0_g2_i11_g.32420_m.32420	82.209	163	0	1	229	717	1	134	8.63e-87	255
TRINITY_DN2606_c0_g1_i11	CbA_TRINITY_DN19313_c0_g2_i11_g.32420_m.32420	100	134	0	0	781	1182	1	134	1.91e-90	270
TRINITY_DN2606_c0_g1_i14	CbA_TRINITY_DN19313_c0_g2_i11_g.32420_m.32420	100	134	0	0	884	1285	1	134	4.61e-90	270
TRINITY_DN2606_c0_g1_i16	CbA_TRINITY_DN11833_c0_g2_i1_g.6228_m.6228	74.545	165	42	0	1044	1538	88	252	2.53e-75	244
TRINITY_DN2606_c0_g1_i4	CbA_TRINITY_DN19313_c0_g3_i1_g.32421_m.32421	100	105	0	0	675	989	1	105	1.48e-71	218
TRINITY_DN2606_c0_g1_i7	CbA_TRINITY_DN11833_c0_g2_i1_g.6228_m.6228	64.463	242	86	0	583	1308	75	316	1.44e-101	307
TRINITY_DN2606_c0_g1_i9	CbA_TRINITY_DN11833_c0_g2_i1_g.6228_m.6228	73.684	95	25	0	1044	1328	88	182	1.82e-68	152
TRINITY_DN26071_c0_g1_i1	CbA_TRINITY_DN2271_c0_g2_i1_g.14624_m.14624	100	102	0	0	163	468	1	102	3.48e-70	213
TRINITY_DN26078_c0_g1_i1	CbA_TRINITY_DN18471_c0_g1_i2_g.32626_m.32626	99.387	652	4	0	1264	3219	13	664	0	1290
TRINITY_DN26081_c0_g1_i1	CbA_TRINITY_DN8411_c0_g1_i1_g.28120_m.28120	100	395	0	0	1069	2253	1	395	0	787
TRINITY_DN2609_c0_g1_i3	CbA_TRINITY_DN18734_c0_g1_i2_g.8483_m.8483	99.068	429	4	0	91	1377	13	441	0	863
TRINITY_DN2609_c0_g1_i4	CbA_TRINITY_DN18734_c0_g1_i2_g.8483_m.8483	99.809	524	1	0	91	1662	13	536	0	1063
TRINITY_DN2609_c0_g1_i5	CbA_TRINITY_DN18734_c0_g1_i2_g.8483_m.8483	100	295	0	0	91	975	13	307	0	606
TRINITY_DN260_c0_g3_i1	CbA_TRINITY_DN17505_c0_g1_i3_g.23824_m.23824	100	683	0	0	646	2694	6	688	0	1241
TRINITY_DN260_c0_g3_i2	CbA_TRINITY_DN17505_c0_g1_i3_g.23824_m.23824	100	593	0	0	1016	2794	96	688	0	1054
TRINITY_DN26102_c0_g1_i1	CbA_TRINITY_DN14178_c0_g2_i1_g.14535_m.14535	46.667	120	59	3	39	392	6	122	6.22e-24	94.7
TRINITY_DN26109_c0_g1_i1	CbA_TRINITY_DN10803_c0_g2_i1_g.8461_m.8461	97.692	130	3	0	113	502	1	130	1.83e-72	216
TRINITY_DN26118_c0_g1_i1	CbA_TRINITY_DN14648_c0_g3_i1_g.3223_m.3223	99.564	459	2	0	244	1620	4	462	0	876
TRINITY_DN2615_c3_g1_i1	CbA_TRINITY_DN16024_c0_g1_i1_g.5843_m.5843	100	151	0	0	993	541	14	164	2.41e-95	285
TRINITY_DN2615_c3_g1_i3	CbA_TRINITY_DN6454_c0_g1_i1_g.30743_m.30743	100	179	0	0	1100	1636	9	187	5.13e-105	317
TRINITY_DN2615_c3_g1_i4	CbA_TRINITY_DN6454_c0_g1_i1_g.30743_m.30743	100	179	0	0	1206	1742	9	187	1.21e-104	317
TRINITY_DN26164_c0_g1_i1	CbA_TRINITY_DN11437_c0_g1_i1_g.15659_m.15659	98.457	324	5	0	90	1061	2	325	0	523
TRINITY_DN26183_c0_g1_i1	CbA_TRINITY_DN727_c0_g1_i1_g.15756_m.15756	91.096	146	13	0	70	507	5	150	1.02e-82	246
TRINITY_DN26200_c0_g1_i1	CbA_TRINITY_DN21609_c0_g1_i1_g.13834_m.13834	97.297	37	1	0	707	597	168	204	5.69e-18	78.6
TRINITY_DN26202_c0_g1_i1	CbA_TRINITY_DN24994_c0_g1_i1_g.22996_m.22996	93.636	110	6	1	2398	2072	19	128	9.15e-55	186
TRINITY_DN26205_c0_g1_i1	CbA_TRINITY_DN20898_c0_g1_i1_g.28425_m.28425	99.709	688	2	0	37	2100	1	688	0	1285
TRINITY_DN26224_c0_g1_i1	CbA_TRINITY_DN17166_c0_g1_i1_g.31998_m.31998	100	391	0	0	173	1345	54	444	0	717
TRINITY_DN26234_c0_g1_i1	CbA_TRINITY_DN8739_c0_g2_i1_g.7931_m.7931	98.63	219	3	0	1068	1724	16	234	2.69e-138	402
TRINITY_DN26301_c0_g1_i1	CbA_TRINITY_DN19009_c0_g1_i1_g.35100_m.35100	36.387	393	218	10	955	2100	223	594	1.45e-73	251
TRINITY_DN26347_c0_g1_i1	CbA_TRINITY_DN14779_c0_g2_i1_g.33984_m.33984	41.361	191	98	6	53	592	31	218	2.59e-37	134
TRINITY_DN2634_c0_g1_i2	CbA_TRINITY_DN18892_c0_g1_i1_g.7874_m.7874	100	102	0	0	1183	1488	21	122	7.32e-64	204
TRINITY_DN2634_c0_g1_i4	CbA_TRINITY_DN18892_c0_g1_i1_g.7874_m.7874	100	113	0	0	360	698	10	122	1.97e-75	226
TRINITY_DN2634_c0_g1_i5	CbA_TRINITY_DN18892_c0_g1_i1_g.7874_m.7874	97.321	112	3	0	657	992	11	122	1.05e-71	220
TRINITY_DN26376_c0_g1_i1	CbA_TRINITY_DN25979_c0_g1_i1_g.2813_m.2813	98.718	156	2	0	606	1073	1	156	3.98e-88	268
TRINITY_DN26384_c0_g1_i1	CbA_TRINITY_DN15079_c0_g2_i1_g.7446_m.7446	45.833	120	41	2	6	365	49	144	1.9e-22	92.4
TRINITY_DN2641_c0_g2_i1	CbA_TRINITY_DN16781_c0_g1_i3_g.7152_m.7152	100	87	0	0	224	484	1	87	8.6e-34	123
TRINITY_DN2641_c0_g2_i3	CbA_TRINITY_DN16781_c0_g1_i3_g.7152_m.7152	100	335	0	0	224	1228	1	335	0	530
TRINITY_DN2641_c0_g2_i4	CbA_TRINITY_DN16781_c0_g1_i3_g.7152_m.7152	100	248	0	0	953	1696	88	335	2.68e-137	410
TRINITY_DN26437_c0_g1_i1	CbA_TRINITY_DN8632_c0_g1_i1_g.25051_m.25051	97.98	99	2	0	195	491	3	101	1.21e-66	206
TRINITY_DN2645_c0_g1_i9	CbA_TRINITY_DN8490_c0_g1_i1_g.28159_m.28159	53.863	453	193	6	635	1984	37	476	2.35e-168	508
TRINITY_DN26463_c0_g1_i1	CbA_TRINITY_DN21850_c0_g1_i1_g.2145_m.2145	100	233	0	0	1486	2184	1	233	3.77e-151	446
TRINITY_DN264_c1_g1_i1	CbA_TRINITY_DN4675_c0_g1_i1_g.16336_m.16336	63.077	130	48	0	3342	3731	65	194	2.74e-48	170
TRINITY_DN264_c1_g1_i2	CbA_TRINITY_DN4675_c0_g1_i1_g.16336_m.16336	63.077	130	48	0	1821	2210	65	194	1.66e-48	170
TRINITY_DN26501_c0_g1_i1	CbA_TRINITY_DN25450_c0_g1_i1_g.21020_m.21020	100	212	0	0	1129	494	1	212	1.11e-127	370
TRINITY_DN26516_c0_g1_i1	CbA_TRINITY_DN15656_c0_g2_i1_g.24009_m.24009	98.378	185	3	0	148	702	32	216	8.67e-112	323
TRINITY_DN2658_c0_g1_i1	CbA_TRINITY_DN11183_c0_g2_i1_g.30455_m.30455	100	122	0	0	256	621	87	208	1.1e-86	254
TRINITY_DN2658_c0_g1_i2	CbA_TRINITY_DN11183_c0_g2_i1_g.30455_m.30455	100	220	0	0	4	663	2	221	7.12e-146	412
TRINITY_DN2658_c0_g1_i3	CbA_TRINITY_DN11183_c0_g1_i1_g.30453_m.30453	100	252	0	0	4	759	2	253	6.14e-153	427
TRINITY_DN26623_c0_g1_i1	CbA_TRINITY_DN18490_c1_g1_i1_g.32585_m.32585	100	293	0	0	112	990	4	296	2.1e-150	429
TRINITY_DN2664_c0_g1_i1	CbA_TRINITY_DN20953_c0_g2_i6_g.10793_m.10793	99.693	326	1	0	1181	2158	6	331	0	677
TRINITY_DN2664_c0_g1_i10	CbA_TRINITY_DN20953_c0_g2_i6_g.10793_m.10793	99.693	326	1	0	1577	2554	6	331	0	677
TRINITY_DN2664_c0_g1_i12	CbA_TRINITY_DN20953_c0_g2_i6_g.10793_m.10793	99.693	326	1	0	1453	2430	6	331	0	677
TRINITY_DN2664_c0_g1_i2	CbA_TRINITY_DN20953_c0_g1_i4_g.10792_m.10792	89.593	221	23	0	108	770	105	325	7.67e-148	420
TRINITY_DN2664_c0_g1_i4	CbA_TRINITY_DN20953_c0_g1_i4_g.10792_m.10792	100	465	0	0	388	1782	1	465	0	774
TRINITY_DN2664_c0_g1_i7	CbA_TRINITY_DN20953_c0_g1_i4_g.10792_m.10792	100	465	0	0	243	1637	1	465	0	774
TRINITY_DN2664_c0_g1_i8	CbA_TRINITY_DN20953_c0_g1_i4_g.10792_m.10792	100	465	0	0	502	1896	1	465	0	774
TRINITY_DN2664_c0_g1_i9	CbA_TRINITY_DN20953_c0_g1_i4_g.10792_m.10792	75	52	12	1	1157	1312	77	127	4.91e-17	82
TRINITY_DN26693_c0_g1_i1	CbA_TRINITY_DN9955_c0_g2_i1_g.29323_m.29323	100	290	0	0	160	1029	1	290	0	530
TRINITY_DN2669_c0_g1_i1	CbA_TRINITY_DN24854_c0_g1_i1_g.27008_m.27008	58.182	55	23	0	612	776	27	81	2.12e-17	77
TRINITY_DN2669_c0_g1_i3	CbA_TRINITY_DN24854_c0_g1_i1_g.27008_m.27008	60	55	22	0	704	868	26	80	9.8e-18	78.2
TRINITY_DN2676_c0_g1_i13	CbA_TRINITY_DN21547_c0_g1_i1_g.6872_m.6872	97.312	558	7	1	398	2047	1	558	0	1069
TRINITY_DN2676_c0_g1_i14	CbA_TRINITY_DN21547_c0_g1_i1_g.6872_m.6872	97.312	558	7	1	659	2308	1	558	0	1069
TRINITY_DN2676_c0_g1_i3	CbA_TRINITY_DN21547_c0_g1_i1_g.6872_m.6872	99.167	240	2	0	398	1117	1	240	5.2e-170	486
TRINITY_DN2676_c0_g1_i4	CbA_TRINITY_DN21547_c0_g1_i1_g.6872_m.6872	96.674	481	8	1	662	2080	78	558	0	923
TRINITY_DN2678_c0_g1_i1	CbA_TRINITY_DN16317_c0_g2_i2_g.2216_m.2216	99.242	264	2	0	249	1040	1	264	0	538
TRINITY_DN2678_c0_g1_i2	CbA_TRINITY_DN16317_c0_g2_i2_g.2216_m.2216	93.75	160	10	0	878	1357	105	264	6.5e-104	313
TRINITY_DN2678_c0_g1_i3	CbA_TRINITY_DN16317_c0_g2_i2_g.2216_m.2216	94.969	159	8	0	580	1056	106	264	1.34e-106	316
TRINITY_DN2678_c0_g1_i4	CbA_TRINITY_DN16317_c0_g2_i2_g.2216_m.2216	92.308	130	10	0	878	1267	105	234	3.9e-80	253
TRINITY_DN26802_c0_g1_i1	CbA_TRINITY_DN6478_c0_g1_i1_g.30741_m.30741	62.654	324	101	5	73	987	1	323	2.06e-138	397
TRINITY_DN2682_c0_g1_i2	CbA_TRINITY_DN19798_c0_g2_i2_g.21715_m.21715	100	215	0	0	817	1461	1	215	1.97e-154	443
TRINITY_DN2682_c0_g1_i3	CbA_TRINITY_DN19798_c0_g2_i2_g.21715_m.21715	100	215	0	0	1006	1650	1	215	1.41e-153	443
TRINITY_DN2682_c0_g1_i4	CbA_TRINITY_DN19798_c0_g2_i2_g.21715_m.21715	100	215	0	0	1349	1993	1	215	4.07e-152	443
TRINITY_DN2682_c0_g1_i6	CbA_TRINITY_DN19798_c0_g2_i2_g.21715_m.21715	100	177	0	0	1349	1879	1	177	4.91e-121	363
TRINITY_DN268_c1_g3_i1	CbA_TRINITY_DN15211_c0_g1_i1_g.11368_m.11368	100	356	0	0	297	1364	1	356	0	597
TRINITY_DN268_c1_g3_i4	CbA_TRINITY_DN15211_c0_g1_i1_g.11368_m.11368	63.248	351	107	6	66	1118	1	329	6.97e-132	387
TRINITY_DN26919_c0_g1_i1	CbA_TRINITY_DN3988_c0_g2_i1_g.16240_m.16240	36.555	238	121	11	169	807	6	238	4.88e-26	103
TRINITY_DN2694_c0_g1_i1	CbA_TRINITY_DN11100_c0_g1_i1_g.30563_m.30563	99.723	361	1	0	559	1641	1	361	0	725
TRINITY_DN2695_c0_g1_i1	CbA_TRINITY_DN13178_c0_g1_i1_g.24297_m.24297	99.281	278	2	0	251	1084	1	278	1.64e-140	401
TRINITY_DN26976_c0_g1_i1	CbA_TRINITY_DN5355_c0_g2_i1_g.33194_m.33194	99.248	133	1	0	70	468	1	133	9.59e-93	270
TRINITY_DN2698_c0_g1_i14	CbA_TRINITY_DN15862_c0_g1_i1_g.16771_m.16771	98.322	298	5	0	169	1062	5	302	0	570
TRINITY_DN2698_c0_g1_i6	CbA_TRINITY_DN15862_c0_g1_i1_g.16771_m.16771	99.486	584	3	0	169	1920	5	588	0	1135
TRINITY_DN2698_c0_g1_i7	CbA_TRINITY_DN15862_c0_g1_i1_g.16771_m.16771	99.752	404	1	0	876	2087	185	588	0	806
TRINITY_DN2698_c0_g1_i8	CbA_TRINITY_DN15862_c0_g1_i1_g.16771_m.16771	99.752	404	1	0	798	2009	185	588	0	806
TRINITY_DN2706_c0_g1_i2	CbA_TRINITY_DN18980_c0_g3_i1_g.23236_m.23236	77.692	390	81	3	544	1695	1	390	0	644
TRINITY_DN2707_c1_g1_i2	CbA_TRINITY_DN18633_c0_g1_i1_g.26805_m.26805	98.98	196	2	0	170	757	15	210	3.84e-137	393
TRINITY_DN2708_c0_g1_i1	CbA_TRINITY_DN20917_c0_g4_i1_g.10981_m.10981	99.233	391	3	0	104	1276	36	426	0	728
TRINITY_DN2708_c0_g1_i2	CbA_TRINITY_DN20917_c0_g4_i1_g.10981_m.10981	99.233	391	3	0	104	1276	36	426	0	728
TRINITY_DN27114_c0_g1_i1	CbA_TRINITY_DN13641_c0_g1_i1_g.22509_m.22509	40.501	479	261	11	12	1427	4	465	6.4e-115	346
TRINITY_DN271_c0_g1_i2	CbA_TRINITY_DN1805_c0_g1_i1_g.25633_m.25633	100	180	0	0	1098	1637	1	180	7.1e-119	350
TRINITY_DN2723_c1_g1_i2	CbA_TRINITY_DN16065_c0_g1_i1_g.5984_m.5984	99.479	384	2	0	32	1183	3	386	0	696
TRINITY_DN2723_c2_g1_i10	CbA_TRINITY_DN21137_c0_g1_i2_g.1572_m.1572	99.85	667	1	0	1176	3176	1	667	0	1330
TRINITY_DN2723_c2_g1_i11	CbA_TRINITY_DN21137_c0_g1_i2_g.1572_m.1572	99.682	628	2	0	1397	3280	40	667	0	1247
TRINITY_DN2723_c2_g1_i3	CbA_TRINITY_DN21137_c0_g1_i2_g.1572_m.1572	99.682	628	2	0	1447	3330	40	667	0	1247
TRINITY_DN2723_c2_g1_i7	CbA_TRINITY_DN21137_c0_g1_i2_g.1572_m.1572	99.682	628	2	0	2309	4192	40	667	0	1247
TRINITY_DN2725_c0_g3_i2	CbA_TRINITY_DN18178_c1_g3_i1_g.12132_m.12132	100	450	0	0	730	2079	1	450	0	913
TRINITY_DN2725_c0_g3_i3	CbA_TRINITY_DN18178_c1_g3_i1_g.12132_m.12132	99.58	238	1	0	1461	2174	213	450	0	475
TRINITY_DN2725_c0_g3_i4	CbA_TRINITY_DN18178_c1_g3_i1_g.12132_m.12132	100	450	0	0	821	2170	1	450	0	913
TRINITY_DN2725_c0_g3_i6	CbA_TRINITY_DN18178_c1_g3_i1_g.12132_m.12132	100	363	0	0	730	1818	1	363	0	739
TRINITY_DN2725_c0_g3_i7	CbA_TRINITY_DN18178_c1_g3_i1_g.12132_m.12132	100	450	0	0	649	1998	1	450	0	913
TRINITY_DN2728_c0_g1_i1	CbA_TRINITY_DN21655_c0_g1_i3_g.13918_m.13918	97.797	227	3	1	494	1174	1	225	4.5e-157	470
TRINITY_DN2728_c0_g1_i10	CbA_TRINITY_DN21655_c0_g1_i3_g.13918_m.13918	98.993	298	3	0	494	1387	1	298	0	636
TRINITY_DN2728_c0_g1_i11	CbA_TRINITY_DN21655_c0_g1_i3_g.13918_m.13918	99.135	347	3	0	494	1534	1	347	0	737
TRINITY_DN2728_c0_g1_i15	CbA_TRINITY_DN21655_c0_g1_i3_g.13918_m.13918	88.493	843	44	2	1986	4514	347	1136	0	1466
TRINITY_DN2728_c0_g1_i17	CbA_TRINITY_DN21655_c0_g1_i3_g.13918_m.13918	89.367	790	12	2	1533	3686	347	1136	0	1351
TRINITY_DN2728_c0_g1_i18	CbA_TRINITY_DN21655_c0_g1_i3_g.13918_m.13918	88.493	843	44	2	1745	4273	347	1136	0	1466
TRINITY_DN2728_c0_g1_i22	CbA_TRINITY_DN21655_c0_g1_i3_g.13918_m.13918	88.493	843	44	2	1533	4061	347	1136	0	1466
TRINITY_DN2728_c0_g1_i3	CbA_TRINITY_DN21655_c0_g1_i3_g.13918_m.13918	98.901	91	1	0	494	766	1	91	1.57e-52	189
TRINITY_DN2728_c0_g1_i5	CbA_TRINITY_DN21655_c0_g1_i3_g.13918_m.13918	96.429	84	3	0	990	1241	8	91	4.4e-45	166
TRINITY_DN2728_c0_g1_i7	CbA_TRINITY_DN21655_c0_g1_i3_g.13918_m.13918	95.812	191	8	0	494	1066	1	191	1.47e-126	393
TRINITY_DN2728_c0_g1_i8	CbA_TRINITY_DN21655_c0_g1_i3_g.13918_m.13918	99.135	347	3	0	494	1534	1	347	0	737
TRINITY_DN2728_c0_g1_i9	CbA_TRINITY_DN21655_c0_g1_i3_g.13918_m.13918	97.093	172	5	0	494	1009	1	172	5.21e-114	357
TRINITY_DN2735_c0_g2_i1	CbA_TRINITY_DN7494_c0_g1_i1_g.5312_m.5312	42.28	421	219	8	620	1870	105	505	2.78e-94	301
TRINITY_DN2737_c1_g1_i1	CbA_TRINITY_DN12979_c0_g1_i1_g.23273_m.23273	100	439	0	0	130	1446	1	439	0	825
TRINITY_DN2741_c0_g1_i10	CbA_TRINITY_DN17059_c0_g2_i1_g.32793_m.32793	72.387	507	139	1	1141	2661	304	809	0	780
TRINITY_DN2741_c0_g1_i12	CbA_TRINITY_DN17059_c0_g2_i1_g.32793_m.32793	72.387	507	139	1	1222	2742	304	809	0	780
TRINITY_DN2741_c0_g1_i13	CbA_TRINITY_DN17059_c0_g2_i1_g.32793_m.32793	67.296	795	257	2	170	2554	8	799	0	1106
TRINITY_DN2741_c0_g1_i14	CbA_TRINITY_DN17059_c0_g2_i1_g.32793_m.32793	59.81	632	196	4	170	2065	8	581	0	734
TRINITY_DN2741_c0_g1_i15	CbA_TRINITY_DN17059_c0_g2_i1_g.32793_m.32793	68.235	255	81	0	36	800	309	563	5.87e-127	378
TRINITY_DN2741_c0_g1_i16	CbA_TRINITY_DN17059_c0_g2_i1_g.32793_m.32793	65.264	832	259	4	170	2665	8	809	0	1102
TRINITY_DN2741_c0_g1_i17	CbA_TRINITY_DN17059_c0_g2_i1_g.32793_m.32793	70.455	396	111	2	1482	2669	420	809	0	582
TRINITY_DN2741_c0_g1_i3	CbA_TRINITY_DN17059_c0_g2_i1_g.32793_m.32793	65.278	576	198	1	170	1897	8	581	0	771
TRINITY_DN2741_c0_g1_i4	CbA_TRINITY_DN17059_c0_g2_i1_g.32793_m.32793	69.291	254	77	1	1069	1827	328	581	0	383
TRINITY_DN2741_c0_g1_i5	CbA_TRINITY_DN17059_c0_g2_i1_g.32793_m.32793	64.868	834	261	3	170	2671	8	809	0	1092
TRINITY_DN2741_c0_g1_i7	CbA_TRINITY_DN17059_c0_g2_i1_g.32793_m.32793	58.667	300	122	1	170	1069	8	305	2.5e-146	342
TRINITY_DN2741_c0_g1_i9	CbA_TRINITY_DN17059_c0_g2_i1_g.32793_m.32793	67.205	805	261	2	170	2584	8	809	0	1118
TRINITY_DN27481_c0_g1_i1	CbA_TRINITY_DN10858_c0_g1_i1_g.8366_m.8366	100	101	0	0	653	955	1	101	6.38e-69	211
TRINITY_DN274_c0_g1_i1	CbA_TRINITY_DN8659_c0_g1_i1_g.25092_m.25092	100	122	0	0	689	1054	1	122	5.19e-77	243
TRINITY_DN274_c0_g1_i2	CbA_TRINITY_DN27320_c0_g1_i1_g.5592_m.5592	100	130	0	0	1029	1418	1	130	5.26e-77	243
TRINITY_DN27518_c0_g1_i1	CbA_TRINITY_DN24456_c0_g1_i1_g.18216_m.18216	98.837	86	1	0	511	254	1	86	2.78e-51	164
TRINITY_DN2762_c0_g1_i21	CbA_TRINITY_DN24328_c0_g1_i1_g.5062_m.5062	100	197	0	0	1030	1620	1	197	1.43e-127	373
TRINITY_DN2762_c0_g1_i26	CbA_TRINITY_DN24328_c0_g1_i1_g.5062_m.5062	100	197	0	0	711	1301	1	197	5.03e-129	373
TRINITY_DN2762_c0_g1_i3	CbA_TRINITY_DN24328_c0_g1_i1_g.5062_m.5062	98.98	196	2	0	605	1192	2	197	1.96e-127	367
TRINITY_DN2762_c0_g1_i5	CbA_TRINITY_DN1547_c0_g1_i1_g.15569_m.15569	98.718	156	2	0	244	711	11	166	6.34e-114	322
TRINITY_DN2762_c1_g2_i1	CbA_TRINITY_DN18599_c1_g1_i4_g.22145_m.22145	62.069	232	63	6	545	1210	5	221	4.03e-75	241
TRINITY_DN2762_c1_g2_i4	CbA_TRINITY_DN18599_c1_g1_i4_g.22145_m.22145	66.917	266	63	6	545	1312	5	255	2.23e-101	307
TRINITY_DN27674_c0_g1_i1	CbA_TRINITY_DN13144_c0_g3_i1_g.24335_m.24335	100	116	0	0	14	361	1	116	2.45e-68	209
TRINITY_DN27682_c0_g1_i1	CbA_TRINITY_DN13558_c0_g1_i1_g.31692_m.31692	100	129	0	0	397	11	6	134	3.62e-88	261
TRINITY_DN27697_c0_g1_i1	CbA_TRINITY_DN9320_c0_g1_i1_g.8713_m.8713	78.626	131	0	1	75	467	1	103	7.48e-52	160
TRINITY_DN276_c0_g1_i5	CbA_TRINITY_DN17847_c0_g1_i1_g.19697_m.19697	62.524	531	192	3	249	1820	18	548	0	675
TRINITY_DN2775_c0_g1_i1	CbA_TRINITY_DN14280_c0_g1_i1_g.23432_m.23432	99.257	269	2	0	2275	3081	208	476	9.59e-174	517
TRINITY_DN2775_c0_g1_i2	CbA_TRINITY_DN14280_c0_g1_i1_g.23432_m.23432	99.579	475	2	0	1407	2831	2	476	0	947
TRINITY_DN27773_c0_g1_i1	CbA_TRINITY_DN27003_c0_g1_i1_g.20220_m.20220	100	321	0	0	87	1049	1	321	4.05e-168	474
TRINITY_DN27915_c0_g1_i1	CbA_TRINITY_DN4677_c0_g1_i1_g.16348_m.16348	100	122	0	0	117	482	1	122	1.74e-85	250
TRINITY_DN2795_c0_g1_i1	CbA_TRINITY_DN6247_c0_g1_i1_g.21747_m.21747	67.717	127	20	6	248	571	2	126	9.76e-31	112
TRINITY_DN28032_c0_g1_i1	CbA_TRINITY_DN16238_c0_g1_i1_g.20405_m.20405	100	90	0	0	242	511	17	106	1.54e-64	194
TRINITY_DN2823_c0_g1_i2	CbA_TRINITY_DN13246_c0_g2_i2_g.25988_m.25988	100	282	0	0	787	1632	1	282	0	554
TRINITY_DN2823_c0_g1_i5	CbA_TRINITY_DN13246_c0_g2_i2_g.25988_m.25988	100	282	0	0	665	1510	1	282	0	554
TRINITY_DN2823_c1_g1_i3	CbA_TRINITY_DN21174_c0_g1_i2_g.1624_m.1624	100	441	0	0	274	1596	1	441	0	855
TRINITY_DN2823_c1_g1_i4	CbA_TRINITY_DN21174_c0_g1_i2_g.1624_m.1624	100	441	0	0	390	1712	1	441	0	855
TRINITY_DN2825_c0_g1_i1	CbA_TRINITY_DN18099_c0_g2_i1_g.28832_m.28832	99.18	122	1	0	322	687	6	127	2.98e-76	218
TRINITY_DN2825_c0_g1_i2	CbA_TRINITY_DN18099_c0_g2_i1_g.28832_m.28832	100	283	0	0	322	1170	6	288	0	548
TRINITY_DN2825_c0_g1_i4	CbA_TRINITY_DN18099_c0_g2_i1_g.28832_m.28832	100	283	0	0	322	1170	6	288	0	548
TRINITY_DN2825_c0_g1_i6	CbA_TRINITY_DN18099_c0_g2_i1_g.28832_m.28832	99.18	122	1	0	333	698	6	127	2.46e-76	218
TRINITY_DN2825_c0_g1_i7	CbA_TRINITY_DN25293_c0_g1_i1_g.30382_m.30382	100	219	0	0	1124	1780	1	219	3.2e-158	454
TRINITY_DN282_c0_g1_i4	CbA_TRINITY_DN17171_c0_g1_i1_g.31895_m.31895	100	329	0	0	314	1300	8	336	0	568
TRINITY_DN282_c0_g1_i5	CbA_TRINITY_DN17171_c0_g1_i1_g.31895_m.31895	99.396	331	2	0	409	1401	6	336	0	570
TRINITY_DN282_c0_g1_i6	CbA_TRINITY_DN17171_c0_g1_i1_g.31895_m.31895	100	336	0	0	311	1318	1	336	0	582
TRINITY_DN28321_c0_g1_i1	CbA_TRINITY_DN25986_c0_g1_i1_g.2805_m.2805	55.882	306	128	5	1449	547	4	307	5.32e-105	316
TRINITY_DN2834_c0_g1_i1	CbA_TRINITY_DN12209_c0_g1_i1_g.33425_m.33425	100	172	0	0	299	814	1	172	5e-103	301
TRINITY_DN2834_c0_g1_i2	CbA_TRINITY_DN12209_c0_g1_i1_g.33425_m.33425	100	172	0	0	679	1194	1	172	2.9e-101	301
TRINITY_DN283_c0_g2_i2	CbA_TRINITY_DN13658_c0_g1_i1_g.22496_m.22496	100	472	0	0	717	2132	1	472	0	946
TRINITY_DN2846_c0_g1_i3	CbA_TRINITY_DN13930_c0_g1_i1_g.8147_m.8147	100	377	0	0	42	1172	1	377	0	710
TRINITY_DN2846_c0_g1_i5	CbA_TRINITY_DN13930_c0_g1_i1_g.8147_m.8147	99.435	177	1	0	1034	1564	201	377	2.16e-109	336
TRINITY_DN2855_c0_g1_i1	CbA_TRINITY_DN18402_c0_g1_i3_g.32604_m.32604	99.862	727	1	0	199	2379	22	748	0	1450
TRINITY_DN2855_c0_g1_i2	CbA_TRINITY_DN18402_c0_g1_i3_g.32604_m.32604	93.562	466	1	1	199	1596	22	458	0	838
TRINITY_DN2855_c0_g1_i3	CbA_TRINITY_DN18402_c0_g1_i3_g.32604_m.32604	96.543	752	1	1	199	2454	22	748	0	1434
TRINITY_DN2855_c0_g1_i7	CbA_TRINITY_DN18402_c0_g1_i3_g.32604_m.32604	99.771	437	1	0	199	1509	22	458	0	852
TRINITY_DN2855_c0_g1_i8	CbA_TRINITY_DN18402_c0_g1_i3_g.32604_m.32604	99.771	437	1	0	199	1509	22	458	0	851
TRINITY_DN2866_c0_g1_i2	CbA_TRINITY_DN18651_c1_g1_i2_g.26787_m.26787	99.259	540	4	0	227	1846	26	565	0	1081
TRINITY_DN2866_c1_g1_i1	CbA_TRINITY_DN2927_c0_g1_i1_g.25278_m.25278	98.893	271	3	0	967	155	1	271	0	555
TRINITY_DN28670_c0_g1_i1	CbA_TRINITY_DN3977_c0_g2_i1_g.16250_m.16250	99.145	117	1	0	102	452	1	117	1.21e-83	243
TRINITY_DN28676_c0_g1_i1	CbA_TRINITY_DN15798_c0_g2_i1_g.4108_m.4108	51.485	202	98	0	221	826	2	203	1.81e-67	209
TRINITY_DN286_c0_g4_i1	CbA_TRINITY_DN5013_c0_g1_i1_g.22061_m.22061	78.824	85	18	0	793	539	91	175	1.69e-43	146
TRINITY_DN286_c2_g1_i1	CbA_TRINITY_DN5013_c0_g1_i1_g.22061_m.22061	78.824	85	18	0	521	775	91	175	3.39e-42	146
TRINITY_DN2873_c0_g1_i1	CbA_TRINITY_DN17456_c0_g1_i1_g.31494_m.31494	94.545	110	1	1	82	396	1	110	4.76e-67	207
TRINITY_DN2873_c0_g1_i12	CbA_TRINITY_DN17456_c0_g1_i1_g.31494_m.31494	100	92	0	0	1349	1624	19	110	2.73e-56	187
TRINITY_DN2873_c0_g1_i2	CbA_TRINITY_DN17456_c0_g1_i1_g.31494_m.31494	59.574	94	1	1	238	519	1	57	6.85e-27	104
TRINITY_DN2873_c0_g1_i3	CbA_TRINITY_DN17456_c0_g1_i1_g.31494_m.31494	99.091	110	1	0	82	411	1	110	2.78e-73	224
TRINITY_DN2873_c0_g1_i4	CbA_TRINITY_DN17456_c0_g1_i1_g.31494_m.31494	99.091	110	1	0	238	567	1	110	6.32e-73	224
TRINITY_DN2873_c0_g1_i5	CbA_TRINITY_DN17456_c0_g1_i1_g.31494_m.31494	94.545	110	1	1	238	552	1	110	8.62e-67	208
TRINITY_DN2873_c0_g1_i6	CbA_TRINITY_DN17456_c0_g1_i1_g.31494_m.31494	98.246	57	1	0	24	194	1	57	2.92e-36	121
TRINITY_DN2873_c0_g1_i8	CbA_TRINITY_DN17456_c0_g1_i1_g.31494_m.31494	93.939	99	6	0	1165	1461	12	110	3.3e-57	189
TRINITY_DN2890_c0_g2_i2	CbA_TRINITY_DN18409_c0_g2_i6_g.32648_m.32648	99.515	206	1	0	261	878	1	206	0	394
TRINITY_DN2890_c0_g2_i3	CbA_TRINITY_DN18409_c0_g2_i6_g.32648_m.32648	84.091	176	0	1	2	529	207	354	2.34e-97	294
TRINITY_DN2890_c0_g2_i5	CbA_TRINITY_DN18409_c0_g2_i6_g.32648_m.32648	99.745	392	1	0	261	1436	1	392	0	778
TRINITY_DN2897_c0_g1_i1	CbA_TRINITY_DN16712_c0_g1_i1_g.7246_m.7246	99.789	473	1	0	1593	3011	47	519	0	895
TRINITY_DN2907_c0_g2_i1	CbA_TRINITY_DN15384_c0_g2_i1_g.13238_m.13238	99.746	393	1	0	390	1568	53	445	0	781
TRINITY_DN2907_c0_g2_i2	CbA_TRINITY_DN15384_c0_g2_i1_g.13238_m.13238	99.773	440	1	0	1	1320	6	445	0	854
TRINITY_DN29188_c0_g1_i1	CbA_TRINITY_DN4076_c0_g1_i1_g.4395_m.4395	100	399	0	0	298	1494	1	399	0	754
TRINITY_DN29193_c0_g1_i1	CbA_TRINITY_DN24348_c0_g1_i1_g.5125_m.5125	100	127	0	0	818	1198	10	136	5.71e-85	257
TRINITY_DN29195_c0_g1_i1	CbA_TRINITY_DN21538_c1_g6_i2_g.6892_m.6892	98.381	247	4	0	24	764	13	259	3.75e-140	396
TRINITY_DN2919_c0_g1_i1	CbA_TRINITY_DN20381_c0_g1_i2_g.16599_m.16599	96.429	28	1	0	411	494	85	112	2.46e-11	59.3
TRINITY_DN2921_c0_g2_i1	CbA_TRINITY_DN4169_c0_g2_i1_g.30019_m.30019	71.257	167	47	1	939	1436	1	167	2.28e-82	254
TRINITY_DN29222_c0_g1_i1	CbA_TRINITY_DN11510_c2_g1_i1_g.618_m.618	100	222	0	0	16	681	1	222	1.19e-163	456
TRINITY_DN29233_c0_g1_i1	CbA_TRINITY_DN20230_c0_g6_i1_g.15973_m.15973	100	202	0	0	24	629	1	202	1.71e-138	392
TRINITY_DN2925_c0_g1_i3	CbA_TRINITY_DN26335_c0_g1_i1_g.34900_m.34900	28.058	417	242	11	616	1806	52	430	1.7e-39	150
TRINITY_DN2925_c0_g1_i4	CbA_TRINITY_DN26335_c0_g1_i1_g.34900_m.34900	28.058	417	242	11	616	1806	52	430	1.77e-39	150
TRINITY_DN29267_c0_g1_i1	CbA_TRINITY_DN25943_c0_g1_i1_g.2872_m.2872	100	306	0	0	183	1100	1	306	0	566
TRINITY_DN2926_c0_g1_i1	CbA_TRINITY_DN4307_c0_g3_i1_g.34859_m.34859	82.692	260	11	2	272	1039	1	230	4.28e-105	313
TRINITY_DN29271_c0_g1_i1	CbA_TRINITY_DN7296_c0_g3_i1_g.25599_m.25599	100	223	0	0	12	680	1	223	1.06e-153	429
TRINITY_DN29273_c0_g1_i1	CbA_TRINITY_DN18613_c0_g1_i1_g.26637_m.26637	100	305	0	0	147	1061	1	305	3.56e-161	456
TRINITY_DN29283_c0_g1_i1	CbA_TRINITY_DN11009_c0_g1_i1_g.17956_m.17956	69.274	179	45	2	830	1336	448	626	4.97e-70	236
TRINITY_DN29303_c0_g1_i1	CbA_TRINITY_DN24343_c0_g1_i1_g.5104_m.5104	58.491	106	40	3	199	516	1	102	7.09e-29	103
TRINITY_DN29304_c0_g1_i1	CbA_TRINITY_DN8100_c0_g1_i1_g.3391_m.3391	100	262	0	0	247	1032	1	262	8.39e-114	337
TRINITY_DN29307_c0_g1_i1	CbA_TRINITY_DN22393_c0_g1_i1_g.33054_m.33054	99.237	131	1	0	157	549	1	131	1.68e-90	271
TRINITY_DN29311_c0_g1_i1	CbA_TRINITY_DN18460_c0_g1_i1_g.32607_m.32607	31.868	182	91	6	154	621	58	232	3.13e-21	89
TRINITY_DN29312_c0_g1_i1	CbA_TRINITY_DN27071_c0_g1_i1_g.20201_m.20201	100	525	0	0	83	1657	1	525	0	1032
TRINITY_DN29346_c0_g1_i1	CbA_TRINITY_DN13757_c0_g1_i1_g.21475_m.21475	100	311	0	0	192	1124	1	311	0	551
TRINITY_DN29349_c0_g1_i1	CbA_TRINITY_DN27398_c0_g1_i1_g.5526_m.5526	98.438	128	2	0	590	207	1	128	1.19e-70	219
TRINITY_DN29358_c0_g1_i1	CbA_TRINITY_DN13354_c0_g3_i1_g.15245_m.15245	99.661	295	1	0	544	1428	1	295	0	565
TRINITY_DN29365_c0_g1_i1	CbA_TRINITY_DN21903_c0_g1_i1_g.33941_m.33941	99.381	323	2	0	133	1101	1	323	0	561
TRINITY_DN2938_c0_g1_i6	CbA_TRINITY_DN14401_c0_g1_i2_g.10709_m.10709	100	291	0	0	254	1126	1	291	0	579
TRINITY_DN2938_c0_g1_i7	CbA_TRINITY_DN14401_c0_g1_i2_g.10709_m.10709	99.51	204	1	0	673	1284	88	291	2.17e-155	401
TRINITY_DN2938_c0_g1_i8	CbA_TRINITY_DN14401_c0_g1_i2_g.10709_m.10709	99.313	291	2	0	533	1405	1	291	0	579
TRINITY_DN2938_c0_g1_i9	CbA_TRINITY_DN14401_c0_g1_i2_g.10709_m.10709	90.938	320	0	1	254	1213	1	291	0	566
TRINITY_DN2938_c1_g1_i1	CbA_TRINITY_DN11045_c0_g1_i1_g.17891_m.17891	99.652	574	2	0	309	2030	1	574	0	1008
TRINITY_DN2938_c1_g1_i3	CbA_TRINITY_DN21560_c1_g2_i1_g.6769_m.6769	75.789	95	22	1	6	290	41	134	1.47e-32	115
TRINITY_DN2938_c1_g1_i4	CbA_TRINITY_DN4685_c0_g1_i1_g.16330_m.16330	99.286	140	1	0	1809	1390	179	318	2.22e-88	276
TRINITY_DN2938_c1_g1_i6	CbA_TRINITY_DN1378_c0_g1_i1_g.136_m.136	97.475	198	5	0	241	834	1	198	7.26e-117	342
TRINITY_DN29405_c0_g1_i1	CbA_TRINITY_DN8073_c0_g2_i1_g.19120_m.19120	100	149	0	0	283	729	12	160	1.56e-106	309
TRINITY_DN29416_c0_g1_i1	CbA_TRINITY_DN2292_c0_g1_i1_g.14639_m.14639	100	204	0	0	202	813	1	204	4.54e-116	333
TRINITY_DN2944_c0_g1_i1	CbA_TRINITY_DN21256_c0_g1_i5_g.14871_m.14871	98.936	282	3	0	1017	1862	1	282	0	553
TRINITY_DN2944_c0_g1_i2	CbA_TRINITY_DN21256_c0_g1_i5_g.14871_m.14871	97.945	292	6	0	947	1822	1	292	0	563
TRINITY_DN2944_c0_g1_i4	CbA_TRINITY_DN18949_c0_g1_i1_g.23084_m.23084	49.878	409	173	9	272	1423	1	402	1.04e-105	322
TRINITY_DN2944_c0_g1_i6	CbA_TRINITY_DN21256_c0_g1_i5_g.14871_m.14871	97.945	292	6	0	1023	1898	1	292	0	562
TRINITY_DN2944_c0_g1_i7	CbA_TRINITY_DN21256_c0_g1_i5_g.14871_m.14871	98.936	282	3	0	921	1766	1	282	0	554
TRINITY_DN2944_c0_g2_i1	CbA_TRINITY_DN21256_c0_g2_i2_g.14872_m.14872	99.64	278	1	0	79	912	1	278	0	516
TRINITY_DN2947_c0_g1_i1	CbA_TRINITY_DN15480_c0_g2_i2_g.3498_m.3498	100	477	0	0	215	1645	1	477	0	995
TRINITY_DN2947_c0_g1_i2	CbA_TRINITY_DN15480_c0_g2_i2_g.3498_m.3498	99.593	246	1	0	643	1380	145	390	0	509
TRINITY_DN2947_c0_g1_i3	CbA_TRINITY_DN15480_c0_g2_i2_g.3498_m.3498	100	320	0	0	215	1174	1	320	0	664
TRINITY_DN2947_c0_g1_i4	CbA_TRINITY_DN15480_c0_g2_i2_g.3498_m.3498	99.153	118	1	0	116	469	203	320	2.48e-103	247
TRINITY_DN2947_c0_g1_i5	CbA_TRINITY_DN15480_c0_g2_i2_g.3498_m.3498	99.367	158	1	0	474	947	320	477	1.07e-159	335
TRINITY_DN29499_c0_g1_i1	CbA_TRINITY_DN3062_c0_g2_i1_g.29605_m.29605	100	208	0	0	84	707	3	210	4.47e-132	373
TRINITY_DN2950_c0_g1_i1	CbA_TRINITY_DN13982_c0_g3_i1_g.8065_m.8065	97.814	366	7	1	229	1323	1	366	5.5e-157	451
TRINITY_DN2950_c0_g1_i4	CbA_TRINITY_DN13982_c0_g4_i1_g.8067_m.8067	98.98	196	2	0	1445	2032	27	222	9.58e-65	214
TRINITY_DN2950_c0_g1_i6	CbA_TRINITY_DN13982_c0_g4_i1_g.8067_m.8067	98.98	196	2	0	1543	2130	27	222	1.47e-64	214
TRINITY_DN29545_c0_g1_i1	CbA_TRINITY_DN7443_c0_g1_i1_g.5288_m.5288	99.128	344	3	0	117	1148	3	346	0	592
TRINITY_DN29559_c0_g1_i1	CbA_TRINITY_DN18557_c0_g1_i1_g.22282_m.22282	99.237	393	3	0	255	1433	1	393	0	746
TRINITY_DN2956_c4_g1_i1	CbA_TRINITY_DN10940_c0_g1_i1_g.27483_m.27483	67.416	178	31	3	433	963	27	178	3.79e-63	205
TRINITY_DN29580_c0_g1_i1	CbA_TRINITY_DN9088_c0_g1_i1_g.12687_m.12687	100	196	0	0	362	949	1	196	1.15e-125	365
TRINITY_DN29587_c0_g1_i1	CbA_TRINITY_DN7854_c0_g1_i1_g.28611_m.28611	97.959	98	2	0	310	603	3	100	1.22e-53	171
TRINITY_DN29604_c0_g1_i1	CbA_TRINITY_DN25655_c0_g1_i1_g.6695_m.6695	99	100	1	0	202	501	1	100	8.71e-69	207
TRINITY_DN29618_c0_g1_i1	CbA_TRINITY_DN17874_c0_g1_i2_g.19669_m.19669	99.468	188	1	0	193	756	1	188	2.25e-118	336
TRINITY_DN29648_c0_g1_i1	CbA_TRINITY_DN13483_c0_g2_i1_g.5428_m.5428	99.359	156	1	0	135	602	1	156	9.92e-85	258
TRINITY_DN29665_c0_g1_i1	CbA_TRINITY_DN11533_c0_g2_i1_g.648_m.648	52.632	76	34	1	327	554	35	108	3.27e-19	84
TRINITY_DN29666_c0_g1_i1	CbA_TRINITY_DN16252_c0_g1_i1_g.20409_m.20409	98.007	301	6	0	29	931	2	302	0	595
TRINITY_DN29743_c0_g1_i1	CbA_TRINITY_DN23780_c0_g1_i1_g.7654_m.7654	99.2	125	1	0	491	117	1	125	1.61e-84	250
TRINITY_DN2976_c0_g1_i1	CbA_TRINITY_DN18345_c0_g3_i1_g.24173_m.24173	98.734	158	2	0	1822	2295	1	158	1.34e-97	299
TRINITY_DN2976_c0_g1_i13	CbA_TRINITY_DN18345_c0_g3_i1_g.24173_m.24173	98.734	158	2	0	481	954	1	158	2.6e-102	298
TRINITY_DN2976_c0_g1_i3	CbA_TRINITY_DN18345_c0_g3_i1_g.24173_m.24173	98.734	158	2	0	896	1369	1	158	5.47e-99	294
TRINITY_DN2976_c0_g1_i8	CbA_TRINITY_DN18345_c0_g3_i1_g.24173_m.24173	98.936	94	1	0	1180	1461	65	158	8.27e-75	166
TRINITY_DN29772_c0_g1_i1	CbA_TRINITY_DN1686_c0_g1_i1_g.26322_m.26322	39.931	288	149	9	144	980	23	295	1.69e-57	192
TRINITY_DN29803_c0_g1_i1	CbA_TRINITY_DN7525_c0_g2_i1_g.20940_m.20940	99.552	223	1	0	228	896	1	223	3.37e-113	328
TRINITY_DN29829_c0_g1_i1	CbA_TRINITY_DN684_c0_g1_i1_g.9614_m.9614	99.44	357	2	0	183	1253	1	357	0	602
TRINITY_DN29841_c0_g1_i1	CbA_TRINITY_DN1053_c0_g1_i1_g.23902_m.23902	100	182	0	0	163	708	9	190	7.18e-102	296
TRINITY_DN2984_c0_g1_i1	CbA_TRINITY_DN18131_c0_g1_i1_g.12056_m.12056	100	295	0	0	5	889	144	438	0	609
TRINITY_DN2984_c1_g1_i1	CbA_TRINITY_DN12217_c0_g1_i1_g.33341_m.33341	100	450	0	0	3	1352	6	455	0	792
TRINITY_DN29864_c0_g1_i1	CbA_TRINITY_DN6491_c0_g1_i1_g.30740_m.30740	100	123	0	0	81	449	1	123	2.17e-68	204
TRINITY_DN2991_c0_g1_i1	CbA_TRINITY_DN18929_c0_g1_i1_g.23124_m.23124	100	279	0	0	163	999	782	1060	0	585
TRINITY_DN2991_c0_g1_i2	CbA_TRINITY_DN18929_c0_g1_i1_g.23124_m.23124	100	1060	0	0	897	4076	1	1060	0	2126
TRINITY_DN2991_c0_g1_i3	CbA_TRINITY_DN18929_c0_g1_i1_g.23124_m.23124	100	1060	0	0	897	4076	1	1060	0	2128
TRINITY_DN2992_c0_g3_i1	CbA_TRINITY_DN3012_c0_g1_i1_g.29662_m.29662	60.92	87	32	1	742	482	109	193	2.98e-27	107
TRINITY_DN29970_c0_g1_i1	CbA_TRINITY_DN23023_c0_g1_i1_g.22612_m.22612	100	140	0	0	88	507	15	154	2.56e-86	255
TRINITY_DN29980_c0_g1_i1	CbA_TRINITY_DN17472_c0_g1_i1_g.31561_m.31561	100	490	0	0	339	1808	1	490	0	988
TRINITY_DN30009_c0_g1_i1	CbA_TRINITY_DN13314_c0_g1_i1_g.15222_m.15222	44.654	159	67	3	476	895	48	204	1.39e-20	88.2
TRINITY_DN30026_c0_g1_i1	CbA_TRINITY_DN17174_c0_g1_i2_g.31838_m.31838	99.66	294	1	0	49	930	1	294	0	551
TRINITY_DN30067_c0_g1_i1	CbA_TRINITY_DN17534_c0_g1_i1_g.23799_m.23799	100	139	0	0	76	492	35	173	3.89e-97	281
TRINITY_DN30069_c0_g1_i1	CbA_TRINITY_DN3975_c0_g1_i1_g.16270_m.16270	45.789	190	102	1	146	715	22	210	1.89e-60	191
TRINITY_DN3006_c0_g2_i3	CbA_TRINITY_DN20996_c5_g2_i5_g.11086_m.11086	88.608	79	9	0	648	884	123	201	3.16e-66	154
TRINITY_DN3006_c0_g2_i4	CbA_TRINITY_DN20996_c5_g2_i5_g.11086_m.11086	71.023	176	50	1	265	792	27	201	1.07e-86	265
TRINITY_DN3006_c0_g2_i5	CbA_TRINITY_DN20996_c5_g3_i3_g.11087_m.11087	98.387	248	4	0	667	1410	1	248	3.37e-175	500
TRINITY_DN3006_c0_g2_i6	CbA_TRINITY_DN20996_c5_g3_i3_g.11087_m.11087	98.387	248	4	0	759	1502	1	248	2.17e-175	502
TRINITY_DN3011_c0_g1_i3	CbA_TRINITY_DN21708_c1_g2_i1_g.21179_m.21179	51.87	401	158	7	2077	3198	102	494	1.23e-107	377
TRINITY_DN30134_c0_g1_i1	CbA_TRINITY_DN12197_c0_g2_i1_g.27716_m.27716	99.692	325	1	0	87	1061	1	325	0	671
TRINITY_DN30147_c0_g1_i1	CbA_TRINITY_DN7744_c0_g1_i1_g.31618_m.31618	100	152	0	0	66	521	1	152	6.13e-97	281
TRINITY_DN30159_c0_g1_i1	CbA_TRINITY_DN7304_c0_g2_i1_g.17601_m.17601	100	180	0	0	115	654	1	180	6.15e-129	363
TRINITY_DN30188_c0_g1_i1	CbA_TRINITY_DN15304_c0_g1_i3_g.13265_m.13265	45.794	321	162	5	188	1126	11	327	1.34e-88	272
TRINITY_DN3018_c0_g1_i1	CbA_TRINITY_DN8850_c0_g2_i1_g.872_m.872	100	119	0	0	267	623	1	119	2.31e-79	241
TRINITY_DN3018_c0_g1_i2	CbA_TRINITY_DN8850_c0_g2_i1_g.872_m.872	100	57	0	0	729	899	44	100	1.03e-29	113
TRINITY_DN3018_c0_g1_i3	CbA_TRINITY_DN8850_c0_g2_i1_g.872_m.872	100	57	0	0	602	772	44	100	9.68e-30	113
TRINITY_DN30192_c0_g1_i1	CbA_TRINITY_DN11660_c0_g1_i1_g.13379_m.13379	55.172	174	66	2	308	829	1	162	1.05e-37	132
TRINITY_DN301_c0_g2_i1	CbA_TRINITY_DN19913_c0_g2_i1_g.11881_m.11881	97.941	340	7	0	29	1048	2	341	0	588
TRINITY_DN301_c0_g2_i2	CbA_TRINITY_DN19913_c0_g3_i2_g.11882_m.11882	97.472	356	9	0	29	1096	2	357	0	723
TRINITY_DN301_c0_g2_i3	CbA_TRINITY_DN19913_c0_g3_i2_g.11882_m.11882	100	186	0	0	615	1172	172	357	0	388
TRINITY_DN3023_c1_g1_i1	CbA_TRINITY_DN19076_c0_g1_i2_g.35111_m.35111	98.077	260	5	0	1087	1866	1	260	4.87e-117	365
TRINITY_DN3023_c1_g1_i2	CbA_TRINITY_DN19076_c0_g1_i2_g.35111_m.35111	98.135	429	5	1	654	1931	1	429	0	621
TRINITY_DN3023_c1_g1_i5	CbA_TRINITY_DN19076_c0_g1_i2_g.35111_m.35111	99.228	259	2	0	1261	2037	171	429	4.42e-176	385
TRINITY_DN30270_c0_g1_i1	CbA_TRINITY_DN8465_c0_g1_i1_g.28165_m.28165	100	232	0	0	472	1167	1	232	3.4e-109	319
TRINITY_DN30311_c0_g1_i1	CbA_TRINITY_DN1594_c0_g1_i1_g.15562_m.15562	99.34	303	2	0	138	1046	1	303	0	606
TRINITY_DN30394_c0_g1_i1	CbA_TRINITY_DN18997_c0_g1_i1_g.23184_m.23184	100	28	0	0	421	504	63	90	4.21e-11	58.9
TRINITY_DN3040_c0_g1_i1	CbA_TRINITY_DN7893_c0_g2_i1_g.28673_m.28673	99.684	316	1	0	457	1404	1	316	0	585
TRINITY_DN3040_c0_g1_i2	CbA_TRINITY_DN26487_c0_g1_i1_g.30813_m.30813	100	285	0	0	87	941	1	285	4.93e-175	489
TRINITY_DN30423_c0_g1_i1	CbA_TRINITY_DN15924_c0_g2_i3_g.8175_m.8175	100	469	0	0	194	1600	1	469	0	738
TRINITY_DN30456_c0_g1_i1	CbA_TRINITY_DN18139_c0_g1_i1_g.12152_m.12152	98.987	395	4	0	144	1328	1	395	0	705
TRINITY_DN3048_c0_g1_i1	CbA_TRINITY_DN17991_c0_g1_i1_g.17847_m.17847	59.722	288	111	2	442	1293	31	317	2.79e-112	335
TRINITY_DN3048_c0_g1_i3	CbA_TRINITY_DN17991_c0_g1_i1_g.17847_m.17847	60.417	240	90	2	442	1149	31	269	1.07e-95	294
TRINITY_DN3049_c0_g3_i1	CbA_TRINITY_DN11080_c0_g1_i1_g.17934_m.17934	99.734	376	1	0	91	1218	3	378	0	553
TRINITY_DN3049_c1_g1_i2	CbA_TRINITY_DN18827_c0_g2_i2_g.7725_m.7725	66.355	107	36	0	322	2	50	156	2.78e-44	164
TRINITY_DN3051_c0_g2_i1	CbA_TRINITY_DN9819_c0_g1_i1_g.16963_m.16963	100	232	0	0	179	874	1	232	5.12e-128	372
TRINITY_DN3051_c0_g2_i2	CbA_TRINITY_DN9819_c0_g2_i1_g.16964_m.16964	74.834	151	0	1	712	1164	84	196	8.36e-54	181
TRINITY_DN3051_c0_g2_i3	CbA_TRINITY_DN9819_c0_g2_i1_g.16964_m.16964	100	194	0	0	438	1019	3	196	2.5e-97	293
TRINITY_DN3051_c0_g2_i4	CbA_TRINITY_DN9819_c0_g2_i1_g.16964_m.16964	100	113	0	0	857	1195	84	196	6.21e-60	198
TRINITY_DN3051_c0_g5_i1	CbA_TRINITY_DN1297_c0_g1_i1_g.1374_m.1374	56.962	158	54	3	497	943	2	154	1.66e-33	123
TRINITY_DN30539_c0_g1_i1	CbA_TRINITY_DN9935_c0_g2_i1_g.29284_m.29284	99.49	196	1	0	64	651	1	196	5.23e-131	367
TRINITY_DN30599_c0_g1_i1	CbA_TRINITY_DN14354_c0_g1_i2_g.29726_m.29726	50	76	27	1	499	272	81	145	4e-12	60.8
TRINITY_DN3063_c0_g1_i13	CbA_TRINITY_DN8164_c0_g1_i1_g.3348_m.3348	55.556	90	2	1	554	285	2	53	5.77e-23	92.4
TRINITY_DN3066_c0_g2_i1	CbA_TRINITY_DN19085_c1_g1_i2_g.35264_m.35264	70	450	133	1	1171	2514	2	451	0	593
TRINITY_DN3066_c0_g2_i2	CbA_TRINITY_DN19085_c1_g1_i2_g.35264_m.35264	66.247	477	132	2	1081	2505	2	451	0	580
TRINITY_DN3066_c0_g2_i3	CbA_TRINITY_DN19085_c1_g1_i2_g.35264_m.35264	70	450	133	1	1417	2760	2	451	0	593
TRINITY_DN3066_c0_g2_i4	CbA_TRINITY_DN19085_c1_g1_i2_g.35264_m.35264	66.247	477	132	2	1327	2751	2	451	0	580
TRINITY_DN3066_c0_g2_i5	CbA_TRINITY_DN19085_c1_g1_i2_g.35264_m.35264	70	450	133	1	1348	2691	2	451	0	594
TRINITY_DN3066_c0_g2_i6	CbA_TRINITY_DN19085_c1_g1_i2_g.35264_m.35264	70	450	133	1	1081	2424	2	451	0	594
TRINITY_DN3066_c0_g2_i7	CbA_TRINITY_DN21098_c0_g1_i3_g.4567_m.4567	98.864	88	1	0	492	755	188	275	8.14e-45	155
TRINITY_DN3066_c0_g2_i8	CbA_TRINITY_DN19085_c1_g1_i2_g.35264_m.35264	70	450	133	1	1327	2670	2	451	0	594
TRINITY_DN30677_c0_g1_i1	CbA_TRINITY_DN22230_c0_g1_i1_g.9576_m.9576	51.351	111	54	0	717	1049	1	111	1.65e-32	118
TRINITY_DN3067_c1_g1_i1	CbA_TRINITY_DN21321_c1_g1_i2_g.12260_m.12260	99.16	476	4	0	525	1952	1	476	0	957
TRINITY_DN3067_c1_g1_i2	CbA_TRINITY_DN21321_c1_g1_i2_g.12260_m.12260	100	566	0	0	525	2222	1	566	0	1154
TRINITY_DN3067_c1_g1_i3	CbA_TRINITY_DN21321_c1_g1_i2_g.12260_m.12260	100	566	0	0	427	2124	1	566	0	1154
TRINITY_DN3067_c1_g1_i4	CbA_TRINITY_DN21321_c1_g1_i2_g.12260_m.12260	99.359	312	2	0	525	1460	1	312	0	620
TRINITY_DN3067_c1_g2_i1	CbA_TRINITY_DN14527_c0_g2_i1_g.12887_m.12887	100	390	0	0	480	1649	1	390	0	670
TRINITY_DN3067_c1_g2_i2	CbA_TRINITY_DN14527_c0_g2_i1_g.12887_m.12887	100	390	0	0	436	1605	1	390	0	671
TRINITY_DN30706_c0_g1_i1	CbA_TRINITY_DN14395_c0_g1_i1_g.29793_m.29793	36.905	84	51	1	260	15	20	103	9e-12	60.8
TRINITY_DN3075_c0_g1_i1	CbA_TRINITY_DN8977_c0_g2_i1_g.33477_m.33477	100	212	0	0	889	1524	1	212	7.64e-142	412
TRINITY_DN3075_c0_g1_i3	CbA_TRINITY_DN8977_c0_g2_i1_g.33477_m.33477	100	224	0	0	889	1560	1	224	2.17e-153	438
TRINITY_DN30802_c0_g1_i1	CbA_TRINITY_DN3066_c0_g2_i1_g.29590_m.29590	64.286	70	25	0	132	341	26	95	8.47e-31	107
TRINITY_DN3085_c0_g1_i4	CbA_TRINITY_DN20530_c1_g7_i1_g.21852_m.21852	73.727	373	65	1	158	1276	3	342	0	573
TRINITY_DN3085_c0_g1_i7	CbA_TRINITY_DN20530_c1_g7_i1_g.21852_m.21852	80.882	340	65	0	158	1177	3	342	0	593
TRINITY_DN3085_c0_g1_i9	CbA_TRINITY_DN10439_c0_g1_i1_g.9161_m.9161	99.724	362	1	0	631	1716	17	378	0	754
TRINITY_DN309_c0_g1_i2	CbA_TRINITY_DN19692_c4_g1_i2_g.11590_m.11590	99.467	563	3	0	214	1902	1	563	0	1103
TRINITY_DN30_c2_g1_i2	CbA_TRINITY_DN21012_c0_g2_i1_g.4782_m.4782	78.947	95	14	1	639	905	76	170	3.03e-43	148
TRINITY_DN30_c2_g1_i3	CbA_TRINITY_DN21012_c0_g2_i1_g.4782_m.4782	100	170	0	0	400	909	1	170	1.33e-97	288
TRINITY_DN31014_c0_g1_i1	CbA_TRINITY_DN21399_c1_g7_i1_g.12387_m.12387	37.589	141	80	3	191	589	20	160	1.7e-18	82.4
TRINITY_DN3110_c1_g1_i2	CbA_TRINITY_DN18161_c0_g1_i1_g.12037_m.12037	99.803	507	0	1	416	1936	1	506	0	1008
TRINITY_DN3117_c0_g1_i1	CbA_TRINITY_DN18804_c0_g9_i1_g.7790_m.7790	82.917	240	41	0	148	867	18	257	3.11e-154	433
TRINITY_DN3118_c0_g1_i1	CbA_TRINITY_DN7224_c0_g2_i1_g.25547_m.25547	97.403	154	4	0	184	645	1	154	1.14e-95	278
TRINITY_DN3118_c0_g1_i2	CbA_TRINITY_DN7224_c0_g2_i1_g.25547_m.25547	83.333	180	4	1	184	723	1	154	5.71e-89	262
TRINITY_DN3120_c0_g1_i2	CbA_TRINITY_DN8157_c0_g2_i2_g.3353_m.3353	87.715	407	8	1	554	1774	71	435	0	725
TRINITY_DN3120_c0_g1_i4	CbA_TRINITY_DN8157_c0_g2_i2_g.3353_m.3353	99.08	435	4	0	7	1311	1	435	0	880
TRINITY_DN3120_c0_g1_i6	CbA_TRINITY_DN8157_c0_g2_i2_g.3353_m.3353	99.136	463	4	0	7	1395	1	463	0	932
TRINITY_DN3125_c0_g1_i1	CbA_TRINITY_DN19291_c0_g1_i3_g.20509_m.20509	99.485	194	1	0	194	775	1	194	1.06e-101	297
TRINITY_DN3125_c0_g1_i2	CbA_TRINITY_DN19291_c0_g1_i3_g.20509_m.20509	99.115	113	1	0	387	725	82	194	1.46e-63	199
TRINITY_DN3125_c0_g1_i4	CbA_TRINITY_DN19291_c0_g1_i3_g.20509_m.20509	98.658	149	2	0	415	861	46	194	1.86e-75	204
TRINITY_DN3125_c0_g1_i5	CbA_TRINITY_DN19291_c0_g1_i3_g.20509_m.20509	91.275	149	9	1	423	857	46	194	4.47e-75	203
TRINITY_DN3125_c0_g1_i6	CbA_TRINITY_DN19291_c0_g1_i3_g.20509_m.20509	99.485	194	1	0	194	775	1	194	9.57e-102	297
TRINITY_DN3125_c0_g1_i8	CbA_TRINITY_DN19291_c0_g1_i3_g.20509_m.20509	99.485	194	1	0	193	774	1	194	1.06e-101	297
TRINITY_DN3125_c0_g1_i9	CbA_TRINITY_DN19291_c0_g1_i3_g.20509_m.20509	99.485	194	1	0	193	774	1	194	9.57e-102	297
TRINITY_DN31279_c0_g1_i1	CbA_TRINITY_DN21275_c0_g4_i2_g.14763_m.14763	93.103	29	2	0	465	551	70	98	1.49e-11	61.2
TRINITY_DN3129_c0_g1_i1	CbA_TRINITY_DN17960_c0_g4_i1_g.17756_m.17756	89.189	74	8	0	664	885	179	252	1.12e-48	110
TRINITY_DN3129_c0_g1_i3	CbA_TRINITY_DN17960_c0_g4_i1_g.17756_m.17756	70.556	180	48	2	53	577	1	180	1.16e-90	241
TRINITY_DN3142_c0_g1_i2	CbA_TRINITY_DN13934_c0_g1_i2_g.8104_m.8104	100	100	0	0	1378	1677	186	285	2.05e-61	207
TRINITY_DN3142_c0_g1_i3	CbA_TRINITY_DN13934_c0_g1_i2_g.8104_m.8104	100	100	0	0	177	476	85	184	3.15e-16	77.4
TRINITY_DN3142_c0_g1_i4	CbA_TRINITY_DN13934_c0_g1_i2_g.8104_m.8104	100	101	0	0	1056	1358	185	285	4.58e-63	209
TRINITY_DN3145_c0_g1_i1	CbA_TRINITY_DN13341_c0_g1_i1_g.15141_m.15141	97.183	142	4	0	368	793	94	235	1.21e-57	187
TRINITY_DN3145_c0_g1_i2	CbA_TRINITY_DN13341_c0_g1_i1_g.15141_m.15141	100	170	0	0	264	773	66	235	6.89e-82	249
TRINITY_DN3145_c0_g1_i3	CbA_TRINITY_DN13341_c0_g1_i1_g.15141_m.15141	69.543	197	5	2	368	958	94	235	6.86e-61	197
TRINITY_DN3145_c0_g1_i4	CbA_TRINITY_DN13341_c0_g1_i1_g.15142_m.15142	98	100	2	0	1116	817	3	102	5.91e-47	157
TRINITY_DN3156_c0_g1_i1	CbA_TRINITY_DN13692_c0_g2_i1_g.22461_m.22461	99.488	391	2	0	211	1383	1	391	0	751
TRINITY_DN3156_c0_g1_i2	CbA_TRINITY_DN13692_c0_g1_i1_g.22459_m.22459	99.115	226	2	0	211	888	1	226	9.92e-143	417
TRINITY_DN3156_c0_g1_i3	CbA_TRINITY_DN13692_c0_g1_i1_g.22459_m.22459	99.115	226	2	0	211	888	1	226	3.28e-143	417
TRINITY_DN3165_c1_g1_i1	CbA_TRINITY_DN2316_c0_g2_i1_g.24551_m.24551	99.701	334	1	0	159	1160	1	334	0	607
TRINITY_DN3165_c1_g1_i2	CbA_TRINITY_DN2316_c0_g2_i1_g.24551_m.24551	98.718	234	3	0	722	1423	101	334	3.52e-160	460
TRINITY_DN316_c0_g1_i1	CbA_TRINITY_DN21375_c0_g2_i3_g.12336_m.12336	100	471	0	0	2667	4079	1	471	0	979
TRINITY_DN316_c0_g1_i10	CbA_TRINITY_DN21375_c0_g2_i3_g.12336_m.12336	100	471	0	0	2496	3908	1	471	0	979
TRINITY_DN316_c0_g1_i11	CbA_TRINITY_DN21375_c0_g2_i3_g.12336_m.12336	100	471	0	0	2549	3961	1	471	0	979
TRINITY_DN316_c0_g1_i13	CbA_TRINITY_DN21375_c0_g2_i3_g.12336_m.12336	97.661	171	4	0	2	514	142	312	2.37e-119	350
TRINITY_DN316_c0_g1_i14	CbA_TRINITY_DN21375_c0_g2_i3_g.12336_m.12336	94.292	473	27	0	2496	3914	1	473	0	933
TRINITY_DN316_c0_g1_i2	CbA_TRINITY_DN21375_c0_g2_i3_g.12336_m.12336	100	471	0	0	2667	4079	1	471	0	979
TRINITY_DN316_c0_g1_i3	CbA_TRINITY_DN21375_c0_g2_i3_g.12336_m.12336	93.056	216	15	0	1016	1663	1	216	0	434
TRINITY_DN316_c0_g1_i4	CbA_TRINITY_DN21375_c0_g2_i3_g.12336_m.12336	93.578	436	28	0	1016	2323	1	436	0	861
TRINITY_DN316_c0_g1_i5	CbA_TRINITY_DN21375_c0_g2_i3_g.12336_m.12336	94.751	362	19	0	1016	2101	1	362	0	725
TRINITY_DN316_c0_g1_i7	CbA_TRINITY_DN21375_c0_g2_i3_g.12336_m.12336	94.292	473	27	0	2667	4085	1	473	0	933
TRINITY_DN316_c0_g1_i8	CbA_TRINITY_DN21375_c0_g2_i3_g.12336_m.12336	100	471	0	0	2496	3908	1	471	0	979
TRINITY_DN316_c0_g4_i1	CbA_TRINITY_DN11618_c0_g1_i2_g.13302_m.13302	100	538	0	0	436	2049	1	538	0	1078
TRINITY_DN316_c0_g4_i2	CbA_TRINITY_DN11618_c0_g1_i2_g.13302_m.13302	100	486	0	0	436	1893	1	486	0	973
TRINITY_DN3173_c0_g3_i1	CbA_TRINITY_DN20640_c0_g2_i1_g.19817_m.19817	100	269	0	0	2	808	74	342	0	555
TRINITY_DN3173_c0_g4_i1	CbA_TRINITY_DN20640_c0_g2_i1_g.19817_m.19817	100	62	0	0	254	439	16	77	2.28e-37	129
TRINITY_DN3188_c0_g1_i6	CbA_TRINITY_DN15533_c0_g1_i1_g.25783_m.25783	30.075	266	128	11	689	1333	10	268	9.2e-25	107
TRINITY_DN3190_c0_g1_i1	CbA_TRINITY_DN14586_c0_g1_i1_g.12879_m.12879	89.804	255	3	1	364	1059	1	255	4.79e-137	395
TRINITY_DN3190_c0_g1_i12	CbA_TRINITY_DN14586_c0_g1_i1_g.12879_m.12879	93.75	432	4	1	842	2068	1	432	0	760
TRINITY_DN3190_c0_g1_i16	CbA_TRINITY_DN14586_c0_g1_i1_g.12879_m.12879	93.75	432	4	1	653	1879	1	432	0	760
TRINITY_DN3190_c0_g1_i17	CbA_TRINITY_DN14586_c0_g1_i1_g.12879_m.12879	92.241	348	4	1	842	1816	1	348	0	583
TRINITY_DN3190_c0_g1_i21	CbA_TRINITY_DN4040_c0_g1_i1_g.4308_m.4308	97.525	202	4	1	55	660	1	201	2.24e-125	356
TRINITY_DN3190_c0_g1_i8	CbA_TRINITY_DN14586_c0_g1_i1_g.12879_m.12879	93.22	413	4	2	357	1526	1	412	0	751
TRINITY_DN3194_c0_g1_i2	CbA_TRINITY_DN2253_c0_g1_i1_g.14674_m.14674	76.471	102	23	1	408	710	87	188	1.44e-50	160
TRINITY_DN3194_c0_g1_i3	CbA_TRINITY_DN2253_c0_g1_i1_g.14674_m.14674	100	216	0	0	1397	2044	1	216	4.93e-152	444
TRINITY_DN319_c1_g3_i1	CbA_TRINITY_DN1178_c0_g2_i1_g.17047_m.17047	100	172	0	0	502	1017	1	172	2.41e-81	249
TRINITY_DN3203_c0_g3_i1	CbA_TRINITY_DN14079_c0_g3_i1_g.26495_m.26495	100	187	0	0	232	792	24	210	1.44e-89	283
TRINITY_DN3220_c0_g1_i1	CbA_TRINITY_DN19061_c2_g1_i1_g.35245_m.35245	97.393	422	11	0	548	1813	1	422	0	811
TRINITY_DN32226_c0_g1_i1	CbA_TRINITY_DN2595_c0_g2_i1_g.30677_m.30677	60.209	191	52	4	316	831	2	187	1.01e-64	201
TRINITY_DN3222_c0_g2_i1	CbA_TRINITY_DN1975_c0_g1_i1_g.26089_m.26089	100	147	0	0	162	602	1	147	6.2e-95	273
TRINITY_DN32247_c0_g1_i1	CbA_TRINITY_DN1179_c0_g2_i1_g.17005_m.17005	100	133	0	0	36	434	1	133	3.22e-92	270
TRINITY_DN32253_c0_g1_i1	CbA_TRINITY_DN8900_c0_g1_i1_g.33453_m.33453	100	124	0	0	533	162	25	148	4.02e-68	213
TRINITY_DN32254_c0_g1_i1	CbA_TRINITY_DN6847_c0_g2_i1_g.20721_m.20721	100	169	0	0	231	737	1	169	1.34e-77	235
TRINITY_DN32255_c0_g1_i1	CbA_TRINITY_DN9758_c0_g1_i1_g.20921_m.20921	100	119	0	0	127	483	1	119	5.71e-80	237
TRINITY_DN32284_c0_g1_i1	CbA_TRINITY_DN21089_c0_g1_i1_g.4700_m.4700	88.119	202	24	0	2478	3083	1	202	3.5e-121	372
TRINITY_DN32306_c0_g1_i1	CbA_TRINITY_DN18065_c0_g2_i1_g.28932_m.28932	100	338	0	0	1121	2134	1	338	0	687
TRINITY_DN32342_c0_g1_i1	CbA_TRINITY_DN4146_c0_g1_i1_g.30038_m.30038	99.773	441	1	0	421	1743	1	441	0	907
TRINITY_DN32351_c0_g1_i1	CbA_TRINITY_DN19023_c0_g2_i1_g.35196_m.35196	98.561	417	6	0	2	1252	14	430	0	754
TRINITY_DN32360_c0_g1_i1	CbA_TRINITY_DN6667_c0_g1_i1_g.34729_m.34729	100	120	0	0	209	568	1	120	1.03e-81	246
TRINITY_DN32362_c0_g1_i1	CbA_TRINITY_DN1383_c0_g1_i1_g.115_m.115	100	200	0	0	2279	2878	1	200	1.74e-133	399
TRINITY_DN32363_c0_g1_i1	CbA_TRINITY_DN4627_c0_g1_i1_g.16320_m.16320	99.645	282	1	0	1402	2247	1	282	0	577
TRINITY_DN32370_c0_g1_i1	CbA_TRINITY_DN3770_c0_g1_i1_g.1341_m.1341	99.438	178	1	0	168	701	1	178	2.63e-99	305
TRINITY_DN32375_c0_g1_i1	CbA_TRINITY_DN13848_c0_g1_i1_g.9384_m.9384	99.487	195	1	0	759	1343	1	195	7.95e-87	268
TRINITY_DN32405_c0_g1_i1	CbA_TRINITY_DN23006_c0_g1_i1_g.22648_m.22648	100	248	0	0	862	1605	1	248	8.62e-167	481
TRINITY_DN32416_c0_g1_i1	CbA_TRINITY_DN732_c0_g2_i1_g.15797_m.15797	100	91	0	0	172	444	31	121	1.28e-57	182
TRINITY_DN3241_c0_g1_i1	CbA_TRINITY_DN13794_c0_g1_i1_g.21408_m.21408	99.695	328	1	0	202	1185	4	331	0	679
TRINITY_DN3241_c0_g1_i3	CbA_TRINITY_DN13794_c0_g1_i1_g.21408_m.21408	99.695	328	1	0	202	1185	4	331	0	679
TRINITY_DN3241_c0_g1_i4	CbA_TRINITY_DN18167_c0_g1_i2_g.12179_m.12179	99.649	285	1	0	1158	2012	1	285	0	576
TRINITY_DN3241_c0_g1_i5	CbA_TRINITY_DN18167_c0_g1_i2_g.12179_m.12179	99.649	285	1	0	2012	2866	1	285	0	576
TRINITY_DN3242_c1_g1_i1	CbA_TRINITY_DN8755_c0_g1_i1_g.7947_m.7947	67.361	288	70	6	113	907	1	287	3.33e-104	308
TRINITY_DN3242_c1_g1_i2	CbA_TRINITY_DN2569_c0_g1_i1_g.30640_m.30640	100	129	0	0	146	532	1	129	3.49e-72	224
TRINITY_DN3242_c1_g1_i3	CbA_TRINITY_DN8755_c0_g1_i1_g.7947_m.7947	65.263	190	44	4	508	1011	98	287	3.22e-79	226
TRINITY_DN3242_c1_g1_i4	CbA_TRINITY_DN2380_c0_g1_i1_g.24523_m.24523	100	100	0	0	881	1180	1	100	1.65e-64	203
TRINITY_DN3247_c1_g2_i1	CbA_TRINITY_DN21173_c3_g1_i1_g.1693_m.1693	90.886	395	36	0	601	1785	2	396	0	723
TRINITY_DN3247_c1_g2_i2	CbA_TRINITY_DN21173_c3_g1_i1_g.1693_m.1693	90.886	395	36	0	409	1593	2	396	0	724
TRINITY_DN32480_c0_g1_i1	CbA_TRINITY_DN8784_c0_g1_i1_g.7934_m.7934	99.587	242	1	0	47	772	1	242	0	506
TRINITY_DN32507_c0_g1_i1	CbA_TRINITY_DN24904_c0_g1_i1_g.22973_m.22973	61.468	109	31	3	221	514	1	109	3.54e-34	119
TRINITY_DN32517_c0_g1_i1	CbA_TRINITY_DN3118_c0_g1_i1_g.6303_m.6303	100	185	0	0	839	1393	1	185	4.61e-127	368
TRINITY_DN32537_c0_g1_i1	CbA_TRINITY_DN22811_c0_g1_i1_g.13525_m.13525	98.54	137	2	0	766	1176	1	137	1.96e-93	277
TRINITY_DN32539_c0_g1_i1	CbA_TRINITY_DN9708_c0_g1_i1_g.20807_m.20807	100	471	0	0	295	1707	1	471	0	925
TRINITY_DN32546_c0_g1_i1	CbA_TRINITY_DN16967_c0_g1_i1_g.10218_m.10218	99.603	252	0	1	223	978	1	251	1.17e-150	425
TRINITY_DN32570_c0_g1_i1	CbA_TRINITY_DN10846_c0_g1_i1_g.8376_m.8376	43.75	160	86	2	188	655	6	165	3.45e-43	145
TRINITY_DN32591_c0_g1_i1	CbA_TRINITY_DN8633_c0_g1_i2_g.25048_m.25048	100	107	0	0	366	686	1	107	4.31e-58	181
TRINITY_DN32594_c0_g1_i1	CbA_TRINITY_DN1636_c0_g1_i1_g.26305_m.26305	100	209	0	0	969	1595	1	209	6.87e-143	414
TRINITY_DN32597_c0_g1_i1	CbA_TRINITY_DN12578_c0_g1_i1_g.13693_m.13693	99.713	348	1	0	485	1528	1	348	0	620
TRINITY_DN32632_c0_g1_i1	CbA_TRINITY_DN23141_c0_g1_i1_g.72_m.72	99.265	136	1	0	739	1146	1	136	6.4e-85	257
TRINITY_DN32666_c0_g1_i1	CbA_TRINITY_DN16479_c0_g2_i1_g.34254_m.34254	100	233	0	0	45	743	21	253	1.44e-154	441
TRINITY_DN32689_c0_g1_i1	CbA_TRINITY_DN17217_c0_g1_i2_g.35349_m.35349	100	531	0	0	322	1914	1	531	0	1013
TRINITY_DN32702_c0_g1_i1	CbA_TRINITY_DN18421_c0_g1_i1_g.32746_m.32746	99.605	253	1	0	105	863	1	253	6.64e-115	330
TRINITY_DN3272_c0_g1_i11	CbA_TRINITY_DN2182_c0_g1_i1_g.13459_m.13459	99.342	152	1	0	3736	4191	1	152	1.1e-98	312
TRINITY_DN3272_c0_g1_i14	CbA_TRINITY_DN2182_c0_g1_i1_g.13459_m.13459	99.342	152	1	0	3824	4279	1	152	8.29e-99	313
TRINITY_DN3272_c0_g1_i16	CbA_TRINITY_DN2182_c0_g1_i1_g.13459_m.13459	99.342	152	1	0	3741	4196	1	152	1.15e-98	312
TRINITY_DN3272_c0_g1_i7	CbA_TRINITY_DN2182_c0_g1_i1_g.13459_m.13459	99.254	134	1	0	4066	4467	19	152	1.61e-86	278
TRINITY_DN3277_c0_g1_i1	CbA_TRINITY_DN18688_c0_g1_i3_g.26782_m.26782	98.131	214	2	1	189	824	1	214	1.09e-126	360
TRINITY_DN3277_c0_g1_i2	CbA_TRINITY_DN18688_c0_g1_i3_g.26782_m.26782	99.533	214	1	0	282	923	1	214	1.37e-128	367
TRINITY_DN3277_c0_g1_i3	CbA_TRINITY_DN18688_c0_g1_i3_g.26782_m.26782	78.824	170	6	2	1012	1521	75	214	7.06e-65	210
TRINITY_DN3277_c0_g1_i4	CbA_TRINITY_DN18688_c0_g1_i3_g.26782_m.26782	99.286	140	1	0	930	1349	75	214	1.19e-77	241
TRINITY_DN3277_c0_g1_i5	CbA_TRINITY_DN18688_c0_g1_i3_g.26782_m.26782	85.656	244	5	2	282	1013	1	214	2.59e-113	329
TRINITY_DN3277_c0_g1_i6	CbA_TRINITY_DN18688_c0_g1_i3_g.26782_m.26782	78.824	170	6	2	930	1439	75	214	3.83e-65	210
TRINITY_DN3277_c0_g1_i8	CbA_TRINITY_DN18688_c0_g1_i3_g.26782_m.26782	67.337	199	6	3	1012	1608	75	214	1.78e-58	194
TRINITY_DN32807_c0_g1_i1	CbA_TRINITY_DN191_c0_g2_i1_g.30121_m.30121	98.639	147	2	0	445	5	1	147	4.28e-91	266
TRINITY_DN32823_c0_g1_i1	CbA_TRINITY_DN2009_c0_g1_i1_g.35033_m.35033	100	127	0	0	267	647	1	127	7.68e-58	181
TRINITY_DN32828_c0_g1_i1	CbA_TRINITY_DN18557_c0_g1_i1_g.22282_m.22282	99.237	393	3	0	1493	315	1	393	0	746
TRINITY_DN32830_c0_g1_i1	CbA_TRINITY_DN14623_c0_g1_i1_g.3284_m.3284	99.771	436	1	0	171	1478	1	436	0	868
TRINITY_DN32845_c0_g1_i1	CbA_TRINITY_DN11744_c0_g1_i1_g.34478_m.34478	93.617	47	3	0	728	588	315	361	1.98e-23	97.1
TRINITY_DN32863_c0_g1_i1	CbA_TRINITY_DN14798_c0_g2_i1_g.33975_m.33975	100	365	0	0	236	1330	38	402	0	697
TRINITY_DN3286_c0_g1_i1	CbA_TRINITY_DN8415_c0_g2_i1_g.28191_m.28191	74.839	155	39	0	803	1267	131	285	1.42e-121	253
TRINITY_DN3286_c0_g1_i3	CbA_TRINITY_DN8415_c0_g2_i1_g.28191_m.28191	73.128	227	61	0	905	1585	1	227	1.5e-120	357
TRINITY_DN3286_c0_g1_i4	CbA_TRINITY_DN8415_c0_g2_i1_g.28191_m.28191	73.333	285	76	0	328	1182	1	285	6.16e-158	451
TRINITY_DN3287_c0_g1_i1	CbA_TRINITY_DN16915_c1_g1_i4_g.10293_m.10293	97.786	271	6	0	803	1615	49	319	0	544
TRINITY_DN3287_c0_g1_i10	CbA_TRINITY_DN16915_c1_g1_i4_g.10293_m.10293	99.709	344	1	0	803	1834	49	392	0	710
TRINITY_DN3287_c0_g1_i14	CbA_TRINITY_DN16915_c1_g1_i4_g.10293_m.10293	97.959	98	2	0	1332	1625	128	225	3.42e-56	199
TRINITY_DN3287_c0_g1_i15	CbA_TRINITY_DN16915_c1_g1_i4_g.10293_m.10293	99.245	265	2	0	1332	2126	128	392	0	545
TRINITY_DN3287_c0_g1_i2	CbA_TRINITY_DN16915_c1_g1_i4_g.10293_m.10293	99.438	178	1	0	901	1434	48	225	1.34e-119	365
TRINITY_DN3287_c0_g1_i7	CbA_TRINITY_DN16915_c1_g1_i4_g.10293_m.10293	94.737	95	5	0	2210	2494	225	319	4.61e-95	184
TRINITY_DN3287_c0_g1_i9	CbA_TRINITY_DN16915_c1_g1_i4_g.10293_m.10293	100	357	0	0	242	1312	1	357	0	738
TRINITY_DN3287_c0_g2_i1	CbA_TRINITY_DN16915_c1_g1_i4_g.10293_m.10293	86.859	312	40	1	305	1240	1	311	0	566
TRINITY_DN3287_c0_g2_i2	CbA_TRINITY_DN16915_c1_g1_i4_g.10293_m.10293	86.859	312	40	1	305	1240	1	311	0	566
TRINITY_DN3287_c0_g2_i6	CbA_TRINITY_DN12839_c0_g1_i1_g.26270_m.26270	100	315	0	0	599	1543	1	315	0	647
TRINITY_DN3287_c0_g2_i7	CbA_TRINITY_DN12839_c0_g1_i1_g.26270_m.26270	99.678	311	1	0	931	1863	5	315	0	637
TRINITY_DN3287_c0_g2_i8	CbA_TRINITY_DN16915_c1_g1_i4_g.10293_m.10293	81.122	392	62	3	305	1447	1	391	0	650
TRINITY_DN32895_c0_g1_i1	CbA_TRINITY_DN6028_c0_g1_i1_g.35579_m.35579	99.31	145	1	0	543	977	1	145	5.56e-106	308
TRINITY_DN32905_c0_g1_i1	CbA_TRINITY_DN9139_c0_g1_i1_g.4168_m.4168	97.674	215	5	0	96	740	1	215	1.36e-151	424
TRINITY_DN32928_c0_g1_i1	CbA_TRINITY_DN27809_c0_g1_i1_g.29005_m.29005	100	103	0	0	462	770	1	103	7.09e-70	216
TRINITY_DN3293_c0_g1_i1	CbA_TRINITY_DN20148_c0_g2_i1_g.18363_m.18363	99.213	127	1	0	543	923	1	127	1.37e-87	259
TRINITY_DN3294_c0_g1_i3	CbA_TRINITY_DN13415_c0_g1_i2_g.5438_m.5438	100	934	0	0	264	3065	1	934	0	1693
TRINITY_DN32957_c0_g1_i1	CbA_TRINITY_DN3203_c0_g1_i1_g.33264_m.33264	100	147	0	0	196	636	1	147	8.58e-69	207
TRINITY_DN32976_c0_g1_i1	CbA_TRINITY_DN3975_c0_g1_i1_g.16270_m.16270	64.211	190	63	3	194	748	22	211	2.08e-87	260
TRINITY_DN32_c0_g1_i1	CbA_TRINITY_DN3091_c0_g2_i1_g.29576_m.29576	79.592	490	100	0	453	1922	27	516	0	819
TRINITY_DN3308_c0_g1_i1	CbA_TRINITY_DN20355_c0_g2_i1_g.16528_m.16528	100	300	0	0	487	1386	1	300	0	523
TRINITY_DN3308_c0_g1_i11	CbA_TRINITY_DN20355_c0_g2_i1_g.16528_m.16528	100	249	0	0	566	1312	52	300	4.59e-145	415
TRINITY_DN3308_c0_g1_i13	CbA_TRINITY_DN20355_c0_g2_i1_g.16528_m.16528	99.602	251	1	0	710	1462	50	300	2.5e-145	417
TRINITY_DN3308_c0_g1_i15	CbA_TRINITY_DN20355_c0_g2_i1_g.16528_m.16528	100	154	0	0	487	948	1	154	2.87e-105	324
TRINITY_DN3308_c0_g1_i3	CbA_TRINITY_DN20355_c0_g2_i1_g.16528_m.16528	100	154	0	0	487	948	1	154	5.96e-105	324
TRINITY_DN3308_c0_g1_i7	CbA_TRINITY_DN20355_c0_g2_i1_g.16528_m.16528	100	124	0	0	597	968	1	124	5.02e-86	261
TRINITY_DN3308_c0_g1_i9	CbA_TRINITY_DN20355_c0_g2_i1_g.16528_m.16528	100	103	0	0	561	869	52	154	4.01e-67	215
TRINITY_DN3310_c0_g1_i4	CbA_TRINITY_DN16795_c0_g1_i1_g.7258_m.7258	60.862	557	213	3	164	1819	16	572	0	670
TRINITY_DN3311_c0_g1_i1	CbA_TRINITY_DN24852_c0_g1_i1_g.27019_m.27019	69.697	231	67	1	154	846	1	228	3.5e-119	343
TRINITY_DN3311_c0_g1_i2	CbA_TRINITY_DN15429_c0_g2_i1_g.3474_m.3474	100	124	0	0	154	525	1	124	9.95e-84	253
TRINITY_DN33151_c0_g1_i1	CbA_TRINITY_DN19946_c0_g3_i2_g.11989_m.11989	93.923	181	10	1	110	652	9	188	2e-87	258
TRINITY_DN33163_c0_g1_i1	CbA_TRINITY_DN16598_c0_g1_i1_g.17148_m.17148	99.76	416	0	1	200	1444	1	416	0	777
TRINITY_DN3317_c0_g3_i1	CbA_TRINITY_DN7003_c0_g1_i1_g.6055_m.6055	100	337	0	0	312	1322	1	337	0	701
TRINITY_DN331_c0_g1_i1	CbA_TRINITY_DN20889_c0_g1_i1_g.28564_m.28564	69.272	371	85	7	228	1289	1	359	4e-157	461
TRINITY_DN331_c0_g1_i3	CbA_TRINITY_DN20889_c0_g1_i1_g.28564_m.28564	99.206	378	3	0	119	1252	1	378	0	675
TRINITY_DN331_c0_g1_i4	CbA_TRINITY_DN3724_c0_g2_i1_g.1266_m.1266	99.348	460	3	0	1664	3043	1	460	0	728
TRINITY_DN331_c0_g1_i5	CbA_TRINITY_DN3724_c0_g2_i1_g.1266_m.1266	97.722	395	9	0	1664	2848	1	395	0	669
TRINITY_DN3322_c0_g1_i3	CbA_TRINITY_DN16715_c0_g2_i1_g.7265_m.7265	100	29	0	0	624	710	11	39	1.83e-11	62
TRINITY_DN33247_c0_g1_i1	CbA_TRINITY_DN13649_c0_g1_i1_g.22405_m.22405	99.099	333	3	0	107	1105	1	333	0	624
TRINITY_DN33250_c0_g1_i1	CbA_TRINITY_DN19996_c0_g2_i2_g.12021_m.12021	85.321	109	16	0	176	502	2	110	6.96e-49	166
TRINITY_DN33255_c0_g1_i1	CbA_TRINITY_DN11799_c0_g1_i1_g.34572_m.34572	100	197	0	0	154	744	1	197	3.56e-88	263
TRINITY_DN33348_c0_g1_i1	CbA_TRINITY_DN10786_c0_g1_i1_g.15852_m.15852	99.169	361	3	0	349	1431	2	362	0	708
TRINITY_DN333_c0_g1_i1	CbA_TRINITY_DN20860_c1_g1_i2_g.28568_m.28568	100	201	0	0	1979	2581	293	493	0	417
TRINITY_DN333_c0_g1_i3	CbA_TRINITY_DN20860_c1_g1_i2_g.28568_m.28568	100	326	0	0	1518	2495	168	493	0	671
TRINITY_DN333_c0_g1_i4	CbA_TRINITY_DN11538_c0_g1_i1_g.575_m.575	100	351	0	0	194	1246	1	351	0	684
TRINITY_DN333_c0_g1_i5	CbA_TRINITY_DN20860_c1_g1_i2_g.28568_m.28568	100	326	0	0	1658	2635	168	493	0	671
TRINITY_DN3342_c0_g1_i1	CbA_TRINITY_DN17536_c0_g1_i1_g.23761_m.23761	99.362	470	3	0	798	2207	1	470	0	855
TRINITY_DN3342_c0_g1_i2	CbA_TRINITY_DN17536_c0_g1_i1_g.23761_m.23761	93.775	498	3	1	798	2291	1	470	0	841
TRINITY_DN3342_c0_g1_i4	CbA_TRINITY_DN17536_c0_g1_i1_g.23761_m.23761	99.125	343	3	0	1247	2275	128	470	0	656
TRINITY_DN3346_c0_g1_i1	CbA_TRINITY_DN11169_c0_g3_i1_g.30510_m.30510	100	154	0	0	448	909	1	154	3.45e-109	315
TRINITY_DN3346_c0_g1_i4	CbA_TRINITY_DN11169_c0_g3_i1_g.30510_m.30510	100	154	0	0	468	929	1	154	4.25e-109	315
TRINITY_DN3346_c0_g1_i5	CbA_TRINITY_DN11169_c0_g3_i1_g.30510_m.30510	100	128	0	0	604	987	27	154	2.74e-86	258
TRINITY_DN3346_c0_g1_i6	CbA_TRINITY_DN11169_c0_g3_i1_g.30510_m.30510	100	128	0	0	1129	1512	27	154	2.88e-84	258
TRINITY_DN33497_c0_g1_i1	CbA_TRINITY_DN26982_c0_g1_i1_g.31266_m.31266	100	364	0	0	121	1212	1	364	0	753
TRINITY_DN33503_c0_g1_i1	CbA_TRINITY_DN14688_c0_g1_i1_g.3241_m.3241	99.254	268	2	0	45	848	2	269	1.37e-158	446
TRINITY_DN33529_c0_g1_i1	CbA_TRINITY_DN17181_c0_g2_i1_g.31983_m.31983	100	270	0	0	146	955	28	297	0	558
TRINITY_DN3358_c0_g1_i1	CbA_TRINITY_DN15700_c0_g1_i1_g.4062_m.4062	100	181	0	0	286	828	1	181	4.69e-108	315
TRINITY_DN3358_c0_g1_i2	CbA_TRINITY_DN15700_c0_g1_i1_g.4062_m.4062	100	80	0	0	646	885	102	181	4.4e-50	167
TRINITY_DN3358_c0_g1_i3	CbA_TRINITY_DN15700_c0_g1_i1_g.4062_m.4062	100	80	0	0	927	1166	102	181	2.95e-49	167
TRINITY_DN3363_c0_g2_i1	CbA_TRINITY_DN12819_c0_g2_i1_g.26174_m.26174	98.734	237	3	0	525	1235	228	464	2.49e-166	477
TRINITY_DN3363_c0_g2_i5	CbA_TRINITY_DN12819_c0_g2_i1_g.26174_m.26174	100	464	0	0	476	1867	1	464	0	921
TRINITY_DN3363_c0_g2_i7	CbA_TRINITY_DN12819_c0_g1_i1_g.26172_m.26172	100	210	0	0	153	782	18	227	2.68e-153	428
TRINITY_DN3364_c0_g3_i1	CbA_TRINITY_DN2970_c0_g2_i1_g.25276_m.25276	96.262	107	4	0	1039	1359	2	108	2.84e-99	215
TRINITY_DN3364_c0_g3_i2	CbA_TRINITY_DN2970_c0_g2_i1_g.25276_m.25276	100	183	0	0	729	1277	1	183	8.47e-132	379
TRINITY_DN3364_c0_g3_i3	CbA_TRINITY_DN2970_c0_g2_i1_g.25276_m.25276	100	182	0	0	1039	1584	2	183	4.92e-129	376
TRINITY_DN3364_c0_g3_i4	CbA_TRINITY_DN2970_c0_g2_i1_g.25276_m.25276	96.296	108	4	0	729	1052	1	108	4.31e-100	218
TRINITY_DN33735_c0_g1_i1	CbA_TRINITY_DN15094_c0_g1_i2_g.7476_m.7476	98.276	174	3	0	24	545	1	174	2.04e-121	341
TRINITY_DN3379_c0_g1_i1	CbA_TRINITY_DN19187_c0_g1_i2_g.24871_m.24871	100	263	0	0	1530	2318	1	263	0	521
TRINITY_DN33909_c0_g1_i1	CbA_TRINITY_DN20505_c0_g1_i3_g.21972_m.21972	99.485	194	1	0	585	4	89	282	2.34e-100	296
TRINITY_DN3393_c0_g1_i1	CbA_TRINITY_DN7362_c0_g1_i2_g.17635_m.17635	98.795	83	1	0	826	578	8	90	4.19e-50	167
TRINITY_DN3393_c0_g1_i2	CbA_TRINITY_DN7362_c0_g1_i2_g.17635_m.17635	99.18	122	1	0	454	89	8	129	9.91e-85	248
TRINITY_DN3400_c0_g1_i2	CbA_TRINITY_DN19751_c0_g1_i9_g.21570_m.21570	48.913	184	94	0	551	1102	58	241	9.47e-62	202
TRINITY_DN3400_c0_g1_i3	CbA_TRINITY_DN21375_c0_g2_i3_g.12336_m.12336	51.341	261	127	0	533	1315	7	267	7.57e-88	286
TRINITY_DN3400_c0_g1_i5	CbA_TRINITY_DN21375_c0_g2_i3_g.12336_m.12336	51.321	265	129	0	539	1333	9	273	9.66e-93	296
TRINITY_DN3400_c0_g1_i6	CbA_TRINITY_DN21375_c0_g2_i3_g.12336_m.12336	51.341	261	127	0	770	1552	7	267	2.94e-87	286
TRINITY_DN3400_c0_g1_i8	CbA_TRINITY_DN21652_c0_g10_i2_g.14021_m.14021	45.033	302	135	1	554	1459	24	294	4.35e-88	285
TRINITY_DN34020_c0_g1_i1	CbA_TRINITY_DN21328_c2_g2_i1_g.12554_m.12554	98.98	98	1	0	317	24	4	101	8.4e-64	187
TRINITY_DN3404_c0_g1_i2	CbA_TRINITY_DN6337_c0_g2_i1_g.3604_m.3604	99.674	307	1	0	353	1273	1	307	0	570
TRINITY_DN3404_c0_g1_i4	CbA_TRINITY_DN6337_c0_g2_i1_g.3604_m.3604	99.721	358	1	0	353	1426	1	358	0	671
TRINITY_DN3404_c0_g1_i5	CbA_TRINITY_DN6337_c0_g2_i1_g.3604_m.3604	91.774	389	1	1	353	1519	1	358	0	655
TRINITY_DN3404_c0_g1_i6	CbA_TRINITY_DN6337_c0_g2_i1_g.3604_m.3604	99.721	358	1	0	323	1396	1	358	0	671
TRINITY_DN3409_c0_g1_i1	CbA_TRINITY_DN14292_c0_g1_i2_g.23570_m.23570	99.187	123	1	0	175	543	5	127	1.09e-28	111
TRINITY_DN3409_c0_g1_i2	CbA_TRINITY_DN14292_c0_g1_i2_g.23570_m.23570	99.454	183	1	0	175	723	5	187	3.98e-62	197
TRINITY_DN3409_c0_g1_i3	CbA_TRINITY_DN14292_c0_g1_i2_g.23570_m.23570	96.825	63	2	0	283	471	125	187	3.96e-22	90.9
TRINITY_DN34113_c0_g1_i1	CbA_TRINITY_DN10726_c0_g1_i1_g.15890_m.15890	100	109	0	0	224	550	1	109	2.32e-44	144
TRINITY_DN3416_c0_g1_i2	CbA_TRINITY_DN8967_c0_g2_i1_g.33483_m.33483	100	282	0	0	290	1135	1	282	0	562
TRINITY_DN3416_c0_g1_i3	CbA_TRINITY_DN8967_c0_g2_i1_g.33483_m.33483	100	282	0	0	290	1135	1	282	0	562
TRINITY_DN3416_c0_g1_i4	CbA_TRINITY_DN8967_c0_g2_i1_g.33483_m.33483	100	227	0	0	290	970	1	227	2.52e-151	447
TRINITY_DN34213_c0_g1_i1	CbA_TRINITY_DN305_c0_g1_i1_g.19404_m.19404	100	134	0	0	137	538	1	134	1.51e-38	131
TRINITY_DN3430_c0_g2_i1	CbA_TRINITY_DN12892_c0_g1_i3_g.26282_m.26282	99.752	404	1	0	542	1753	84	487	0	786
TRINITY_DN3430_c0_g2_i10	CbA_TRINITY_DN12892_c0_g1_i3_g.26282_m.26282	100	487	0	0	118	1578	1	487	0	908
TRINITY_DN3430_c0_g2_i2	CbA_TRINITY_DN12892_c0_g1_i3_g.26282_m.26282	100	296	0	0	1024	1911	192	487	0	563
TRINITY_DN3430_c0_g2_i3	CbA_TRINITY_DN12892_c0_g1_i3_g.26282_m.26282	99.761	419	1	0	118	1374	1	419	0	765
TRINITY_DN3430_c0_g2_i5	CbA_TRINITY_DN12892_c0_g1_i3_g.26282_m.26282	99.405	336	2	0	542	1549	84	419	0	644
TRINITY_DN3430_c0_g2_i9	CbA_TRINITY_DN12892_c0_g1_i3_g.26282_m.26282	99.595	247	1	0	1564	2304	241	487	3.08e-155	462
TRINITY_DN3439_c1_g1_i17	CbA_TRINITY_DN12798_c0_g1_i1_g.18128_m.18128	97.573	206	4	1	415	1029	178	383	0	418
TRINITY_DN3439_c1_g1_i22	CbA_TRINITY_DN12798_c0_g1_i1_g.18128_m.18128	99.706	340	1	0	671	1690	102	441	0	704
TRINITY_DN3439_c1_g1_i25	CbA_TRINITY_DN12798_c0_g1_i1_g.18128_m.18128	99.582	239	1	0	960	1676	203	441	0	492
TRINITY_DN3439_c1_g1_i30	CbA_TRINITY_DN12798_c0_g1_i1_g.18128_m.18128	100	441	0	0	274	1596	1	441	0	885
TRINITY_DN3439_c1_g1_i32	CbA_TRINITY_DN12798_c0_g1_i1_g.18128_m.18128	100	426	0	0	274	1551	1	426	0	858
TRINITY_DN3439_c1_g1_i46	CbA_TRINITY_DN12798_c0_g1_i1_g.18128_m.18128	100	342	0	0	274	1299	1	342	0	689
TRINITY_DN3439_c1_g1_i6	CbA_TRINITY_DN12798_c0_g1_i1_g.18128_m.18128	97.143	105	3	0	567	881	203	307	8.67e-177	221
TRINITY_DN343_c2_g1_i3	CbA_TRINITY_DN16113_c0_g1_i1_g.12972_m.12972	100	367	0	0	687	1787	230	596	0	745
TRINITY_DN343_c2_g1_i4	CbA_TRINITY_DN16113_c0_g1_i1_g.12972_m.12972	94.118	68	4	0	89	292	469	536	1.47e-66	141
TRINITY_DN343_c2_g1_i5	CbA_TRINITY_DN19682_c0_g2_i1_g.11492_m.11492	100	489	0	0	786	2252	1	489	0	970
TRINITY_DN343_c2_g1_i6	CbA_TRINITY_DN19682_c0_g2_i1_g.11492_m.11492	100	333	0	0	1351	2349	157	489	0	648
TRINITY_DN343_c2_g1_i7	CbA_TRINITY_DN19682_c0_g2_i1_g.11492_m.11492	100	270	0	0	786	1595	1	270	0	518
TRINITY_DN343_c5_g1_i1	CbA_TRINITY_DN13688_c0_g1_i1_g.22407_m.22407	99.808	521	1	0	154	1716	1	521	0	902
TRINITY_DN3444_c0_g1_i1	CbA_TRINITY_DN8162_c0_g1_i1_g.3390_m.3390	99.32	294	2	0	824	1705	1	294	0	552
TRINITY_DN3444_c0_g1_i2	CbA_TRINITY_DN8162_c0_g1_i1_g.3390_m.3390	99.32	294	2	0	980	1861	1	294	0	554
TRINITY_DN344_c0_g1_i2	CbA_TRINITY_DN21235_c0_g2_i3_g.14800_m.14800	66.829	205	52	1	860	1474	181	369	3.24e-83	275
TRINITY_DN344_c0_g1_i3	CbA_TRINITY_DN21235_c0_g2_i3_g.14800_m.14800	66.829	205	52	1	860	1474	181	369	1.74e-83	275
TRINITY_DN344_c0_g1_i4	CbA_TRINITY_DN21235_c0_g2_i3_g.14800_m.14800	84.79	309	47	0	516	1442	179	487	0	552
TRINITY_DN344_c0_g1_i5	CbA_TRINITY_DN21235_c0_g2_i3_g.14800_m.14800	83.784	296	48	0	618	1505	179	474	4.33e-178	520
TRINITY_DN344_c0_g1_i6	CbA_TRINITY_DN21235_c0_g2_i3_g.14800_m.14800	84.79	309	47	0	618	1544	179	487	0	551
TRINITY_DN344_c0_g1_i7	CbA_TRINITY_DN21235_c0_g2_i3_g.14800_m.14800	84.817	191	29	0	618	1190	179	369	9.71e-108	342
TRINITY_DN34507_c0_g1_i1	CbA_TRINITY_DN22117_c0_g1_i1_g.15291_m.15291	40.12	167	77	5	149	622	8	160	5.97e-27	100
TRINITY_DN3450_c2_g1_i1	CbA_TRINITY_DN21669_c2_g2_i1_g.14130_m.14130	40	325	182	7	134	1105	1	313	1.05e-61	204
TRINITY_DN3451_c0_g1_i1	CbA_TRINITY_DN16771_c0_g2_i3_g.7134_m.7134	68.067	238	67	4	209	904	19	253	3.89e-105	323
TRINITY_DN3451_c0_g1_i2	CbA_TRINITY_DN16771_c0_g2_i3_g.7134_m.7134	68.067	238	67	4	209	904	19	253	2.06e-107	323
TRINITY_DN3457_c0_g1_i1	CbA_TRINITY_DN14663_c0_g2_i1_g.3212_m.3212	100	44	0	0	1245	1376	45	88	1.57e-20	92.4
TRINITY_DN3465_c0_g1_i10	CbA_TRINITY_DN14803_c0_g1_i4_g.2704_m.2704	99.75	400	1	0	210	1409	3	402	0	734
TRINITY_DN3465_c0_g1_i11	CbA_TRINITY_DN14803_c0_g1_i4_g.2704_m.2704	99.75	400	1	0	210	1409	3	402	0	734
TRINITY_DN3465_c0_g1_i6	CbA_TRINITY_DN14803_c0_g1_i4_g.2704_m.2704	99.58	238	1	0	333	1046	165	402	3.84e-164	469
TRINITY_DN3465_c0_g1_i8	CbA_TRINITY_DN14803_c0_g1_i4_g.2704_m.2704	93.91	312	19	0	941	1876	91	402	0	545
TRINITY_DN3465_c0_g1_i9	CbA_TRINITY_DN14803_c0_g1_i4_g.2704_m.2704	100	233	0	0	210	908	3	235	8.68e-157	414
TRINITY_DN348_c0_g1_i2	CbA_TRINITY_DN16267_c2_g1_i3_g.20314_m.20314	100	395	0	0	286	1470	1	395	0	775
TRINITY_DN348_c0_g1_i3	CbA_TRINITY_DN16267_c2_g1_i3_g.20314_m.20314	99.556	225	1	0	286	960	1	225	0	434
TRINITY_DN348_c0_g1_i4	CbA_TRINITY_DN16267_c2_g1_i3_g.20314_m.20314	92.506	427	0	1	180	1460	1	395	0	759
TRINITY_DN348_c0_g1_i5	CbA_TRINITY_DN16267_c2_g1_i3_g.20314_m.20314	100	395	0	0	180	1364	1	395	0	775
TRINITY_DN348_c0_g1_i6	CbA_TRINITY_DN16267_c2_g1_i3_g.20314_m.20314	92.506	427	0	1	286	1566	1	395	0	759
TRINITY_DN3495_c0_g2_i1	CbA_TRINITY_DN14324_c0_g1_i1_g.29753_m.29753	100	331	0	0	540	1532	1	331	0	693
TRINITY_DN3500_c0_g1_i1	CbA_TRINITY_DN13336_c0_g2_i1_g.15226_m.15226	95.092	163	8	0	267	755	42	204	8.34e-107	318
TRINITY_DN3500_c0_g1_i2	CbA_TRINITY_DN13336_c0_g2_i1_g.15226_m.15226	96.319	163	6	0	267	755	42	204	5.12e-112	322
TRINITY_DN3500_c0_g1_i3	CbA_TRINITY_DN13336_c0_g2_i1_g.15226_m.15226	97.549	204	5	0	142	753	1	204	1.2e-128	364
TRINITY_DN3500_c0_g1_i5	CbA_TRINITY_DN13336_c0_g2_i1_g.15226_m.15226	98.969	97	1	0	371	661	108	204	3.24e-64	199
TRINITY_DN3500_c0_g1_i6	CbA_TRINITY_DN13336_c0_g1_i1_g.15225_m.15225	99.51	204	1	0	146	757	1	204	1.05e-130	369
TRINITY_DN3507_c0_g1_i1	CbA_TRINITY_DN15234_c0_g1_i2_g.11333_m.11333	99.515	412	2	0	337	1572	1	412	0	744
TRINITY_DN3507_c0_g1_i11	CbA_TRINITY_DN15234_c0_g1_i2_g.11333_m.11333	93.902	82	5	0	296	541	296	377	2.53e-48	160
TRINITY_DN3507_c0_g1_i2	CbA_TRINITY_DN15234_c0_g1_i2_g.11333_m.11333	93.409	440	1	1	430	1749	1	412	0	731
TRINITY_DN3507_c0_g1_i6	CbA_TRINITY_DN15234_c0_g1_i2_g.11333_m.11333	99.515	412	2	0	430	1665	1	412	0	744
TRINITY_DN3507_c0_g1_i8	CbA_TRINITY_DN15234_c0_g1_i2_g.11333_m.11333	93.409	440	1	1	337	1656	1	412	0	731
TRINITY_DN3513_c0_g1_i1	CbA_TRINITY_DN14580_c0_g1_i3_g.12846_m.12846	41.821	593	285	11	310	1935	53	636	5.54e-142	431
TRINITY_DN3513_c0_g1_i5	CbA_TRINITY_DN14580_c0_g1_i3_g.12846_m.12846	43.36	369	179	5	307	1323	52	420	1.27e-116	301
TRINITY_DN3519_c0_g1_i1	CbA_TRINITY_DN13514_c0_g1_i1_g.31812_m.31812	47.368	152	74	2	1704	2144	100	250	1.94e-34	132
TRINITY_DN3519_c0_g1_i4	CbA_TRINITY_DN18023_c0_g1_i3_g.28907_m.28907	100	623	0	0	398	2266	1	623	0	1189
TRINITY_DN3519_c0_g1_i5	CbA_TRINITY_DN21860_c0_g1_i1_g.2139_m.2139	47.107	363	153	10	1502	2551	2	338	4.36e-77	254
TRINITY_DN3519_c0_g1_i6	CbA_TRINITY_DN13514_c0_g1_i1_g.31812_m.31812	46.575	146	72	2	1609	2031	106	250	1e-30	121
TRINITY_DN3519_c0_g1_i8	CbA_TRINITY_DN18023_c0_g1_i3_g.28907_m.28907	100	303	0	0	398	1306	1	303	0	598
TRINITY_DN3529_c0_g1_i1	CbA_TRINITY_DN24852_c0_g1_i1_g.27019_m.27019	70.925	227	64	1	242	922	1	225	2.18e-108	315
TRINITY_DN3529_c0_g1_i2	CbA_TRINITY_DN27612_c0_g1_i1_g.3913_m.3913	100	115	0	0	167	511	1	115	1.47e-75	233
TRINITY_DN3533_c0_g1_i1	CbA_TRINITY_DN19158_c0_g1_i4_g.24819_m.24819	99.465	187	1	0	157	717	1	187	2.26e-123	357
TRINITY_DN3533_c0_g1_i2	CbA_TRINITY_DN19158_c0_g1_i4_g.24819_m.24819	94.949	198	10	0	157	750	1	198	7.91e-120	357
TRINITY_DN3533_c0_g1_i3	CbA_TRINITY_DN19158_c0_g1_i4_g.24819_m.24819	99.5	200	1	0	157	756	1	200	1.56e-130	382
TRINITY_DN354_c1_g1_i1	CbA_TRINITY_DN18689_c0_g1_i1_g.26714_m.26714	99.441	179	1	0	696	1232	1	179	6.89e-132	377
TRINITY_DN354_c1_g1_i3	CbA_TRINITY_DN18689_c0_g1_i1_g.26714_m.26714	99.441	179	1	0	791	1327	1	179	3.31e-131	377
TRINITY_DN3571_c0_g1_i1	CbA_TRINITY_DN1297_c0_g1_i1_g.1374_m.1374	51.429	140	51	1	405	773	12	151	1.32e-29	114
TRINITY_DN3572_c0_g1_i2	CbA_TRINITY_DN16826_c0_g1_i1_g.9012_m.9012	100	425	0	0	385	1659	1	425	0	885
TRINITY_DN3572_c0_g1_i6	CbA_TRINITY_DN16826_c0_g1_i1_g.9012_m.9012	99.573	234	1	0	1180	1881	192	425	0	496
TRINITY_DN3572_c0_g1_i7	CbA_TRINITY_DN16826_c0_g1_i1_g.9012_m.9012	100	425	0	0	509	1783	1	425	0	885
TRINITY_DN3576_c0_g1_i1	CbA_TRINITY_DN9429_c0_g1_i2_g.25412_m.25412	76.41	195	1	1	583	1167	1	150	3.06e-69	228
TRINITY_DN3576_c0_g1_i3	CbA_TRINITY_DN9429_c0_g1_i2_g.25412_m.25412	99.333	150	1	0	583	1032	1	150	3.16e-79	254
TRINITY_DN3576_c0_g1_i5	CbA_TRINITY_DN9429_c0_g1_i2_g.25412_m.25412	99.333	150	1	0	583	1032	1	150	5.9e-79	254
TRINITY_DN3577_c1_g2_i1	CbA_TRINITY_DN21342_c0_g2_i1_g.12331_m.12331	99.277	415	3	0	55	1299	2	416	0	818
TRINITY_DN3577_c1_g2_i3	CbA_TRINITY_DN21342_c0_g2_i1_g.12331_m.12331	79.273	275	4	2	367	1191	52	273	0	389
TRINITY_DN357_c0_g2_i1	CbA_TRINITY_DN19751_c0_g1_i9_g.21570_m.21570	66.171	538	172	5	425	2029	1	531	0	682
TRINITY_DN357_c0_g2_i3	CbA_TRINITY_DN20532_c0_g2_i4_g.21962_m.21962	98.467	522	8	0	46	1611	1	522	0	992
TRINITY_DN357_c0_g2_i4	CbA_TRINITY_DN20532_c0_g2_i4_g.21962_m.21962	92.293	532	34	1	46	1641	12	536	0	962
TRINITY_DN357_c0_g2_i5	CbA_TRINITY_DN19751_c0_g1_i9_g.21570_m.21570	62.5	568	173	7	425	2119	1	531	0	652
TRINITY_DN3594_c1_g2_i1	CbA_TRINITY_DN19267_c1_g1_i1_g.20575_m.20575	100	28	0	0	490	407	1	28	9.46e-11	59.7
TRINITY_DN3599_c0_g1_i9	CbA_TRINITY_DN15284_c0_g1_i1_g.11299_m.11299	28.226	372	225	13	174	1241	1	346	2.87e-38	91.7
TRINITY_DN3602_c0_g1_i3	CbA_TRINITY_DN18626_c0_g1_i3_g.26680_m.26680	86.473	207	0	1	1069	1689	2	180	3.4e-106	322
TRINITY_DN3602_c0_g1_i4	CbA_TRINITY_DN18626_c0_g1_i3_g.26680_m.26680	100	179	0	0	1069	1605	2	180	3.66e-112	337
TRINITY_DN3610_c0_g1_i1	CbA_TRINITY_DN7888_c0_g1_i1_g.28660_m.28660	100	218	0	0	597	1250	1	218	5.69e-158	448
TRINITY_DN3610_c0_g1_i2	CbA_TRINITY_DN7888_c0_g1_i1_g.28660_m.28660	81.369	263	4	1	76	864	1	218	8.76e-145	409
TRINITY_DN3610_c0_g1_i3	CbA_TRINITY_DN7888_c0_g1_i1_g.28660_m.28660	100	206	0	0	558	1175	13	218	2.53e-148	422
TRINITY_DN3614_c0_g1_i1	CbA_TRINITY_DN19564_c0_g1_i3_g.2552_m.2552	100	685	0	0	174	2228	1	685	0	1311
TRINITY_DN3614_c0_g1_i3	CbA_TRINITY_DN19564_c0_g1_i3_g.2552_m.2552	100	280	0	0	174	1013	1	280	2.74e-157	458
TRINITY_DN3614_c0_g1_i4	CbA_TRINITY_DN19564_c0_g1_i3_g.2552_m.2552	98.947	190	2	0	174	743	1	190	2.31e-83	262
TRINITY_DN3616_c0_g1_i1	CbA_TRINITY_DN11706_c0_g1_i1_g.34479_m.34479	100	292	0	0	452	1327	1	292	0	555
TRINITY_DN3622_c0_g1_i1	CbA_TRINITY_DN16566_c0_g1_i1_g.17207_m.17207	98.489	331	5	0	1	993	9	339	0	669
TRINITY_DN3622_c0_g1_i2	CbA_TRINITY_DN10422_c0_g1_i1_g.9177_m.9177	100	126	0	0	117	494	1	126	2.35e-84	254
TRINITY_DN3622_c0_g1_i4	CbA_TRINITY_DN16566_c0_g1_i1_g.17207_m.17207	99.658	292	1	0	601	1476	48	339	0	597
TRINITY_DN3622_c0_g1_i5	CbA_TRINITY_DN16566_c0_g1_i1_g.17207_m.17207	100	244	0	0	840	1571	96	339	1.48e-173	495
TRINITY_DN3622_c0_g1_i8	CbA_TRINITY_DN16566_c0_g1_i1_g.17207_m.17207	79.762	168	2	1	116	619	181	316	1.56e-83	256
TRINITY_DN3622_c0_g1_i9	CbA_TRINITY_DN10422_c0_g1_i1_g.9177_m.9177	100	148	0	0	117	560	1	148	1.63e-102	298
TRINITY_DN3622_c0_g2_i1	CbA_TRINITY_DN8134_c0_g1_i1_g.3312_m.3312	100	236	0	0	307	1014	1	236	3.07e-158	442
TRINITY_DN3622_c2_g1_i1	CbA_TRINITY_DN19074_c0_g1_i1_g.35206_m.35206	98.829	427	5	0	236	1516	1	427	0	868
TRINITY_DN3622_c2_g1_i2	CbA_TRINITY_DN19074_c0_g1_i1_g.35206_m.35206	99.384	487	3	0	236	1696	1	487	0	995
TRINITY_DN3622_c2_g1_i3	CbA_TRINITY_DN19074_c0_g1_i1_g.35206_m.35206	98.94	283	3	0	918	1766	205	487	0	588
TRINITY_DN3622_c2_g1_i5	CbA_TRINITY_DN19074_c0_g1_i1_g.35206_m.35206	99.27	137	1	0	100	510	68	204	5.4e-97	288
TRINITY_DN3622_c2_g1_i7	CbA_TRINITY_DN19074_c0_g1_i1_g.35206_m.35206	99.539	217	1	0	1193	1843	271	487	0	452
TRINITY_DN3625_c0_g1_i2	CbA_TRINITY_DN19658_c0_g2_i1_g.11564_m.11564	65.405	185	47	5	53	604	20	188	4.76e-67	204
TRINITY_DN3625_c0_g2_i1	CbA_TRINITY_DN19658_c0_g2_i1_g.11564_m.11564	100	169	0	0	122	628	20	188	7.05e-104	303
TRINITY_DN3627_c1_g1_i2	CbA_TRINITY_DN9491_c0_g6_i1_g.25445_m.25445	100	124	0	0	31	402	1	124	8.7e-54	167
TRINITY_DN3627_c1_g1_i3	CbA_TRINITY_DN9491_c0_g6_i1_g.25445_m.25445	100	124	0	0	31	402	1	124	1.9e-51	167
TRINITY_DN3634_c0_g1_i1	CbA_TRINITY_DN6710_c0_g2_i1_g.20181_m.20181	100	207	0	0	98	718	1	207	7.52e-154	428
TRINITY_DN3634_c0_g1_i2	CbA_TRINITY_DN6710_c0_g2_i1_g.20181_m.20181	99.091	110	1	0	264	593	27	136	9.32e-77	228
TRINITY_DN3634_c0_g1_i3	CbA_TRINITY_DN6710_c0_g2_i1_g.20181_m.20181	100	49	0	0	304	450	137	185	1.6e-43	102
TRINITY_DN3634_c0_g1_i4	CbA_TRINITY_DN6710_c0_g2_i1_g.20181_m.20181	100	185	0	0	98	652	1	185	2.74e-135	382
TRINITY_DN3637_c0_g2_i1	CbA_TRINITY_DN19941_c0_g1_i6_g.11910_m.11910	98.261	575	2	1	237	1961	1	567	0	1022
TRINITY_DN3637_c0_g2_i2	CbA_TRINITY_DN19941_c0_g1_i6_g.11910_m.11910	92.547	483	2	1	237	1685	1	449	0	858
TRINITY_DN3640_c1_g2_i1	CbA_TRINITY_DN17736_c0_g2_i1_g.10551_m.10551	99.459	185	1	0	363	917	1	185	1.46e-96	293
TRINITY_DN3640_c1_g2_i2	CbA_TRINITY_DN17736_c0_g1_i3_g.10549_m.10549	100	80	0	0	631	870	88	167	5.24e-58	137
TRINITY_DN3640_c1_g2_i4	CbA_TRINITY_DN17736_c0_g1_i3_g.10549_m.10549	100	145	0	0	371	805	23	167	1.99e-89	266
TRINITY_DN3649_c0_g1_i1	CbA_TRINITY_DN19462_c0_g1_i1_g.18654_m.18654	100	240	0	0	183	902	1	240	7.94e-167	465
TRINITY_DN3649_c0_g1_i11	CbA_TRINITY_DN19462_c0_g1_i1_g.18654_m.18654	81.818	242	39	2	281	997	1	240	5.12e-124	362
TRINITY_DN3649_c0_g1_i12	CbA_TRINITY_DN15393_c0_g1_i1_g.13138_m.13138	94.697	132	7	0	1361	1756	78	209	1.01e-51	178
TRINITY_DN3649_c0_g1_i3	CbA_TRINITY_DN19462_c0_g1_i1_g.18654_m.18654	99.048	105	1	0	238	552	1	105	4.45e-94	228
TRINITY_DN3649_c0_g1_i4	CbA_TRINITY_DN19462_c0_g1_i1_g.18654_m.18654	89.179	268	1	1	235	1038	1	240	2.6e-161	453
TRINITY_DN3649_c0_g1_i5	CbA_TRINITY_DN19462_c0_g1_i1_g.18654_m.18654	100	240	0	0	235	954	1	240	1.56e-166	465
TRINITY_DN3649_c0_g1_i9	CbA_TRINITY_DN19462_c0_g1_i1_g.18654_m.18654	78.231	147	4	1	238	678	1	119	1.02e-74	234
TRINITY_DN3655_c0_g1_i2	CbA_TRINITY_DN18566_c0_g1_i2_g.22136_m.22136	100	31	0	0	109	201	202	232	5.87e-14	66.6
TRINITY_DN3655_c0_g1_i3	CbA_TRINITY_DN18566_c0_g1_i2_g.22136_m.22136	100	232	0	0	301	996	1	232	1.88e-158	446
TRINITY_DN3655_c0_g1_i7	CbA_TRINITY_DN18566_c0_g1_i2_g.22136_m.22136	98.969	97	1	0	301	591	1	97	5.48e-49	173
TRINITY_DN3655_c0_g1_i8	CbA_TRINITY_DN18566_c0_g1_i2_g.22136_m.22136	100	136	0	0	2339	2746	97	232	3.51e-86	276
TRINITY_DN3658_c0_g1_i1	CbA_TRINITY_DN13929_c0_g2_i2_g.8113_m.8113	100	168	0	0	1	504	41	208	3.22e-143	331
[truncated: 1,505 more rows]

## Sheet: S26B
Table S26B	Cardamine bellidifolia	All down-regulated DEGs blasted against the Alaskan transcriptome of Birkeland et al. 2020
Putative CbA homologs based on BLAST results
Similarity search information: GeneID = DEG ID (Trinity gene), BLAST_isoform = query ID (highest expressed isoform), ARABIDOPSIS_BLAST = Putative A. thaliana homolog, %IdenticalMatches = Percentage of identical matches, Lenght = Alignment lenght, Mismatches = Number of mismatches, GapOpen = Number of gap openings, qStart = Start of alignment in query, qEnd = End of alignment in query, Sstart = St…
Gene_isoform_ID	ARABIDOPSIS_BLAST	%IdenticalMatches	Lenght	Mismatches	GapOpen	qStart	qEnd	Sstart	Send	evalue	bitscore
TRINITY_DN10017_c0_g1_i1	CbA_TRINITY_DN4913_c0_g1_i1_g.3741_m.3741	100	142	0	0	233	658	1	142	2.39e-86	259
TRINITY_DN10025_c0_g1_i1	CbA_TRINITY_DN10571_c0_g1_i1_g.8883_m.8883	46.063	254	134	2	154	909	4	256	1.88e-76	234
TRINITY_DN10029_c0_g1_i1	CbA_TRINITY_DN18532_c0_g1_i4_g.22137_m.22137	85.811	148	21	0	606	1049	124	271	5.96e-82	253
TRINITY_DN10029_c0_g1_i2	CbA_TRINITY_DN18532_c0_g1_i4_g.22137_m.22137	95	60	3	0	107	286	212	271	1.85e-33	118
TRINITY_DN10029_c0_g1_i3	CbA_TRINITY_DN18532_c0_g1_i4_g.22137_m.22137	85.811	148	21	0	606	1049	124	271	2.41e-82	253
TRINITY_DN10029_c0_g1_i4	CbA_TRINITY_DN18532_c0_g1_i4_g.22137_m.22137	95.349	129	6	0	402	788	143	271	3.22e-119	249
TRINITY_DN10029_c0_g1_i5	CbA_TRINITY_DN18532_c0_g1_i4_g.22137_m.22137	95.349	129	6	0	402	788	143	271	3.6e-119	249
TRINITY_DN10030_c0_g1_i2	CbA_TRINITY_DN15814_c0_g1_i1_g.16731_m.16731	99.396	497	3	0	220	1710	5	501	0	977
TRINITY_DN1003_c0_g3_i2	CbA_TRINITY_DN18363_c0_g1_i1_g.24128_m.24128	98.953	191	2	0	119	691	1	191	9.72e-136	398
TRINITY_DN1003_c0_g3_i3	CbA_TRINITY_DN18363_c0_g1_i1_g.24128_m.24128	99.743	389	1	0	119	1285	1	389	0	756
TRINITY_DN1003_c0_g3_i4	CbA_TRINITY_DN18363_c0_g1_i1_g.24128_m.24128	99.206	126	1	0	444	821	264	389	5.31e-82	253
TRINITY_DN1003_c0_g3_i5	CbA_TRINITY_DN18363_c0_g1_i1_g.24128_m.24128	95.513	156	7	0	220	687	234	389	1.39e-100	298
TRINITY_DN10070_c0_g1_i1	CbA_TRINITY_DN21509_c1_g1_i1_g.6729_m.6729	100	122	0	0	228	593	1	122	9.19e-86	251
TRINITY_DN10107_c0_g1_i3	CbA_TRINITY_DN6594_c0_g1_i1_g.4436_m.4436	80.738	244	38	5	468	1184	1	240	9.65e-127	368
TRINITY_DN10120_c0_g1_i1	CbA_TRINITY_DN24305_c0_g1_i1_g.5064_m.5064	100	95	0	0	935	1219	9	103	8.7e-67	211
TRINITY_DN10125_c0_g2_i1	CbA_TRINITY_DN15444_c0_g1_i4_g.3539_m.3539	99.736	757	2	0	292	2562	1	757	0	1300
TRINITY_DN10146_c0_g1_i2	CbA_TRINITY_DN18956_c0_g1_i1_g.23137_m.23137	55.892	297	127	2	561	1448	95	388	3.55e-117	353
TRINITY_DN10158_c0_g1_i1	CbA_TRINITY_DN20661_c0_g2_i1_g.19808_m.19808	95.364	604	0	1	380	2191	1	576	0	1141
TRINITY_DN10158_c0_g1_i2	CbA_TRINITY_DN20661_c0_g2_i1_g.19808_m.19808	100	576	0	0	380	2107	1	576	0	1152
TRINITY_DN10159_c0_g1_i1	CbA_TRINITY_DN8697_c0_g1_i1_g.24994_m.24994	99.31	145	1	0	283	717	27	171	4.72e-68	164
TRINITY_DN10159_c0_g1_i2	CbA_TRINITY_DN8697_c0_g1_i1_g.24994_m.24994	99.317	293	2	0	56	934	1	293	2.07e-88	269
TRINITY_DN1016_c0_g1_i10	CbA_TRINITY_DN19632_c0_g1_i6_g.11591_m.11591	100	319	0	0	731	1687	1	319	0	605
TRINITY_DN1016_c0_g1_i11	CbA_TRINITY_DN19632_c0_g1_i6_g.11591_m.11591	100	319	0	0	731	1687	1	319	0	605
TRINITY_DN1016_c0_g1_i14	CbA_TRINITY_DN19632_c0_g1_i6_g.11591_m.11591	100	254	0	0	914	1675	1	254	4.39e-165	471
TRINITY_DN1016_c0_g1_i15	CbA_TRINITY_DN19632_c0_g1_i6_g.11591_m.11591	100	319	0	0	865	1821	1	319	0	606
TRINITY_DN1016_c0_g1_i16	CbA_TRINITY_DN19632_c0_g1_i6_g.11591_m.11591	100	254	0	0	731	1492	1	254	1.83e-167	471
TRINITY_DN1016_c0_g1_i18	CbA_TRINITY_DN19632_c0_g1_i6_g.11591_m.11591	100	254	0	0	729	1490	1	254	2.28e-166	472
TRINITY_DN1016_c0_g1_i21	CbA_TRINITY_DN19632_c0_g1_i6_g.11591_m.11591	100	319	0	0	826	1782	1	319	0	605
TRINITY_DN1016_c0_g1_i26	CbA_TRINITY_DN19632_c0_g1_i6_g.11591_m.11591	100	254	0	0	828	1589	1	254	1.6e-165	471
TRINITY_DN1016_c0_g1_i4	CbA_TRINITY_DN19632_c0_g1_i6_g.11591_m.11591	100	319	0	0	825	1781	1	319	0	605
TRINITY_DN10182_c0_g1_i2	CbA_TRINITY_DN24803_c0_g1_i1_g.26966_m.26966	100	165	0	0	129	623	1	165	2.3e-105	303
TRINITY_DN10193_c0_g1_i1	CbA_TRINITY_DN16010_c0_g1_i3_g.5838_m.5838	100	302	0	0	141	1046	9	310	0	612
TRINITY_DN101_c0_g1_i1	CbA_TRINITY_DN7258_c0_g2_i1_g.25562_m.25562	100	83	0	0	433	185	59	141	3.79e-43	150
TRINITY_DN10222_c0_g1_i1	CbA_TRINITY_DN18115_c0_g1_i2_g.12117_m.12117	54.472	123	26	1	645	277	1	93	1.14e-39	141
TRINITY_DN10222_c0_g1_i2	CbA_TRINITY_DN18115_c0_g1_i2_g.12117_m.12117	54.472	123	26	1	826	458	1	93	2.69e-39	141
TRINITY_DN10222_c0_g2_i1	CbA_TRINITY_DN18115_c0_g1_i2_g.12117_m.12117	71.264	87	25	0	294	554	1	87	6.98e-41	147
TRINITY_DN10222_c0_g2_i4	CbA_TRINITY_DN14618_c0_g1_i2_g.3292_m.3292	93.75	32	1	1	605	700	96	126	1.39e-11	60.8
TRINITY_DN10222_c0_g2_i5	CbA_TRINITY_DN18115_c0_g1_i2_g.12117_m.12117	71.264	87	25	0	294	554	1	87	1.19e-39	146
TRINITY_DN10222_c0_g2_i6	CbA_TRINITY_DN18115_c0_g1_i2_g.12117_m.12117	69.663	89	27	0	469	735	1	89	2.3e-40	145
TRINITY_DN10222_c0_g2_i7	CbA_TRINITY_DN18115_c0_g1_i2_g.12117_m.12117	52.991	117	25	1	294	644	1	87	2.31e-34	131
TRINITY_DN10233_c0_g4_i1	CbA_TRINITY_DN20729_c0_g1_i1_g.30974_m.30974	71.91	267	62	3	229	993	1	266	1.51e-128	370
TRINITY_DN10293_c0_g1_i4	CbA_TRINITY_DN16415_c0_g1_i1_g.34260_m.34260	37.069	116	32	1	474	698	2	117	2.4e-16	73.2
TRINITY_DN10294_c0_g1_i2	CbA_TRINITY_DN11809_c0_g2_i2_g.6176_m.6176	54.405	454	196	3	117	1478	56	498	0	530
TRINITY_DN10335_c1_g1_i1	CbA_TRINITY_DN17227_c0_g1_i3_g.35384_m.35384	100	154	0	0	563	1024	1	154	4.68e-81	243
TRINITY_DN10335_c1_g1_i2	CbA_TRINITY_DN17227_c0_g1_i3_g.35384_m.35384	100	154	0	0	278	739	1	154	7.29e-82	246
TRINITY_DN10335_c1_g1_i3	CbA_TRINITY_DN17227_c0_g1_i3_g.35384_m.35384	100	179	0	0	278	814	1	179	8.08e-101	293
TRINITY_DN10335_c1_g1_i4	CbA_TRINITY_DN17227_c0_g1_i3_g.35384_m.35384	100	179	0	0	957	1493	1	179	9.26e-98	293
TRINITY_DN10337_c0_g1_i1	CbA_TRINITY_DN9759_c0_g1_i1_g.20825_m.20825	98.985	394	4	0	313	1494	1	394	0	660
TRINITY_DN10358_c0_g2_i1	CbA_TRINITY_DN15886_c0_g1_i3_g.16709_m.16709	62.54	315	116	2	404	1348	22	334	9.16e-145	419
TRINITY_DN10361_c0_g1_i1	CbA_TRINITY_DN13941_c0_g1_i1_g.8050_m.8050	49.6	125	62	1	360	734	138	261	2.63e-29	113
TRINITY_DN1045_c0_g2_i1	CbA_TRINITY_DN20627_c0_g5_i1_g.19841_m.19841	80	40	8	0	264	383	245	284	1.26e-14	67.8
TRINITY_DN1046_c0_g1_i1	CbA_TRINITY_DN11319_c0_g1_i1_g.11138_m.11138	97.458	236	6	0	313	1020	1	236	5.24e-160	456
TRINITY_DN1046_c0_g1_i3	CbA_TRINITY_DN11319_c0_g1_i1_g.11138_m.11138	86	150	11	1	1191	1640	125	264	1.97e-71	232
TRINITY_DN1046_c0_g1_i5	CbA_TRINITY_DN11319_c0_g1_i1_g.11138_m.11138	98.485	264	4	0	313	1104	1	264	0	517
TRINITY_DN1050_c0_g2_i2	CbA_TRINITY_DN12228_c0_g1_i1_g.33398_m.33398	96.382	304	11	0	387	1298	11	314	0	592
TRINITY_DN10524_c0_g1_i1	CbA_TRINITY_DN14465_c0_g2_i2_g.10685_m.10685	59.036	83	0	1	554	802	115	163	3.53e-21	87
TRINITY_DN1057_c0_g1_i5	CbA_TRINITY_DN402_c0_g1_i1_g.2785_m.2785	57.143	56	24	0	426	593	17	72	6.74e-18	77.8
TRINITY_DN1057_c0_g2_i1	CbA_TRINITY_DN21385_c0_g2_i1_g.12371_m.12371	97.487	796	18	2	235	2616	11	806	0	1493
TRINITY_DN1057_c0_g2_i2	CbA_TRINITY_DN21385_c0_g2_i1_g.12371_m.12371	99.384	812	4	1	235	2667	11	822	0	1564
TRINITY_DN1057_c6_g1_i1	CbA_TRINITY_DN11510_c0_g1_i1_g.616_m.616	100	152	0	0	22	477	3	154	1.12e-103	299
TRINITY_DN1057_c7_g1_i2	CbA_TRINITY_DN11510_c0_g1_i1_g.616_m.616	99.505	202	1	0	3	608	141	342	1.83e-129	371
TRINITY_DN10624_c0_g4_i1	CbA_TRINITY_DN19893_c0_g1_i4_g.29982_m.29982	68.812	202	62	1	676	1278	3	204	5.45e-98	300
TRINITY_DN10625_c0_g1_i1	CbA_TRINITY_DN17148_c0_g1_i1_g.31962_m.31962	36.253	491	288	7	153	1571	30	513	1.47e-101	316
TRINITY_DN10628_c0_g2_i1	CbA_TRINITY_DN14791_c0_g2_i1_g.34109_m.34109	46.043	139	50	4	997	620	127	253	2.08e-29	112
TRINITY_DN1064_c1_g1_i5	CbA_TRINITY_DN9736_c0_g2_i1_g.20806_m.20806	100	245	0	0	2315	3049	1	245	5.37e-158	465
TRINITY_DN10696_c0_g1_i2	CbA_TRINITY_DN10435_c0_g1_i2_g.9225_m.9225	100	209	0	0	296	922	17	225	6.72e-153	429
TRINITY_DN10714_c0_g2_i1	CbA_TRINITY_DN21103_c1_g1_i5_g.1533_m.1533	99.773	440	1	0	1146	2465	4	443	0	717
TRINITY_DN10714_c0_g2_i2	CbA_TRINITY_DN21103_c1_g1_i5_g.1533_m.1533	99.773	440	1	0	1203	2522	4	443	0	717
TRINITY_DN10714_c0_g2_i4	CbA_TRINITY_DN21103_c1_g1_i5_g.1533_m.1533	99.773	440	1	0	1222	2541	4	443	0	717
TRINITY_DN10755_c0_g1_i1	CbA_TRINITY_DN21088_c0_g3_i2_g.4582_m.4582	87.805	82	10	0	3	248	605	686	1.37e-38	129
TRINITY_DN1075_c1_g1_i1	CbA_TRINITY_DN4584_c0_g1_i1_g.3880_m.3880	100	151	0	0	1079	1531	1	151	7.51e-107	317
TRINITY_DN10761_c0_g3_i1	CbA_TRINITY_DN15726_c0_g1_i2_g.4027_m.4027	100	270	0	0	2	811	8	277	0	570
TRINITY_DN10769_c0_g2_i3	CbA_TRINITY_DN16709_c0_g1_i1_g.7331_m.7331	74.576	59	15	0	492	668	270	328	2.69e-19	86.7
TRINITY_DN10769_c0_g2_i4	CbA_TRINITY_DN13299_c0_g1_i1_g.25968_m.25968	100	499	0	0	498	1994	1	499	0	998
TRINITY_DN1078_c0_g1_i1	CbA_TRINITY_DN20268_c0_g1_i6_g.16104_m.16104	99.138	232	2	0	1	696	139	370	4.53e-152	434
TRINITY_DN1078_c0_g1_i2	CbA_TRINITY_DN20268_c0_g1_i6_g.16104_m.16104	90.65	246	9	1	1	738	139	370	1.16e-142	410
TRINITY_DN1078_c0_g1_i4	CbA_TRINITY_DN20268_c0_g1_i6_g.16104_m.16104	99.324	148	1	0	309	752	223	370	1.13e-111	259
TRINITY_DN1078_c0_g1_i5	CbA_TRINITY_DN20268_c0_g1_i6_g.16104_m.16104	94.397	232	1	1	1	660	139	370	1.68e-139	402
TRINITY_DN1078_c0_g1_i7	CbA_TRINITY_DN20268_c0_g1_i6_g.16104_m.16104	94.397	232	1	1	1	660	139	370	1.09e-139	402
TRINITY_DN1078_c0_g1_i8	CbA_TRINITY_DN20268_c0_g1_i6_g.16104_m.16104	99.324	148	1	0	576	1019	223	370	2.15e-82	259
TRINITY_DN10790_c0_g1_i1	CbA_TRINITY_DN6210_c0_g1_i1_g.21775_m.21775	99.559	227	1	0	153	833	1	227	2.54e-153	431
TRINITY_DN1080_c0_g1_i1	CbA_TRINITY_DN13936_c0_g1_i3_g.8033_m.8033	74.306	144	0	1	135	566	263	369	1.25e-60	196
TRINITY_DN1080_c0_g1_i10	CbA_TRINITY_DN13936_c0_g1_i3_g.8033_m.8033	90.887	406	0	1	111	1328	1	369	0	709
TRINITY_DN1080_c0_g1_i5	CbA_TRINITY_DN13936_c0_g1_i3_g.8033_m.8033	100	369	0	0	111	1217	1	369	0	728
TRINITY_DN1080_c0_g1_i6	CbA_TRINITY_DN13936_c0_g1_i3_g.8033_m.8033	88.254	315	0	1	466	1410	92	369	0	519
TRINITY_DN1080_c0_g1_i7	CbA_TRINITY_DN13936_c0_g1_i3_g.8033_m.8033	100	278	0	0	466	1299	92	369	0	538
TRINITY_DN10820_c0_g1_i1	CbA_TRINITY_DN17973_c0_g2_i1_g.17852_m.17852	72.115	104	1	1	1972	1661	1	76	6.59e-104	137
TRINITY_DN10820_c0_g1_i5	CbA_TRINITY_DN17973_c0_g2_i1_g.17852_m.17852	72.115	104	1	1	1890	1579	1	76	6.4e-104	137
TRINITY_DN10880_c0_g1_i2	CbA_TRINITY_DN10932_c0_g2_i1_g.27413_m.27413	98.913	276	3	0	625	1452	1	276	0	549
TRINITY_DN10882_c0_g3_i1	CbA_TRINITY_DN15563_c0_g2_i3_g.25718_m.25718	71.875	96	27	0	444	731	398	493	1.11e-32	126
TRINITY_DN10896_c1_g3_i3	CbA_TRINITY_DN16771_c0_g2_i3_g.7134_m.7134	56.855	248	95	4	75	782	2	249	1.73e-78	246
TRINITY_DN10910_c0_g1_i1	CbA_TRINITY_DN24608_c0_g1_i1_g.34434_m.34434	100	152	0	0	5	460	2	153	1.8e-106	308
TRINITY_DN10910_c0_g1_i2	CbA_TRINITY_DN8612_c0_g1_i1_g.24989_m.24989	100	260	0	0	65	844	1	260	0	538
TRINITY_DN10925_c0_g1_i1	CbA_TRINITY_DN19820_c0_g2_i2_g.29897_m.29897	99.617	784	3	0	213	2564	1	784	0	1569
TRINITY_DN10936_c0_g2_i1	CbA_TRINITY_DN8267_c0_g1_i1_g.33758_m.33758	53.023	215	96	3	202	831	1	215	8.08e-76	230
TRINITY_DN10994_c1_g2_i1	CbA_TRINITY_DN23989_c0_g1_i1_g.4265_m.4265	71.963	107	30	0	65	385	8	114	1e-52	168
TRINITY_DN11014_c0_g1_i1	CbA_TRINITY_DN16206_c0_g1_i1_g.20321_m.20321	37.536	349	210	6	122	1162	1	343	2.95e-70	225
TRINITY_DN1103_c0_g2_i1	CbA_TRINITY_DN19522_c0_g2_i3_g.2413_m.2413	52.396	1231	342	42	448	3939	1	1054	0	944
TRINITY_DN110_c0_g1_i1	CbA_TRINITY_DN11328_c0_g2_i1_g.11183_m.11183	75.472	53	6	1	771	908	134	186	5.19e-18	81.3
TRINITY_DN110_c0_g1_i4	CbA_TRINITY_DN11328_c0_g1_i1_g.11182_m.11182	75.862	58	7	1	1545	1697	77	134	3.15e-20	91.3
TRINITY_DN110_c0_g1_i5	CbA_TRINITY_DN11328_c0_g2_i1_g.11183_m.11183	75	52	6	1	771	905	135	186	1.67e-17	79.3
TRINITY_DN110_c0_g1_i6	CbA_TRINITY_DN11328_c0_g1_i1_g.11182_m.11182	75.862	58	7	1	1556	1708	77	134	3.18e-20	91.3
TRINITY_DN11110_c0_g1_i1	CbA_TRINITY_DN19447_c0_g1_i2_g.18616_m.18616	77.174	92	21	0	386	111	453	544	3.31e-44	153
TRINITY_DN11147_c0_g1_i1	CbA_TRINITY_DN23395_c0_g1_i1_g.28315_m.28315	100	179	0	0	929	1465	1	179	6.09e-99	296
TRINITY_DN11160_c0_g1_i1	CbA_TRINITY_DN9975_c0_g1_i1_g.29306_m.29306	100	791	0	0	273	2645	15	805	0	1587
TRINITY_DN11160_c0_g1_i2	CbA_TRINITY_DN9975_c0_g1_i1_g.29306_m.29306	99.876	805	1	0	351	2765	1	805	0	1615
TRINITY_DN11167_c0_g1_i1	CbA_TRINITY_DN9777_c0_g2_i1_g.20882_m.20882	100	500	0	0	2180	3679	1	500	0	1033
TRINITY_DN11168_c0_g1_i1	CbA_TRINITY_DN8346_c0_g1_i1_g.28747_m.28747	99.515	206	1	0	614	1231	1	206	3.47e-139	399
TRINITY_DN11176_c0_g2_i1	CbA_TRINITY_DN15192_c0_g1_i1_g.27220_m.27220	99.401	167	1	0	209	709	1	167	1.23e-105	313
TRINITY_DN1117_c0_g2_i1	CbA_TRINITY_DN16128_c0_g2_i1_g.12960_m.12960	92.308	377	25	1	124	1242	23	399	0	677
TRINITY_DN11185_c0_g1_i1	CbA_TRINITY_DN16464_c0_g2_i1_g.34318_m.34318	97.802	91	2	0	238	510	5	95	1.07e-60	184
TRINITY_DN11203_c0_g1_i2	CbA_TRINITY_DN18981_c0_g3_i1_g.23147_m.23147	100	755	0	0	1749	4013	1	755	0	1558
TRINITY_DN1121_c1_g1_i1	CbA_TRINITY_DN13689_c0_g1_i3_g.22563_m.22563	99.585	241	1	0	1	723	6	246	7.76e-163	452
TRINITY_DN1121_c1_g1_i2	CbA_TRINITY_DN13689_c0_g1_i3_g.22563_m.22563	99.115	226	2	0	104	781	21	246	6.12e-150	420
TRINITY_DN11227_c1_g3_i1	CbA_TRINITY_DN9871_c0_g1_i2_g.16865_m.16865	45.455	99	43	2	292	567	3	97	6.81e-17	73.6
TRINITY_DN11249_c0_g1_i1	CbA_TRINITY_DN19425_c0_g1_i1_g.18596_m.18596	100	231	0	0	45	737	19	249	1.01e-157	443
TRINITY_DN11257_c0_g2_i1	CbA_TRINITY_DN2611_c0_g1_i1_g.26120_m.26120	99.505	202	1	0	1915	2520	1	202	1.15e-139	412
TRINITY_DN11265_c0_g1_i2	CbA_TRINITY_DN11076_c0_g1_i1_g.17983_m.17983	100	287	0	0	250	1110	1	287	0	526
TRINITY_DN11271_c0_g1_i3	CbA_TRINITY_DN27200_c0_g1_i1_g.26877_m.26877	99.286	280	2	0	957	1796	1	280	0	525
TRINITY_DN11278_c0_g3_i1	CbA_TRINITY_DN24104_c0_g1_i1_g.21353_m.21353	36.634	202	107	3	699	1247	1	200	5.22e-36	132
TRINITY_DN11288_c0_g1_i1	CbA_TRINITY_DN5875_c0_g2_i1_g.5655_m.5655	99.394	165	1	0	120	614	30	194	5.45e-78	233
TRINITY_DN11291_c0_g1_i1	CbA_TRINITY_DN21249_c0_g6_i1_g.14893_m.14893	75.862	203	47	1	611	1219	99	299	1.34e-112	335
TRINITY_DN11403_c0_g1_i3	CbA_TRINITY_DN2653_c0_g1_i1_g.26164_m.26164	96.774	31	1	0	421	513	28	58	1.73e-13	62.4
TRINITY_DN11405_c0_g1_i1	CbA_TRINITY_DN10494_c0_g1_i1_g.9301_m.9301	96.852	413	12	1	65	1300	1	413	0	698
TRINITY_DN11454_c0_g1_i2	CbA_TRINITY_DN7323_c0_g2_i1_g.17596_m.17596	100	186	0	0	582	1139	10	195	1.08e-119	354
TRINITY_DN11470_c0_g1_i1	CbA_TRINITY_DN1428_c0_g1_i1_g.14234_m.14234	98.165	109	2	0	276	602	1	109	3.47e-74	218
TRINITY_DN11498_c0_g1_i1	CbA_TRINITY_DN20989_c0_g1_i2_g.10914_m.10914	51.485	101	4	1	2	304	5	60	4.01e-22	92.8
TRINITY_DN114_c1_g2_i1	CbA_TRINITY_DN8064_c0_g1_i1_g.19051_m.19051	99.487	195	1	0	943	1527	1	195	2.39e-128	374
TRINITY_DN1153_c0_g1_i1	CbA_TRINITY_DN19183_c0_g2_i1_g.24972_m.24972	98.554	484	7	0	316	1767	3	486	0	860
TRINITY_DN1153_c0_g1_i2	CbA_TRINITY_DN19183_c0_g2_i1_g.24972_m.24972	98.017	353	7	0	316	1374	3	355	0	620
TRINITY_DN1153_c0_g1_i4	CbA_TRINITY_DN19183_c0_g2_i1_g.24972_m.24972	100	58	0	0	786	959	429	486	1.07e-30	121
TRINITY_DN11551_c0_g1_i5	CbA_TRINITY_DN20605_c1_g1_i4_g.20005_m.20005	83.784	37	6	0	216	326	149	185	2.62e-14	70.5
TRINITY_DN11553_c0_g1_i1	CbA_TRINITY_DN26832_c0_g1_i1_g.21074_m.21074	100	132	0	0	765	1160	1	132	1.23e-91	276
TRINITY_DN11553_c0_g1_i4	CbA_TRINITY_DN9124_c0_g2_i1_g.4190_m.4190	99.27	137	1	0	747	1157	1	137	5.81e-93	281
TRINITY_DN1155_c0_g1_i1	CbA_TRINITY_DN19661_c0_g2_i2_g.11642_m.11642	100	338	0	0	81	1094	14	351	0	634
TRINITY_DN1155_c0_g1_i2	CbA_TRINITY_DN19661_c0_g2_i2_g.11642_m.11642	100	338	0	0	81	1094	14	351	0	634
TRINITY_DN1155_c0_g1_i3	CbA_TRINITY_DN19661_c0_g2_i2_g.11642_m.11642	99.761	419	1	0	81	1337	14	432	0	799
TRINITY_DN1155_c0_g1_i5	CbA_TRINITY_DN19661_c0_g2_i2_g.11642_m.11642	99.739	383	1	0	265	1413	50	432	0	762
TRINITY_DN1155_c0_g1_i7	CbA_TRINITY_DN19661_c0_g2_i2_g.11642_m.11642	99.239	394	3	0	81	1262	14	407	0	747
TRINITY_DN11563_c0_g3_i1	CbA_TRINITY_DN20442_c0_g1_i4_g.27954_m.27954	51.589	818	320	11	2578	170	49	805	0	791
TRINITY_DN1158_c2_g1_i6	CbA_TRINITY_DN27234_c0_g1_i1_g.26842_m.26842	99.451	182	1	0	1707	2252	1	182	9.23e-117	353
TRINITY_DN1163_c0_g3_i1	CbA_TRINITY_DN19229_c0_g2_i1_g.20553_m.20553	100	493	0	0	183	1661	1	493	0	991
TRINITY_DN1166_c0_g1_i1	CbA_TRINITY_DN12476_c0_g1_i1_g.17519_m.17519	100	527	0	0	1336	2916	3	529	0	1094
TRINITY_DN11720_c0_g1_i1	CbA_TRINITY_DN20230_c0_g3_i3_g.15971_m.15971	100	337	0	0	370	1380	17	353	0	610
TRINITY_DN11723_c0_g1_i1	CbA_TRINITY_DN16222_c0_g2_i1_g.20381_m.20381	99.213	508	4	0	107	1630	22	529	0	994
TRINITY_DN11729_c0_g1_i1	CbA_TRINITY_DN14989_c0_g2_i1_g.9715_m.9715	64.561	285	86	3	809	1618	2	286	7.71e-108	327
TRINITY_DN1172_c0_g1_i1	CbA_TRINITY_DN19539_c0_g1_i1_g.2380_m.2380	99.485	194	1	0	159	740	1	194	4.89e-172	400
TRINITY_DN1172_c0_g1_i2	CbA_TRINITY_DN19539_c0_g1_i1_g.2380_m.2380	99.74	385	1	0	159	1313	1	385	0	789
TRINITY_DN1172_c0_g1_i3	CbA_TRINITY_DN19539_c0_g1_i1_g.2380_m.2380	99.485	194	1	0	159	740	1	194	0	400
TRINITY_DN1172_c0_g1_i4	CbA_TRINITY_DN19539_c0_g1_i1_g.2380_m.2380	69.697	99	30	0	428	724	121	219	5.87e-73	152
TRINITY_DN11804_c0_g1_i3	CbA_TRINITY_DN1780_c0_g2_i1_g.3095_m.3095	98.322	298	5	0	22	915	1	298	0	608
TRINITY_DN11806_c0_g1_i1	CbA_TRINITY_DN15465_c0_g2_i1_g.3577_m.3577	61.972	142	51	2	101	523	22	161	6.46e-50	160
TRINITY_DN11876_c0_g1_i1	CbA_TRINITY_DN19147_c0_g1_i3_g.24811_m.24811	100	409	0	0	155	1381	1	409	0	809
TRINITY_DN11995_c0_g1_i2	CbA_TRINITY_DN16324_c0_g1_i1_g.2354_m.2354	99.723	361	1	0	1776	2858	3	363	0	714
TRINITY_DN11998_c0_g1_i1	CbA_TRINITY_DN20492_c2_g2_i1_g.27737_m.27737	47.685	216	91	3	173	760	1	214	8.99e-42	152
TRINITY_DN12001_c0_g1_i1	CbA_TRINITY_DN11013_c0_g1_i1_g.17954_m.17954	100	149	0	0	472	918	1	149	7.01e-89	263
TRINITY_DN12001_c0_g1_i2	CbA_TRINITY_DN11013_c0_g1_i1_g.17954_m.17954	100	74	0	0	920	1141	76	149	1.23e-43	149
TRINITY_DN12031_c0_g1_i1	CbA_TRINITY_DN17742_c0_g3_i1_g.10584_m.10584	99.724	362	1	0	138	1223	1	362	0	738
TRINITY_DN12046_c0_g1_i1	CbA_TRINITY_DN27294_c0_g1_i1_g.26885_m.26885	44.366	142	67	4	198	614	22	154	7.81e-32	114
TRINITY_DN12046_c0_g1_i3	CbA_TRINITY_DN27158_c0_g1_i1_g.27023_m.27023	100	102	0	0	471	776	1	102	6.69e-71	216
TRINITY_DN12061_c0_g1_i1	CbA_TRINITY_DN11568_c0_g2_i1_g.651_m.651	60	215	86	0	686	1330	2	216	2.07e-93	284
TRINITY_DN120_c0_g2_i2	CbA_TRINITY_DN19428_c0_g6_i1_g.18691_m.18691	100	269	0	0	719	1525	23	291	0	568
TRINITY_DN1211_c4_g1_i2	CbA_TRINITY_DN5190_c0_g1_i1_g.28015_m.28015	98.734	158	1	1	772	302	57	214	1.52e-89	254
TRINITY_DN12129_c0_g1_i3	CbA_TRINITY_DN18422_c0_g1_i10_g.32672_m.32672	98.529	136	2	0	75	482	5	140	4.22e-84	254
TRINITY_DN12129_c0_g1_i5	CbA_TRINITY_DN18422_c0_g1_i10_g.32672_m.32672	98.571	140	2	0	107	526	1	140	1.28e-86	261
TRINITY_DN12217_c0_g1_i2	CbA_TRINITY_DN20459_c0_g1_i1_g.27802_m.27802	98.895	362	3	1	204	1286	8	369	0	668
TRINITY_DN12217_c0_g1_i3	CbA_TRINITY_DN20459_c0_g1_i1_g.27802_m.27802	90	80	7	1	204	440	8	87	2.59e-25	99.4
TRINITY_DN12226_c0_g1_i1	CbA_TRINITY_DN15891_c0_g1_i1_g.16757_m.16757	99.647	283	1	0	2	850	6	288	1.59e-173	491
TRINITY_DN1223_c2_g1_i1	CbA_TRINITY_DN11432_c0_g2_i1_g.15661_m.15661	99.586	483	2	0	445	1893	1	483	0	916
TRINITY_DN12281_c0_g1_i1	CbA_TRINITY_DN20663_c0_g2_i1_g.20013_m.20013	99.693	976	3	0	400	3327	1	976	0	1887
TRINITY_DN12357_c0_g1_i1	CbA_TRINITY_DN21173_c4_g8_i1_g.1703_m.1703	73.367	199	1	2	905	309	618	764	6.48e-67	225
TRINITY_DN12382_c0_g1_i2	CbA_TRINITY_DN8350_c0_g1_i1_g.28791_m.28791	99.558	678	3	0	426	2459	1	678	0	1373
TRINITY_DN12393_c0_g2_i1	CbA_TRINITY_DN3585_c0_g1_i1_g.12617_m.12617	98.837	86	1	0	369	626	48	133	2.36e-55	178
TRINITY_DN12393_c0_g3_i3	CbA_TRINITY_DN2324_c0_g1_i2_g.24548_m.24548	76.25	80	19	0	247	486	1	80	5.67e-48	126
TRINITY_DN12393_c0_g3_i4	CbA_TRINITY_DN2324_c0_g1_i2_g.24548_m.24548	76.25	80	19	0	247	486	1	80	5.21e-48	126
TRINITY_DN12433_c0_g1_i1	CbA_TRINITY_DN17780_c0_g1_i3_g.10478_m.10478	70.492	61	17	1	180	362	48	107	1.19e-20	81.3
TRINITY_DN1246_c0_g1_i2	CbA_TRINITY_DN17313_c0_g1_i3_g.5695_m.5695	99.659	293	1	0	111	989	1	293	0	605
TRINITY_DN1246_c0_g1_i3	CbA_TRINITY_DN17313_c0_g1_i3_g.5695_m.5695	99.267	273	2	0	111	929	1	273	0	565
TRINITY_DN12470_c0_g1_i1	CbA_TRINITY_DN25557_c0_g1_i1_g.28252_m.28252	87.387	111	14	0	97	429	14	124	3.64e-69	204
TRINITY_DN1252_c0_g1_i1	CbA_TRINITY_DN14256_c0_g1_i1_g.23545_m.23545	98.425	254	4	0	122	883	1	254	0	520
TRINITY_DN1252_c0_g2_i1	CbA_TRINITY_DN14256_c0_g2_i1_g.23547_m.23547	96.679	271	8	1	57	869	2	271	0	547
TRINITY_DN12559_c0_g1_i2	CbA_TRINITY_DN4597_c0_g2_i1_g.3840_m.3840	99.588	243	1	0	153	881	1	243	2.2e-157	441
TRINITY_DN12560_c3_g1_i1	CbA_TRINITY_DN24957_c0_g1_i1_g.22983_m.22983	100	129	0	0	1	387	1	129	1.27e-75	222
TRINITY_DN12564_c0_g2_i2	CbA_TRINITY_DN15791_c0_g1_i1_g.3978_m.3978	100	79	0	0	1225	989	319	397	8.83e-39	143
TRINITY_DN12564_c0_g2_i3	CbA_TRINITY_DN15791_c0_g1_i1_g.3978_m.3978	100	79	0	0	1213	977	319	397	8.13e-39	143
TRINITY_DN12569_c0_g2_i1	CbA_TRINITY_DN18977_c0_g2_i2_g.23156_m.23156	87.192	203	22	1	668	60	5	203	5.67e-130	367
TRINITY_DN12571_c0_g1_i1	CbA_TRINITY_DN15033_c0_g1_i1_g.7390_m.7390	100	461	0	0	547	1929	6	466	0	946
TRINITY_DN1257_c0_g2_i7	CbA_TRINITY_DN18081_c0_g1_i1_g.28903_m.28903	100	216	0	0	1277	1924	1	216	1.6e-131	387
TRINITY_DN12589_c0_g2_i3	CbA_TRINITY_DN2075_c0_g1_i1_g.35034_m.35034	93.878	147	9	0	473	33	131	277	2.67e-97	281
TRINITY_DN1259_c0_g2_i2	CbA_TRINITY_DN26996_c0_g1_i1_g.31232_m.31232	72.84	81	22	0	103	345	13	93	1.69e-35	120
TRINITY_DN12605_c0_g1_i1	CbA_TRINITY_DN1767_c0_g1_i1_g.3065_m.3065	100	284	0	0	1099	1950	1	284	0	559
TRINITY_DN12647_c0_g1_i1	CbA_TRINITY_DN2834_c0_g1_i1_g.34224_m.34224	100	172	0	0	944	1459	1	172	8.98e-117	343
TRINITY_DN12647_c0_g1_i3	CbA_TRINITY_DN3036_c0_g1_i1_g.29601_m.29601	97.462	197	1	1	683	1261	1	197	6.47e-132	384
TRINITY_DN1267_c0_g1_i2	CbA_TRINITY_DN18646_c0_g1_i1_g.26727_m.26727	99.163	239	2	0	1968	2684	1	239	1.27e-155	459
TRINITY_DN1267_c0_g1_i3	CbA_TRINITY_DN18646_c0_g1_i1_g.26727_m.26727	96.552	174	6	0	2024	2545	91	264	2.52e-130	340
TRINITY_DN1268_c0_g5_i1	CbA_TRINITY_DN18804_c0_g9_i1_g.7790_m.7790	100	154	0	0	379	840	1	154	5.36e-104	321
TRINITY_DN1268_c0_g5_i3	CbA_TRINITY_DN18804_c0_g9_i1_g.7790_m.7790	100	257	0	0	379	1149	1	257	0	528
TRINITY_DN12735_c2_g1_i4	CbA_TRINITY_DN18200_c0_g1_i5_g.1924_m.1924	72	200	55	1	751	1350	3	201	1.46e-103	309
TRINITY_DN12735_c2_g1_i5	CbA_TRINITY_DN18200_c0_g1_i5_g.1924_m.1924	72	200	55	1	784	1383	3	201	2.87e-103	309
TRINITY_DN12745_c0_g1_i1	CbA_TRINITY_DN20626_c0_g14_i1_g.19863_m.19863	40.789	380	202	11	382	1497	169	533	2.4e-63	217
TRINITY_DN12747_c0_g1_i1	CbA_TRINITY_DN16889_c0_g1_i1_g.9017_m.9017	100	251	0	0	355	1107	1	251	4.07e-115	338
TRINITY_DN1277_c0_g1_i1	CbA_TRINITY_DN21521_c0_g2_i6_g.7033_m.7033	89.323	871	42	2	596	3160	13	848	0	1477
TRINITY_DN1277_c0_g1_i12	CbA_TRINITY_DN21521_c0_g2_i6_g.7033_m.7033	98.885	1076	12	0	596	3823	13	1088	0	2021
TRINITY_DN1277_c0_g1_i3	CbA_TRINITY_DN21521_c0_g2_i6_g.7033_m.7033	89.161	858	42	2	596	3121	13	835	0	1450
TRINITY_DN1277_c0_g1_i6	CbA_TRINITY_DN21521_c0_g2_i6_g.7033_m.7033	98.327	1076	18	0	596	3823	13	1088	0	2009
TRINITY_DN1277_c0_g1_i8	CbA_TRINITY_DN21521_c0_g2_i6_g.7033_m.7033	96.561	1076	21	1	596	3775	13	1088	0	1960
TRINITY_DN12800_c0_g1_i2	CbA_TRINITY_DN19163_c0_g2_i2_g.24943_m.24943	38.065	310	163	7	205	1095	142	435	1.18e-39	150
TRINITY_DN12855_c0_g1_i3	CbA_TRINITY_DN19618_c0_g2_i3_g.11621_m.11621	100	362	0	0	385	1470	6	367	0	626
TRINITY_DN12855_c0_g1_i5	CbA_TRINITY_DN19618_c0_g2_i3_g.11621_m.11621	100	360	0	0	236	1315	8	367	0	622
TRINITY_DN12894_c0_g1_i1	CbA_TRINITY_DN21571_c0_g4_i1_g.6719_m.6719	100	296	0	0	145	1032	1	296	0	611
TRINITY_DN12950_c0_g1_i1	CbA_TRINITY_DN15435_c0_g2_i1_g.3438_m.3438	100	495	0	0	1888	3372	2	496	0	916
TRINITY_DN12955_c1_g2_i1	CbA_TRINITY_DN15896_c0_g2_i5_g.16686_m.16686	31.33	466	267	15	2482	1169	24	464	5.4e-54	194
TRINITY_DN12975_c0_g1_i1	CbA_TRINITY_DN23509_c0_g1_i1_g.35644_m.35644	100	167	0	0	277	777	1	167	2.27e-83	249
TRINITY_DN12996_c0_g1_i2	CbA_TRINITY_DN2031_c0_g1_i1_g.35026_m.35026	99.379	161	1	0	918	1400	4	164	3.13e-94	283
TRINITY_DN13057_c0_g1_i1	CbA_TRINITY_DN8066_c0_g2_i5_g.19017_m.19017	99.563	229	1	0	117	803	18	246	3.86e-156	436
TRINITY_DN13057_c0_g1_i2	CbA_TRINITY_DN8066_c0_g2_i5_g.19017_m.19017	99.563	229	1	0	98	784	18	246	2.83e-156	436
TRINITY_DN13076_c0_g1_i2	CbA_TRINITY_DN14392_c0_g1_i1_g.29668_m.29668	100	32	0	0	313	218	18	49	2.04e-14	67.8
TRINITY_DN13083_c2_g1_i1	CbA_TRINITY_DN17386_c0_g1_i2_g.5735_m.5735	44.839	310	158	5	194	1093	52	358	9.1e-80	249
TRINITY_DN130_c0_g2_i1	CbA_TRINITY_DN20144_c0_g2_i3_g.18367_m.18367	83.178	214	33	1	278	919	1	211	4.49e-112	338
TRINITY_DN130_c0_g2_i10	CbA_TRINITY_DN20144_c0_g1_i1_g.18366_m.18366	98.913	184	2	0	1185	1736	73	256	5.1e-128	376
TRINITY_DN130_c0_g2_i7	CbA_TRINITY_DN20144_c0_g2_i3_g.18367_m.18367	86.533	349	44	1	278	1324	1	346	0	596
TRINITY_DN130_c0_g2_i8	CbA_TRINITY_DN20144_c0_g1_i1_g.18366_m.18366	99.184	245	2	0	532	1266	12	256	5.59e-180	503
TRINITY_DN13124_c0_g1_i1	CbA_TRINITY_DN19550_c0_g1_i1_g.2473_m.2473	95.364	302	3	2	233	1129	1	294	0	527
TRINITY_DN13144_c0_g2_i1	CbA_TRINITY_DN13210_c0_g1_i1_g.25907_m.25907	75.083	301	65	5	81	956	1	300	3.68e-159	449
TRINITY_DN1314_c0_g1_i1	CbA_TRINITY_DN14770_c0_g3_i1_g.34000_m.34000	99.662	296	1	0	1205	2092	1	296	0	609
TRINITY_DN13153_c0_g1_i1	CbA_TRINITY_DN11745_c0_g2_i1_g.34509_m.34509	100	135	0	0	117	521	1	135	8.22e-84	247
TRINITY_DN13166_c0_g2_i2	CbA_TRINITY_DN219_c0_g1_i1_g.34813_m.34813	100	511	0	0	407	1939	1	511	0	980
TRINITY_DN13176_c1_g1_i1	CbA_TRINITY_DN14404_c0_g1_i1_g.10645_m.10645	37.833	526	243	16	983	2446	18	497	4.64e-79	263
TRINITY_DN1319_c0_g1_i2	CbA_TRINITY_DN18518_c0_g2_i3_g.22313_m.22313	42.268	97	55	1	851	1138	7	103	8.7e-21	87
TRINITY_DN13218_c0_g1_i1	CbA_TRINITY_DN4151_c0_g1_i1_g.30098_m.30098	100	325	0	0	279	1253	25	349	0	652
TRINITY_DN1322_c0_g1_i1	CbA_TRINITY_DN15290_c0_g2_i2_g.11382_m.11382	98.305	177	3	0	1664	1134	3	179	7.74e-119	362
TRINITY_DN1322_c0_g1_i3	CbA_TRINITY_DN15290_c0_g2_i2_g.11382_m.11382	98.876	178	2	0	1594	1061	3	180	5.94e-119	361
TRINITY_DN1322_c0_g1_i5	CbA_TRINITY_DN3099_c0_g1_i1_g.29647_m.29647	100	45	0	0	136	2	269	313	4.34e-24	102
TRINITY_DN1322_c0_g1_i6	CbA_TRINITY_DN3099_c0_g1_i1_g.29647_m.29647	100	45	0	0	136	2	269	313	2.24e-24	102
TRINITY_DN13289_c0_g1_i2	CbA_TRINITY_DN20791_c0_g8_i3_g.30962_m.30962	64.264	333	109	3	1284	2273	272	597	1.08e-131	407
TRINITY_DN13298_c0_g1_i1	CbA_TRINITY_DN8954_c0_g1_i1_g.33471_m.33471	100	280	0	0	284	1123	1	280	0	525
TRINITY_DN1330_c0_g1_i1	CbA_TRINITY_DN4526_c0_g2_i1_g.3857_m.3857	78.205	468	95	3	156	1544	19	484	0	784
TRINITY_DN13311_c0_g5_i1	CbA_TRINITY_DN19073_c0_g2_i1_g.35234_m.35234	100	190	0	0	492	1061	1	190	1.64e-137	390
TRINITY_DN13323_c0_g2_i1	CbA_TRINITY_DN13759_c0_g1_i1_g.21489_m.21489	100	469	0	0	539	1945	1	469	0	773
TRINITY_DN13357_c0_g2_i1	CbA_TRINITY_DN14727_c0_g1_i1_g.34110_m.34110	62.406	266	68	9	123	887	6	250	3.01e-71	223
TRINITY_DN1338_c0_g1_i3	CbA_TRINITY_DN15102_c0_g2_i1_g.27208_m.27208	99.692	325	1	0	1030	2004	1	325	0	610
TRINITY_DN13411_c0_g1_i1	CbA_TRINITY_DN6694_c0_g1_i1_g.34779_m.34779	99.456	551	3	0	1554	3206	1	551	0	995
TRINITY_DN13434_c0_g1_i14	CbA_TRINITY_DN18272_c0_g1_i2_g.1927_m.1927	51.804	388	145	8	344	1468	7	365	6.03e-93	292
TRINITY_DN13434_c0_g1_i15	CbA_TRINITY_DN21131_c1_g2_i1_g.1670_m.1670	59.341	91	37	0	1017	1289	1	91	1.8e-24	103
TRINITY_DN13461_c0_g1_i1	CbA_TRINITY_DN21217_c1_g1_i1_g.15040_m.15040	100	58	0	0	747	920	65	122	2.23e-13	65.5
TRINITY_DN13485_c0_g1_i1	CbA_TRINITY_DN17798_c0_g1_i1_g.10577_m.10577	99.849	663	1	0	274	2262	19	681	0	1345
TRINITY_DN13492_c0_g1_i1	CbA_TRINITY_DN11401_c0_g1_i1_g.15727_m.15727	99.721	359	1	0	158	1234	1	359	0	735
TRINITY_DN13492_c0_g1_i2	CbA_TRINITY_DN11401_c0_g1_i1_g.15727_m.15727	92.391	92	7	0	161	436	2	93	1.18e-53	172
TRINITY_DN13499_c0_g2_i1	CbA_TRINITY_DN16643_c0_g3_i1_g.308_m.308	100	136	0	0	645	238	17	152	1.8e-70	213
TRINITY_DN13505_c0_g1_i1	CbA_TRINITY_DN12030_c0_g1_i1_g.24712_m.24712	100	166	0	0	232	729	1	166	3.56e-120	347
TRINITY_DN13519_c0_g1_i1	CbA_TRINITY_DN17372_c0_g1_i1_g.5671_m.5671	99.63	540	2	0	1147	2766	1	540	0	1085
TRINITY_DN13526_c0_g1_i3	CbA_TRINITY_DN11316_c0_g2_i1_g.11154_m.11154	99.541	218	1	0	162	815	1	218	1.38e-137	409
TRINITY_DN13545_c1_g1_i1	CbA_TRINITY_DN27289_c0_g1_i1_g.26881_m.26881	98.969	194	2	0	745	164	1	194	1.04e-100	295
TRINITY_DN13586_c0_g1_i1	CbA_TRINITY_DN21533_c0_g2_i1_g.7112_m.7112	99.22	513	4	0	205	1743	5	517	0	905
TRINITY_DN13586_c0_g1_i2	CbA_TRINITY_DN21533_c0_g2_i1_g.7112_m.7112	99.279	416	3	0	476	1723	102	517	0	784
TRINITY_DN13589_c0_g2_i3	CbA_TRINITY_DN783_c0_g2_i1_g.15822_m.15822	77.465	71	15	1	2	211	39	109	1.24e-30	107
TRINITY_DN13615_c0_g1_i2	CbA_TRINITY_DN2153_c0_g1_i1_g.13451_m.13451	98.404	188	3	0	1	564	3	190	1.21e-116	332
TRINITY_DN13615_c1_g1_i1	CbA_TRINITY_DN2153_c0_g1_i1_g.13451_m.13451	98.421	190	3	0	674	105	1	190	7.68e-119	337
TRINITY_DN13624_c0_g1_i2	CbA_TRINITY_DN10210_c0_g1_i1_g.13646_m.13646	100	177	0	0	487	1017	1	177	4.35e-80	242
TRINITY_DN13646_c1_g1_i1	CbA_TRINITY_DN18639_c0_g1_i1_g.26650_m.26650	100	191	0	0	653	81	46	236	1.54e-138	395
TRINITY_DN13651_c0_g1_i1	CbA_TRINITY_DN9755_c0_g1_i3_g.20817_m.20817	99.683	315	1	0	250	1194	1	315	6.09e-176	494
TRINITY_DN13658_c0_g1_i11	CbA_TRINITY_DN21020_c0_g1_i3_g.4828_m.4828	100	138	0	0	206	619	693	830	1.32e-90	285
TRINITY_DN13658_c0_g1_i13	CbA_TRINITY_DN21020_c0_g1_i3_g.4828_m.4828	100	824	0	0	153	2624	7	830	0	1347
TRINITY_DN13658_c0_g1_i7	CbA_TRINITY_DN21020_c0_g1_i3_g.4828_m.4828	97.285	847	0	1	153	2693	7	830	0	1331
TRINITY_DN13663_c0_g1_i1	CbA_TRINITY_DN7395_c0_g1_i1_g.17606_m.17606	98.92	463	5	0	344	1732	1	463	0	908
TRINITY_DN13677_c0_g1_i2	CbA_TRINITY_DN27259_c0_g1_i1_g.26844_m.26844	100	105	0	0	143	457	1	105	5.2e-57	178
TRINITY_DN13695_c0_g2_i1	CbA_TRINITY_DN18206_c0_g1_i1_g.1874_m.1874	100	564	0	0	253	1944	1	564	0	1146
TRINITY_DN1370_c0_g2_i3	CbA_TRINITY_DN16810_c0_g1_i2_g.9080_m.9080	71.084	415	108	5	209	1450	1	404	0	570
TRINITY_DN13732_c0_g1_i1	CbA_TRINITY_DN13574_c0_g1_i1_g.31796_m.31796	63.326	469	170	1	367	1773	2	468	0	635
TRINITY_DN13835_c0_g1_i1	CbA_TRINITY_DN13878_c0_g2_i1_g.9377_m.9377	81.429	70	13	0	240	449	25	94	3.13e-35	122
TRINITY_DN13847_c0_g1_i1	CbA_TRINITY_DN10417_c0_g2_i1_g.9212_m.9212	100	104	0	0	829	1140	154	257	1.38e-53	179
TRINITY_DN13847_c0_g1_i2	CbA_TRINITY_DN10417_c0_g2_i1_g.9212_m.9212	100	238	0	0	342	1055	20	257	3.84e-152	431
TRINITY_DN13847_c0_g1_i3	CbA_TRINITY_DN10417_c0_g2_i1_g.9212_m.9212	100	194	0	0	453	1034	64	257	1.13e-128	371
TRINITY_DN1389_c0_g2_i1	CbA_TRINITY_DN11551_c0_g1_i1_g.679_m.679	99.573	234	1	0	32	733	1	234	2.22e-172	476
TRINITY_DN1389_c0_g2_i2	CbA_TRINITY_DN11551_c0_g1_i1_g.679_m.679	99.123	228	2	0	32	715	1	228	3.34e-167	464
TRINITY_DN13939_c0_g1_i1	CbA_TRINITY_DN12022_c1_g1_i1_g.24682_m.24682	100	177	0	0	523	1053	1	177	7.99e-130	372
TRINITY_DN13955_c0_g1_i1	CbA_TRINITY_DN10577_c0_g1_i3_g.8814_m.8814	56.061	462	203	0	355	1740	57	518	1.12e-172	501
TRINITY_DN1398_c0_g1_i1	CbA_TRINITY_DN12285_c0_g2_i1_g.33326_m.33326	100	137	0	0	705	1115	1	137	5.49e-76	238
TRINITY_DN13997_c0_g1_i1	CbA_TRINITY_DN14742_c0_g1_i1_g.34069_m.34069	99.259	135	1	0	429	25	67	201	1.35e-94	271
TRINITY_DN1404_c0_g1_i1	CbA_TRINITY_DN21183_c0_g1_i1_g.1555_m.1555	69.173	399	122	1	455	1648	31	429	7.21e-168	501
TRINITY_DN1404_c0_g1_i2	CbA_TRINITY_DN21183_c0_g2_i1_g.1556_m.1556	96.392	194	7	0	1878	2459	1	194	1.45e-117	357
TRINITY_DN14077_c0_g1_i1	CbA_TRINITY_DN4662_c0_g2_i1_g.16317_m.16317	100	185	0	0	436	990	1	185	1.16e-90	272
TRINITY_DN14147_c0_g1_i1	CbA_TRINITY_DN24242_c0_g1_i1_g.25338_m.25338	68.557	194	60	1	99	677	10	203	7.75e-90	265
TRINITY_DN14246_c0_g2_i1	CbA_TRINITY_DN19229_c0_g2_i1_g.20553_m.20553	100	321	0	0	963	1	1	321	0	635
TRINITY_DN1429_c0_g1_i3	CbA_TRINITY_DN16248_c0_g3_i1_g.20305_m.20305	100	180	0	0	382	921	1	180	2.11e-108	320
TRINITY_DN1429_c0_g1_i4	CbA_TRINITY_DN16248_c0_g2_i2_g.20304_m.20304	100	169	0	0	358	864	1	169	3.32e-104	308
TRINITY_DN1429_c0_g1_i6	CbA_TRINITY_DN16248_c0_g2_i2_g.20304_m.20304	97.386	153	4	0	358	816	1	153	1.77e-90	270
TRINITY_DN1429_c0_g1_i8	CbA_TRINITY_DN16248_c0_g3_i1_g.20305_m.20305	98.773	163	2	0	382	870	1	163	2.01e-92	282
TRINITY_DN1429_c0_g1_i9	CbA_TRINITY_DN16248_c0_g2_i2_g.20304_m.20304	100	149	0	0	358	804	1	149	3.69e-87	270
TRINITY_DN14313_c0_g2_i1	CbA_TRINITY_DN10458_c0_g1_i1_g.9169_m.9169	100	276	0	0	780	1607	3	278	0	567
TRINITY_DN14339_c1_g1_i1	CbA_TRINITY_DN21123_c3_g2_i2_g.1735_m.1735	50	156	52	4	799	335	259	389	5.06e-52	125
TRINITY_DN14380_c0_g1_i1	CbA_TRINITY_DN17293_c0_g1_i2_g.35518_m.35518	40.09	222	119	5	608	1255	17	230	1.23e-45	158
TRINITY_DN14392_c0_g1_i2	CbA_TRINITY_DN13675_c0_g1_i1_g.22519_m.22519	63.478	345	93	13	879	1874	1	325	4.85e-116	350
TRINITY_DN14402_c0_g1_i1	CbA_TRINITY_DN18590_c0_g1_i1_g.22303_m.22303	100	459	0	0	531	1907	1	459	0	922
TRINITY_DN14437_c0_g1_i1	CbA_TRINITY_DN21245_c2_g1_i1_g.14728_m.14728	99.351	154	1	0	1403	1864	1	154	9.42e-105	314
TRINITY_DN1446_c0_g1_i2	CbA_TRINITY_DN18357_c0_g3_i1_g.24180_m.24180	97.98	99	2	0	1071	775	60	158	1.36e-83	172
TRINITY_DN14484_c0_g2_i1	CbA_TRINITY_DN11779_c0_g2_i1_g.34516_m.34516	98.98	196	2	0	71	658	4	199	3.65e-128	363
TRINITY_DN1456_c0_g4_i1	CbA_TRINITY_DN18808_c0_g1_i4_g.7809_m.7809	98.182	110	2	0	1100	1429	1	110	3.92e-56	182
TRINITY_DN1456_c0_g4_i2	CbA_TRINITY_DN18808_c0_g1_i4_g.7809_m.7809	98.182	110	2	0	866	1195	1	110	6.89e-57	182
TRINITY_DN1456_c0_g4_i3	CbA_TRINITY_DN18808_c0_g1_i4_g.7809_m.7809	98.182	110	2	0	658	987	1	110	1.15e-57	182
TRINITY_DN1456_c0_g4_i4	CbA_TRINITY_DN18808_c0_g1_i4_g.7809_m.7809	98.182	110	2	0	1219	1548	1	110	8.52e-56	182
TRINITY_DN1456_c0_g4_i5	CbA_TRINITY_DN18808_c0_g1_i4_g.7809_m.7809	98.182	110	2	0	766	1095	1	110	3.02e-57	182
TRINITY_DN14587_c0_g1_i1	CbA_TRINITY_DN26985_c0_g1_i1_g.31236_m.31236	100	201	0	0	171	773	1	201	1.65e-147	413
TRINITY_DN145_c1_g1_i1	CbA_TRINITY_DN15275_c0_g1_i1_g.11307_m.11307	100	372	0	0	702	1817	1	372	0	699
TRINITY_DN1460_c0_g1_i1	CbA_TRINITY_DN18935_c1_g2_i1_g.23169_m.23169	85.333	75	11	0	594	818	53	127	3.28e-52	134
TRINITY_DN1460_c0_g1_i2	CbA_TRINITY_DN18935_c1_g2_i1_g.23169_m.23169	85.333	75	11	0	409	633	53	127	1.69e-37	134
TRINITY_DN1461_c0_g1_i2	CbA_TRINITY_DN19369_c0_g1_i2_g.32393_m.32393	64.484	397	139	2	1266	2456	277	671	1.77e-168	505
TRINITY_DN1461_c0_g1_i4	CbA_TRINITY_DN19369_c0_g1_i2_g.32393_m.32393	62.893	636	234	2	311	2218	38	671	0	765
TRINITY_DN1461_c0_g1_i5	CbA_TRINITY_DN19369_c0_g1_i2_g.32393_m.32393	64.484	397	139	2	1122	2312	277	671	4.34e-169	505
TRINITY_DN1461_c0_g1_i6	CbA_TRINITY_DN19369_c0_g1_i2_g.32393_m.32393	58.48	684	234	3	311	2362	38	671	0	745
TRINITY_DN14682_c0_g1_i1	CbA_TRINITY_DN21692_c2_g1_i3_g.13910_m.13910	79.845	129	20	3	2	379	40	165	4.54e-67	200
TRINITY_DN14690_c0_g1_i1	CbA_TRINITY_DN27718_c0_g1_i1_g.6131_m.6131	100	81	0	0	2183	2425	1	81	2.68e-48	166
TRINITY_DN1469_c0_g1_i1	CbA_TRINITY_DN20963_c0_g3_i1_g.11004_m.11004	100	99	0	0	501	797	5	103	6.83e-49	160
TRINITY_DN1470_c0_g1_i1	CbA_TRINITY_DN8644_c0_g3_i1_g.25066_m.25066	99.324	296	2	0	1548	2435	1	296	0	597
TRINITY_DN1470_c0_g1_i3	CbA_TRINITY_DN16128_c0_g2_i1_g.12960_m.12960	53.886	386	160	7	970	2112	23	395	8.51e-134	401
TRINITY_DN1470_c0_g1_i4	CbA_TRINITY_DN16128_c0_g2_i1_g.12960_m.12960	55.402	361	149	5	75	1145	43	395	1.79e-121	372
TRINITY_DN14734_c0_g1_i2	CbA_TRINITY_DN13574_c0_g1_i1_g.31796_m.31796	51.599	469	215	7	301	1680	2	467	7.76e-158	466
TRINITY_DN14796_c0_g3_i1	CbA_TRINITY_DN5341_c0_g1_i1_g.33230_m.33230	99.796	489	1	0	1865	3331	8	496	0	979
TRINITY_DN14869_c0_g1_i2	CbA_TRINITY_DN25287_c0_g1_i1_g.30343_m.30343	100	230	0	0	958	1647	2	231	2.39e-142	412
TRINITY_DN14869_c0_g1_i4	CbA_TRINITY_DN25287_c0_g1_i1_g.30343_m.30343	100	193	0	0	905	1483	39	231	1.86e-136	395
TRINITY_DN14869_c0_g1_i5	CbA_TRINITY_DN25287_c0_g1_i1_g.30343_m.30343	100	230	0	0	880	1569	2	231	3.31e-143	414
TRINITY_DN1490_c0_g1_i1	CbA_TRINITY_DN14509_c0_g1_i1_g.12922_m.12922	100	481	0	0	163	1605	20	500	0	960
TRINITY_DN1497_c0_g1_i4	CbA_TRINITY_DN17925_c0_g1_i1_g.17783_m.17783	77.507	738	159	2	966	3176	1	732	0	1174
TRINITY_DN1497_c0_g1_i7	CbA_TRINITY_DN17925_c0_g1_i1_g.17783_m.17783	77.507	738	159	2	888	3098	1	732	0	1173
TRINITY_DN1497_c0_g1_i8	CbA_TRINITY_DN6998_c0_g2_i1_g.32124_m.32124	99.671	304	1	0	99	1010	9	312	0	512
TRINITY_DN14987_c0_g2_i5	CbA_TRINITY_DN16866_c0_g3_i4_g.9040_m.9040	100	27	0	0	523	603	28	54	2.52e-11	60.8
TRINITY_DN14987_c0_g2_i6	CbA_TRINITY_DN15112_c0_g1_i1_g.27131_m.27131	70.732	41	11	1	469	588	1	41	5.64e-12	59.3
TRINITY_DN1508_c0_g1_i20	CbA_TRINITY_DN21443_c0_g2_i1_g.1077_m.1077	90.816	98	9	0	1294	1587	212	309	1.57e-53	184
TRINITY_DN1508_c0_g1_i3	CbA_TRINITY_DN21443_c0_g2_i1_g.1077_m.1077	97.222	72	2	0	1108	1323	212	283	1.89e-41	148
TRINITY_DN1508_c0_g1_i4	CbA_TRINITY_DN21443_c0_g2_i1_g.1077_m.1077	98.252	286	4	1	1122	1976	24	309	0	571
TRINITY_DN1508_c0_g1_i6	CbA_TRINITY_DN21443_c0_g2_i1_g.1077_m.1077	98.252	286	4	1	938	1792	24	309	0	571
TRINITY_DN15183_c0_g2_i2	CbA_TRINITY_DN8757_c0_g1_i1_g.7898_m.7898	96.373	193	5	1	227	805	1	191	1.19e-86	258
TRINITY_DN1522_c0_g2_i1	CbA_TRINITY_DN20507_c0_g1_i3_g.22036_m.22036	100	474	0	0	332	1753	1	474	0	953
TRINITY_DN1522_c0_g2_i3	CbA_TRINITY_DN20507_c0_g1_i3_g.22036_m.22036	100	773	0	0	405	2723	1	773	0	1571
TRINITY_DN1522_c0_g2_i4	CbA_TRINITY_DN20507_c0_g1_i3_g.22036_m.22036	100	773	0	0	332	2650	1	773	0	1571
TRINITY_DN1542_c0_g2_i1	CbA_TRINITY_DN13210_c0_g1_i1_g.25907_m.25907	99.322	295	2	0	55	939	1	295	0	551
TRINITY_DN1542_c0_g2_i2	CbA_TRINITY_DN13210_c0_g1_i1_g.25907_m.25907	97.297	148	4	0	907	1350	148	295	4.87e-96	294
TRINITY_DN15446_c0_g2_i1	CbA_TRINITY_DN21673_c2_g2_i1_g.13995_m.13995	50	360	172	5	91	1152	14	371	8.23e-118	355
TRINITY_DN1544_c1_g1_i1	CbA_TRINITY_DN12421_c0_g1_i1_g.17490_m.17490	100	457	0	0	438	1808	1	457	0	763
TRINITY_DN15458_c0_g1_i1	CbA_TRINITY_DN9840_c0_g3_i1_g.16928_m.16928	100	272	0	0	90	905	1	272	0	555
TRINITY_DN1550_c0_g2_i1	CbA_TRINITY_DN8798_c0_g1_i1_g.7985_m.7985	78.808	151	0	1	122	574	87	205	5.63e-63	196
TRINITY_DN1550_c0_g2_i2	CbA_TRINITY_DN8798_c0_g2_i1_g.7987_m.7987	99.408	338	2	0	246	1259	1	338	0	659
TRINITY_DN15525_c0_g2_i2	CbA_TRINITY_DN11326_c0_g1_i1_g.11113_m.11113	99.835	606	1	0	243	2060	2	607	0	1088
TRINITY_DN1556_c2_g1_i1	CbA_TRINITY_DN15441_c0_g1_i1_g.3573_m.3573	98.246	114	2	0	859	1200	74	187	2.28e-89	231
TRINITY_DN1556_c2_g1_i2	CbA_TRINITY_DN15441_c0_g1_i1_g.3573_m.3573	95.676	185	4	2	555	1109	7	187	1.25e-116	338
TRINITY_DN15574_c0_g2_i2	CbA_TRINITY_DN19113_c0_g1_i7_g.24862_m.24862	59.467	338	131	3	523	1521	29	365	3.78e-134	395
TRINITY_DN1571_c1_g1_i1	CbA_TRINITY_DN19477_c0_g1_i1_g.18704_m.18704	99.599	499	2	0	52	1548	1	499	0	956
TRINITY_DN15722_c0_g1_i1	CbA_TRINITY_DN19369_c0_g1_i2_g.32393_m.32393	79.57	93	19	0	403	125	418	510	1.22e-41	152
TRINITY_DN15748_c0_g1_i1	CbA_TRINITY_DN21006_c0_g1_i2_g.4744_m.4744	100	40	0	0	594	713	1	40	3.11e-19	84.7
TRINITY_DN1575_c0_g1_i1	CbA_TRINITY_DN12393_c0_g1_i2_g.10114_m.10114	91.667	384	0	1	6	1157	3	354	0	708
TRINITY_DN1575_c0_g1_i2	CbA_TRINITY_DN12393_c0_g1_i2_g.10114_m.10114	100	352	0	0	6	1061	3	354	0	725
TRINITY_DN1575_c0_g1_i3	CbA_TRINITY_DN12393_c0_g1_i2_g.10114_m.10114	93.369	377	0	1	6	1136	3	354	0	712
TRINITY_DN1575_c0_g1_i4	CbA_TRINITY_DN12393_c0_g1_i2_g.10114_m.10114	86.064	409	0	2	6	1232	3	354	0	695
TRINITY_DN15890_c1_g2_i1	CbA_TRINITY_DN18047_c0_g1_i1_g.28944_m.28944	33.948	813	489	19	332	2671	6	803	5.47e-117	379
TRINITY_DN15978_c0_g3_i1	CbA_TRINITY_DN18413_c0_g1_i1_g.32675_m.32675	46.687	664	301	12	205	2127	117	750	0	547
TRINITY_DN16002_c0_g1_i1	CbA_TRINITY_DN1809_c0_g1_i1_g.25629_m.25629	84.483	58	9	0	691	864	77	134	1.45e-29	108
TRINITY_DN1601_c0_g1_i1	CbA_TRINITY_DN17638_c1_g1_i2_g.33677_m.33677	67.147	347	73	9	1747	2703	1	334	5.35e-112	348
TRINITY_DN1601_c0_g1_i2	CbA_TRINITY_DN17638_c1_g1_i2_g.33677_m.33677	67.147	347	73	9	1032	1988	1	334	2.76e-114	348
TRINITY_DN1601_c0_g1_i3	CbA_TRINITY_DN17638_c1_g1_i2_g.33677_m.33677	89.13	46	5	0	96	233	241	286	1.5e-18	85.1
TRINITY_DN1601_c0_g3_i1	CbA_TRINITY_DN17638_c1_g1_i2_g.33677_m.33677	100	334	0	0	591	1592	1	334	1.83e-172	493
TRINITY_DN1601_c0_g3_i3	CbA_TRINITY_DN17638_c1_g1_i2_g.33677_m.33677	100	50	0	0	774	923	285	334	2.94e-24	101
TRINITY_DN1623_c0_g1_i2	CbA_TRINITY_DN12838_c1_g1_i1_g.26206_m.26206	56.842	95	33	2	174	437	28	121	1.55e-12	62.4
TRINITY_DN16361_c0_g1_i1	CbA_TRINITY_DN10700_c0_g1_i3_g.15847_m.15847	40.923	325	186	4	176	1132	39	363	1.29e-74	236
TRINITY_DN1648_c0_g3_i1	CbA_TRINITY_DN14659_c0_g1_i1_g.3229_m.3229	99.604	505	2	0	90	1604	1	505	0	1051
TRINITY_DN164_c0_g1_i1	CbA_TRINITY_DN19124_c0_g2_i1_g.24981_m.24981	99.288	281	2	0	149	991	29	309	2.34e-172	503
TRINITY_DN164_c0_g1_i2	CbA_TRINITY_DN19124_c0_g2_i1_g.24981_m.24981	77.733	247	49	3	902	1627	247	492	0	387
TRINITY_DN164_c0_g1_i3	CbA_TRINITY_DN19124_c0_g2_i1_g.24981_m.24981	99.359	468	3	0	149	1552	29	496	0	861
TRINITY_DN1652_c0_g1_i1	CbA_TRINITY_DN16053_c0_g1_i1_g.5845_m.5845	98.824	170	2	0	195	704	1	170	8.42e-117	343
TRINITY_DN1652_c0_g1_i3	CbA_TRINITY_DN16053_c0_g1_i1_g.5845_m.5845	99.593	246	1	0	195	932	1	246	1.98e-176	491
TRINITY_DN16557_c0_g1_i1	CbA_TRINITY_DN114_c0_g1_i1_g.30113_m.30113	42.949	312	171	4	45	974	16	322	7.8e-88	266
TRINITY_DN16557_c0_g2_i1	CbA_TRINITY_DN114_c0_g1_i1_g.30113_m.30113	36.723	177	77	5	632	102	46	187	1.47e-28	111
TRINITY_DN16604_c0_g1_i1	CbA_TRINITY_DN4754_c0_g1_i1_g.9521_m.9521	100	103	0	0	96	404	1	103	5.9e-72	212
TRINITY_DN16617_c0_g1_i3	CbA_TRINITY_DN23637_c0_g1_i1_g.30405_m.30405	100	108	0	0	38	361	1	108	9.94e-75	225
TRINITY_DN16631_c0_g1_i1	CbA_TRINITY_DN14385_c0_g1_i3_g.29720_m.29720	96.454	141	5	0	1636	1214	73	213	1.33e-107	279
TRINITY_DN16631_c0_g1_i2	CbA_TRINITY_DN14385_c0_g1_i3_g.29720_m.29720	96.454	141	5	0	637	215	73	213	1.13e-108	279
TRINITY_DN1664_c0_g4_i1	CbA_TRINITY_DN14791_c0_g2_i1_g.34109_m.34109	98.814	253	1	1	192	944	1	253	1.31e-157	441
TRINITY_DN166_c0_g4_i1	CbA_TRINITY_DN16957_c0_g1_i1_g.10355_m.10355	100	525	0	0	26	1600	1	525	0	918
TRINITY_DN1670_c1_g3_i1	CbA_TRINITY_DN15589_c0_g3_i1_g.25862_m.25862	96.364	110	4	0	298	627	1	110	6.24e-65	197
TRINITY_DN1670_c1_g3_i3	CbA_TRINITY_DN2510_c0_g1_i1_g.30650_m.30650	99.558	226	1	0	230	907	1	226	2.33e-103	306
TRINITY_DN1670_c1_g3_i4	CbA_TRINITY_DN15589_c0_g1_i1_g.25860_m.25860	98.084	261	5	0	207	989	1	261	1e-124	360
TRINITY_DN1670_c1_g4_i1	CbA_TRINITY_DN15589_c0_g2_i2_g.25861_m.25861	82.796	186	3	1	295	852	1	157	5.53e-76	232
TRINITY_DN1670_c1_g4_i2	CbA_TRINITY_DN15589_c0_g2_i2_g.25861_m.25861	98.94	283	3	0	295	1143	1	283	1.54e-168	474
TRINITY_DN1670_c1_g4_i3	CbA_TRINITY_DN15589_c0_g2_i2_g.25861_m.25861	98.726	157	2	0	295	765	1	157	2.79e-80	251
TRINITY_DN16745_c0_g1_i1	CbA_TRINITY_DN19183_c0_g2_i1_g.24972_m.24972	88.136	118	12	1	458	105	126	241	3.55e-65	214
TRINITY_DN16877_c0_g2_i1	CbA_TRINITY_DN16630_c0_g2_i1_g.325_m.325	89.702	369	1	1	75	1181	1	332	0	663
TRINITY_DN16877_c0_g2_i2	CbA_TRINITY_DN16630_c0_g2_i1_g.325_m.325	99.699	332	1	0	75	1070	1	332	0	682
TRINITY_DN16877_c0_g2_i4	CbA_TRINITY_DN16630_c0_g2_i1_g.325_m.325	99.699	332	1	0	75	1070	1	332	0	681
TRINITY_DN16877_c0_g2_i5	CbA_TRINITY_DN16630_c0_g2_i1_g.325_m.325	89.702	369	1	1	75	1181	1	332	0	663
TRINITY_DN16889_c0_g1_i1	CbA_TRINITY_DN24164_c0_g1_i1_g.21333_m.21333	98.742	159	2	0	133	609	1	159	6.11e-94	283
TRINITY_DN1688_c0_g1_i1	CbA_TRINITY_DN13548_c0_g1_i1_g.31791_m.31791	78.414	227	49	0	1589	909	119	345	1.06e-153	378
TRINITY_DN1688_c0_g1_i2	CbA_TRINITY_DN13548_c0_g1_i1_g.31791_m.31791	78.414	227	49	0	1589	909	119	345	9.29e-154	378
TRINITY_DN1689_c0_g3_i2	CbA_TRINITY_DN17546_c0_g1_i1_g.23837_m.23837	80.892	157	27	1	478	17	137	293	7.82e-82	248
TRINITY_DN1689_c0_g5_i1	CbA_TRINITY_DN12845_c0_g1_i1_g.26199_m.26199	100	192	0	0	405	980	1	192	2.06e-130	372
TRINITY_DN17037_c0_g1_i1	CbA_TRINITY_DN17243_c0_g1_i2_g.35396_m.35396	98.068	207	4	0	866	246	2	208	4.69e-124	367
TRINITY_DN1705_c1_g3_i1	CbA_TRINITY_DN16040_c0_g1_i1_g.5990_m.5990	99.643	280	0	1	96	935	1	279	2.62e-148	418
TRINITY_DN1705_c1_g3_i2	CbA_TRINITY_DN16040_c0_g1_i1_g.5990_m.5990	98.63	146	2	0	96	533	1	146	2.01e-76	238
TRINITY_DN170_c0_g1_i1	CbA_TRINITY_DN11705_c0_g1_i1_g.34570_m.34570	97.175	354	10	0	1414	2475	1	354	0	497
TRINITY_DN170_c0_g1_i2	CbA_TRINITY_DN11705_c0_g1_i1_g.34570_m.34570	98.012	503	10	0	1414	2922	1	503	0	775
TRINITY_DN170_c0_g1_i3	CbA_TRINITY_DN11705_c0_g1_i1_g.34570_m.34570	98.012	503	10	0	1146	2654	1	503	0	775
TRINITY_DN170_c0_g1_i4	CbA_TRINITY_DN11705_c0_g1_i1_g.34570_m.34570	100	149	0	0	2345	2791	355	503	6.36e-108	280
TRINITY_DN170_c0_g1_i8	CbA_TRINITY_DN23906_c0_g1_i1_g.4278_m.4278	100	163	0	0	459	947	1	163	9.16e-105	304
TRINITY_DN17261_c1_g4_i1	CbA_TRINITY_DN19542_c0_g1_i1_g.2495_m.2495	67.439	734	178	14	217	2253	1	728	0	852
TRINITY_DN1733_c0_g2_i1	CbA_TRINITY_DN18119_c0_g1_i1_g.12116_m.12116	99.687	319	1	0	1079	2035	9	327	0	622
TRINITY_DN1734_c1_g2_i1	CbA_TRINITY_DN21293_c3_g1_i3_g.14900_m.14900	42.857	336	174	5	401	1387	83	407	1.1e-80	258
TRINITY_DN1744_c0_g1_i3	CbA_TRINITY_DN1236_c0_g2_i1_g.1424_m.1424	87.943	423	49	1	1656	2924	2	422	0	689
TRINITY_DN1744_c0_g1_i6	CbA_TRINITY_DN1236_c0_g1_i1_g.1421_m.1421	88.372	86	10	0	114	371	289	374	2.35e-44	151
TRINITY_DN1752_c0_g1_i1	CbA_TRINITY_DN21013_c0_g1_i1_g.4861_m.4861	98.8	250	3	0	346	1095	1	250	1.78e-173	488
TRINITY_DN1752_c0_g1_i2	CbA_TRINITY_DN21013_c0_g1_i1_g.4861_m.4861	100	250	0	0	346	1095	1	250	1.79e-175	492
TRINITY_DN1752_c0_g1_i3	CbA_TRINITY_DN21013_c0_g1_i1_g.4861_m.4861	100	250	0	0	125	874	1	250	2.02e-176	492
TRINITY_DN1752_c0_g1_i5	CbA_TRINITY_DN21013_c0_g1_i1_g.4861_m.4861	100	151	0	0	656	1108	1	151	1.8e-98	291
TRINITY_DN1762_c0_g3_i2	CbA_TRINITY_DN18490_c0_g1_i2_g.32583_m.32583	96.755	339	7	1	560	1564	22	360	0	651
TRINITY_DN1762_c0_g3_i3	CbA_TRINITY_DN18490_c0_g1_i2_g.32583_m.32583	95.565	248	7	1	963	1694	113	360	1.45e-160	463
TRINITY_DN1763_c3_g1_i2	CbA_TRINITY_DN20807_c0_g1_i3_g.28546_m.28546	99.375	640	4	0	402	2321	524	1163	0	1269
TRINITY_DN1771_c0_g1_i1	CbA_TRINITY_DN18416_c0_g2_i1_g.32743_m.32743	100	60	0	0	1021	1200	104	163	4.53e-42	131
TRINITY_DN1771_c0_g1_i2	CbA_TRINITY_DN18416_c0_g2_i1_g.32743_m.32743	100	80	0	0	457	696	1	80	1.84e-23	94.4
TRINITY_DN1771_c0_g1_i3	CbA_TRINITY_DN18416_c0_g2_i1_g.32743_m.32743	100	163	0	0	457	945	1	163	3.61e-92	274
TRINITY_DN17796_c0_g1_i1	CbA_TRINITY_DN3622_c0_g1_i1_g.19523_m.19523	99.065	214	2	0	727	1368	1	214	8.69e-129	378
TRINITY_DN177_c0_g2_i1	CbA_TRINITY_DN21509_c1_g1_i1_g.6728_m.6728	85.489	317	42	2	184	1122	10	326	6.95e-173	486
TRINITY_DN177_c0_g2_i3	CbA_TRINITY_DN21509_c1_g1_i1_g.6728_m.6728	85.032	314	43	2	57	992	15	326	2.28e-169	476
TRINITY_DN1793_c0_g2_i2	CbA_TRINITY_DN18308_c1_g1_i2_g.24135_m.24135	99.111	225	2	0	353	1027	18	242	4.13e-135	383
TRINITY_DN1793_c0_g2_i3	CbA_TRINITY_DN18308_c1_g1_i2_g.24135_m.24135	99.583	240	1	0	328	1047	3	242	5.35e-148	416
TRINITY_DN1799_c0_g1_i1	CbA_TRINITY_DN13755_c0_g1_i1_g.21469_m.21469	99.476	191	1	0	155	727	1	191	1.96e-136	393
TRINITY_DN1799_c0_g1_i4	CbA_TRINITY_DN13755_c0_g1_i1_g.21469_m.21469	99.338	302	2	0	155	1060	1	302	0	572
TRINITY_DN17_c2_g1_i1	CbA_TRINITY_DN23354_c0_g1_i1_g.28274_m.28274	100	124	0	0	212	583	1	124	1.81e-69	210
TRINITY_DN18006_c0_g1_i1	CbA_TRINITY_DN7624_c0_g1_i1_g.23617_m.23617	100	143	0	0	430	2	158	300	3.13e-91	270
TRINITY_DN18009_c0_g1_i1	CbA_TRINITY_DN18876_c0_g1_i3_g.7835_m.7835	91.589	107	9	0	475	155	13	119	1.82e-65	201
TRINITY_DN183_c1_g2_i1	CbA_TRINITY_DN15573_c0_g1_i3_g.25709_m.25709	81.871	171	1	1	553	41	60	200	1.03e-85	253
TRINITY_DN183_c2_g1_i2	CbA_TRINITY_DN7842_c0_g2_i1_g.28640_m.28640	64.151	106	38	0	804	1121	87	192	1.47e-39	140
TRINITY_DN1848_c0_g1_i1	CbA_TRINITY_DN10769_c0_g1_i1_g.15947_m.15947	88.268	179	21	0	1165	1701	1	179	7.68e-115	340
TRINITY_DN1848_c0_g1_i2	CbA_TRINITY_DN10769_c0_g1_i1_g.15947_m.15947	88.268	179	21	0	728	1264	1	179	9.83e-117	340
TRINITY_DN1848_c0_g2_i2	CbA_TRINITY_DN10769_c0_g1_i1_g.15947_m.15947	100	180	0	0	906	1445	1	180	4.52e-128	372
TRINITY_DN1848_c0_g2_i3	CbA_TRINITY_DN10769_c0_g1_i1_g.15947_m.15947	100	180	0	0	1254	1793	1	180	1.36e-126	372
TRINITY_DN184_c0_g1_i1	CbA_TRINITY_DN10869_c0_g1_i1_g.8456_m.8456	99.184	245	2	0	79	813	14	258	4.72e-108	320
TRINITY_DN184_c0_g1_i2	CbA_TRINITY_DN10869_c0_g1_i1_g.8456_m.8456	99.184	245	2	0	79	813	14	258	1.78e-108	320
TRINITY_DN184_c0_g1_i3	CbA_TRINITY_DN10869_c0_g1_i1_g.8456_m.8456	99.184	245	2	0	79	813	14	258	1.07e-107	320
TRINITY_DN18654_c0_g1_i1	CbA_TRINITY_DN12552_c0_g1_i1_g.13756_m.13756	50.425	353	167	5	700	1734	181	533	1.81e-120	367
TRINITY_DN18706_c0_g1_i1	CbA_TRINITY_DN19639_c1_g2_i1_g.11595_m.11595	100	106	0	0	318	1	143	248	2.32e-57	183
TRINITY_DN1870_c1_g1_i1	CbA_TRINITY_DN18671_c0_g4_i1_g.26814_m.26814	99.681	313	1	0	101	1039	1	313	0	513
TRINITY_DN18746_c1_g1_i1	CbA_TRINITY_DN6888_c0_g1_i1_g.20664_m.20664	100	107	0	0	336	16	145	251	6.29e-74	219
TRINITY_DN1883_c0_g5_i1	CbA_TRINITY_DN20940_c0_g2_i1_g.10814_m.10814	100	205	0	0	437	1051	1	205	2.72e-148	419
TRINITY_DN1883_c0_g5_i2	CbA_TRINITY_DN20940_c0_g2_i1_g.10814_m.10814	94.444	144	8	0	437	868	1	144	1.4e-111	275
TRINITY_DN1883_c0_g5_i3	CbA_TRINITY_DN20940_c0_g2_i1_g.10814_m.10814	100	168	0	0	625	1128	38	205	3.9e-118	343
TRINITY_DN1885_c0_g1_i1	CbA_TRINITY_DN19332_c0_g1_i1_g.32328_m.32328	79.262	569	83	5	417	2096	1	543	0	884
TRINITY_DN1885_c0_g1_i11	CbA_TRINITY_DN19332_c0_g1_i1_g.32328_m.32328	81.556	347	56	3	417	1436	1	346	0	580
TRINITY_DN1885_c0_g1_i3	CbA_TRINITY_DN19332_c0_g1_i1_g.32328_m.32328	82.904	544	83	4	417	2021	1	543	0	898
TRINITY_DN1885_c0_g1_i6	CbA_TRINITY_DN19332_c0_g1_i1_g.32328_m.32328	77.264	519	77	5	417	1853	1	518	0	779
TRINITY_DN1885_c0_g1_i7	CbA_TRINITY_DN19332_c0_g1_i1_g.32328_m.32328	81.556	347	56	3	417	1436	1	346	0	580
TRINITY_DN1885_c0_g1_i8	CbA_TRINITY_DN19332_c0_g1_i1_g.32328_m.32328	77.574	544	81	5	417	1928	1	543	0	824
TRINITY_DN1885_c0_g1_i9	CbA_TRINITY_DN19332_c0_g1_i1_g.32328_m.32328	87.812	320	37	1	135	1088	224	543	0	563
TRINITY_DN18894_c0_g1_i1	CbA_TRINITY_DN17340_c0_g1_i1_g.5817_m.5817	46.723	595	277	11	289	2010	28	603	1.37e-173	509
TRINITY_DN1896_c0_g1_i1	CbA_TRINITY_DN1363_c0_g1_i1_g.139_m.139	100	139	0	0	714	1130	33	171	1.36e-75	234
TRINITY_DN1902_c0_g1_i2	CbA_TRINITY_DN14428_c0_g1_i1_g.10656_m.10656	100	602	0	0	358	2163	2	603	0	1090
TRINITY_DN1903_c1_g1_i2	CbA_TRINITY_DN19061_c1_g2_i1_g.35244_m.35244	100	330	0	0	1146	2135	1	330	0	633
TRINITY_DN1917_c0_g2_i1	CbA_TRINITY_DN20313_c2_g1_i1_g.16605_m.16605	95.898	707	29	0	143	2263	13	719	0	1201
TRINITY_DN191_c0_g2_i2	CbA_TRINITY_DN20357_c0_g1_i1_g.16535_m.16535	100	962	0	0	852	3737	1	962	0	1796
TRINITY_DN19210_c0_g1_i1	CbA_TRINITY_DN11435_c0_g1_i1_g.15619_m.15619	99.579	475	0	1	382	1806	1	473	0	845
TRINITY_DN1940_c0_g1_i1	CbA_TRINITY_DN19848_c0_g1_i2_g.29918_m.29918	89.834	482	7	1	147	1592	1	440	0	844
TRINITY_DN1940_c0_g1_i3	CbA_TRINITY_DN19848_c0_g1_i2_g.29918_m.29918	97.5	440	11	0	147	1466	1	440	0	859
TRINITY_DN1940_c0_g1_i5	CbA_TRINITY_DN19848_c0_g1_i2_g.29918_m.29918	98.409	440	7	0	147	1466	1	440	0	864
TRINITY_DN1956_c0_g3_i1	CbA_TRINITY_DN5129_c0_g1_i1_g.28011_m.28011	63.934	61	19	1	149	331	1	58	3e-14	62.8
TRINITY_DN19629_c0_g1_i3	CbA_TRINITY_DN21956_c0_g1_i1_g.33936_m.33936	90.96	177	10	2	284	799	147	322	5.27e-112	328
TRINITY_DN1977_c0_g1_i1	CbA_TRINITY_DN3341_c0_g1_i1_g.35295_m.35295	100	114	0	0	9	350	104	217	1.25e-32	115
TRINITY_DN1978_c0_g1_i1	CbA_TRINITY_DN13362_c0_g1_i1_g.15232_m.15232	76.652	227	53	0	414	1094	1	227	2.42e-121	351
TRINITY_DN1978_c0_g1_i11	CbA_TRINITY_DN20203_c0_g3_i1_g.15962_m.15962	100	149	0	0	1092	1538	1	149	1.07e-90	275
TRINITY_DN1978_c0_g1_i15	CbA_TRINITY_DN13362_c0_g1_i1_g.15232_m.15232	99.123	228	2	0	488	1171	1	228	3.71e-158	452
TRINITY_DN1978_c0_g1_i16	CbA_TRINITY_DN20203_c0_g3_i1_g.15962_m.15962	100	149	0	0	1096	1542	1	149	3.04e-91	276
TRINITY_DN1978_c0_g1_i18	CbA_TRINITY_DN20203_c0_g3_i1_g.15962_m.15962	100	149	0	0	1013	1459	1	149	1.44e-91	276
TRINITY_DN1978_c0_g1_i28	CbA_TRINITY_DN20203_c0_g3_i1_g.15962_m.15962	81.301	123	0	1	1092	1460	1	100	7.17e-50	170
TRINITY_DN197_c0_g2_i1	CbA_TRINITY_DN15043_c0_g2_i1_g.7352_m.7352	47.674	86	33	5	347	604	69	142	5.93e-11	58.9
TRINITY_DN1984_c0_g3_i1	CbA_TRINITY_DN9955_c0_g2_i1_g.29323_m.29323	33.04	227	135	4	269	943	62	273	1e-39	143
TRINITY_DN19887_c0_g1_i1	CbA_TRINITY_DN19104_c0_g1_i4_g.24845_m.24845	92.063	63	5	0	362	174	49	111	3.89e-22	94.7
TRINITY_DN1988_c0_g2_i1	CbA_TRINITY_DN17651_c1_g1_i1_g.33615_m.33615	91.111	315	0	1	223	1167	1	287	0	567
TRINITY_DN1988_c0_g2_i3	CbA_TRINITY_DN17651_c1_g1_i1_g.33615_m.33615	100	287	0	0	223	1083	1	287	0	581
TRINITY_DN1988_c0_g3_i1	CbA_TRINITY_DN17651_c1_g1_i1_g.33615_m.33615	97.213	287	8	0	208	1068	1	287	0	572
TRINITY_DN1990_c0_g1_i10	CbA_TRINITY_DN18159_c0_g2_i1_g.12048_m.12048	100	236	0	0	242	949	1	236	1.17e-172	489
TRINITY_DN1990_c0_g1_i2	CbA_TRINITY_DN18159_c0_g2_i1_g.12048_m.12048	100	296	0	0	593	1480	1	296	0	612
TRINITY_DN1990_c0_g1_i3	CbA_TRINITY_DN12957_c0_g2_i1_g.23376_m.23376	100	112	0	0	385	50	1	112	4.28e-78	227
TRINITY_DN1990_c0_g1_i4	CbA_TRINITY_DN18159_c0_g2_i1_g.12048_m.12048	100	296	0	0	593	1480	1	296	0	612
TRINITY_DN1990_c0_g1_i5	CbA_TRINITY_DN18159_c0_g2_i1_g.12048_m.12048	100	241	0	0	242	964	1	241	5.29e-176	499
TRINITY_DN1993_c0_g2_i2	CbA_TRINITY_DN6716_c0_g1_i1_g.20163_m.20163	99.727	733	2	0	186	2384	1	733	0	1491
TRINITY_DN1993_c0_g2_i4	CbA_TRINITY_DN6716_c0_g1_i1_g.20163_m.20163	98.99	396	4	0	186	1373	1	396	0	787
TRINITY_DN1993_c0_g2_i5	CbA_TRINITY_DN6716_c0_g1_i1_g.20163_m.20163	98.99	396	4	0	186	1373	1	396	0	787
TRINITY_DN1997_c0_g1_i6	CbA_TRINITY_DN7173_c0_g3_i1_g.764_m.764	98.734	158	2	0	160	633	4	161	2.2e-104	308
TRINITY_DN1997_c0_g1_i9	CbA_TRINITY_DN7173_c0_g3_i1_g.764_m.764	98.734	158	2	0	160	633	4	161	1.69e-105	309
TRINITY_DN2020_c0_g1_i2	CbA_TRINITY_DN14287_c0_g2_i1_g.23491_m.23491	100	325	0	0	1288	2262	1	325	0	567
TRINITY_DN2020_c0_g1_i3	CbA_TRINITY_DN14287_c0_g2_i1_g.23491_m.23491	100	325	0	0	1300	2274	1	325	0	567
TRINITY_DN2020_c0_g1_i4	CbA_TRINITY_DN14287_c0_g2_i1_g.23491_m.23491	100	325	0	0	1217	2191	1	325	0	570
TRINITY_DN2024_c2_g1_i1	CbA_TRINITY_DN2372_c0_g1_i1_g.24503_m.24503	99.587	242	1	0	289	1014	1	242	9.79e-106	312
TRINITY_DN2032_c0_g1_i1	CbA_TRINITY_DN16996_c0_g2_i1_g.10226_m.10226	91.642	335	1	1	748	1752	1	308	0	598
TRINITY_DN2032_c0_g1_i2	CbA_TRINITY_DN16996_c0_g2_i1_g.10226_m.10226	99.675	308	1	0	748	1671	1	308	0	613
TRINITY_DN2032_c0_g1_i3	CbA_TRINITY_DN16996_c0_g2_i1_g.10226_m.10226	99.73	370	1	0	748	1857	1	370	0	743
TRINITY_DN2032_c1_g1_i3	CbA_TRINITY_DN23409_c0_g1_i1_g.22666_m.22666	99.495	198	1	0	660	1253	1	198	6.74e-111	327
TRINITY_DN2032_c1_g1_i4	CbA_TRINITY_DN23409_c0_g1_i1_g.22666_m.22666	99.495	198	1	0	660	1253	1	198	8.84e-111	327
TRINITY_DN2038_c0_g1_i1	CbA_TRINITY_DN13023_c0_g2_i1_g.17315_m.17315	99.454	183	1	0	745	1293	4	186	1.29e-131	378
TRINITY_DN2038_c0_g1_i2	CbA_TRINITY_DN13023_c0_g2_i1_g.17315_m.17315	99.454	183	1	0	646	1194	4	186	1.76e-132	379
TRINITY_DN2049_c0_g1_i11	CbA_TRINITY_DN17729_c0_g1_i3_g.10404_m.10404	71.839	174	48	1	275	796	71	243	1.31e-84	256
TRINITY_DN2049_c0_g1_i17	CbA_TRINITY_DN17729_c0_g1_i3_g.10404_m.10404	77.64	161	36	0	119	601	128	288	8.32e-89	266
TRINITY_DN2049_c0_g1_i18	CbA_TRINITY_DN17729_c0_g1_i3_g.10404_m.10404	57.692	208	55	4	365	892	71	277	4.83e-68	219
TRINITY_DN2049_c0_g1_i2	CbA_TRINITY_DN17729_c0_g1_i3_g.10404_m.10404	57.692	208	55	4	275	802	71	277	1.05e-68	220
TRINITY_DN2049_c0_g1_i9	CbA_TRINITY_DN17729_c0_g1_i3_g.10404_m.10404	74.468	141	36	0	95	517	148	288	1.15e-71	221
TRINITY_DN204_c0_g2_i1	CbA_TRINITY_DN20588_c0_g1_i3_g.21805_m.21805	97.521	121	3	0	838	1200	133	253	2.5e-78	246
TRINITY_DN204_c0_g2_i2	CbA_TRINITY_DN20588_c0_g1_i3_g.21805_m.21805	98.684	228	3	0	108	791	26	253	2.39e-165	463
TRINITY_DN204_c0_g2_i3	CbA_TRINITY_DN20588_c0_g1_i3_g.21805_m.21805	98.198	111	2	0	108	440	26	136	8.19e-75	224
TRINITY_DN2066_c0_g1_i1	CbA_TRINITY_DN14693_c0_g1_i1_g.3252_m.3252	96.867	383	6	1	148	1296	1	377	0	644
TRINITY_DN2066_c0_g1_i3	CbA_TRINITY_DN14693_c0_g1_i1_g.3252_m.3252	100	496	0	0	110	1597	25	520	0	944
TRINITY_DN2066_c0_g1_i4	CbA_TRINITY_DN14693_c0_g1_i1_g.3252_m.3252	98.669	526	1	1	148	1725	1	520	0	951
TRINITY_DN2066_c0_g1_i5	CbA_TRINITY_DN14693_c0_g1_i1_g.3252_m.3252	100	232	0	0	1118	1813	289	520	0	487
TRINITY_DN20686_c0_g2_i1	CbA_TRINITY_DN27086_c0_g1_i1_g.20252_m.20252	100	209	0	0	924	1550	2	210	1.26e-141	405
TRINITY_DN2071_c1_g1_i1	CbA_TRINITY_DN17814_c0_g1_i3_g.19765_m.19765	100	169	0	0	275	781	1	169	2.93e-65	217
TRINITY_DN2071_c1_g1_i2	CbA_TRINITY_DN17814_c0_g1_i3_g.19765_m.19765	97.368	152	4	0	275	730	1	152	2.66e-64	212
TRINITY_DN2071_c1_g1_i3	CbA_TRINITY_DN17814_c0_g1_i3_g.19765_m.19765	100	169	0	0	275	781	1	169	2.97e-65	217
TRINITY_DN2076_c1_g1_i1	CbA_TRINITY_DN16736_c0_g3_i1_g.7250_m.7250	41.602	512	264	18	524	2008	177	670	4.44e-101	329
TRINITY_DN2084_c0_g1_i1	CbA_TRINITY_DN6720_c0_g2_i1_g.20172_m.20172	68.584	226	58	5	379	1023	1	224	1.22e-98	293
TRINITY_DN2086_c0_g1_i1	CbA_TRINITY_DN17432_c0_g2_i2_g.31469_m.31469	99.231	260	2	0	1429	650	1	260	0	497
TRINITY_DN2086_c0_g1_i2	CbA_TRINITY_DN17432_c0_g2_i2_g.31469_m.31469	99.331	299	2	0	1689	793	1	299	0	575
TRINITY_DN2086_c0_g1_i5	CbA_TRINITY_DN17432_c0_g2_i2_g.31469_m.31469	99.231	260	2	0	1581	802	1	260	0	497
TRINITY_DN2086_c0_g1_i6	CbA_TRINITY_DN17432_c0_g2_i2_g.31469_m.31469	99.331	299	2	0	1758	862	1	299	0	575
TRINITY_DN209_c0_g2_i2	CbA_TRINITY_DN20492_c2_g2_i1_g.27737_m.27737	50.213	705	306	19	173	2212	4	688	0	617
TRINITY_DN21124_c1_g1_i1	CbA_TRINITY_DN2340_c0_g2_i1_g.24547_m.24547	35.531	273	158	7	400	1203	2	261	4.97e-42	149
TRINITY_DN21257_c0_g1_i10	CbA_TRINITY_DN17961_c0_g1_i1_g.17826_m.17826	99.58	715	3	0	93	2237	777	1491	0	1228
TRINITY_DN21257_c0_g1_i11	CbA_TRINITY_DN17961_c0_g1_i1_g.17826_m.17826	99.531	1491	7	0	1480	5952	1	1491	0	2747
TRINITY_DN21257_c0_g1_i2	CbA_TRINITY_DN17961_c0_g1_i1_g.17826_m.17826	99.531	1491	7	0	1371	5843	1	1491	0	2747
TRINITY_DN21257_c0_g1_i3	CbA_TRINITY_DN17961_c0_g1_i1_g.17826_m.17826	96.988	1328	10	1	237	4220	194	1491	0	2375
TRINITY_DN21257_c0_g1_i4	CbA_TRINITY_DN17961_c0_g1_i1_g.17826_m.17826	99.558	678	3	0	250	2283	814	1491	0	1152
TRINITY_DN21257_c0_g1_i7	CbA_TRINITY_DN17961_c0_g1_i1_g.17826_m.17826	97.567	1521	7	1	1371	5933	1	1491	0	2735
TRINITY_DN21257_c0_g1_i9	CbA_TRINITY_DN17961_c0_g1_i1_g.17826_m.17826	99.466	1124	6	0	163	3534	368	1491	0	2098
TRINITY_DN2139_c1_g1_i1	CbA_TRINITY_DN8619_c0_g1_i2_g.25047_m.25047	99.729	369	1	0	113	1219	1	369	0	694
TRINITY_DN2142_c0_g1_i1	CbA_TRINITY_DN8368_c0_g2_i1_g.28739_m.28739	80.488	123	24	0	127	495	58	180	1.34e-48	166
TRINITY_DN2142_c0_g1_i11	CbA_TRINITY_DN8368_c0_g2_i1_g.28739_m.28739	80.488	123	24	0	127	495	58	180	5.1e-50	166
TRINITY_DN2142_c0_g1_i13	CbA_TRINITY_DN8368_c0_g2_i1_g.28739_m.28739	81.159	69	13	0	143	349	58	126	6.8e-37	122
TRINITY_DN2142_c0_g1_i2	CbA_TRINITY_DN8368_c0_g2_i1_g.28739_m.28739	80.488	123	24	0	127	495	58	180	5.48e-49	166
TRINITY_DN2142_c0_g1_i4	CbA_TRINITY_DN8368_c0_g2_i1_g.28739_m.28739	81.159	69	13	0	143	349	58	126	7.54e-37	122
TRINITY_DN2142_c0_g1_i5	CbA_TRINITY_DN8368_c0_g2_i1_g.28739_m.28739	80.488	123	24	0	127	495	58	180	1.18e-49	166
TRINITY_DN2142_c0_g1_i8	CbA_TRINITY_DN8368_c0_g2_i1_g.28739_m.28739	80.488	123	24	0	127	495	58	180	1.46e-48	166
TRINITY_DN2142_c0_g1_i9	CbA_TRINITY_DN8368_c0_g2_i1_g.28739_m.28739	80.488	123	24	0	127	495	58	180	4.98e-49	166
TRINITY_DN21499_c0_g1_i2	CbA_TRINITY_DN5146_c0_g1_i1_g.28001_m.28001	100	252	0	0	397	1152	5	256	1.81e-179	518
TRINITY_DN2151_c0_g1_i10	CbA_TRINITY_DN17968_c0_g1_i2_g.17692_m.17692	98.63	146	1	1	1270	1704	95	240	5.62e-124	300
TRINITY_DN2151_c0_g1_i12	CbA_TRINITY_DN17968_c0_g1_i2_g.17692_m.17692	98.319	119	1	1	472	828	1	118	8.01e-78	239
TRINITY_DN2151_c0_g1_i13	CbA_TRINITY_DN17968_c0_g1_i2_g.17692_m.17692	98.319	119	1	1	596	952	1	118	1.25e-77	239
TRINITY_DN2151_c0_g1_i14	CbA_TRINITY_DN17968_c0_g1_i2_g.17692_m.17692	98.319	119	1	1	555	911	1	118	1.35e-77	239
TRINITY_DN2151_c0_g1_i15	CbA_TRINITY_DN17968_c0_g1_i2_g.17692_m.17692	98.63	146	1	1	978	1412	95	240	2.56e-135	300
TRINITY_DN2151_c0_g1_i2	CbA_TRINITY_DN17968_c0_g1_i2_g.17692_m.17692	97.842	139	2	1	681	1094	39	177	2.01e-129	281
TRINITY_DN2151_c0_g1_i20	CbA_TRINITY_DN17968_c0_g1_i2_g.17692_m.17692	99.583	240	0	1	481	1197	1	240	2.05e-178	497
TRINITY_DN2151_c0_g1_i3	CbA_TRINITY_DN17968_c0_g1_i2_g.17692_m.17692	98.438	64	1	0	1529	1720	177	240	8.24e-65	135
TRINITY_DN2151_c0_g1_i8	CbA_TRINITY_DN17968_c0_g1_i2_g.17692_m.17692	99.583	240	0	1	564	1280	1	240	4.24e-178	498
TRINITY_DN2162_c0_g1_i1	CbA_TRINITY_DN10427_c0_g1_i1_g.9237_m.9237	100	51	0	0	466	618	101	151	2.17e-24	95.9
TRINITY_DN2162_c0_g1_i3	CbA_TRINITY_DN10427_c0_g1_i1_g.9237_m.9237	100	97	0	0	14	304	55	151	5.07e-27	100
TRINITY_DN2162_c0_g1_i4	CbA_TRINITY_DN10427_c0_g1_i1_g.9237_m.9237	98.795	83	1	0	2	250	69	151	1.27e-25	96.3
TRINITY_DN2175_c0_g1_i30	CbA_TRINITY_DN11368_c0_g1_i1_g.11210_m.11210	49.624	133	67	0	1092	694	252	384	1.69e-58	143
TRINITY_DN2175_c0_g1_i31	CbA_TRINITY_DN25720_c0_g1_i1_g.22888_m.22888	99.367	158	1	0	742	269	1	158	2.21e-104	328
TRINITY_DN2175_c0_g1_i38	CbA_TRINITY_DN25720_c0_g1_i1_g.22888_m.22888	99.367	158	1	0	742	269	1	158	1.2e-103	326
TRINITY_DN2175_c0_g1_i40	CbA_TRINITY_DN25720_c0_g1_i1_g.22888_m.22888	99.367	158	1	0	742	269	1	158	1.08e-103	326
TRINITY_DN2175_c0_g1_i56	CbA_TRINITY_DN25720_c0_g1_i1_g.22888_m.22888	99.367	158	1	0	742	269	1	158	2.84e-104	328
TRINITY_DN2175_c0_g1_i64	CbA_TRINITY_DN25720_c0_g1_i1_g.22888_m.22888	66.456	158	1	1	586	269	1	158	9.82e-62	191
TRINITY_DN2175_c0_g1_i71	CbA_TRINITY_DN25720_c0_g1_i1_g.22888_m.22888	99.367	158	1	0	742	269	1	158	9.94e-104	326
TRINITY_DN2175_c0_g1_i73	CbA_TRINITY_DN11368_c0_g1_i1_g.11210_m.11210	38.971	272	161	2	1277	471	252	521	6.93e-76	205
TRINITY_DN2180_c0_g1_i12	CbA_TRINITY_DN19164_c0_g1_i1_g.24901_m.24901	98.773	163	2	0	441	929	239	401	3.85e-113	335
TRINITY_DN2180_c0_g1_i2	CbA_TRINITY_DN19164_c0_g1_i1_g.24901_m.24901	100	161	0	0	530	1012	241	401	1.4e-112	335
TRINITY_DN2180_c0_g1_i4	CbA_TRINITY_DN20338_c0_g1_i1_g.16508_m.16508	100	231	0	0	169	861	1	231	1.41e-167	473
TRINITY_DN2180_c0_g1_i5	CbA_TRINITY_DN20338_c0_g1_i1_g.16508_m.16508	100	239	0	0	169	885	1	239	5.91e-173	488
TRINITY_DN2180_c0_g1_i9	CbA_TRINITY_DN20338_c0_g1_i1_g.16508_m.16508	100	231	0	0	169	861	1	231	8.56e-169	473
TRINITY_DN2192_c0_g1_i1	CbA_TRINITY_DN20917_c0_g2_i1_g.10980_m.10980	99.01	101	0	1	300	602	1	100	8.69e-60	183
TRINITY_DN22110_c0_g1_i1	CbA_TRINITY_DN20389_c0_g2_i1_g.16602_m.16602	45.161	217	107	6	1240	605	154	363	1.1e-52	185
TRINITY_DN2217_c0_g1_i1	CbA_TRINITY_DN6763_c0_g3_i1_g.20105_m.20105	100	282	0	0	853	1698	1	282	0	558
TRINITY_DN22221_c0_g3_i1	CbA_TRINITY_DN17744_c0_g2_i1_g.10520_m.10520	43.137	153	63	6	271	708	35	170	9.48e-24	88.2
TRINITY_DN2237_c0_g1_i2	CbA_TRINITY_DN21504_c1_g4_i4_g.6878_m.6878	75.591	127	26	3	138	512	1	124	2.59e-56	176
TRINITY_DN2237_c0_g1_i3	CbA_TRINITY_DN21504_c1_g4_i4_g.6878_m.6878	79.032	124	24	1	138	503	1	124	4.94e-60	185
TRINITY_DN2237_c0_g1_i4	CbA_TRINITY_DN21504_c1_g4_i4_g.6878_m.6878	72	125	10	3	138	440	1	124	2.38e-50	160
TRINITY_DN2237_c0_g1_i6	CbA_TRINITY_DN21504_c1_g4_i4_g.6878_m.6878	72.143	140	16	4	138	536	1	124	7.42e-56	175
TRINITY_DN2237_c0_g2_i1	CbA_TRINITY_DN21504_c1_g1_i1_g.6875_m.6875	100	70	0	0	57	266	1	70	1.05e-51	142
TRINITY_DN2261_c2_g1_i1	CbA_TRINITY_DN12755_c0_g1_i2_g.18115_m.18115	44.7	217	82	7	343	918	14	217	1.27e-37	134
TRINITY_DN22646_c0_g1_i1	CbA_TRINITY_DN15744_c0_g1_i1_g.4064_m.4064	100	102	0	0	308	3	4	105	6.43e-71	214
TRINITY_DN2266_c1_g3_i1	CbA_TRINITY_DN967_c0_g1_i1_g.19560_m.19560	100	233	0	0	866	1564	118	350	1.83e-151	440
TRINITY_DN2278_c1_g1_i1	CbA_TRINITY_DN11299_c0_g1_i1_g.30297_m.30297	99.561	228	1	0	509	1192	1	228	1.08e-164	462
TRINITY_DN22792_c0_g1_i1	CbA_TRINITY_DN20173_c1_g2_i2_g.18419_m.18419	71.053	114	3	1	1	342	114	197	5.77e-44	148
TRINITY_DN2286_c0_g1_i10	CbA_TRINITY_DN18876_c0_g1_i3_g.7835_m.7835	99.145	117	1	0	133	483	13	129	4.81e-124	234
TRINITY_DN2286_c0_g1_i12	CbA_TRINITY_DN18876_c0_g1_i3_g.7835_m.7835	99.573	234	1	0	133	834	13	246	2.33e-169	475
TRINITY_DN2286_c0_g1_i14	CbA_TRINITY_DN18876_c0_g1_i3_g.7835_m.7835	100	118	0	0	646	999	129	246	1.11e-76	245
TRINITY_DN2286_c0_g1_i16	CbA_TRINITY_DN18876_c0_g1_i3_g.7835_m.7835	99.573	234	1	0	133	834	13	246	3.73e-165	475
TRINITY_DN2286_c0_g1_i17	CbA_TRINITY_DN21042_c0_g2_i4_g.4764_m.4764	98.433	319	5	0	1855	2811	1	319	0	609
TRINITY_DN2286_c0_g1_i21	CbA_TRINITY_DN21042_c0_g2_i4_g.4764_m.4764	97.659	299	7	0	2259	3155	1	299	0	568
TRINITY_DN2286_c0_g1_i22	CbA_TRINITY_DN18876_c0_g1_i3_g.7835_m.7835	89.272	261	1	1	133	915	13	246	2.02e-163	461
TRINITY_DN2286_c0_g1_i6	CbA_TRINITY_DN18876_c0_g1_i3_g.7835_m.7835	97.765	179	4	0	133	669	13	191	9.37e-117	357
TRINITY_DN2286_c0_g1_i8	CbA_TRINITY_DN21042_c0_g2_i4_g.4764_m.4764	98.433	319	5	0	1742	2698	1	319	0	609
TRINITY_DN2290_c0_g1_i1	CbA_TRINITY_DN18906_c0_g1_i2_g.23066_m.23066	100	171	0	0	231	743	1	171	4.55e-77	236
TRINITY_DN2290_c0_g1_i2	CbA_TRINITY_DN18906_c0_g1_i2_g.23066_m.23066	98.065	155	3	0	231	695	1	155	1.34e-63	199
TRINITY_DN2293_c0_g1_i1	CbA_TRINITY_DN21571_c0_g1_i10_g.6714_m.6714	99.814	538	1	0	215	1828	1	538	0	976
TRINITY_DN2293_c0_g1_i10	CbA_TRINITY_DN21571_c0_g1_i10_g.6714_m.6714	95.382	563	1	1	215	1903	1	538	0	964
TRINITY_DN2293_c0_g1_i2	CbA_TRINITY_DN21571_c0_g1_i10_g.6714_m.6714	99.814	538	1	0	215	1828	1	538	0	976
TRINITY_DN2293_c0_g1_i4	CbA_TRINITY_DN21571_c0_g1_i10_g.6714_m.6714	95.382	563	1	1	215	1903	1	538	0	964
TRINITY_DN2293_c0_g1_i6	CbA_TRINITY_DN21571_c0_g1_i10_g.6714_m.6714	99.705	339	1	0	215	1231	1	339	0	663
TRINITY_DN2293_c0_g1_i8	CbA_TRINITY_DN21571_c0_g1_i10_g.6714_m.6714	59.07	430	105	15	627	1739	121	538	4.47e-143	427
TRINITY_DN2300_c0_g1_i1	CbA_TRINITY_DN3613_c0_g2_i1_g.19470_m.19470	70.161	124	37	0	482	853	93	216	2.5e-61	198
TRINITY_DN2300_c0_g1_i2	CbA_TRINITY_DN3613_c0_g2_i1_g.19470_m.19470	69.524	105	32	0	482	796	93	197	9.66e-50	169
TRINITY_DN2303_c1_g1_i1	CbA_TRINITY_DN20559_c1_g1_i1_g.21815_m.21815	66.667	78	26	0	648	415	422	499	7.76e-27	110
TRINITY_DN2303_c1_g1_i2	CbA_TRINITY_DN20559_c1_g1_i1_g.21815_m.21815	66.667	78	26	0	775	542	422	499	1.95e-26	109
TRINITY_DN2303_c1_g1_i3	CbA_TRINITY_DN20559_c1_g1_i1_g.21815_m.21815	66.667	78	26	0	755	522	422	499	1.75e-26	109
TRINITY_DN2303_c1_g1_i4	CbA_TRINITY_DN20559_c1_g1_i1_g.21815_m.21815	66.667	78	26	0	687	454	422	499	9.71e-27	110
TRINITY_DN2303_c1_g1_i5	CbA_TRINITY_DN20559_c1_g1_i1_g.21815_m.21815	66.667	78	26	0	892	659	422	499	3.38e-26	109
TRINITY_DN2310_c0_g1_i1	CbA_TRINITY_DN24570_c0_g1_i1_g.4996_m.4996	98.214	56	1	0	458	625	46	101	1.11e-48	108
TRINITY_DN2310_c0_g1_i2	CbA_TRINITY_DN20589_c0_g2_i4_g.21952_m.21952	60.526	114	3	2	968	1267	78	163	2.43e-54	129
TRINITY_DN2320_c0_g3_i1	CbA_TRINITY_DN1300_c0_g1_i1_g.102_m.102	99.621	264	1	0	117	908	1	264	0	545
TRINITY_DN2320_c0_g3_i2	CbA_TRINITY_DN1300_c0_g1_i1_g.102_m.102	99.526	211	1	0	704	1336	54	264	1.93e-152	435
TRINITY_DN2327_c0_g1_i1	CbA_TRINITY_DN10696_c0_g1_i1_g.11667_m.11667	98.23	113	2	0	25	363	3	115	5.32e-79	233
TRINITY_DN2327_c0_g1_i2	CbA_TRINITY_DN10696_c0_g1_i1_g.11667_m.11667	76.552	145	2	1	25	459	3	115	4.82e-72	216
TRINITY_DN23631_c0_g1_i1	CbA_TRINITY_DN9320_c0_g2_i1_g.8714_m.8714	77.778	126	0	1	79	456	1	98	1.32e-61	185
TRINITY_DN2376_c0_g2_i1	CbA_TRINITY_DN15783_c0_g2_i1_g.4096_m.4096	99.01	101	1	0	202	504	3	103	5.12e-46	150
TRINITY_DN2376_c0_g2_i3	CbA_TRINITY_DN15783_c0_g2_i1_g.4096_m.4096	93.506	77	5	0	474	704	27	103	8.83e-33	118
TRINITY_DN2376_c0_g2_i4	CbA_TRINITY_DN15783_c0_g2_i1_g.4096_m.4096	95.05	101	1	1	202	492	3	103	2.87e-53	169
TRINITY_DN23841_c1_g1_i2	CbA_TRINITY_DN10595_c0_g1_i1_g.8882_m.8882	100	416	0	0	282	1529	2	417	0	835
TRINITY_DN2392_c0_g1_i1	CbA_TRINITY_DN12878_c0_g1_i1_g.26275_m.26275	99.65	286	1	0	336	1193	1	286	0	588
TRINITY_DN2392_c0_g1_i2	CbA_TRINITY_DN12878_c0_g1_i1_g.26275_m.26275	99.612	258	1	0	570	1343	29	286	0	535
TRINITY_DN2392_c0_g1_i3	CbA_TRINITY_DN12878_c0_g1_i1_g.26275_m.26275	84.293	191	3	1	570	1142	29	192	2.22e-104	319
TRINITY_DN2404_c3_g2_i1	CbA_TRINITY_DN26651_c0_g1_i1_g.22329_m.22329	100	121	0	0	485	123	5	125	1.82e-50	161
TRINITY_DN2408_c0_g1_i1	CbA_TRINITY_DN14453_c0_g1_i1_g.10680_m.10680	62.5	64	24	0	1	192	299	362	1.22e-19	92
TRINITY_DN2408_c0_g1_i2	CbA_TRINITY_DN14453_c0_g1_i1_g.10680_m.10680	62.5	64	24	0	1	192	299	362	1.05e-19	92
TRINITY_DN2408_c0_g1_i3	CbA_TRINITY_DN14453_c0_g1_i1_g.10680_m.10680	62.5	64	24	0	1	192	299	362	1.45e-19	92
TRINITY_DN2418_c0_g1_i1	CbA_TRINITY_DN19709_c0_g1_i5_g.21575_m.21575	99.451	182	1	0	856	1401	132	313	8.02e-129	379
TRINITY_DN2418_c0_g1_i2	CbA_TRINITY_DN19709_c0_g1_i5_g.21575_m.21575	99.681	313	1	0	220	1158	1	313	0	616
TRINITY_DN2418_c0_g1_i3	CbA_TRINITY_DN19709_c0_g1_i5_g.21575_m.21575	81.308	214	8	1	856	1497	132	313	1.15e-116	348
TRINITY_DN2422_c0_g1_i1	CbA_TRINITY_DN5778_c0_g1_i1_g.29551_m.29551	84.286	70	3	1	551	736	15	84	2.44e-14	66.6
TRINITY_DN2422_c0_g1_i3	CbA_TRINITY_DN5778_c0_g1_i1_g.29551_m.29551	84.286	70	3	1	484	669	15	84	1.69e-14	66.6
TRINITY_DN2422_c0_g1_i4	CbA_TRINITY_DN5778_c0_g1_i1_g.29551_m.29551	84.286	70	3	1	301	486	15	84	9.04e-15	65.9
TRINITY_DN2423_c0_g1_i2	CbA_TRINITY_DN19303_c0_g1_i2_g.32412_m.32412	99.8	499	1	0	301	1797	1	499	0	999
TRINITY_DN2423_c0_g1_i6	CbA_TRINITY_DN19303_c0_g1_i2_g.32412_m.32412	99.8	499	1	0	301	1797	1	499	0	998
TRINITY_DN242_c5_g1_i1	CbA_TRINITY_DN1712_c0_g1_i1_g.3059_m.3059	99.598	498	2	0	629	2122	1	498	0	884
TRINITY_DN2432_c0_g2_i1	CbA_TRINITY_DN17811_c0_g1_i4_g.19674_m.19674	99.424	347	2	0	982	2022	9	355	0	612
TRINITY_DN2443_c0_g2_i1	CbA_TRINITY_DN25760_c0_g1_i1_g.22901_m.22901	100	98	0	0	167	460	1	98	5.78e-66	203
TRINITY_DN2448_c0_g1_i10	CbA_TRINITY_DN9295_c0_g1_i1_g.2097_m.2097	96.635	208	7	0	123	746	2	209	1.02e-113	346
TRINITY_DN2448_c0_g1_i12	CbA_TRINITY_DN9295_c0_g1_i1_g.2097_m.2097	96.651	209	7	0	218	844	1	209	3.67e-112	348
TRINITY_DN2448_c0_g1_i15	CbA_TRINITY_DN9295_c0_g1_i1_g.2097_m.2097	96.651	209	7	0	218	844	1	209	5.05e-112	348
TRINITY_DN2448_c0_g1_i6	CbA_TRINITY_DN9295_c0_g1_i1_g.2097_m.2097	96.635	208	7	0	123	746	2	209	2.44e-111	346
TRINITY_DN2448_c0_g1_i8	CbA_TRINITY_DN9295_c0_g1_i1_g.2097_m.2097	96.651	209	7	0	218	844	1	209	2.45e-113	346
TRINITY_DN2464_c0_g1_i1	CbA_TRINITY_DN14369_c0_g2_i1_g.29747_m.29747	100	181	0	0	478	1020	1	181	8.6e-132	375
TRINITY_DN2464_c0_g2_i2	CbA_TRINITY_DN8481_c0_g1_i1_g.28075_m.28075	100	357	0	0	619	1689	10	366	0	709
TRINITY_DN2467_c1_g1_i2	CbA_TRINITY_DN21352_c1_g1_i2_g.12485_m.12485	40.71	366	186	5	477	1496	133	493	3.9e-87	236
TRINITY_DN2501_c0_g1_i1	CbA_TRINITY_DN18127_c0_g3_i2_g.12195_m.12195	95.321	577	27	0	805	2535	209	785	0	931
TRINITY_DN2501_c0_g1_i10	CbA_TRINITY_DN18127_c0_g3_i2_g.12195_m.12195	56.183	655	245	16	590	2476	147	785	2.85e-169	511
TRINITY_DN2501_c0_g1_i12	CbA_TRINITY_DN18127_c0_g3_i2_g.12195_m.12195	95.918	784	32	0	101	2452	2	785	0	1312
TRINITY_DN2501_c0_g1_i4	CbA_TRINITY_DN18127_c0_g3_i2_g.12195_m.12195	98.305	472	8	0	101	1516	2	473	0	857
TRINITY_DN2501_c0_g1_i5	CbA_TRINITY_DN18127_c0_g2_i4_g.12193_m.12193	96.629	89	3	0	590	856	134	222	1.26e-36	136
TRINITY_DN2501_c0_g1_i6	CbA_TRINITY_DN18127_c0_g3_i2_g.12195_m.12195	55.306	801	307	19	72	2369	1	785	0	628
TRINITY_DN2501_c0_g1_i8	CbA_TRINITY_DN18127_c0_g3_i2_g.12195_m.12195	67.824	432	103	8	690	1925	58	473	2.26e-153	476
TRINITY_DN2503_c0_g2_i1	CbA_TRINITY_DN21321_c2_g1_i4_g.12268_m.12268	98.658	149	2	0	19	465	1	149	4.68e-91	262
TRINITY_DN2503_c0_g2_i10	CbA_TRINITY_DN21321_c2_g1_i4_g.12268_m.12268	97.945	146	2	1	19	453	1	146	3.1e-82	251
TRINITY_DN2503_c0_g2_i2	CbA_TRINITY_DN21321_c2_g1_i4_g.12268_m.12268	97.945	146	2	1	19	453	1	146	1.75e-85	251
TRINITY_DN2503_c0_g2_i3	CbA_TRINITY_DN21321_c2_g1_i4_g.12268_m.12268	98.864	88	1	0	164	427	1	88	8.91e-43	137
TRINITY_DN2503_c0_g2_i4	CbA_TRINITY_DN1638_c0_g1_i1_g.26369_m.26369	85.811	148	21	0	1906	1463	5	152	3.1e-79	256
TRINITY_DN2503_c0_g2_i5	CbA_TRINITY_DN21321_c2_g1_i4_g.12268_m.12268	89	100	11	0	19	318	1	100	3.24e-42	140
TRINITY_DN2503_c0_g2_i7	CbA_TRINITY_DN21321_c2_g1_i4_g.12268_m.12268	98.864	88	1	0	90	353	1	88	3.43e-43	137
TRINITY_DN2503_c0_g2_i8	CbA_TRINITY_DN21321_c2_g1_i4_g.12268_m.12268	97.945	146	2	1	19	453	1	146	6.55e-79	251
TRINITY_DN2504_c0_g3_i1	CbA_TRINITY_DN18116_c1_g3_i1_g.12125_m.12125	100	206	0	0	1180	1797	1	206	6.09e-101	307
TRINITY_DN2504_c0_g3_i2	CbA_TRINITY_DN18116_c1_g3_i1_g.12125_m.12125	100	206	0	0	173	790	1	206	3.14e-105	307
TRINITY_DN2531_c0_g1_i1	CbA_TRINITY_DN8167_c0_g1_i1_g.3400_m.3400	99.078	217	2	0	834	1484	1	217	3.8e-157	445
TRINITY_DN2531_c0_g1_i2	CbA_TRINITY_DN8167_c0_g1_i1_g.3400_m.3400	99.078	217	2	0	733	1383	1	217	1.07e-157	445
TRINITY_DN2543_c0_g1_i1	CbA_TRINITY_DN14324_c0_g1_i1_g.29753_m.29753	91.608	143	11	1	250	678	1	142	6.82e-94	278
TRINITY_DN25447_c0_g1_i3	CbA_TRINITY_DN6851_c0_g1_i1_g.20771_m.20771	95.312	64	3	0	420	611	91	154	2.26e-44	126
TRINITY_DN25447_c0_g1_i4	CbA_TRINITY_DN6851_c0_g3_i1_g.20775_m.20775	96.203	79	3	0	319	555	75	153	1.13e-48	155
TRINITY_DN2551_c0_g1_i4	CbA_TRINITY_DN18310_c0_g1_i4_g.24248_m.24248	89.091	165	18	0	1	495	175	339	5.03e-78	239
TRINITY_DN2551_c0_g1_i5	CbA_TRINITY_DN18310_c0_g1_i4_g.24248_m.24248	82.963	135	19	1	167	571	209	339	3.61e-57	186
TRINITY_DN2560_c0_g1_i1	CbA_TRINITY_DN21474_c0_g1_i3_g.1058_m.1058	72.632	190	52	0	664	1233	1	190	2.12e-100	302
TRINITY_DN2560_c0_g1_i2	CbA_TRINITY_DN21474_c0_g1_i3_g.1058_m.1058	72.254	173	48	0	813	1331	18	190	5.75e-88	271
TRINITY_DN2560_c0_g1_i3	CbA_TRINITY_DN21474_c0_g1_i3_g.1058_m.1058	71.56	109	31	0	592	918	1	109	1.01e-50	173
TRINITY_DN2560_c0_g1_i4	CbA_TRINITY_DN21474_c0_g1_i3_g.1058_m.1058	72.254	173	48	0	662	1180	18	190	6.75e-89	272
TRINITY_DN2573_c0_g1_i2	CbA_TRINITY_DN20690_c0_g1_i2_g.19912_m.19912	82.702	607	98	3	169	1983	1	602	0	1020
TRINITY_DN2573_c0_g1_i3	CbA_TRINITY_DN20690_c0_g1_i2_g.19912_m.19912	99.834	602	1	0	96	1901	1	602	0	1227
TRINITY_DN2573_c0_g1_i5	CbA_TRINITY_DN20690_c0_g1_i2_g.19912_m.19912	98.417	379	6	0	93	1229	224	602	0	773
TRINITY_DN2583_c0_g2_i1	CbA_TRINITY_DN21049_c0_g1_i1_g.4610_m.4610	96.774	93	3	0	486	764	1	93	5.91e-62	189
TRINITY_DN2599_c0_g1_i1	CbA_TRINITY_DN13660_c0_g1_i1_g.22555_m.22555	100	320	0	0	586	1545	7	326	0	669
TRINITY_DN259_c0_g2_i3	CbA_TRINITY_DN16284_c0_g1_i2_g.20291_m.20291	99.304	431	3	0	951	2243	1	431	0	813
TRINITY_DN259_c0_g2_i7	CbA_TRINITY_DN16284_c0_g1_i2_g.20291_m.20291	93.333	420	2	1	3	1262	38	431	0	722
TRINITY_DN26016_c0_g1_i1	CbA_TRINITY_DN11966_c0_g1_i1_g.18841_m.18841	100	504	0	0	173	1684	1	504	0	840
TRINITY_DN26035_c0_g1_i1	CbA_TRINITY_DN12371_c0_g1_i1_g.10130_m.10130	74.046	393	84	5	1001	2146	1	386	0	526
TRINITY_DN26036_c0_g1_i1	CbA_TRINITY_DN15132_c0_g1_i2_g.27245_m.27245	100	225	0	0	640	1314	1	225	2.37e-137	394
TRINITY_DN26093_c0_g1_i1	CbA_TRINITY_DN18460_c0_g1_i1_g.32607_m.32607	100	273	0	0	379	1197	1	273	3.34e-164	465
TRINITY_DN2611_c1_g1_i2	CbA_TRINITY_DN23001_c0_g1_i1_g.22614_m.22614	89.266	177	19	0	443	973	1	177	8.9e-101	303
TRINITY_DN2611_c1_g1_i4	CbA_TRINITY_DN8678_c0_g1_i1_g.25071_m.25071	99.583	240	1	0	1025	1744	1	240	4.12e-135	395
TRINITY_DN2611_c1_g1_i5	CbA_TRINITY_DN20313_c1_g1_i1_g.16604_m.16604	99.383	162	1	0	152	637	6	167	4.81e-117	332
TRINITY_DN2611_c1_g1_i7	CbA_TRINITY_DN20313_c1_g1_i1_g.16604_m.16604	99.383	162	1	0	123	608	6	167	4.18e-116	332
TRINITY_DN2611_c1_g1_i8	CbA_TRINITY_DN13429_c0_g1_i2_g.5385_m.5385	43.776	482	250	5	374	1816	18	479	1.56e-121	370
TRINITY_DN2611_c1_g1_i9	CbA_TRINITY_DN20313_c1_g1_i1_g.16604_m.16604	99.383	162	1	0	152	637	6	167	2.58e-116	332
TRINITY_DN26133_c0_g1_i1	CbA_TRINITY_DN15530_c0_g1_i1_g.25784_m.25784	74.245	497	106	3	171	1595	1	497	0	700
TRINITY_DN2615_c4_g1_i1	CbA_TRINITY_DN21819_c0_g1_i1_g.2187_m.2187	80.531	113	22	0	754	1092	2	114	1.66e-63	201
TRINITY_DN262_c0_g1_i1	CbA_TRINITY_DN4300_c0_g2_i1_g.34870_m.34870	82.558	86	15	0	178	435	74	159	2.5e-43	144
TRINITY_DN262_c0_g1_i2	CbA_TRINITY_DN4300_c0_g2_i1_g.34870_m.34870	80.625	160	30	1	517	996	1	159	5.75e-64	205
TRINITY_DN262_c0_g1_i3	CbA_TRINITY_DN4300_c0_g2_i1_g.34870_m.34870	80	85	17	0	170	424	75	159	9.09e-42	139
TRINITY_DN26311_c0_g1_i1	CbA_TRINITY_DN5138_c0_g1_i1_g.27985_m.27985	100	324	0	0	123	1094	7	330	0	590
TRINITY_DN26333_c0_g1_i1	CbA_TRINITY_DN9790_c0_g2_i1_g.20798_m.20798	99.552	223	1	0	114	782	1	223	3.53e-142	401
TRINITY_DN26349_c0_g1_i1	CbA_TRINITY_DN17016_c0_g1_i1_g.32800_m.32800	100	261	0	0	261	1043	1	261	2.81e-157	443
TRINITY_DN26373_c0_g1_i1	CbA_TRINITY_DN4069_c0_g1_i1_g.4305_m.4305	100	186	0	0	114	671	9	194	5.46e-139	389
TRINITY_DN26383_c0_g1_i1	CbA_TRINITY_DN15255_c0_g1_i1_g.11387_m.11387	63.133	415	141	8	240	1475	36	441	1.23e-160	465
TRINITY_DN26402_c0_g1_i1	CbA_TRINITY_DN20656_c0_g1_i1_g.19811_m.19811	99.419	172	1	0	39	554	1	172	4.36e-94	273
TRINITY_DN26406_c0_g1_i1	CbA_TRINITY_DN5513_c0_g2_i1_g.3729_m.3729	100	126	0	0	82	459	1	126	7.89e-72	213
TRINITY_DN2643_c0_g2_i2	CbA_TRINITY_DN13663_c0_g1_i1_g.22475_m.22475	49.455	275	133	4	199	1020	1	270	9.65e-66	224
TRINITY_DN2643_c0_g2_i4	CbA_TRINITY_DN13663_c0_g1_i1_g.22475_m.22475	49.455	275	133	4	301	1122	1	270	1.18e-65	224
TRINITY_DN26500_c0_g1_i1	CbA_TRINITY_DN21370_c0_g7_i1_g.12239_m.12239	35.6	500	285	12	67	1488	5	493	3.06e-100	312
TRINITY_DN26511_c0_g1_i1	CbA_TRINITY_DN27503_c0_g1_i1_g.18992_m.18992	99.286	280	2	0	151	990	1	280	1.22e-170	482
TRINITY_DN2653_c0_g1_i3	CbA_TRINITY_DN21174_c0_g3_i2_g.1627_m.1627	100	281	0	0	703	1545	1	281	0	548
TRINITY_DN2653_c0_g1_i4	CbA_TRINITY_DN21174_c0_g3_i2_g.1627_m.1627	100	281	0	0	114	956	1	281	0	548
TRINITY_DN2653_c0_g1_i6	CbA_TRINITY_DN21174_c0_g3_i2_g.1627_m.1627	99.519	208	1	0	114	737	1	208	7.03e-146	400
TRINITY_DN26544_c0_g1_i1	CbA_TRINITY_DN20230_c0_g6_i1_g.15973_m.15973	68.317	202	45	3	85	690	19	201	1.49e-88	262
TRINITY_DN26588_c0_g1_i1	CbA_TRINITY_DN24497_c0_g1_i1_g.18209_m.18209	100	195	0	0	147	731	1	195	5.49e-144	400
TRINITY_DN26611_c0_g1_i1	CbA_TRINITY_DN16066_c0_g1_i1_g.5851_m.5851	100	162	0	0	357	842	1	162	2.94e-91	273
TRINITY_DN2664_c1_g1_i3	CbA_TRINITY_DN13213_c0_g1_i1_g.25982_m.25982	57.576	99	41	1	400	696	1	98	2.06e-31	112
TRINITY_DN2664_c1_g1_i4	CbA_TRINITY_DN13213_c0_g1_i1_g.25982_m.25982	57.576	99	41	1	483	779	1	98	4.27e-31	112
TRINITY_DN2664_c1_g1_i8	CbA_TRINITY_DN7831_c0_g1_i1_g.28657_m.28657	100	134	0	0	793	1194	1	134	2.53e-78	241
TRINITY_DN26667_c0_g1_i1	CbA_TRINITY_DN11970_c0_g2_i1_g.18816_m.18816	100	499	0	0	63	1559	2	500	0	921
TRINITY_DN26687_c0_g1_i1	CbA_TRINITY_DN8801_c0_g2_i1_g.804_m.804	99.597	745	3	0	242	2476	39	783	0	1489
TRINITY_DN26692_c0_g1_i1	CbA_TRINITY_DN16262_c0_g1_i1_g.20387_m.20387	47.826	115	50	3	47	391	32	136	5.27e-30	106
TRINITY_DN26730_c0_g1_i1	CbA_TRINITY_DN21519_c1_g7_i3_g.6950_m.6950	35.249	261	163	2	65	832	1	260	4.1e-37	134
TRINITY_DN26742_c0_g1_i1	CbA_TRINITY_DN20656_c0_g1_i1_g.19811_m.19811	59.048	105	43	0	155	469	7	111	1.45e-40	137
TRINITY_DN2674_c0_g1_i1	CbA_TRINITY_DN11963_c0_g1_i1_g.18825_m.18825	97.674	86	2	0	47	304	1	86	8.55e-58	181
TRINITY_DN2674_c0_g1_i3	CbA_TRINITY_DN11963_c0_g1_i1_g.18825_m.18825	73.469	98	2	1	47	268	1	98	1.37e-42	141
TRINITY_DN2674_c0_g2_i1	CbA_TRINITY_DN5760_c0_g1_i1_g.29534_m.29534	78.571	126	27	0	199	576	1	126	5.99e-44	147
TRINITY_DN26751_c0_g1_i1	CbA_TRINITY_DN17371_c0_g2_i1_g.5806_m.5806	51.667	60	29	0	160	339	38	97	1.58e-25	74.3
TRINITY_DN26776_c0_g1_i1	CbA_TRINITY_DN7933_c0_g1_i1_g.25197_m.25197	100	205	0	0	795	1409	1	205	7.05e-115	341
TRINITY_DN26788_c0_g1_i1	CbA_TRINITY_DN22228_c0_g1_i1_g.9568_m.9568	100	113	0	0	151	489	1	113	2.77e-52	163
TRINITY_DN2683_c0_g1_i1	CbA_TRINITY_DN26177_c0_g1_i1_g.33114_m.33114	83.673	196	31	1	1149	1736	1	195	9.63e-116	344
TRINITY_DN2683_c0_g1_i2	CbA_TRINITY_DN26177_c0_g1_i1_g.33114_m.33114	83.673	196	31	1	1206	1793	1	195	1.63e-115	344
TRINITY_DN2683_c1_g1_i1	CbA_TRINITY_DN15134_c0_g1_i2_g.27200_m.27200	99.819	552	1	0	137	1792	1	552	0	788
TRINITY_DN26873_c0_g1_i1	CbA_TRINITY_DN8976_c0_g2_i1_g.33506_m.33506	99.621	264	1	0	939	148	1	264	0	502
TRINITY_DN26873_c0_g1_i2	CbA_TRINITY_DN8976_c0_g2_i1_g.33506_m.33506	99.621	264	1	0	939	148	1	264	0	502
TRINITY_DN26884_c0_g1_i1	CbA_TRINITY_DN19167_c0_g2_i2_g.24849_m.24849	96.571	175	3	1	234	749	2	176	8.79e-108	311
TRINITY_DN268_c0_g2_i1	CbA_TRINITY_DN23146_c0_g2_i1_g.3_m.3	90.741	108	10	0	198	521	19	126	5.57e-59	185
TRINITY_DN268_c0_g2_i2	CbA_TRINITY_DN23146_c0_g2_i1_g.3_m.3	82.569	109	18	1	174	500	19	126	3.12e-55	175
TRINITY_DN268_c0_g2_i3	CbA_TRINITY_DN23146_c0_g2_i1_g.3_m.3	90.741	108	10	0	185	508	19	126	3.12e-59	185
TRINITY_DN268_c0_g3_i1	CbA_TRINITY_DN23146_c0_g2_i1_g.3_m.3	85.366	123	17	1	384	749	6	128	1.99e-69	211
TRINITY_DN26913_c0_g1_i1	CbA_TRINITY_DN17528_c0_g1_i1_g.23693_m.23693	99.784	464	1	0	445	1836	1	464	0	789
TRINITY_DN26923_c0_g1_i1	CbA_TRINITY_DN16735_c0_g1_i1_g.7326_m.7326	99.583	720	3	0	164	2323	4	723	0	1232
TRINITY_DN26930_c0_g1_i1	CbA_TRINITY_DN21703_c1_g3_i2_g.21236_m.21236	68.293	82	26	0	683	928	1	82	1.44e-33	122
TRINITY_DN2700_c0_g1_i1	CbA_TRINITY_DN21278_c0_g2_i5_g.14986_m.14986	99.407	337	2	0	434	1444	1	337	0	625
TRINITY_DN2700_c0_g1_i10	CbA_TRINITY_DN21278_c0_g2_i5_g.14986_m.14986	98.974	195	2	0	942	1526	143	337	5.9e-173	359
TRINITY_DN2700_c0_g1_i2	CbA_TRINITY_DN21278_c0_g2_i5_g.14986_m.14986	99.197	249	2	0	772	1518	89	337	3.35e-171	471
TRINITY_DN2700_c0_g1_i3	CbA_TRINITY_DN21278_c0_g2_i5_g.14986_m.14986	99.197	249	2	0	836	1582	89	337	1.09e-170	471
TRINITY_DN2700_c0_g1_i4	CbA_TRINITY_DN21278_c0_g2_i5_g.14986_m.14986	99.703	337	1	0	449	1459	1	337	0	627
TRINITY_DN2700_c0_g1_i5	CbA_TRINITY_DN21278_c0_g2_i5_g.14986_m.14986	99.407	337	2	0	498	1508	1	337	0	621
TRINITY_DN2700_c0_g1_i6	CbA_TRINITY_DN21278_c0_g2_i5_g.14986_m.14986	99.197	249	2	0	787	1533	89	337	1.17e-171	471
TRINITY_DN2703_c0_g1_i2	CbA_TRINITY_DN20587_c3_g5_i2_g.21800_m.21800	42.953	149	63	1	604	224	593	741	1.62e-30	124
TRINITY_DN2703_c0_g1_i4	CbA_TRINITY_DN20587_c3_g5_i2_g.21800_m.21800	42.763	152	65	1	613	224	590	741	5.74e-32	125
TRINITY_DN2706_c0_g3_i1	CbA_TRINITY_DN18980_c0_g3_i1_g.23236_m.23236	87.16	405	47	2	544	1746	1	404	0	734
TRINITY_DN2719_c0_g1_i1	CbA_TRINITY_DN20290_c0_g1_i4_g.16102_m.16102	97.701	174	4	0	242	763	1	174	4.51e-123	357
TRINITY_DN2719_c0_g1_i2	CbA_TRINITY_DN20290_c0_g1_i4_g.16102_m.16102	99.299	428	3	0	403	1686	1	428	0	885
TRINITY_DN2719_c0_g1_i4	CbA_TRINITY_DN20290_c0_g1_i4_g.16102_m.16102	99.299	428	3	0	242	1525	1	428	0	885
TRINITY_DN2726_c0_g3_i1	CbA_TRINITY_DN26374_c0_g1_i1_g.34935_m.34935	100	184	0	0	101	652	1	184	6.38e-132	379
TRINITY_DN27298_c0_g1_i1	CbA_TRINITY_DN10981_c0_g1_i1_g.27367_m.27367	99.219	128	1	0	20	403	1	128	8.9e-60	182
TRINITY_DN27318_c0_g1_i1	CbA_TRINITY_DN12911_c0_g1_i1_g.23319_m.23319	99.631	271	1	0	718	1530	1	271	0	556
TRINITY_DN2732_c1_g1_i1	CbA_TRINITY_DN20943_c1_g5_i1_g.10852_m.10852	99.231	260	2	0	209	988	1	260	7.56e-175	488
TRINITY_DN2732_c1_g1_i2	CbA_TRINITY_DN20943_c1_g5_i1_g.10852_m.10852	99.422	173	1	0	558	1076	88	260	5.31e-134	311
TRINITY_DN2732_c1_g1_i3	CbA_TRINITY_DN20943_c1_g5_i1_g.10852_m.10852	97.285	221	6	0	1059	1721	40	260	6.24e-138	403
TRINITY_DN2734_c0_g2_i2	CbA_TRINITY_DN15752_c0_g2_i1_g.4099_m.4099	99.507	203	1	0	167	775	1	203	3.87e-136	382
TRINITY_DN2734_c0_g2_i3	CbA_TRINITY_DN15752_c0_g2_i1_g.4099_m.4099	95.735	211	1	1	167	799	1	203	2.96e-133	375
TRINITY_DN2734_c0_g2_i4	CbA_TRINITY_DN15752_c0_g2_i1_g.4099_m.4099	99.265	136	1	0	601	1008	1	136	8.18e-98	287
TRINITY_DN2737_c0_g1_i11	CbA_TRINITY_DN21464_c0_g4_i3_g.1047_m.1047	99.243	793	6	0	2701	5079	26	818	0	1531
TRINITY_DN2737_c0_g1_i16	CbA_TRINITY_DN21464_c0_g4_i3_g.1047_m.1047	99.197	498	4	0	381	1874	321	818	0	914
TRINITY_DN2737_c0_g1_i17	CbA_TRINITY_DN21464_c0_g4_i3_g.1047_m.1047	99.387	816	5	0	1472	3919	3	818	0	1584
TRINITY_DN2737_c0_g1_i18	CbA_TRINITY_DN21464_c0_g4_i3_g.1047_m.1047	98.881	268	3	0	558	1361	551	818	0	484
TRINITY_DN2737_c0_g1_i9	CbA_TRINITY_DN21464_c0_g4_i3_g.1047_m.1047	99.243	793	6	0	2724	5102	26	818	0	1531
TRINITY_DN27589_c0_g1_i1	CbA_TRINITY_DN5513_c0_g2_i1_g.3729_m.3729	100	126	0	0	516	139	1	126	3.3e-72	214
TRINITY_DN2762_c1_g1_i3	CbA_TRINITY_DN18599_c1_g1_i4_g.22145_m.22145	97.661	171	4	0	772	1284	75	245	1.99e-116	348
TRINITY_DN2762_c1_g1_i4	CbA_TRINITY_DN18599_c1_g1_i4_g.22145_m.22145	95.492	244	8	1	205	927	2	245	1.89e-154	441
TRINITY_DN27638_c0_g1_i1	CbA_TRINITY_DN13671_c0_g2_i1_g.22429_m.22429	74.603	63	14	1	661	473	44	104	1.05e-21	89.4
TRINITY_DN276_c0_g1_i5	CbA_TRINITY_DN17847_c0_g1_i1_g.19697_m.19697	62.524	531	192	3	249	1820	18	548	0	675
TRINITY_DN27703_c0_g1_i1	CbA_TRINITY_DN23617_c0_g1_i1_g.30424_m.30424	100	124	0	0	292	663	1	124	3.38e-77	229
TRINITY_DN27729_c0_g1_i1	CbA_TRINITY_DN19742_c0_g1_i1_g.21558_m.21558	41.042	307	140	8	176	1030	81	368	9.67e-64	207
TRINITY_DN27818_c0_g1_i1	CbA_TRINITY_DN25028_c0_g1_i1_g.32266_m.32266	97.403	77	2	0	240	10	1	77	3.95e-23	86.7
TRINITY_DN2784_c0_g1_i1	CbA_TRINITY_DN15775_c0_g1_i1_g.4080_m.4080	92.408	382	2	1	992	2137	6	360	0	685
TRINITY_DN2784_c0_g1_i2	CbA_TRINITY_DN15775_c0_g1_i1_g.4080_m.4080	99.437	355	2	0	992	2056	6	360	0	700
TRINITY_DN2784_c0_g1_i4	CbA_TRINITY_DN15775_c0_g1_i1_g.4080_m.4080	99.717	353	1	0	115	1173	8	360	0	704
TRINITY_DN2784_c0_g1_i5	CbA_TRINITY_DN15775_c0_g1_i1_g.4080_m.4080	99.437	355	2	0	1097	2161	6	360	0	701
TRINITY_DN2786_c1_g1_i10	CbA_TRINITY_DN21149_c0_g1_i5_g.1479_m.1479	82.394	142	0	1	165	590	262	378	7.04e-53	180
TRINITY_DN2786_c1_g1_i2	CbA_TRINITY_DN21149_c0_g1_i5_g.1479_m.1479	60.938	64	0	1	165	356	262	300	2.73e-20	69.7
TRINITY_DN2786_c1_g1_i6	CbA_TRINITY_DN21149_c0_g1_i5_g.1479_m.1479	98.684	380	4	1	326	1465	1	379	0	615
TRINITY_DN2786_c1_g1_i7	CbA_TRINITY_DN21149_c0_g1_i5_g.1479_m.1479	100	117	0	0	165	515	262	378	6.55e-61	194
TRINITY_DN2786_c1_g1_i9	CbA_TRINITY_DN21149_c0_g1_i5_g.1479_m.1479	100	39	0	0	165	281	262	300	1.97e-23	80.5
TRINITY_DN2786_c2_g2_i1	CbA_TRINITY_DN6869_c0_g1_i1_g.20686_m.20686	100	44	0	0	532	663	59	102	3.37e-25	87.8
TRINITY_DN28059_c0_g1_i1	CbA_TRINITY_DN11652_c0_g1_i2_g.13369_m.13369	87.097	124	14	1	188	559	29	150	6.13e-44	144
TRINITY_DN28250_c0_g1_i1	CbA_TRINITY_DN15070_c0_g2_i2_g.7465_m.7465	83.516	91	14	1	404	132	186	275	7.69e-48	154
TRINITY_DN2842_c0_g2_i1	CbA_TRINITY_DN16262_c0_g1_i1_g.20387_m.20387	57.143	140	42	4	286	657	3	140	1.54e-45	149
TRINITY_DN2845_c0_g1_i2	CbA_TRINITY_DN18777_c0_g1_i1_g.8533_m.8533	100	463	0	0	458	1846	1	463	0	853
TRINITY_DN2847_c0_g2_i2	CbA_TRINITY_DN18156_c0_g1_i1_g.12083_m.12083	99.659	293	1	0	294	1172	1	293	0	608
TRINITY_DN2857_c0_g1_i1	CbA_TRINITY_DN16699_c0_g1_i1_g.235_m.235	99.778	450	1	0	253	1602	1	450	0	848
TRINITY_DN2857_c0_g1_i2	CbA_TRINITY_DN16699_c0_g1_i1_g.235_m.235	99.778	450	1	0	162	1511	1	450	0	848
TRINITY_DN2857_c0_g1_i5	CbA_TRINITY_DN16699_c0_g1_i1_g.235_m.235	99.778	450	1	0	235	1584	1	450	0	848
TRINITY_DN28613_c0_g1_i1	CbA_TRINITY_DN23000_c0_g1_i1_g.22633_m.22633	100	148	0	0	87	530	1	148	4.91e-107	305
TRINITY_DN2863_c0_g1_i1	CbA_TRINITY_DN20788_c0_g2_i1_g.30906_m.30906	94.568	405	22	0	773	1987	7	411	0	754
TRINITY_DN2863_c0_g1_i3	CbA_TRINITY_DN20788_c0_g2_i1_g.30906_m.30906	94.568	405	22	0	1601	2815	7	411	0	754
TRINITY_DN2863_c2_g1_i1	CbA_TRINITY_DN21178_c0_g1_i13_g.1649_m.1649	75.455	110	26	1	137	466	426	534	1.43e-64	168
TRINITY_DN2871_c0_g1_i1	CbA_TRINITY_DN14602_c0_g1_i1_g.3202_m.3202	73.171	41	10	1	57	176	59	99	8.32e-13	61.2
TRINITY_DN2871_c0_g1_i2	CbA_TRINITY_DN14602_c0_g1_i1_g.3202_m.3202	55.172	58	21	1	136	294	41	98	8.3e-12	60.5
TRINITY_DN2871_c0_g1_i3	CbA_TRINITY_DN14602_c0_g1_i1_g.3202_m.3202	77.143	35	8	0	120	224	65	99	1.71e-12	60.1
TRINITY_DN2871_c0_g1_i4	CbA_TRINITY_DN14602_c0_g1_i1_g.3202_m.3202	81.818	33	6	0	820	918	65	97	3.73e-12	60.8
TRINITY_DN2871_c0_g1_i5	CbA_TRINITY_DN14602_c0_g1_i1_g.3202_m.3202	56.14	57	20	1	836	991	41	97	5.96e-12	62.8
TRINITY_DN2902_c0_g1_i11	CbA_TRINITY_DN17788_c0_g1_i2_g.10528_m.10528	98.238	227	4	0	1729	2409	2	228	1.64e-130	390
TRINITY_DN290_c0_g1_i1	CbA_TRINITY_DN21370_c0_g7_i1_g.12239_m.12239	84.946	465	66	2	127	1512	32	495	0	800
TRINITY_DN290_c0_g1_i2	CbA_TRINITY_DN21370_c0_g7_i1_g.12239_m.12239	99.792	481	1	0	505	1947	21	501	0	956
TRINITY_DN290_c0_g1_i3	CbA_TRINITY_DN21370_c0_g7_i1_g.12239_m.12239	75.449	501	120	2	82	1575	1	501	0	784
TRINITY_DN290_c0_g1_i4	CbA_TRINITY_DN21370_c0_g7_i1_g.12239_m.12239	65.974	385	121	3	223	1347	117	501	0	522
TRINITY_DN290_c0_g1_i5	CbA_TRINITY_DN21370_c0_g7_i1_g.12239_m.12239	74.627	402	101	1	462	1664	100	501	0	639
TRINITY_DN29285_c0_g1_i1	CbA_TRINITY_DN9275_c0_g1_i1_g.2018_m.2018	56.502	223	89	2	756	1424	260	474	1.05e-119	252
TRINITY_DN2929_c0_g1_i12	CbA_TRINITY_DN16056_c0_g1_i2_g.5909_m.5909	99.048	210	2	0	20	649	1	210	2.14e-141	403
TRINITY_DN2929_c0_g1_i3	CbA_TRINITY_DN16056_c0_g1_i2_g.5909_m.5909	99.048	210	2	0	541	1170	1	210	8.74e-142	402
TRINITY_DN2929_c0_g1_i7	CbA_TRINITY_DN16056_c0_g1_i2_g.5909_m.5909	99.048	210	2	0	450	1079	1	210	2.88e-142	402
TRINITY_DN2930_c0_g1_i1	CbA_TRINITY_DN13086_c0_g1_i2_g.17320_m.17320	100	222	0	0	306	971	308	529	1.89e-161	463
TRINITY_DN2930_c0_g1_i2	CbA_TRINITY_DN13086_c0_g1_i2_g.17320_m.17320	100	529	0	0	167	1753	1	529	0	929
TRINITY_DN29313_c0_g1_i1	CbA_TRINITY_DN17588_c0_g2_i2_g.23745_m.23745	98.068	207	0	1	103	723	1	203	2.23e-111	320
TRINITY_DN29321_c0_g1_i1	CbA_TRINITY_DN21264_c1_g1_i3_g.14841_m.14841	50.617	567	264	3	345	2045	28	578	0	571
TRINITY_DN29347_c0_g1_i1	CbA_TRINITY_DN4729_c0_g1_i1_g.9478_m.9478	98.812	421	5	0	48	1310	2	422	0	750
TRINITY_DN29361_c0_g1_i1	CbA_TRINITY_DN2990_c0_g1_i1_g.25247_m.25247	99.405	168	1	0	88	591	1	168	1.23e-102	295
TRINITY_DN29370_c0_g1_i1	CbA_TRINITY_DN7382_c0_g3_i1_g.17585_m.17585	100	161	0	0	36	518	1	161	2.24e-101	290
TRINITY_DN29372_c0_g1_i1	CbA_TRINITY_DN900_c0_g1_i1_g.19562_m.19562	100	154	0	0	200	661	6	159	5.74e-95	277
TRINITY_DN29373_c0_g1_i1	CbA_TRINITY_DN21189_c0_g1_i2_g.1765_m.1765	42.647	272	131	11	294	1067	36	296	1.02e-61	202
TRINITY_DN29377_c0_g1_i1	CbA_TRINITY_DN19426_c1_g1_i1_g.18749_m.18749	99.75	400	1	0	75	1274	17	416	0	659
TRINITY_DN29379_c0_g1_i1	CbA_TRINITY_DN9955_c0_g2_i1_g.29323_m.29323	52.511	219	99	4	503	1147	62	279	7e-70	223
TRINITY_DN29390_c0_g1_i1	CbA_TRINITY_DN11168_c0_g1_i2_g.30463_m.30463	98.762	323	4	0	75	1043	1	323	0	622
TRINITY_DN29414_c0_g1_i1	CbA_TRINITY_DN20656_c0_g2_i1_g.19812_m.19812	89	200	17	1	25	609	6	205	6.68e-103	297
TRINITY_DN2942_c0_g1_i1	CbA_TRINITY_DN20594_c0_g1_i7_g.21960_m.21960	96.667	120	4	0	3	362	17	136	2.29e-84	245
TRINITY_DN2942_c0_g1_i12	CbA_TRINITY_DN20594_c0_g1_i7_g.21960_m.21960	85.124	121	17	1	630	989	10	130	2.24e-68	213
TRINITY_DN2942_c0_g1_i13	CbA_TRINITY_DN20594_c0_g1_i7_g.21960_m.21960	81.538	130	21	2	1559	1939	1	130	1.23e-66	216
TRINITY_DN2942_c0_g1_i15	CbA_TRINITY_DN20594_c0_g1_i7_g.21960_m.21960	100	74	0	0	330	551	11	84	1.77e-48	153
TRINITY_DN2942_c0_g1_i17	CbA_TRINITY_DN20594_c0_g1_i7_g.21960_m.21960	81.538	130	21	2	911	1291	1	130	2.39e-68	216
TRINITY_DN2942_c0_g1_i18	CbA_TRINITY_DN20594_c0_g1_i7_g.21960_m.21960	96.396	111	4	0	3	335	17	127	1.49e-76	227
TRINITY_DN2942_c0_g1_i19	CbA_TRINITY_DN20594_c0_g1_i7_g.21960_m.21960	100	75	0	0	578	802	10	84	7.13e-48	155
TRINITY_DN2942_c0_g1_i2	CbA_TRINITY_DN20594_c0_g1_i7_g.21960_m.21960	92.857	70	5	0	3	212	17	86	3.72e-42	139
TRINITY_DN2942_c0_g1_i3	CbA_TRINITY_DN20594_c0_g1_i7_g.21960_m.21960	82.946	129	21	1	621	1004	7	135	3.59e-70	218
TRINITY_DN2942_c0_g1_i4	CbA_TRINITY_DN20594_c0_g1_i7_g.21960_m.21960	91.549	71	6	0	3	215	17	87	7.6e-44	140
TRINITY_DN2942_c0_g1_i5	CbA_TRINITY_DN20594_c0_g1_i7_g.21960_m.21960	92.857	70	5	0	3	212	17	86	1.17e-41	139
TRINITY_DN2942_c0_g1_i6	CbA_TRINITY_DN20594_c0_g1_i7_g.21960_m.21960	100	84	0	0	452	703	1	84	2.08e-56	175
TRINITY_DN2942_c0_g1_i8	CbA_TRINITY_DN20594_c0_g1_i7_g.21960_m.21960	79.286	140	21	3	330	740	1	135	4.08e-72	220
TRINITY_DN29438_c0_g1_i1	CbA_TRINITY_DN23873_c0_g1_i1_g.10051_m.10051	100	136	0	0	256	663	1	136	2.24e-94	276
TRINITY_DN29456_c0_g1_i1	CbA_TRINITY_DN14366_c0_g1_i1_g.29792_m.29792	100	103	0	0	358	666	1	103	3.01e-70	211
TRINITY_DN29472_c0_g1_i1	CbA_TRINITY_DN19527_c0_g1_i2_g.2472_m.2472	98.792	414	5	0	197	1438	16	429	0	826
TRINITY_DN29513_c0_g1_i1	CbA_TRINITY_DN17554_c1_g2_i1_g.23727_m.23727	99.874	792	1	0	2	2377	9	800	0	1503
TRINITY_DN29575_c0_g1_i1	CbA_TRINITY_DN7886_c0_g1_i1_g.28636_m.28636	84.899	298	43	1	373	1260	89	386	0	522
TRINITY_DN29693_c0_g1_i1	CbA_TRINITY_DN11942_c0_g1_i1_g.18870_m.18870	74.113	282	65	2	19	840	6	287	1.26e-156	442
TRINITY_DN29708_c0_g1_i1	CbA_TRINITY_DN16262_c0_g1_i1_g.20387_m.20387	59.524	84	23	3	235	486	60	132	4.22e-25	95.9
TRINITY_DN29734_c0_g1_i1	CbA_TRINITY_DN18116_c0_g2_i1_g.12122_m.12122	100	213	0	0	134	772	1	213	1.21e-90	268
TRINITY_DN29758_c0_g1_i1	CbA_TRINITY_DN8872_c0_g1_i1_g.900_m.900	100	117	0	0	263	613	1	117	1.02e-79	236
TRINITY_DN29763_c0_g1_i1	CbA_TRINITY_DN2406_c0_g2_i1_g.31328_m.31328	99.301	143	1	0	446	874	1	143	1.2e-98	287
TRINITY_DN29824_c0_g1_i1	CbA_TRINITY_DN10846_c0_g1_i1_g.8376_m.8376	100	177	0	0	29	559	1	177	2.01e-131	367
TRINITY_DN29838_c0_g1_i1	CbA_TRINITY_DN8273_c0_g1_i1_g.33840_m.33840	70.588	34	10	0	684	785	48	81	1.15e-18	50.8
TRINITY_DN29845_c0_g1_i1	CbA_TRINITY_DN16893_c0_g2_i1_g.9055_m.9055	83.721	430	66	3	229	1518	10	435	0	718
TRINITY_DN29851_c0_g1_i1	CbA_TRINITY_DN9847_c0_g1_i1_g.16868_m.16868	100	570	0	0	147	1856	40	609	0	1174
TRINITY_DN29959_c0_g1_i1	CbA_TRINITY_DN2430_c0_g1_i1_g.31308_m.31308	100	112	0	0	38	373	25	136	1.57e-80	239
TRINITY_DN29960_c0_g1_i1	CbA_TRINITY_DN4060_c0_g1_i1_g.4367_m.4367	93.011	186	1	1	599	78	1	186	2.49e-85	250
TRINITY_DN29968_c0_g1_i1	CbA_TRINITY_DN13461_c0_g1_i1_g.5447_m.5447	100	215	0	0	70	714	6	220	6.8e-125	357
TRINITY_DN29_c4_g1_i1	CbA_TRINITY_DN18398_c0_g1_i1_g.24060_m.24060	95.122	574	2	1	698	2341	1	574	0	981
TRINITY_DN29_c4_g1_i3	CbA_TRINITY_DN18398_c0_g1_i1_g.24060_m.24060	99.652	574	2	0	698	2419	1	574	0	1050
TRINITY_DN2_c0_g1_i1	CbA_TRINITY_DN18310_c0_g1_i4_g.24248_m.24248	89.177	231	25	0	517	1209	1	231	2.64e-136	392
TRINITY_DN2_c0_g1_i2	CbA_TRINITY_DN18310_c0_g1_i4_g.24248_m.24248	89.177	231	25	0	816	1508	1	231	8.3e-135	392
TRINITY_DN2_c0_g1_i4	CbA_TRINITY_DN18310_c0_g1_i4_g.24248_m.24248	98.714	311	4	0	726	1658	29	339	0	533
TRINITY_DN2_c0_g3_i1	CbA_TRINITY_DN18310_c1_g4_i1_g.24251_m.24251	100	246	0	0	216	953	1	246	1e-156	442
TRINITY_DN2_c0_g3_i2	CbA_TRINITY_DN18310_c0_g1_i4_g.24248_m.24248	76.161	323	77	0	492	1460	17	339	5.97e-162	466
TRINITY_DN3000_c0_g1_i1	CbA_TRINITY_DN20112_c0_g3_i6_g.18321_m.18321	81.034	58	11	0	138	311	84	141	1.05e-28	102
TRINITY_DN3000_c0_g1_i2	CbA_TRINITY_DN20112_c0_g3_i6_g.18321_m.18321	79.688	64	13	0	191	382	78	141	3.32e-31	110
TRINITY_DN3000_c0_g1_i4	CbA_TRINITY_DN20112_c0_g3_i6_g.18321_m.18321	85.185	81	12	0	30	272	61	141	1.23e-33	115
TRINITY_DN3000_c0_g2_i1	CbA_TRINITY_DN20112_c0_g1_i1_g.18318_m.18318	86.77	257	26	3	452	1216	1	251	7e-142	407
TRINITY_DN3000_c0_g2_i2	CbA_TRINITY_DN20112_c0_g1_i1_g.18318_m.18318	99.213	254	2	0	452	1213	1	254	1.57e-173	487
TRINITY_DN30027_c0_g1_i1	CbA_TRINITY_DN24846_c0_g1_i1_g.26988_m.26988	100	141	0	0	557	135	24	164	4.64e-74	231
TRINITY_DN3006_c0_g1_i1	CbA_TRINITY_DN12945_c0_g1_i2_g.23338_m.23338	100	726	0	0	621	2798	8	733	0	1457
TRINITY_DN3006_c1_g3_i1	CbA_TRINITY_DN21711_c0_g4_i1_g.21241_m.21241	59.091	88	36	0	1906	1643	19	106	1.25e-26	94.4
TRINITY_DN30113_c0_g1_i1	CbA_TRINITY_DN27412_c0_g1_i1_g.35721_m.35721	90.789	152	0	1	965	1420	1	138	8.71e-93	278
TRINITY_DN30136_c0_g1_i1	CbA_TRINITY_DN27773_c0_g1_i1_g.6077_m.6077	97.59	83	2	0	98	346	17	99	1.8e-38	128
TRINITY_DN3014_c0_g1_i1	CbA_TRINITY_DN11698_c0_g1_i1_g.13301_m.13301	100	245	0	0	161	895	1	245	4.64e-152	428
TRINITY_DN3017_c0_g1_i1	CbA_TRINITY_DN15353_c0_g1_i1_g.13148_m.13148	84.153	183	0	1	243	791	1	154	9.27e-104	300
TRINITY_DN3017_c0_g1_i2	CbA_TRINITY_DN15353_c0_g1_i1_g.13148_m.13148	100	154	0	0	243	704	1	154	1.54e-110	316
TRINITY_DN301_c1_g1_i1	CbA_TRINITY_DN19913_c1_g6_i1_g.11889_m.11889	72.5	40	11	0	183	302	31	70	9.45e-11	54.3
TRINITY_DN301_c1_g1_i2	CbA_TRINITY_DN19913_c1_g6_i1_g.11889_m.11889	72.5	40	11	0	183	302	31	70	8.26e-11	54.3
TRINITY_DN302_c0_g1_i1	CbA_TRINITY_DN13960_c0_g2_i2_g.8049_m.8049	81.263	491	84	4	522	1982	1	487	0	815
TRINITY_DN302_c0_g1_i2	CbA_TRINITY_DN13960_c0_g2_i2_g.8049_m.8049	77.326	516	84	5	522	2057	1	487	0	802
TRINITY_DN3032_c1_g1_i1	CbA_TRINITY_DN15633_c0_g2_i1_g.24000_m.24000	65.672	402	90	7	571	1638	6	405	1.7e-165	477
TRINITY_DN3033_c0_g1_i1	CbA_TRINITY_DN21461_c0_g3_i1_g.1209_m.1209	100	134	0	0	580	981	72	205	6.31e-86	261
TRINITY_DN3033_c0_g1_i2	CbA_TRINITY_DN21461_c0_g3_i1_g.1209_m.1209	91.803	122	5	1	414	764	84	205	1.18e-65	206
TRINITY_DN3033_c0_g1_i3	CbA_TRINITY_DN21461_c0_g3_i1_g.1209_m.1209	91.803	122	5	1	728	1078	84	205	1.92e-64	206
TRINITY_DN3033_c0_g1_i4	CbA_TRINITY_DN21461_c0_g3_i1_g.1209_m.1209	100	205	0	0	53	667	1	205	1.18e-143	404
TRINITY_DN3046_c1_g1_i1	CbA_TRINITY_DN10818_c0_g1_i1_g.8369_m.8369	72.685	432	111	2	614	1900	18	445	0	589
TRINITY_DN3046_c1_g1_i2	CbA_TRINITY_DN10818_c0_g1_i1_g.8369_m.8369	72.941	340	89	1	1008	2018	106	445	2.91e-163	456
TRINITY_DN3046_c1_g1_i3	CbA_TRINITY_DN10818_c0_g1_i1_g.8369_m.8369	72.685	432	111	2	852	2138	18	445	0	589
TRINITY_DN3050_c0_g1_i1	CbA_TRINITY_DN15220_c0_g1_i4_g.11319_m.11319	62.791	86	5	1	614	871	44	102	4.98e-32	99.4
TRINITY_DN3050_c0_g1_i4	CbA_TRINITY_DN15220_c0_g1_i4_g.11319_m.11319	100	130	0	0	110	499	1	130	9.71e-94	270
TRINITY_DN3050_c0_g1_i5	CbA_TRINITY_DN15220_c0_g1_i4_g.11319_m.11319	100	102	0	0	110	415	1	102	1.58e-72	218
TRINITY_DN3051_c0_g2_i1	CbA_TRINITY_DN9819_c0_g1_i1_g.16963_m.16963	100	232	0	0	179	874	1	232	5.12e-128	372
TRINITY_DN3051_c0_g2_i2	CbA_TRINITY_DN9819_c0_g2_i1_g.16964_m.16964	74.834	151	0	1	712	1164	84	196	8.36e-54	181
TRINITY_DN3051_c0_g2_i3	CbA_TRINITY_DN9819_c0_g2_i1_g.16964_m.16964	100	194	0	0	438	1019	3	196	2.5e-97	293
TRINITY_DN3051_c0_g2_i4	CbA_TRINITY_DN9819_c0_g2_i1_g.16964_m.16964	100	113	0	0	857	1195	84	196	6.21e-60	198
TRINITY_DN3056_c0_g2_i1	CbA_TRINITY_DN20923_c0_g1_i3_g.11029_m.11029	98.193	166	3	0	595	1092	59	224	1.02e-116	337
TRINITY_DN3056_c0_g2_i2	CbA_TRINITY_DN20923_c0_g1_i3_g.11029_m.11029	100	224	0	0	45	716	1	224	2.41e-171	470
TRINITY_DN3058_c0_g1_i1	CbA_TRINITY_DN20566_c0_g1_i6_g.21820_m.21820	98.842	259	3	0	778	1554	150	408	0	538
TRINITY_DN3058_c0_g1_i14	CbA_TRINITY_DN20566_c0_g1_i6_g.21820_m.21820	99.51	408	2	0	351	1574	1	408	0	843
TRINITY_DN3058_c0_g1_i3	CbA_TRINITY_DN20566_c0_g1_i6_g.21820_m.21820	99.02	408	4	0	351	1574	1	408	0	840
TRINITY_DN3058_c0_g1_i5	CbA_TRINITY_DN20566_c0_g1_i6_g.21820_m.21820	97.917	144	3	0	351	782	1	144	0	291
TRINITY_DN305_c1_g2_i1	CbA_TRINITY_DN12302_c0_g1_i1_g.10152_m.10152	69.697	66	20	0	977	1174	77	142	3.2e-18	80.5
TRINITY_DN305_c1_g2_i2	CbA_TRINITY_DN12302_c0_g1_i1_g.10152_m.10152	73.611	72	19	0	863	1078	71	142	3.63e-23	94
TRINITY_DN305_c1_g2_i3	CbA_TRINITY_DN12302_c0_g1_i1_g.10152_m.10152	68.75	80	25	0	744	983	63	142	8.23e-26	100
TRINITY_DN3062_c0_g1_i1	CbA_TRINITY_DN4843_c0_g1_i1_g.32986_m.32986	100	313	0	0	998	1936	1	313	0	605
TRINITY_DN3062_c0_g1_i2	CbA_TRINITY_DN4843_c0_g1_i1_g.32986_m.32986	100	313	0	0	1078	2016	1	313	0	604
TRINITY_DN3068_c0_g1_i1	CbA_TRINITY_DN16660_c0_g1_i6_g.328_m.328	100	29	0	0	224	310	303	331	5.5e-12	62.4
TRINITY_DN3068_c0_g1_i2	CbA_TRINITY_DN16660_c0_g1_i6_g.328_m.328	99.363	314	2	0	207	1148	18	331	0	522
TRINITY_DN3068_c0_g1_i3	CbA_TRINITY_DN16660_c0_g1_i6_g.328_m.328	100	181	0	0	915	1457	151	331	2.17e-93	289
TRINITY_DN3068_c0_g1_i4	CbA_TRINITY_DN16660_c0_g1_i6_g.328_m.328	99.698	331	1	0	237	1229	1	331	0	561
TRINITY_DN3068_c0_g1_i6	CbA_TRINITY_DN16660_c0_g1_i6_g.328_m.328	99.634	273	1	0	237	1055	1	273	5.51e-179	504
TRINITY_DN3068_c0_g1_i7	CbA_TRINITY_DN16660_c0_g1_i6_g.328_m.328	99.237	131	1	0	237	629	1	131	3.66e-89	280
TRINITY_DN3068_c0_g1_i8	CbA_TRINITY_DN16660_c0_g1_i6_g.328_m.328	100	181	0	0	921	1463	151	331	2.29e-93	289
TRINITY_DN3068_c0_g1_i9	CbA_TRINITY_DN16660_c0_g1_i6_g.328_m.328	100	181	0	0	1002	1544	151	331	4.75e-93	289
TRINITY_DN30719_c0_g1_i1	CbA_TRINITY_DN15096_c0_g1_i1_g.7518_m.7518	99.598	249	1	0	71	817	1	249	0	506
TRINITY_DN3072_c0_g2_i1	CbA_TRINITY_DN15267_c0_g1_i4_g.11366_m.11366	97.143	210	6	0	271	900	5	214	1.7e-148	417
TRINITY_DN3072_c0_g2_i2	CbA_TRINITY_DN15267_c0_g1_i4_g.11366_m.11366	84.298	242	6	1	271	996	5	214	3.54e-141	399
TRINITY_DN3072_c0_g2_i5	CbA_TRINITY_DN15267_c0_g1_i4_g.11366_m.11366	98.387	124	2	0	672	1043	91	214	1.67e-80	246
TRINITY_DN3072_c0_g2_i7	CbA_TRINITY_DN15267_c0_g1_i4_g.11366_m.11366	91.905	210	6	1	271	867	5	214	8.04e-136	384
TRINITY_DN3072_c0_g2_i8	CbA_TRINITY_DN15267_c0_g1_i4_g.11366_m.11366	97.143	210	6	0	199	828	5	214	6.87e-149	417
TRINITY_DN3072_c0_g3_i2	CbA_TRINITY_DN15267_c0_g2_i1_g.11367_m.11367	96.178	157	6	0	1439	1909	1	157	2.33e-103	313
TRINITY_DN3072_c0_g3_i4	CbA_TRINITY_DN15267_c0_g2_i1_g.11367_m.11367	96.178	157	6	0	1576	2046	1	157	6.62e-103	313
TRINITY_DN3077_c0_g3_i2	CbA_TRINITY_DN14490_c0_g1_i1_g.10717_m.10717	100	31	0	0	3	95	186	216	6.57e-12	64.3
TRINITY_DN30811_c0_g1_i1	CbA_TRINITY_DN27071_c0_g1_i1_g.20201_m.20201	82.667	150	21	2	488	45	166	312	8.68e-116	239
TRINITY_DN3092_c0_g1_i2	CbA_TRINITY_DN19129_c0_g1_i2_g.24913_m.24913	72.452	363	90	3	150	1211	6	367	0	533
TRINITY_DN30_c0_g1_i1	CbA_TRINITY_DN19036_c0_g1_i2_g.35239_m.35239	50	132	17	3	1018	1401	436	522	2.83e-25	108
TRINITY_DN30_c0_g1_i10	CbA_TRINITY_DN21522_c1_g1_i1_g.7051_m.7051	85	40	6	0	796	915	91	130	1.13e-16	74.7
TRINITY_DN30_c0_g1_i11	CbA_TRINITY_DN19036_c0_g1_i2_g.35239_m.35239	59.211	76	25	2	420	635	419	492	7.7e-25	80.9
TRINITY_DN30_c0_g1_i2	CbA_TRINITY_DN21522_c1_g1_i1_g.7051_m.7051	85	40	6	0	736	855	91	130	9.23e-17	74.7
TRINITY_DN30_c0_g1_i3	CbA_TRINITY_DN19036_c0_g1_i2_g.35239_m.35239	50	132	17	3	840	1223	436	522	1.91e-25	108
TRINITY_DN30_c0_g1_i4	CbA_TRINITY_DN19036_c0_g1_i2_g.35239_m.35239	47.619	126	17	3	900	1265	436	516	1.42e-21	97.4
TRINITY_DN30_c0_g1_i5	CbA_TRINITY_DN19036_c0_g1_i2_g.35239_m.35239	58.667	75	24	3	486	695	420	492	2.13e-24	79.3
TRINITY_DN30_c0_g1_i6	CbA_TRINITY_DN19036_c0_g1_i2_g.35239_m.35239	74.576	59	9	2	504	668	436	492	6.3e-26	84.7
TRINITY_DN30_c0_g1_i7	CbA_TRINITY_DN19036_c0_g1_i2_g.35239_m.35239	54.651	86	31	2	420	653	419	504	6.61e-17	80.9
TRINITY_DN30_c0_g1_i8	CbA_TRINITY_DN19036_c0_g1_i2_g.35239_m.35239	45.517	145	38	3	420	854	419	522	2.58e-25	107
TRINITY_DN30_c0_g1_i9	CbA_TRINITY_DN19036_c0_g1_i2_g.35239_m.35239	74.576	59	9	2	900	1064	436	492	1.88e-25	83.6
TRINITY_DN30_c1_g1_i1	CbA_TRINITY_DN17733_c0_g1_i1_g.10543_m.10543	100	363	0	0	1140	2228	1	363	0	687
TRINITY_DN30_c1_g1_i2	CbA_TRINITY_DN17733_c0_g1_i1_g.10543_m.10543	85.95	363	44	3	512	1579	1	363	0	619
TRINITY_DN3100_c0_g1_i2	CbA_TRINITY_DN1456_c0_g1_i1_g.14236_m.14236	99.387	163	1	0	325	813	1	163	9.04e-116	335
TRINITY_DN3100_c0_g1_i3	CbA_TRINITY_DN1456_c0_g1_i1_g.14236_m.14236	99.387	163	1	0	325	813	1	163	1.21e-114	333
TRINITY_DN3107_c1_g1_i1	CbA_TRINITY_DN11239_c0_g1_i4_g.30218_m.30218	93.939	198	1	1	220	813	21	207	6.04e-133	379
TRINITY_DN3107_c1_g1_i6	CbA_TRINITY_DN11239_c0_g1_i4_g.30218_m.30218	99.465	187	1	0	220	780	21	207	1.69e-136	387
TRINITY_DN3107_c1_g1_i7	CbA_TRINITY_DN11239_c0_g1_i4_g.30218_m.30218	99.441	179	1	0	220	756	21	199	8.05e-131	374
TRINITY_DN3109_c0_g1_i4	CbA_TRINITY_DN262_c0_g2_i1_g.34796_m.34796	100	155	0	0	342	806	1	155	1.81e-105	306
TRINITY_DN3111_c0_g1_i2	CbA_TRINITY_DN21673_c2_g2_i1_g.13995_m.13995	39.37	508	279	13	157	1644	8	498	3.23e-108	346
TRINITY_DN3122_c0_g2_i4	CbA_TRINITY_DN18279_c0_g2_i2_g.1929_m.1929	73.171	246	54	6	1256	1972	1	241	2.65e-99	305
TRINITY_DN3122_c0_g2_i5	CbA_TRINITY_DN18279_c0_g2_i2_g.1929_m.1929	73.171	246	54	6	1218	1934	1	241	1.95e-99	305
TRINITY_DN3143_c0_g1_i2	CbA_TRINITY_DN895_c0_g1_i1_g.19172_m.19172	99.448	362	2	0	158	1243	2	363	0	756
TRINITY_DN3143_c0_g1_i4	CbA_TRINITY_DN895_c0_g1_i1_g.19172_m.19172	98.093	367	2	1	158	1258	2	363	0	749
TRINITY_DN3156_c0_g1_i1	CbA_TRINITY_DN13692_c0_g2_i1_g.22461_m.22461	99.488	391	2	0	211	1383	1	391	0	751
TRINITY_DN3156_c0_g1_i2	CbA_TRINITY_DN13692_c0_g1_i1_g.22459_m.22459	99.115	226	2	0	211	888	1	226	9.92e-143	417
TRINITY_DN3156_c0_g1_i3	CbA_TRINITY_DN13692_c0_g1_i1_g.22459_m.22459	99.115	226	2	0	211	888	1	226	3.28e-143	417
TRINITY_DN3157_c1_g1_i1	CbA_TRINITY_DN974_c0_g1_i1_g.19573_m.19573	100	93	0	0	550	828	1	93	3.57e-59	185
TRINITY_DN3157_c1_g1_i3	CbA_TRINITY_DN974_c0_g1_i1_g.19573_m.19573	100	93	0	0	494	772	1	93	1.83e-59	185
TRINITY_DN3157_c1_g1_i4	CbA_TRINITY_DN974_c0_g2_i1_g.19574_m.19574	100	210	0	0	277	906	1	210	2.41e-144	415
TRINITY_DN31654_c0_g1_i1	CbA_TRINITY_DN1881_c0_g1_i1_g.25663_m.25663	99.429	175	1	0	552	28	3	177	2.42e-99	286
TRINITY_DN3170_c0_g2_i1	CbA_TRINITY_DN19342_c0_g4_i1_g.32527_m.32527	86.452	155	19	2	227	685	1	155	1.43e-71	217
TRINITY_DN3170_c0_g2_i2	CbA_TRINITY_DN19342_c0_g4_i1_g.32527_m.32527	100	130	0	0	212	601	1	130	2.46e-79	236
TRINITY_DN3170_c0_g2_i3	CbA_TRINITY_DN19342_c0_g4_i1_g.32527_m.32527	86.538	156	19	2	181	645	1	155	1.67e-71	215
TRINITY_DN3170_c0_g2_i5	CbA_TRINITY_DN19342_c0_g4_i1_g.32527_m.32527	88.387	155	16	2	227	685	1	155	1.06e-73	222
TRINITY_DN3170_c0_g6_i1	CbA_TRINITY_DN19342_c0_g4_i1_g.32527_m.32527	85.987	157	18	3	763	1227	1	155	1.19e-76	236
TRINITY_DN3173_c1_g1_i1	CbA_TRINITY_DN27986_c0_g1_i1_g.26940_m.26940	100	94	0	0	2	283	17	110	8.24e-66	193
TRINITY_DN3173_c1_g2_i1	CbA_TRINITY_DN19345_c0_g2_i1_g.32400_m.32400	99.367	316	2	0	220	1167	1	316	0	622
TRINITY_DN3173_c1_g2_i2	CbA_TRINITY_DN19345_c0_g1_i1_g.32399_m.32399	98.913	368	2	1	82	1179	9	376	0	640
TRINITY_DN3191_c0_g1_i1	CbA_TRINITY_DN15822_c0_g4_i1_g.16796_m.16796	86.869	99	0	1	137	394	1	99	1.87e-40	134
TRINITY_DN3191_c0_g1_i2	CbA_TRINITY_DN15822_c0_g4_i1_g.16796_m.16796	100	36	0	0	125	232	64	99	6.63e-20	79.3
TRINITY_DN3191_c0_g1_i4	CbA_TRINITY_DN15822_c0_g4_i1_g.16796_m.16796	92.857	70	5	0	832	1041	30	99	1.57e-40	139
TRINITY_DN3191_c0_g1_i5	CbA_TRINITY_DN15822_c0_g4_i1_g.16796_m.16796	100	99	0	0	137	433	1	99	2.9e-55	172
TRINITY_DN3199_c0_g2_i3	CbA_TRINITY_DN15851_c0_g1_i2_g.16729_m.16729	100	255	0	0	391	1155	1	255	0	531
TRINITY_DN3201_c0_g1_i1	CbA_TRINITY_DN9645_c0_g2_i1_g.14427_m.14427	100	312	0	0	205	1140	1	312	0	583
TRINITY_DN3201_c0_g1_i3	CbA_TRINITY_DN9645_c0_g2_i1_g.14427_m.14427	100	312	0	0	511	1446	1	312	0	582
TRINITY_DN3201_c0_g1_i4	CbA_TRINITY_DN9645_c0_g2_i1_g.14427_m.14427	100	312	0	0	540	1475	1	312	0	582
TRINITY_DN3201_c0_g1_i5	CbA_TRINITY_DN9645_c0_g2_i1_g.14427_m.14427	100	312	0	0	747	1682	1	312	0	582
TRINITY_DN3201_c0_g1_i6	CbA_TRINITY_DN9645_c0_g2_i1_g.14427_m.14427	100	312	0	0	342	1277	1	312	0	584
TRINITY_DN3211_c0_g1_i1	CbA_TRINITY_DN18636_c0_g1_i1_g.26718_m.26718	100	824	0	0	115	2586	14	837	0	1692
TRINITY_DN3211_c0_g1_i2	CbA_TRINITY_DN18636_c0_g1_i1_g.26718_m.26718	100	824	0	0	115	2586	14	837	0	1692
TRINITY_DN3216_c1_g1_i11	CbA_TRINITY_DN16407_c0_g1_i1_g.34369_m.34369	100	389	0	0	37	1203	5	393	0	595
TRINITY_DN3216_c1_g1_i12	CbA_TRINITY_DN15453_c0_g1_i3_g.3484_m.3484	100	398	0	0	1563	2756	27	424	0	655
TRINITY_DN3216_c1_g1_i14	CbA_TRINITY_DN16407_c0_g1_i1_g.34369_m.34369	92.162	370	29	0	674	1783	24	393	0	538
TRINITY_DN3216_c1_g1_i15	CbA_TRINITY_DN15292_c0_g1_i1_g.11260_m.11260	94.805	308	12	1	187	1110	37	340	0	543
TRINITY_DN3216_c1_g1_i16	CbA_TRINITY_DN15453_c0_g1_i3_g.3484_m.3484	100	606	0	0	1563	3380	27	632	0	1059
TRINITY_DN3216_c1_g1_i8	CbA_TRINITY_DN15292_c0_g1_i1_g.11260_m.11260	86.647	337	12	2	295	1305	37	340	0	530
TRINITY_DN3216_c6_g1_i1	CbA_TRINITY_DN20621_c0_g1_i1_g.19946_m.19946	97.71	131	3	0	337	729	1	131	1.43e-90	266
TRINITY_DN3216_c6_g1_i2	CbA_TRINITY_DN20621_c0_g1_i1_g.19946_m.19946	97.71	131	3	0	157	549	1	131	1.52e-91	266
TRINITY_DN3216_c6_g1_i3	CbA_TRINITY_DN20621_c0_g1_i1_g.19946_m.19946	80.503	159	3	1	157	633	1	131	6.29e-86	253
TRINITY_DN32204_c0_g1_i1	CbA_TRINITY_DN19465_c1_g1_i2_g.18752_m.18752	99.722	360	1	0	161	1240	1	360	0	737
TRINITY_DN32241_c0_g1_i1	CbA_TRINITY_DN10839_c0_g1_i1_g.8434_m.8434	47.575	433	212	6	111	1373	32	461	5.11e-134	398
TRINITY_DN3226_c0_g1_i4	CbA_TRINITY_DN20211_c0_g1_i2_g.16176_m.16176	27.324	355	208	9	234	1265	64	379	9.89e-37	142
TRINITY_DN3226_c0_g1_i5	CbA_TRINITY_DN20211_c0_g1_i2_g.16176_m.16176	30.213	235	151	5	234	911	64	294	2.67e-32	101
TRINITY_DN32304_c0_g1_i1	CbA_TRINITY_DN20230_c0_g6_i1_g.15973_m.15973	47.059	170	78	3	158	661	35	194	1.06e-44	151
TRINITY_DN32322_c0_g1_i1	CbA_TRINITY_DN7461_c0_g1_i1_g.5322_m.5322	100	104	0	0	581	892	1	104	1.27e-70	215
TRINITY_DN32339_c0_g1_i1	CbA_TRINITY_DN1760_c0_g2_i1_g.3145_m.3145	100	185	0	0	19	573	1	185	2.15e-100	288
TRINITY_DN32348_c0_g1_i1	CbA_TRINITY_DN1330_c0_g1_i1_g.131_m.131	78.421	190	40	1	315	881	34	223	1.72e-92	275
TRINITY_DN32397_c0_g1_i1	CbA_TRINITY_DN3068_c0_g2_i1_g.29607_m.29607	99.405	168	1	0	246	749	6	173	8.05e-112	319
TRINITY_DN3239_c0_g1_i1	CbA_TRINITY_DN20535_c0_g1_i3_g.21802_m.21802	98.958	192	2	0	460	1035	1	192	5.93e-135	397
TRINITY_DN32413_c0_g1_i1	CbA_TRINITY_DN17721_c0_g1_i1_g.10538_m.10538	81.308	107	17	2	158	469	1	107	8.29e-56	173
TRINITY_DN3242_c0_g1_i1	CbA_TRINITY_DN18702_c0_g1_i1_g.8613_m.8613	100	139	0	0	2351	2767	31	169	6.14e-92	289
TRINITY_DN3242_c0_g1_i11	CbA_TRINITY_DN18702_c0_g1_i1_g.8613_m.8613	100	139	0	0	1874	2290	31	169	5.3e-93	289
TRINITY_DN3242_c0_g1_i13	CbA_TRINITY_DN18702_c0_g1_i1_g.8613_m.8613	100	139	0	0	2430	2846	31	169	8.55e-92	289
TRINITY_DN3242_c0_g1_i2	CbA_TRINITY_DN18702_c0_g1_i1_g.8613_m.8613	100	69	0	0	1953	2159	1	69	1.98e-27	108
TRINITY_DN3242_c0_g1_i5	CbA_TRINITY_DN16102_c0_g1_i2_g.12947_m.12947	39.306	173	95	3	936	1433	158	327	1e-27	114
TRINITY_DN3242_c0_g1_i6	CbA_TRINITY_DN18702_c0_g1_i1_g.8613_m.8613	100	139	0	0	1760	2176	31	169	2.64e-93	289
TRINITY_DN3242_c0_g1_i7	CbA_TRINITY_DN18702_c0_g1_i1_g.8613_m.8613	100	139	0	0	2428	2844	31	169	8.55e-92	289
TRINITY_DN32438_c0_g1_i1	CbA_TRINITY_DN12186_c0_g1_i1_g.27667_m.27667	99.174	121	1	0	299	661	1	121	1.08e-81	241
TRINITY_DN32462_c0_g1_i1	CbA_TRINITY_DN11704_c0_g1_i1_g.34576_m.34576	99.535	215	1	0	711	1355	1	215	5.21e-140	402
TRINITY_DN3249_c0_g2_i11	CbA_TRINITY_DN13652_c0_g2_i1_g.22508_m.22508	42.202	109	53	3	1072	770	43	149	6.58e-21	90.1
TRINITY_DN3249_c0_g2_i12	CbA_TRINITY_DN27008_c0_g1_i1_g.20189_m.20189	56.452	62	27	0	412	227	68	129	6.4e-18	79.7
TRINITY_DN3249_c0_g2_i16	CbA_TRINITY_DN21443_c0_g2_i1_g.1077_m.1077	52.551	196	92	1	966	1550	98	293	3.56e-66	216
TRINITY_DN3249_c0_g2_i17	CbA_TRINITY_DN13652_c0_g2_i1_g.22508_m.22508	42.202	109	53	3	1437	1135	43	149	8.97e-21	90.1
TRINITY_DN3250_c0_g1_i1	CbA_TRINITY_DN20106_c0_g2_i5_g.18396_m.18396	100	78	0	0	189	422	1	78	6.84e-51	165
TRINITY_DN3250_c0_g1_i11	CbA_TRINITY_DN20106_c0_g2_i5_g.18395_m.18395	100	109	0	0	560	234	2	110	1.13e-74	226
TRINITY_DN3250_c0_g1_i8	CbA_TRINITY_DN20106_c0_g2_i5_g.18396_m.18396	100	78	0	0	189	422	1	78	2.08e-53	170
TRINITY_DN3252_c0_g1_i1	CbA_TRINITY_DN17262_c0_g1_i2_g.35370_m.35370	24.945	457	326	7	990	2348	158	601	1.05e-29	124
TRINITY_DN3252_c0_g1_i4	CbA_TRINITY_DN17262_c0_g1_i2_g.35370_m.35370	25.116	430	304	7	1359	2636	186	601	1.19e-25	112
TRINITY_DN3256_c0_g2_i4	CbA_TRINITY_DN20430_c1_g6_i5_g.27786_m.27786	66.842	190	62	1	288	857	2	190	4.18e-90	267
TRINITY_DN32571_c0_g1_i1	CbA_TRINITY_DN7809_c0_g2_i1_g.28621_m.28621	68.293	246	77	1	739	2	49	293	9.08e-98	295
TRINITY_DN32598_c0_g1_i1	CbA_TRINITY_DN10987_c0_g2_i1_g.27472_m.27472	54.745	137	57	2	238	642	1	134	8.27e-41	137
TRINITY_DN32599_c0_g1_i1	CbA_TRINITY_DN10710_c0_g1_i1_g.15866_m.15866	99.453	548	3	0	159	1802	2	549	0	1092
TRINITY_DN32609_c0_g1_i1	CbA_TRINITY_DN9841_c0_g1_i1_g.16872_m.16872	99.776	446	1	0	95	1432	1	446	0	892
TRINITY_DN32628_c0_g1_i1	CbA_TRINITY_DN18471_c0_g1_i2_g.32626_m.32626	42.958	142	79	1	744	1163	69	210	6.99e-18	86.7
TRINITY_DN32656_c0_g1_i1	CbA_TRINITY_DN13618_c0_g2_i1_g.22463_m.22463	100	108	0	0	189	512	1	108	3.7e-76	226
TRINITY_DN3265_c1_g1_i1	CbA_TRINITY_DN26324_c0_g1_i1_g.34892_m.34892	98.571	140	2	0	1391	1810	1	140	3.25e-90	277
TRINITY_DN3265_c1_g3_i1	CbA_TRINITY_DN19227_c0_g1_i1_g.20476_m.20476	99.01	303	3	0	442	1350	1	303	0	547
TRINITY_DN32672_c0_g1_i1	CbA_TRINITY_DN27752_c0_g1_i1_g.6132_m.6132	98.148	108	2	0	1131	808	1	108	4.68e-53	175
TRINITY_DN3271_c0_g3_i1	CbA_TRINITY_DN12288_c0_g2_i1_g.33424_m.33424	100	103	0	0	308	616	1	103	1.02e-68	207
TRINITY_DN3271_c0_g3_i2	CbA_TRINITY_DN12288_c0_g2_i1_g.33424_m.33424	100	103	0	0	325	633	1	103	1.25e-68	207
TRINITY_DN32791_c0_g1_i1	CbA_TRINITY_DN1218_c0_g1_i1_g.1428_m.1428	100	193	0	0	150	728	4	196	6.76e-113	326
TRINITY_DN32794_c0_g1_i1	CbA_TRINITY_DN7367_c0_g2_i1_g.17620_m.17620	77.805	410	85	3	197	1417	1	407	0	613
TRINITY_DN32795_c0_g1_i1	CbA_TRINITY_DN7627_c0_g1_i4_g.23600_m.23600	44.595	296	155	3	241	1128	3	289	5.51e-75	235
TRINITY_DN32810_c0_g1_i1	CbA_TRINITY_DN25349_c0_g1_i1_g.27577_m.27577	99.02	204	2	0	806	1417	1	204	1.35e-124	362
TRINITY_DN32849_c0_g1_i1	CbA_TRINITY_DN10473_c0_g3_i1_g.9253_m.9253	50	46	23	0	757	620	10	55	5.93e-11	53.5
TRINITY_DN32865_c0_g1_i1	CbA_TRINITY_DN6374_c0_g1_i1_g.3629_m.3629	100	201	0	0	94	696	1	201	1e-128	363
TRINITY_DN3297_c1_g1_i4	CbA_TRINITY_DN18686_c0_g1_i1_g.26642_m.26642	46.114	579	303	4	252	1973	37	611	1.65e-177	521
TRINITY_DN3297_c1_g1_i6	CbA_TRINITY_DN18686_c0_g1_i1_g.26642_m.26642	46.114	579	303	4	141	1862	37	611	2e-178	522
TRINITY_DN32988_c0_g1_i1	CbA_TRINITY_DN8688_c0_g1_i1_g.25049_m.25049	100	129	0	0	125	511	1	129	5.38e-93	271
TRINITY_DN32_c0_g3_i1	CbA_TRINITY_DN3091_c0_g2_i1_g.29576_m.29576	63.693	482	169	2	177	1622	41	516	0	624
TRINITY_DN33001_c0_g1_i1	CbA_TRINITY_DN14791_c0_g2_i1_g.34109_m.34109	49.102	167	72	3	424	888	79	244	1.61e-45	155
TRINITY_DN3302_c1_g1_i2	CbA_TRINITY_DN17097_c0_g2_i1_g.32929_m.32929	65.089	169	55	2	371	877	16	180	3.34e-77	238
TRINITY_DN33043_c0_g1_i1	CbA_TRINITY_DN25938_c0_g1_i1_g.2845_m.2845	98.788	165	2	0	414	908	4	168	3.47e-116	333
TRINITY_DN3304_c0_g1_i12	CbA_TRINITY_DN18442_c0_g1_i1_g.32651_m.32651	99.733	375	1	0	886	2010	1	375	0	775
TRINITY_DN3304_c0_g1_i2	CbA_TRINITY_DN18442_c0_g1_i1_g.32651_m.32651	99.548	221	1	0	236	898	1	221	6.19e-162	456
TRINITY_DN3304_c0_g1_i7	CbA_TRINITY_DN18442_c0_g1_i1_g.32651_m.32651	99.548	221	1	0	252	914	1	221	7.51e-162	456
TRINITY_DN3304_c0_g1_i9	CbA_TRINITY_DN18442_c0_g1_i1_g.32651_m.32651	95.942	345	14	0	252	1286	1	345	0	686
TRINITY_DN33087_c0_g1_i1	CbA_TRINITY_DN26140_c0_g1_i1_g.33134_m.33134	100	278	0	0	637	1470	1	278	1.22e-150	431
TRINITY_DN33300_c0_g1_i1	CbA_TRINITY_DN23901_c0_g1_i1_g.4268_m.4268	100	314	0	0	416	1357	1	314	0	605
TRINITY_DN3335_c0_g1_i1	CbA_TRINITY_DN16661_c0_g2_i4_g.229_m.229	98.519	270	4	0	304	1113	3	272	2.55e-172	506
TRINITY_DN3335_c0_g1_i2	CbA_TRINITY_DN16661_c0_g2_i4_g.229_m.229	100	466	0	0	304	1701	3	468	0	847
TRINITY_DN33388_c0_g1_i1	CbA_TRINITY_DN22439_c0_g1_i1_g.4531_m.4531	100	114	0	0	52	393	1	114	4.2e-67	201
TRINITY_DN333_c0_g3_i1	CbA_TRINITY_DN20860_c1_g4_i1_g.28571_m.28571	99.8	501	1	0	99	1601	1	501	0	932
TRINITY_DN33413_c0_g1_i1	CbA_TRINITY_DN6959_c0_g2_i2_g.32176_m.32176	100	204	0	0	145	756	1	204	3.19e-146	407
TRINITY_DN3363_c0_g1_i1	CbA_TRINITY_DN12819_c0_g1_i1_g.26171_m.26171	56.757	74	20	1	646	425	1	62	1.02e-15	75.1
TRINITY_DN3363_c0_g1_i2	CbA_TRINITY_DN12819_c0_g1_i1_g.26171_m.26171	87.234	47	6	0	790	650	1	47	5.51e-19	84.7
TRINITY_DN3363_c0_g1_i3	CbA_TRINITY_DN12819_c0_g1_i1_g.26171_m.26171	90	40	4	0	524	405	1	40	8.74e-15	71.6
TRINITY_DN3363_c0_g1_i4	CbA_TRINITY_DN12819_c0_g1_i1_g.26171_m.26171	87.234	47	6	0	759	619	1	47	1.46e-18	83.6
TRINITY_DN3364_c1_g1_i1	CbA_TRINITY_DN12961_c0_g1_i2_g.23400_m.23400	47.458	295	136	8	119	958	26	316	5.3e-69	221
TRINITY_DN3366_c0_g1_i3	CbA_TRINITY_DN3083_c0_g1_i1_g.29656_m.29656	98.765	162	2	0	12	497	1	162	4.6e-101	293
TRINITY_DN33711_c0_g1_i1	CbA_TRINITY_DN15083_c0_g2_i1_g.7481_m.7481	99.254	134	1	0	407	808	1	134	1.05e-90	270
TRINITY_DN3388_c0_g2_i1	CbA_TRINITY_DN20423_c0_g1_i4_g.27918_m.27918	95.618	251	11	0	878	126	55	305	7.92e-179	503
TRINITY_DN33908_c0_g1_i1	CbA_TRINITY_DN879_c0_g1_i1_g.19238_m.19238	100	160	0	0	80	559	1	160	4.27e-107	304
TRINITY_DN3410_c0_g1_i10	CbA_TRINITY_DN20266_c0_g6_i1_g.16168_m.16168	100	495	0	0	310	1794	1	495	0	1000
TRINITY_DN3410_c0_g1_i11	CbA_TRINITY_DN20266_c0_g6_i1_g.16168_m.16168	100	534	0	0	310	1911	1	534	0	1074
TRINITY_DN3410_c0_g1_i6	CbA_TRINITY_DN20266_c0_g6_i1_g.16168_m.16168	82.805	442	55	2	310	1575	1	441	0	711
TRINITY_DN3419_c1_g2_i1	CbA_TRINITY_DN16557_c0_g1_i2_g.17196_m.17196	99.794	486	1	0	419	1876	1	486	0	984
TRINITY_DN3419_c1_g2_i2	CbA_TRINITY_DN16557_c0_g1_i2_g.17196_m.17196	99.794	486	1	0	215	1672	1	486	0	984
TRINITY_DN3425_c0_g1_i1	CbA_TRINITY_DN26184_c0_g1_i1_g.33099_m.33099	100	191	0	0	250	822	1	191	9.73e-139	388
TRINITY_DN3425_c0_g1_i2	CbA_TRINITY_DN26184_c0_g1_i1_g.33099_m.33099	100	191	0	0	322	894	1	191	3.49e-138	388
TRINITY_DN3437_c0_g1_i1	CbA_TRINITY_DN19100_c0_g1_i1_g.24896_m.24896	99.907	1076	1	0	355	3582	1	1076	0	2217
TRINITY_DN3440_c2_g1_i2	CbA_TRINITY_DN7827_c0_g1_i1_g.28622_m.28622	47.826	92	42	1	368	625	47	138	1.83e-21	87.8
TRINITY_DN3452_c1_g1_i1	CbA_TRINITY_DN2938_c0_g1_i1_g.25329_m.25329	100	167	0	0	846	1346	1	167	3.28e-107	325
TRINITY_DN3452_c1_g1_i3	CbA_TRINITY_DN2938_c0_g1_i1_g.25329_m.25329	100	167	0	0	338	838	1	167	1.29e-108	323
TRINITY_DN34869_c0_g1_i1	CbA_TRINITY_DN17516_c0_g1_i1_g.23804_m.23804	100	140	0	0	420	1	47	186	5.09e-97	285
TRINITY_DN3495_c1_g2_i4	CbA_TRINITY_DN11392_c0_g1_i1_g.11152_m.11152	36.667	90	56	1	1678	1947	6	94	9.41e-12	61.2
TRINITY_DN34_c0_g1_i1	CbA_TRINITY_DN4141_c0_g2_i1_g.30043_m.30043	100	85	0	0	70	324	1	85	1.23e-57	182
TRINITY_DN3517_c2_g1_i1	CbA_TRINITY_DN6753_c0_g1_i1_g.20090_m.20090	98.089	314	6	0	86	1027	7	320	0	529
TRINITY_DN3523_c0_g1_i1	CbA_TRINITY_DN21520_c1_g2_i1_g.6903_m.6903	46.465	99	34	3	568	840	32	119	9.29e-14	71.6
TRINITY_DN3525_c1_g1_i1	CbA_TRINITY_DN20661_c0_g3_i2_g.19809_m.19809	50.435	575	273	4	391	2085	6	578	0	582
TRINITY_DN3525_c1_g1_i2	CbA_TRINITY_DN20661_c0_g3_i2_g.19809_m.19809	49.045	314	157	2	391	1329	6	317	1.81e-161	305
TRINITY_DN3537_c0_g1_i2	CbA_TRINITY_DN17250_c0_g1_i1_g.35360_m.35360	87.395	476	48	4	240	1667	1	464	0	803
TRINITY_DN3537_c1_g2_i2	CbA_TRINITY_DN5879_c0_g1_i1_g.5632_m.5632	96.023	176	7	0	248	775	1	176	4.12e-109	325
TRINITY_DN3537_c1_g2_i3	CbA_TRINITY_DN5879_c0_g1_i1_g.5632_m.5632	96.023	176	7	0	248	775	1	176	1.14e-107	325
TRINITY_DN3545_c0_g1_i1	CbA_TRINITY_DN14445_c0_g2_i1_g.10606_m.10606	100	320	0	0	78	1037	9	328	0	599
TRINITY_DN3545_c0_g2_i1	CbA_TRINITY_DN13521_c0_g1_i1_g.31707_m.31707	100	434	0	0	601	1902	1	434	0	701
TRINITY_DN3545_c0_g2_i2	CbA_TRINITY_DN13521_c0_g1_i1_g.31707_m.31707	100	434	0	0	204	1505	1	434	0	701
TRINITY_DN3545_c1_g2_i3	CbA_TRINITY_DN6226_c0_g1_i1_g.21722_m.21722	99.038	104	1	0	187	498	18	121	9.97e-56	181
TRINITY_DN3545_c1_g2_i5	CbA_TRINITY_DN6226_c0_g1_i1_g.21722_m.21722	99.038	104	1	0	187	498	18	121	2.17e-54	181
TRINITY_DN3565_c0_g1_i1	CbA_TRINITY_DN11427_c0_g1_i2_g.15596_m.15596	99.588	243	1	0	1643	2371	227	469	0	468
TRINITY_DN3565_c0_g1_i2	CbA_TRINITY_DN11427_c0_g1_i2_g.15596_m.15596	100	469	0	0	388	1794	1	469	0	950
TRINITY_DN3572_c0_g2_i5	CbA_TRINITY_DN16826_c0_g1_i1_g.9012_m.9012	74.882	422	86	3	455	1660	2	423	0	654
TRINITY_DN3573_c1_g1_i1	CbA_TRINITY_DN16043_c0_g1_i2_g.5855_m.5855	99.647	283	1	0	291	1139	1	283	0	523
TRINITY_DN3573_c1_g1_i2	CbA_TRINITY_DN16043_c0_g1_i2_g.5855_m.5855	99.39	164	1	0	722	1213	120	283	7.59e-143	310
TRINITY_DN3603_c0_g1_i1	CbA_TRINITY_DN18732_c0_g1_i1_g.8574_m.8574	31.098	820	441	17	795	3230	93	796	2.06e-98	331
TRINITY_DN3605_c0_g1_i1	CbA_TRINITY_DN10847_c0_g1_i2_g.8382_m.8382	96.682	211	1	1	67	699	1	205	1.2e-177	419
TRINITY_DN3605_c0_g1_i2	CbA_TRINITY_DN10847_c0_g1_i2_g.8382_m.8382	98.089	314	0	1	67	1008	1	308	0	636
TRINITY_DN3605_c0_g1_i3	CbA_TRINITY_DN10847_c0_g1_i2_g.8382_m.8382	89.297	327	0	1	204	1184	17	308	0	586
TRINITY_DN3607_c0_g3_i1	CbA_TRINITY_DN4454_c0_g1_i1_g.5055_m.5055	100	141	0	0	76	498	4	144	2.21e-89	259
TRINITY_DN3609_c0_g1_i3	CbA_TRINITY_DN8302_c0_g1_i1_g.28752_m.28752	30.128	156	95	3	624	1079	147	292	8.78e-14	70.9
TRINITY_DN3615_c0_g2_i1	CbA_TRINITY_DN13446_c0_g1_i2_g.5425_m.5425	85.909	220	2	1	445	1104	1	191	1.18e-128	382
TRINITY_DN3615_c0_g2_i11	CbA_TRINITY_DN13446_c0_g1_i2_g.5425_m.5425	100	151	0	0	445	897	1	151	4.26e-162	321
TRINITY_DN3615_c0_g2_i12	CbA_TRINITY_DN13446_c0_g1_i2_g.5425_m.5425	86.364	66	9	0	99	296	209	274	1.81e-32	116
TRINITY_DN3615_c0_g2_i13	CbA_TRINITY_DN13446_c0_g1_i2_g.5425_m.5425	100	296	0	0	445	1332	1	296	0	619
TRINITY_DN3615_c0_g2_i14	CbA_TRINITY_DN13446_c0_g1_i2_g.5425_m.5425	68.966	58	14	1	320	481	235	292	2.33e-15	72
TRINITY_DN3615_c0_g2_i15	CbA_TRINITY_DN13446_c0_g1_i2_g.5425_m.5425	82.119	302	48	2	276	1181	1	296	2.63e-174	495
TRINITY_DN3615_c0_g2_i16	CbA_TRINITY_DN13446_c0_g1_i2_g.5425_m.5425	92.04	201	16	0	659	1261	96	296	1.58e-133	383
TRINITY_DN3615_c0_g2_i18	CbA_TRINITY_DN13446_c0_g1_i2_g.5425_m.5425	100	296	0	0	445	1332	1	296	0	619
TRINITY_DN3615_c0_g2_i20	CbA_TRINITY_DN13446_c0_g1_i2_g.5425_m.5425	80.795	302	52	2	276	1181	1	296	3.57e-174	487
TRINITY_DN3615_c0_g2_i22	CbA_TRINITY_DN13446_c0_g1_i2_g.5425_m.5425	72.836	335	52	3	276	1280	1	296	2.5e-166	468
TRINITY_DN3615_c0_g2_i3	CbA_TRINITY_DN13446_c0_g1_i2_g.5425_m.5425	100	296	0	0	445	1332	1	296	0	619
TRINITY_DN3615_c0_g2_i5	CbA_TRINITY_DN13446_c0_g1_i2_g.5425_m.5425	62.903	124	13	1	897	1268	145	235	1.07e-88	143
TRINITY_DN3615_c0_g2_i6	CbA_TRINITY_DN13446_c0_g1_i2_g.5425_m.5425	85.909	220	2	1	445	1104	1	191	1.61e-126	382
TRINITY_DN3615_c0_g2_i7	CbA_TRINITY_DN13446_c0_g1_i2_g.5425_m.5425	92.04	201	16	0	659	1261	96	296	1.51e-133	383
TRINITY_DN3615_c0_g2_i8	CbA_TRINITY_DN13446_c0_g1_i2_g.5425_m.5425	82.119	302	48	2	276	1181	1	296	6.8e-174	495
TRINITY_DN3615_c0_g2_i9	CbA_TRINITY_DN13446_c0_g1_i2_g.5425_m.5425	85.2	250	6	2	445	1188	1	221	5.14e-146	426
TRINITY_DN3630_c1_g1_i2	CbA_TRINITY_DN2496_c0_g2_i1_g.31370_m.31370	100	275	0	0	971	1795	1	275	0	580
TRINITY_DN3630_c1_g1_i5	CbA_TRINITY_DN2496_c0_g2_i1_g.31370_m.31370	100	275	0	0	857	1681	1	275	0	580
TRINITY_DN3671_c0_g1_i2	CbA_TRINITY_DN13715_c0_g2_i1_g.21393_m.21393	70.488	410	111	3	282	1493	1	406	3.4e-175	504
TRINITY_DN3671_c0_g1_i3	CbA_TRINITY_DN13715_c0_g2_i1_g.21393_m.21393	70.602	415	112	3	282	1508	1	411	1.42e-178	511
TRINITY_DN3671_c1_g1_i2	CbA_TRINITY_DN13715_c0_g2_i1_g.21393_m.21393	73.248	157	42	0	471	1	16	172	1.01e-63	200
TRINITY_DN3679_c0_g1_i3	CbA_TRINITY_DN17585_c0_g1_i1_g.23819_m.23819	29.496	139	69	3	412	828	41	150	5.97e-16	74.7
TRINITY_DN3679_c0_g1_i4	CbA_TRINITY_DN17585_c0_g1_i1_g.23819_m.23819	30.435	138	70	2	412	825	41	152	1.95e-19	84.3
TRINITY_DN3679_c0_g1_i6	CbA_TRINITY_DN17585_c0_g1_i1_g.23819_m.23819	39.506	81	48	1	454	696	73	152	4.85e-18	79.7
TRINITY_DN367_c0_g3_i1	CbA_TRINITY_DN19696_c0_g2_i1_g.11604_m.11604	90.625	32	2	1	348	443	225	255	3.12e-12	62.4
TRINITY_DN367_c1_g1_i1	CbA_TRINITY_DN19696_c0_g2_i1_g.11604_m.11604	79.883	512	43	4	1537	2	96	547	0	796
TRINITY_DN3683_c0_g1_i3	CbA_TRINITY_DN20854_c0_g2_i1_g.28533_m.28533	100	203	0	0	476	1084	26	228	2.88e-130	377
TRINITY_DN3683_c0_g2_i5	CbA_TRINITY_DN3227_c0_g2_i1_g.33261_m.33261	99.132	461	2	1	768	2150	1	459	0	929
TRINITY_DN3683_c0_g2_i7	CbA_TRINITY_DN3227_c0_g2_i1_g.33261_m.33261	99.132	461	2	1	116	1498	1	459	0	931
TRINITY_DN3683_c0_g2_i9	CbA_TRINITY_DN3227_c0_g2_i1_g.33261_m.33261	99.132	461	2	1	703	2085	1	459	0	929
TRINITY_DN3684_c0_g1_i1	CbA_TRINITY_DN21316_c0_g4_i8_g.12529_m.12529	99.589	487	2	0	414	1874	3	489	0	726
TRINITY_DN3684_c0_g1_i4	CbA_TRINITY_DN21316_c0_g4_i8_g.12529_m.12529	99.589	487	2	0	414	1874	3	489	0	726
TRINITY_DN3697_c0_g1_i1	CbA_TRINITY_DN12170_c0_g1_i1_g.27638_m.27638	100	106	0	0	563	880	1	106	4.53e-71	217
TRINITY_DN3697_c0_g1_i2	CbA_TRINITY_DN12170_c0_g1_i1_g.27638_m.27638	100	106	0	0	403	720	1	106	8.9e-72	217
TRINITY_DN3697_c0_g1_i3	CbA_TRINITY_DN12170_c0_g1_i1_g.27638_m.27638	100	106	0	0	320	637	1	106	3.59e-72	217
TRINITY_DN3697_c0_g1_i4	CbA_TRINITY_DN12170_c0_g1_i1_g.27638_m.27638	100	106	0	0	250	567	1	106	1.66e-72	217
TRINITY_DN369_c0_g3_i3	CbA_TRINITY_DN19495_c0_g2_i5_g.18619_m.18619	79.751	321	65	0	1713	2675	13	333	0	561
TRINITY_DN369_c0_g3_i4	CbA_TRINITY_DN18285_c0_g2_i4_g.1892_m.1892	47.556	757	388	5	247	2514	41	789	0	772
TRINITY_DN370_c0_g2_i1	CbA_TRINITY_DN21671_c0_g3_i2_g.14102_m.14102	100	617	0	0	154	2004	1	617	0	1130
TRINITY_DN3726_c0_g1_i12	CbA_TRINITY_DN21068_c1_g2_i2_g.4704_m.4704	75.076	329	6	2	1	987	194	446	1.43e-147	426
TRINITY_DN3726_c0_g1_i13	CbA_TRINITY_DN21068_c1_g2_i2_g.4704_m.4704	91.858	479	6	1	97	1533	1	446	0	742
TRINITY_DN3726_c0_g1_i2	CbA_TRINITY_DN21068_c1_g2_i2_g.4704_m.4704	99.634	273	1	0	1001	1819	193	465	1.54e-178	513
TRINITY_DN3726_c0_g1_i5	CbA_TRINITY_DN21068_c1_g2_i2_g.4704_m.4704	100	153	0	0	1494	1952	313	465	4.45e-96	303
TRINITY_DN3726_c0_g1_i6	CbA_TRINITY_DN21068_c1_g2_i2_g.4704_m.4704	100	371	0	0	821	1933	95	465	0	672
TRINITY_DN3726_c0_g1_i9	CbA_TRINITY_DN21068_c1_g2_i2_g.4704_m.4704	100	465	0	0	97	1491	1	465	0	811
TRINITY_DN3739_c0_g1_i1	CbA_TRINITY_DN13467_c0_g1_i1_g.5500_m.5500	100	277	0	0	248	1078	1	277	0	582
TRINITY_DN3739_c0_g1_i2	CbA_TRINITY_DN13467_c0_g1_i1_g.5500_m.5500	100	185	0	0	248	802	1	185	6.33e-136	389
TRINITY_DN3739_c0_g1_i3	CbA_TRINITY_DN13467_c0_g1_i1_g.5500_m.5500	100	382	0	0	248	1393	1	382	0	792
TRINITY_DN373_c0_g1_i1	CbA_TRINITY_DN21151_c0_g1_i1_g.1838_m.1838	76.384	542	122	4	796	2415	163	700	0	761
TRINITY_DN373_c0_g1_i4	CbA_TRINITY_DN21151_c0_g1_i1_g.1838_m.1838	75.284	704	168	4	242	2347	1	700	0	1020
TRINITY_DN3748_c0_g1_i6	CbA_TRINITY_DN107_c0_g1_i1_g.30165_m.30165	98.438	128	2	0	480	863	1	128	4.07e-86	255
TRINITY_DN3748_c0_g1_i7	CbA_TRINITY_DN107_c0_g1_i1_g.30165_m.30165	98.438	128	2	0	469	852	1	128	6.82e-87	257
TRINITY_DN3758_c1_g1_i2	CbA_TRINITY_DN16699_c0_g1_i1_g.235_m.235	74.893	466	100	6	344	1741	1	449	0	650
TRINITY_DN3758_c1_g1_i3	CbA_TRINITY_DN16699_c0_g1_i1_g.235_m.235	74.893	466	100	6	234	1631	1	449	0	651
TRINITY_DN3763_c1_g1_i1	CbA_TRINITY_DN14944_c0_g2_i3_g.9817_m.9817	98.529	136	1	1	899	1306	91	225	8.19e-62	201
TRINITY_DN3763_c1_g1_i2	CbA_TRINITY_DN14944_c0_g2_i3_g.9817_m.9817	99.558	226	0	1	265	942	1	225	1.09e-117	340
TRINITY_DN3768_c0_g1_i1	CbA_TRINITY_DN17366_c0_g2_i2_g.5810_m.5810	99.383	162	1	0	287	772	14	175	5e-111	320
TRINITY_DN3768_c0_g1_i2	CbA_TRINITY_DN17366_c0_g2_i2_g.5810_m.5810	99.415	171	1	0	287	799	14	184	2.57e-117	337
TRINITY_DN3769_c0_g1_i1	CbA_TRINITY_DN12622_c0_g1_i1_g.519_m.519	99.432	176	1	0	2990	3517	1	176	1.66e-114	355
TRINITY_DN3795_c0_g1_i3	CbA_TRINITY_DN21342_c1_g1_i4_g.12334_m.12334	80	230	46	0	434	1123	1	230	3.12e-139	397
TRINITY_DN3812_c0_g1_i1	CbA_TRINITY_DN17466_c0_g1_i2_g.31391_m.31391	99.64	278	1	0	955	1788	113	390	0	545
TRINITY_DN3812_c0_g1_i2	CbA_TRINITY_DN17466_c0_g1_i2_g.31391_m.31391	99.64	278	1	0	606	1439	113	390	0	545
TRINITY_DN3812_c0_g1_i3	CbA_TRINITY_DN17466_c0_g1_i2_g.31391_m.31391	100	229	0	0	546	1232	7	235	4.19e-166	470
TRINITY_DN3812_c0_g1_i4	CbA_TRINITY_DN17466_c0_g1_i2_g.31391_m.31391	100	121	0	0	491	853	270	390	2.74e-90	239
TRINITY_DN3812_c0_g1_i5	CbA_TRINITY_DN17466_c0_g1_i2_g.31391_m.31391	100	229	0	0	197	883	7	235	2.39e-168	471
TRINITY_DN3819_c1_g1_i1	CbA_TRINITY_DN11770_c0_g1_i1_g.34514_m.34514	99.342	152	1	0	933	1388	75	226	3.19e-104	310
TRINITY_DN3819_c1_g1_i2	CbA_TRINITY_DN11770_c0_g1_i1_g.34514_m.34514	99.558	226	1	0	293	970	1	226	2.49e-167	466
TRINITY_DN3821_c0_g1_i1	CbA_TRINITY_DN17849_c0_g1_i2_g.19673_m.19673	98.921	278	3	0	210	1043	16	293	3.39e-119	347
TRINITY_DN3821_c0_g1_i4	CbA_TRINITY_DN17849_c0_g1_i2_g.19673_m.19673	98.921	278	3	0	176	1009	16	293	4.17e-120	349
TRINITY_DN3821_c0_g1_i5	CbA_TRINITY_DN17849_c0_g1_i2_g.19673_m.19673	97.605	167	4	0	616	1116	127	293	1.35e-73	231
TRINITY_DN3821_c1_g1_i4	CbA_TRINITY_DN21246_c1_g1_i1_g.15024_m.15024	84.615	78	11	1	219	449	1	78	2.44e-42	137
TRINITY_DN3826_c0_g1_i1	CbA_TRINITY_DN26454_c0_g1_i1_g.30877_m.30877	98.901	91	1	0	855	1127	52	142	1.13e-72	185
TRINITY_DN3826_c0_g1_i4	CbA_TRINITY_DN25473_c0_g1_i1_g.21004_m.21004	99.187	123	1	0	1144	1512	1	123	1.15e-83	255
TRINITY_DN3838_c0_g1_i1	CbA_TRINITY_DN4088_c0_g2_i1_g.4324_m.4324	54.427	384	158	6	490	1638	88	455	3.98e-145	427
TRINITY_DN3838_c0_g1_i2	CbA_TRINITY_DN4088_c0_g1_i1_g.4322_m.4322	52.61	479	207	8	315	1739	7	469	2.95e-174	503
TRINITY_DN3838_c0_g1_i3	CbA_TRINITY_DN4088_c0_g2_i1_g.4324_m.4324	54.308	383	158	6	322	1467	89	455	4.21e-145	425
TRINITY_DN3844_c0_g1_i1	CbA_TRINITY_DN8615_c0_g1_i1_g.25050_m.25050	100	107	0	0	110	430	1	107	1.53e-58	181
TRINITY_DN3853_c0_g1_i1	CbA_TRINITY_DN5944_c0_g2_i1_g.15331_m.15331	98.148	216	2	1	623	1264	1	216	1.32e-142	369
TRINITY_DN3853_c0_g1_i2	CbA_TRINITY_DN5944_c0_g2_i1_g.15331_m.15331	98.684	304	2	1	623	1528	1	304	0	523
TRINITY_DN3854_c0_g3_i1	CbA_TRINITY_DN13302_c0_g1_i1_g.15217_m.15217	99.39	164	1	0	294	785	22	185	2.33e-78	242
TRINITY_DN3871_c0_g1_i1	CbA_TRINITY_DN9823_c0_g1_i1_g.16885_m.16885	53.229	449	134	7	3	1304	183	570	9.46e-124	374
TRINITY_DN3871_c0_g1_i2	CbA_TRINITY_DN9823_c0_g1_i1_g.16885_m.16885	51.327	452	152	6	3	1307	183	583	3.69e-118	359
TRINITY_DN3886_c0_g1_i1	CbA_TRINITY_DN6525_c0_g1_i2_g.4437_m.4437	100	334	0	0	327	1328	1	334	0	657
TRINITY_DN3886_c0_g1_i3	CbA_TRINITY_DN6525_c0_g1_i2_g.4437_m.4437	100	423	0	0	327	1595	1	423	0	837
TRINITY_DN3891_c0_g1_i3	CbA_TRINITY_DN21112_c0_g1_i1_g.1488_m.1488	92.593	81	6	0	1320	1562	80	160	7.95e-47	160
TRINITY_DN3897_c0_g1_i1	CbA_TRINITY_DN12332_c0_g1_i2_g.10177_m.10177	100	403	0	0	84	1292	1	403	0	721
TRINITY_DN3897_c0_g1_i2	CbA_TRINITY_DN12332_c0_g1_i2_g.10177_m.10177	92.876	379	1	1	84	1220	1	353	0	605
TRINITY_DN3897_c0_g1_i3	CbA_TRINITY_DN12332_c0_g1_i2_g.10177_m.10177	99.717	353	1	0	84	1142	1	353	0	620
TRINITY_DN3939_c0_g2_i10	CbA_TRINITY_DN18802_c0_g2_i2_g.7720_m.7720	93.604	641	1	1	75	1997	1	601	0	999
TRINITY_DN3939_c0_g2_i2	CbA_TRINITY_DN18802_c0_g2_i2_g.7720_m.7720	94.842	601	0	1	75	1784	1	601	0	941
TRINITY_DN3939_c0_g2_i3	CbA_TRINITY_DN18802_c0_g2_i2_g.7720_m.7720	100	601	0	0	75	1877	1	601	0	1021
TRINITY_DN3939_c0_g2_i7	CbA_TRINITY_DN18802_c0_g2_i2_g.7720_m.7720	92.954	369	1	1	75	1181	1	344	0	575
TRINITY_DN3947_c0_g1_i1	CbA_TRINITY_DN18378_c0_g1_i1_g.24116_m.24116	97.917	288	5	1	4	867	1	287	5.16e-146	419
TRINITY_DN3947_c0_g1_i2	CbA_TRINITY_DN18378_c0_g1_i1_g.24116_m.24116	97.917	288	5	1	4	867	1	287	2.29e-148	422
TRINITY_DN3956_c0_g1_i1	CbA_TRINITY_DN19934_c0_g1_i1_g.11789_m.11789	98.969	388	4	0	370	1533	1	388	0	692
TRINITY_DN3957_c0_g1_i1	CbA_TRINITY_DN12892_c0_g1_i3_g.26282_m.26282	29.56	159	107	2	390	866	46	199	1.01e-16	80.1
TRINITY_DN3957_c0_g1_i11	CbA_TRINITY_DN18147_c0_g3_i2_g.12063_m.12063	100	174	0	0	4305	4826	1	174	4.16e-94	302
TRINITY_DN3957_c0_g1_i4	CbA_TRINITY_DN5931_c0_g2_i1_g.15329_m.15329	99.174	121	1	0	310	672	1	121	9.1e-79	251
TRINITY_DN3957_c0_g1_i5	CbA_TRINITY_DN18147_c0_g3_i2_g.12063_m.12063	100	174	0	0	699	1220	1	174	2.2e-101	302
TRINITY_DN3957_c0_g1_i6	CbA_TRINITY_DN18147_c0_g3_i2_g.12063_m.12063	100	174	0	0	2436	2957	1	174	7.58e-96	302
TRINITY_DN3974_c1_g1_i1	CbA_TRINITY_DN9482_c0_g3_i1_g.25452_m.25452	99.721	358	1	0	539	1612	1	358	0	717
TRINITY_DN3974_c1_g1_i3	CbA_TRINITY_DN9482_c0_g2_i1_g.25450_m.25450	99.115	226	2	0	2187	2864	133	358	3.42e-146	439
TRINITY_DN3980_c1_g2_i3	CbA_TRINITY_DN10446_c0_g2_i1_g.9306_m.9306	100	392	0	0	324	1499	4	395	0	801
TRINITY_DN3984_c0_g1_i1	CbA_TRINITY_DN14716_c0_g4_i1_g.34121_m.34121	100	212	0	0	1376	2011	1	212	3.14e-128	379
TRINITY_DN3984_c0_g1_i3	CbA_TRINITY_DN14716_c0_g4_i1_g.34121_m.34121	100	212	0	0	889	1524	1	212	2.02e-130	379
TRINITY_DN3998_c0_g1_i1	CbA_TRINITY_DN9248_c0_g1_i1_g.2098_m.2098	98.492	398	6	0	34	1227	1	398	0	681
TRINITY_DN4008_c0_g1_i1	CbA_TRINITY_DN18363_c0_g1_i1_g.24128_m.24128	84.436	257	40	0	1	771	132	388	7.81e-148	419
TRINITY_DN4018_c0_g1_i1	CbA_TRINITY_DN18069_c0_g1_i6_g.28973_m.28973	100	503	0	0	81	1589	1	503	0	981
TRINITY_DN4018_c0_g1_i11	CbA_TRINITY_DN18069_c0_g1_i6_g.28973_m.28973	92.112	824	0	2	81	2444	1	795	0	1472
TRINITY_DN4018_c0_g1_i3	CbA_TRINITY_DN18069_c0_g1_i6_g.28973_m.28973	90.357	840	0	2	81	2492	1	795	0	1464
TRINITY_DN4018_c0_g1_i4	CbA_TRINITY_DN18069_c0_g1_i6_g.28973_m.28973	99.809	524	1	0	81	1652	1	524	0	1023
TRINITY_DN4018_c0_g1_i6	CbA_TRINITY_DN18069_c0_g1_i6_g.28973_m.28973	96.481	824	0	1	81	2552	1	795	0	1565
TRINITY_DN4018_c0_g1_i7	CbA_TRINITY_DN18069_c0_g1_i6_g.28973_m.28973	100	795	0	0	81	2465	1	795	0	1579
TRINITY_DN4018_c0_g1_i8	CbA_TRINITY_DN18069_c0_g1_i6_g.28973_m.28973	95.472	795	0	1	81	2357	1	795	0	1488
TRINITY_DN4018_c1_g1_i1	CbA_TRINITY_DN16441_c0_g1_i1_g.34358_m.34358	55.625	160	63	4	804	1274	14	168	8.76e-50	173
TRINITY_DN4018_c1_g1_i4	CbA_TRINITY_DN16441_c0_g1_i1_g.34358_m.34358	57.471	87	35	2	332	586	41	127	2.2e-25	100
TRINITY_DN4030_c1_g1_i1	CbA_TRINITY_DN15814_c0_g1_i1_g.16731_m.16731	54.034	409	185	2	691	1917	62	467	3.01e-146	437
TRINITY_DN4030_c1_g1_i2	CbA_TRINITY_DN15814_c0_g1_i1_g.16731_m.16731	54.034	409	185	2	538	1764	62	467	6.55e-147	437
TRINITY_DN403_c1_g1_i1	CbA_TRINITY_DN20540_c0_g1_i4_g.21918_m.21918	100	62	0	0	229	414	1	62	1.37e-37	131
TRINITY_DN403_c1_g1_i2	CbA_TRINITY_DN20540_c0_g1_i4_g.21918_m.21918	100	62	0	0	765	950	1	62	3.36e-35	131
TRINITY_DN403_c1_g1_i3	CbA_TRINITY_DN20540_c0_g1_i4_g.21918_m.21918	100	62	0	0	252	437	1	62	1.77e-37	131
TRINITY_DN403_c1_g2_i1	CbA_TRINITY_DN20540_c0_g1_i4_g.21918_m.21918	98.652	371	5	0	57	1169	47	417	0	724
TRINITY_DN4044_c0_g2_i1	CbA_TRINITY_DN16446_c0_g1_i3_g.34312_m.34312	79.149	235	44	2	597	1286	12	246	3.23e-122	384
TRINITY_DN4044_c0_g2_i2	CbA_TRINITY_DN20166_c0_g3_i1_g.18458_m.18458	36.505	578	355	4	3958	5664	367	941	3.81e-119	400
TRINITY_DN4078_c0_g6_i1	CbA_TRINITY_DN9300_c0_g1_i1_g.8715_m.8715	100	145	0	0	1059	1493	1	145	1.02e-102	304
TRINITY_DN409_c0_g1_i1	CbA_TRINITY_DN18804_c0_g3_i1_g.7789_m.7789	99.653	288	1	0	195	1058	15	302	0	551
TRINITY_DN409_c0_g1_i3	CbA_TRINITY_DN18804_c0_g3_i1_g.7789_m.7789	92.581	310	1	1	195	1124	15	302	0	538
TRINITY_DN409_c0_g1_i4	CbA_TRINITY_DN18804_c0_g3_i1_g.7789_m.7789	99.566	461	2	0	195	1577	15	475	0	848
TRINITY_DN409_c0_g1_i5	CbA_TRINITY_DN18804_c0_g3_i1_g.7789_m.7789	95.031	483	2	1	195	1643	15	475	0	836
TRINITY_DN409_c0_g1_i7	CbA_TRINITY_DN18804_c0_g3_i1_g.7789_m.7789	99.653	288	1	0	195	1058	15	302	0	551
TRINITY_DN409_c0_g1_i8	CbA_TRINITY_DN18804_c0_g3_i1_g.7789_m.7789	92.581	310	1	1	195	1124	15	302	0	538
TRINITY_DN4106_c0_g2_i2	CbA_TRINITY_DN4730_c0_g1_i1_g.9452_m.9452	100	136	0	0	882	1289	14	149	4.58e-92	275
TRINITY_DN4123_c1_g1_i1	CbA_TRINITY_DN18469_c0_g1_i3_g.32635_m.32635	98.099	263	5	0	1113	1901	100	362	0	538
TRINITY_DN4123_c1_g1_i3	CbA_TRINITY_DN18469_c0_g1_i3_g.32635_m.32635	98.099	263	5	0	507	1295	100	362	0	538
TRINITY_DN4123_c1_g1_i7	CbA_TRINITY_DN18469_c0_g1_i3_g.32635_m.32635	74.194	124	1	1	613	984	7	99	7.94e-53	183
TRINITY_DN4123_c1_g1_i8	CbA_TRINITY_DN18469_c0_g1_i3_g.32635_m.32635	98.684	152	2	0	613	1068	7	158	6.28e-103	312
TRINITY_DN4123_c1_g1_i9	CbA_TRINITY_DN18469_c0_g1_i3_g.32635_m.32635	98.596	356	5	0	613	1680	7	362	0	737
TRINITY_DN4131_c0_g1_i1	CbA_TRINITY_DN16129_c0_g1_i1_g.13086_m.13086	100	90	0	0	282	13	12	101	5.6e-59	184
TRINITY_DN4140_c0_g3_i1	CbA_TRINITY_DN14958_c0_g1_i1_g.9750_m.9750	99.634	547	2	0	82	1722	12	558	0	1056
TRINITY_DN4158_c0_g1_i1	CbA_TRINITY_DN10853_c0_g1_i1_g.8392_m.8392	44.8	125	69	0	1221	847	3	127	1.71e-31	118
TRINITY_DN4158_c0_g1_i2	CbA_TRINITY_DN10853_c0_g1_i1_g.8392_m.8392	44.8	125	69	0	1326	952	3	127	1.1e-31	118
TRINITY_DN4158_c0_g1_i9	CbA_TRINITY_DN10853_c0_g1_i1_g.8392_m.8392	44.8	125	69	0	1221	847	3	127	1.08e-31	118
TRINITY_DN4159_c0_g1_i1	CbA_TRINITY_DN2126_c0_g1_i1_g.13509_m.13509	99.296	142	1	0	173	598	1	142	7.64e-56	176
TRINITY_DN4164_c0_g1_i4	CbA_TRINITY_DN17212_c0_g2_i2_g.35406_m.35406	80	300	38	8	140	988	1	295	3.52e-141	402
TRINITY_DN4164_c0_g1_i7	CbA_TRINITY_DN17212_c0_g2_i2_g.35406_m.35406	79	300	36	9	140	973	1	295	1.34e-135	388
TRINITY_DN4175_c0_g1_i10	CbA_TRINITY_DN16058_c0_g1_i2_g.5866_m.5866	100	494	0	0	1474	2955	3	496	0	962
TRINITY_DN4175_c0_g1_i12	CbA_TRINITY_DN16058_c0_g1_i2_g.5866_m.5866	100	494	0	0	1118	2599	3	496	0	962
TRINITY_DN4177_c0_g1_i4	CbA_TRINITY_DN11035_c0_g1_i1_g.17875_m.17875	100	124	0	0	516	887	1	124	3.01e-78	237
TRINITY_DN4216_c0_g2_i2	CbA_TRINITY_DN21561_c2_g1_i7_g.6780_m.6780	100	329	0	0	342	1328	95	423	0	622
TRINITY_DN4216_c0_g2_i4	CbA_TRINITY_DN15861_c0_g3_i3_g.16717_m.16717	87.143	70	6	1	513	713	1	70	2.63e-32	119
TRINITY_DN4217_c0_g2_i2	CbA_TRINITY_DN4654_c0_g2_i1_g.16338_m.16338	98.828	256	3	0	1294	2061	1	256	0	523
TRINITY_DN4217_c0_g2_i3	CbA_TRINITY_DN4654_c0_g2_i1_g.16338_m.16338	98.828	256	3	0	1578	2345	1	256	0	523
TRINITY_DN4219_c0_g1_i2	CbA_TRINITY_DN13397_c0_g1_i5_g.15158_m.15158	63.202	481	149	11	257	1663	5	469	0	530
TRINITY_DN4219_c0_g4_i2	CbA_TRINITY_DN13397_c0_g1_i5_g.15158_m.15158	66.942	363	107	5	1149	70	5	357	2.39e-145	425
TRINITY_DN421_c1_g1_i1	CbA_TRINITY_DN10930_c0_g1_i1_g.27335_m.27335	99.634	273	1	0	203	1021	1	273	0	501
TRINITY_DN421_c1_g1_i2	CbA_TRINITY_DN10930_c0_g1_i1_g.27335_m.27335	99.634	273	1	0	203	1021	1	273	1.38e-178	499
TRINITY_DN4229_c0_g3_i1	CbA_TRINITY_DN20097_c0_g2_i1_g.6475_m.6475	85.542	249	36	0	281	1027	24	272	3.64e-158	454
TRINITY_DN4244_c0_g1_i1	CbA_TRINITY_DN13825_c0_g1_i1_g.9363_m.9363	95.724	304	1	1	178	1089	1	292	0	594
TRINITY_DN4244_c0_g1_i5	CbA_TRINITY_DN13825_c0_g1_i1_g.9363_m.9363	100	174	0	0	338	859	1	174	8.71e-129	367
TRINITY_DN4244_c0_g1_i6	CbA_TRINITY_DN13825_c0_g1_i1_g.9363_m.9363	94.672	244	1	1	98	829	61	292	1.32e-167	468
TRINITY_DN4244_c0_g1_i7	CbA_TRINITY_DN13825_c0_g1_i1_g.9363_m.9363	100	116	0	0	2	349	61	176	7.21e-80	245
TRINITY_DN4244_c0_g1_i8	CbA_TRINITY_DN13825_c0_g1_i1_g.9363_m.9363	99.658	292	1	0	178	1053	1	292	0	572
TRINITY_DN4245_c0_g1_i3	CbA_TRINITY_DN13656_c0_g1_i1_g.22525_m.22525	72.083	240	62	1	1081	1800	1	235	8.45e-97	297
TRINITY_DN4251_c0_g2_i1	CbA_TRINITY_DN20810_c0_g1_i6_g.28353_m.28353	91.694	602	43	1	852	2657	4	598	0	1134
TRINITY_DN4251_c0_g2_i2	CbA_TRINITY_DN20810_c0_g1_i6_g.28353_m.28353	91.833	600	42	1	855	2654	6	598	0	1132
TRINITY_DN4251_c0_g2_i3	CbA_TRINITY_DN20810_c0_g1_i6_g.28353_m.28353	92.066	605	41	1	800	2614	1	598	0	1144
TRINITY_DN4280_c0_g1_i4	CbA_TRINITY_DN20487_c0_g1_i3_g.27834_m.27834	100	797	0	0	319	2709	1	797	0	1576
TRINITY_DN4280_c0_g1_i6	CbA_TRINITY_DN20487_c0_g1_i3_g.27834_m.27834	99.501	801	0	1	319	2721	1	797	0	1571
TRINITY_DN4280_c0_g1_i8	CbA_TRINITY_DN20487_c0_g1_i3_g.27834_m.27834	99.501	801	0	1	459	2861	1	797	0	1571
TRINITY_DN4282_c0_g2_i1	CbA_TRINITY_DN15773_c1_g1_i1_g.3985_m.3985	99.279	416	3	0	568	1815	1	416	0	786
TRINITY_DN4282_c0_g2_i2	CbA_TRINITY_DN15773_c1_g1_i1_g.3985_m.3985	99.279	416	3	0	739	1986	1	416	0	786
TRINITY_DN4283_c0_g1_i1	CbA_TRINITY_DN24161_c0_g1_i1_g.21316_m.21316	84.848	33	5	0	247	345	24	56	2.63e-13	61.2
TRINITY_DN4283_c0_g1_i3	CbA_TRINITY_DN24161_c0_g1_i1_g.21316_m.21316	84.848	33	5	0	417	515	24	56	9.83e-13	61.2
TRINITY_DN4300_c0_g1_i1	CbA_TRINITY_DN20387_c0_g1_i1_g.16474_m.16474	77.857	140	24	2	914	1312	128	267	3.21e-121	216
TRINITY_DN4326_c0_g1_i1	CbA_TRINITY_DN20792_c0_g1_i11_g.31039_m.31039	99.666	299	1	0	1220	2116	132	430	0	593
TRINITY_DN4326_c0_g1_i2	CbA_TRINITY_DN20792_c0_g1_i11_g.31039_m.31039	84.856	383	31	1	241	1308	17	399	0	605
TRINITY_DN4326_c0_g1_i3	CbA_TRINITY_DN20792_c0_g1_i11_g.31039_m.31039	97.585	414	10	0	340	1581	17	430	0	788
TRINITY_DN4326_c0_g1_i4	CbA_TRINITY_DN20792_c0_g1_i11_g.31039_m.31039	90.58	414	39	0	372	1613	17	430	0	723
TRINITY_DN4334_c1_g1_i1	CbA_TRINITY_DN8758_c0_g1_i1_g.7891_m.7891	100	155	0	0	314	778	1	155	8.48e-101	296
TRINITY_DN4334_c1_g1_i2	CbA_TRINITY_DN8758_c0_g1_i1_g.7891_m.7891	83.333	186	0	1	314	871	1	155	8.72e-94	279
TRINITY_DN439_c0_g2_i1	CbA_TRINITY_DN18577_c0_g1_i2_g.22206_m.22206	100	258	0	0	574	1347	1	258	0	536
TRINITY_DN439_c0_g2_i2	CbA_TRINITY_DN18577_c0_g1_i2_g.22206_m.22206	100	258	0	0	1543	2316	1	258	0	536
TRINITY_DN439_c0_g2_i3	CbA_TRINITY_DN18577_c0_g1_i2_g.22206_m.22206	100	258	0	0	1346	2119	1	258	0	537
TRINITY_DN439_c0_g2_i4	CbA_TRINITY_DN20585_c0_g2_i1_g.21937_m.21937	78.232	611	124	5	310	2127	1	607	0	895
TRINITY_DN439_c0_g2_i9	CbA_TRINITY_DN18577_c0_g1_i2_g.22206_m.22206	100	258	0	0	1443	2216	1	258	0	536
TRINITY_DN4417_c0_g1_i1	CbA_TRINITY_DN18595_c0_g2_i2_g.22320_m.22320	57.649	621	169	22	327	1961	6	608	0	569
TRINITY_DN441_c0_g1_i1	CbA_TRINITY_DN25151_c0_g1_i1_g.24655_m.24655	39.423	208	114	3	456	1079	9	204	5.4e-41	146
TRINITY_DN441_c0_g1_i2	CbA_TRINITY_DN10342_c0_g1_i1_g.19340_m.19340	69.841	63	19	0	899	711	47	109	2.13e-21	87.8
TRINITY_DN441_c0_g1_i4	CbA_TRINITY_DN25151_c0_g1_i1_g.24655_m.24655	39.423	208	114	3	540	1163	9	204	1.64e-40	145
TRINITY_DN441_c0_g1_i5	CbA_TRINITY_DN10342_c0_g1_i1_g.19340_m.19340	100	109	0	0	758	432	1	109	3.35e-56	183
TRINITY_DN441_c0_g1_i6	CbA_TRINITY_DN18626_c0_g1_i3_g.26680_m.26680	46.154	104	47	3	329	640	43	137	3.28e-21	90.5
TRINITY_DN441_c0_g1_i7	CbA_TRINITY_DN10342_c0_g1_i1_g.19340_m.19340	100	109	0	0	758	432	1	109	5.25e-57	183
TRINITY_DN4428_c0_g2_i1	CbA_TRINITY_DN4175_c0_g1_i1_g.30052_m.30052	100	394	0	0	310	1491	5	398	0	783
TRINITY_DN442_c0_g1_i4	CbA_TRINITY_DN20378_c0_g2_i1_g.16364_m.16364	99.722	1079	3	0	1598	4834	1	1079	0	1910
TRINITY_DN442_c0_g1_i8	CbA_TRINITY_DN10515_c0_g2_i1_g.8805_m.8805	100	224	0	0	956	1627	1	224	1.72e-111	344
TRINITY_DN4430_c0_g1_i1	CbA_TRINITY_DN11438_c0_g1_i1_g.15651_m.15651	100	328	0	0	665	1648	1	328	0	620
TRINITY_DN4430_c0_g1_i3	CbA_TRINITY_DN12926_c1_g1_i2_g.23399_m.23399	77.752	436	89	3	261	1547	6	440	0	658
TRINITY_DN443_c0_g1_i1	CbA_TRINITY_DN20589_c0_g1_i1_g.21951_m.21951	59.35	123	28	1	698	1066	24	124	3.27e-36	137
TRINITY_DN443_c0_g1_i10	CbA_TRINITY_DN20589_c0_g1_i1_g.21951_m.21951	59.35	123	28	1	575	943	24	124	2.49e-36	137
TRINITY_DN443_c0_g1_i2	CbA_TRINITY_DN20589_c0_g1_i1_g.21951_m.21951	55.446	101	23	1	1431	1733	24	102	7.9e-34	104
TRINITY_DN443_c0_g1_i3	CbA_TRINITY_DN20589_c0_g1_i1_g.21951_m.21951	62.185	119	23	1	1426	1782	28	124	3.23e-38	143
TRINITY_DN443_c0_g1_i4	CbA_TRINITY_DN20589_c0_g1_i1_g.21951_m.21951	75	60	15	0	1328	1507	65	124	2.63e-19	88.6
TRINITY_DN443_c0_g1_i5	CbA_TRINITY_DN20589_c0_g1_i1_g.21951_m.21951	62.185	119	23	1	703	1059	28	124	1.72e-40	143
TRINITY_DN443_c0_g1_i6	CbA_TRINITY_DN20874_c0_g2_i3_g.28394_m.28394	95.041	1089	53	1	172	3435	1	1089	0	2118
TRINITY_DN443_c0_g1_i7	CbA_TRINITY_DN20874_c0_g2_i3_g.28394_m.28394	99.908	1089	1	0	172	3438	1	1089	0	2219
TRINITY_DN443_c0_g1_i8	CbA_TRINITY_DN20589_c0_g1_i1_g.21951_m.21951	59.35	123	28	1	1490	1858	24	124	6.63e-36	137
TRINITY_DN443_c0_g1_i9	CbA_TRINITY_DN20589_c0_g1_i1_g.21951_m.21951	55.67	97	35	3	513	779	28	124	1.25e-21	90.9
TRINITY_DN4461_c0_g1_i1	CbA_TRINITY_DN174_c0_g1_i1_g.30109_m.30109	99.435	177	1	0	396	926	1	177	1.2e-120	351
TRINITY_DN446_c0_g1_i3	CbA_TRINITY_DN14295_c0_g2_i1_g.23559_m.23559	67.636	516	165	2	417	1964	19	532	0	753
TRINITY_DN446_c0_g1_i4	CbA_TRINITY_DN14295_c0_g2_i1_g.23559_m.23559	67.636	516	165	2	322	1869	19	532	0	753
TRINITY_DN446_c0_g2_i1	CbA_TRINITY_DN14295_c0_g2_i1_g.23559_m.23559	71.698	530	147	2	268	1857	4	530	0	816
TRINITY_DN446_c1_g1_i2	CbA_TRINITY_DN15883_c0_g2_i1_g.16695_m.16695	75.484	310	75	1	2	931	267	575	4.38e-172	493
TRINITY_DN446_c1_g1_i3	CbA_TRINITY_DN15883_c0_g2_i1_g.16695_m.16695	75.166	302	74	1	40	945	275	575	9.44e-167	480
TRINITY_DN446_c1_g2_i2	CbA_TRINITY_DN15883_c0_g2_i1_g.16695_m.16695	56.731	208	84	2	150	758	14	220	8.35e-70	223
TRINITY_DN446_c1_g2_i3	CbA_TRINITY_DN14295_c0_g3_i1_g.23561_m.23561	98.413	63	1	0	734	922	34	96	2.1e-37	129
TRINITY_DN446_c1_g3_i1	CbA_TRINITY_DN15883_c0_g2_i1_g.16695_m.16695	76.19	336	80	0	228	1235	77	412	0	580
TRINITY_DN446_c1_g4_i1	CbA_TRINITY_DN15883_c0_g2_i1_g.16695_m.16695	100	251	0	0	146	898	313	563	0	526
TRINITY_DN446_c1_g4_i2	CbA_TRINITY_DN15883_c0_g2_i1_g.16695_m.16695	99.641	557	2	0	161	1831	7	563	0	1072
TRINITY_DN446_c1_g4_i3	CbA_TRINITY_DN15883_c0_g2_i1_g.16695_m.16695	100	251	0	0	414	1166	313	563	0	526
TRINITY_DN4471_c0_g1_i12	CbA_TRINITY_DN20384_c0_g1_i3_g.16399_m.16399	100	544	0	0	2082	3713	1	544	0	1003
TRINITY_DN4478_c0_g2_i1	CbA_TRINITY_DN13882_c0_g4_i1_g.9417_m.9417	100	115	0	0	220	564	52	166	1.01e-63	195
TRINITY_DN4478_c0_g2_i5	CbA_TRINITY_DN13882_c0_g4_i1_g.9417_m.9417	98.936	94	1	0	365	646	73	166	4.77e-47	153
TRINITY_DN449_c0_g1_i1	CbA_TRINITY_DN19424_c0_g1_i6_g.18639_m.18639	88.889	99	11	0	510	806	2	100	7.19e-57	183
TRINITY_DN449_c0_g1_i10	CbA_TRINITY_DN19424_c0_g1_i6_g.18639_m.18639	60.741	270	69	4	59	769	43	308	4.44e-93	277
TRINITY_DN449_c0_g1_i11	CbA_TRINITY_DN19424_c0_g1_i6_g.18639_m.18639	91.525	118	10	0	59	412	43	160	3.51e-111	227
TRINITY_DN449_c0_g1_i2	CbA_TRINITY_DN19424_c0_g1_i6_g.18639_m.18639	84.286	70	11	0	274	483	2	71	8.03e-36	125
TRINITY_DN449_c0_g1_i3	CbA_TRINITY_DN19424_c0_g1_i6_g.18639_m.18639	85.342	307	45	0	274	1194	2	308	0	531
TRINITY_DN449_c0_g1_i4	CbA_TRINITY_DN19424_c0_g1_i6_g.18639_m.18639	91.379	58	5	0	572	745	43	100	2.16e-42	111
TRINITY_DN449_c0_g1_i5	CbA_TRINITY_DN19424_c0_g1_i6_g.18639_m.18639	91.525	118	10	0	59	412	43	160	4.99e-95	227
TRINITY_DN449_c0_g1_i6	CbA_TRINITY_DN19424_c0_g1_i6_g.18639_m.18639	73.05	141	38	0	510	932	168	308	1.11e-105	192
TRINITY_DN449_c0_g1_i7	CbA_TRINITY_DN19424_c0_g1_i6_g.18639_m.18639	88.889	99	11	0	385	681	2	100	1.8e-57	183
TRINITY_DN449_c0_g1_i9	CbA_TRINITY_DN19424_c0_g1_i6_g.18639_m.18639	91.379	58	5	0	697	870	43	100	2.68e-42	111
TRINITY_DN4521_c0_g1_i7	CbA_TRINITY_DN19311_c0_g2_i2_g.32437_m.32437	99.052	633	6	0	791	2689	1	633	0	1230
TRINITY_DN4525_c0_g1_i2	CbA_TRINITY_DN3697_c0_g1_i1_g.19442_m.19442	98.889	90	1	0	632	363	45	134	4.92e-57	176
TRINITY_DN4525_c0_g1_i4	CbA_TRINITY_DN3697_c0_g1_i1_g.19442_m.19442	98.889	90	1	0	763	494	45	134	2.21e-56	176
TRINITY_DN4525_c0_g2_i1	CbA_TRINITY_DN3697_c0_g1_i1_g.19442_m.19442	99.265	136	1	0	276	683	1	136	3.18e-60	191
TRINITY_DN4533_c0_g1_i1	CbA_TRINITY_DN16709_c0_g1_i1_g.7331_m.7331	98.846	693	5	1	340	2418	22	711	0	1226
TRINITY_DN4537_c0_g1_i2	CbA_TRINITY_DN8410_c0_g2_i1_g.28102_m.28102	100	118	0	0	683	1036	1	118	1.83e-84	253
TRINITY_DN4544_c0_g1_i1	CbA_TRINITY_DN19894_c1_g2_i1_g.29921_m.29921	84.242	165	26	0	621	1115	43	207	4.05e-93	285
TRINITY_DN4544_c0_g1_i2	CbA_TRINITY_DN19894_c1_g2_i1_g.29921_m.29921	84.694	98	15	0	631	924	43	140	1.77e-55	187
TRINITY_DN4560_c0_g1_i1	CbA_TRINITY_DN9971_c0_g2_i1_g.29344_m.29344	99.552	223	1	0	6	674	1	223	0	466
TRINITY_DN4560_c0_g1_i2	CbA_TRINITY_DN9971_c0_g2_i1_g.29344_m.29344	100	439	0	0	6	1322	1	439	0	912
TRINITY_DN4560_c0_g1_i4	CbA_TRINITY_DN9971_c0_g2_i1_g.29344_m.29344	100	222	0	0	6	671	1	222	0	464
TRINITY_DN4576_c0_g1_i13	CbA_TRINITY_DN6851_c0_g3_i1_g.20775_m.20775	96.04	202	8	0	108	713	307	508	1.23e-135	395
TRINITY_DN4576_c0_g1_i5	CbA_TRINITY_DN6851_c0_g2_i1_g.20773_m.20773	84.716	229	8	1	108	794	300	501	4.34e-132	385
TRINITY_DN4576_c0_g1_i6	CbA_TRINITY_DN6851_c0_g2_i1_g.20773_m.20773	96.04	202	8	0	108	713	300	501	1.17e-137	397
TRINITY_DN4582_c0_g2_i1	CbA_TRINITY_DN15605_c0_g1_i2_g.23939_m.23939	41.935	93	52	2	126	401	187	278	2.94e-13	63.9
TRINITY_DN4582_c0_g2_i2	CbA_TRINITY_DN15605_c0_g1_i2_g.23939_m.23939	56.604	53	23	0	126	284	187	239	9.91e-14	65.1
TRINITY_DN45_c0_g1_i1	CbA_TRINITY_DN1151_c0_g2_i1_g.17032_m.17032	100	145	0	0	111	545	1	145	1.86e-127	282
TRINITY_DN45_c0_g1_i2	CbA_TRINITY_DN1151_c0_g2_i1_g.17032_m.17032	95.971	273	8	1	111	929	1	270	4.69e-163	459
TRINITY_DN4626_c0_g1_i3	CbA_TRINITY_DN19403_c0_g2_i1_g.18598_m.18598	65.357	280	94	2	233	1063	21	300	8.22e-135	390
TRINITY_DN4626_c0_g1_i4	CbA_TRINITY_DN19403_c0_g2_i1_g.18598_m.18598	66.429	280	88	3	160	981	21	300	1.38e-138	397
TRINITY_DN4626_c0_g1_i5	CbA_TRINITY_DN733_c0_g2_i1_g.15781_m.15781	80.095	211	8	3	248	880	1	177	7.73e-111	326
TRINITY_DN462_c0_g1_i2	CbA_TRINITY_DN20112_c0_g1_i1_g.18318_m.18318	56.757	148	61	1	483	917	72	219	1.01e-52	172
TRINITY_DN462_c0_g1_i3	CbA_TRINITY_DN20112_c0_g3_i6_g.18321_m.18321	100	123	0	0	588	956	17	139	1.76e-74	224
TRINITY_DN462_c0_g1_i4	CbA_TRINITY_DN20112_c0_g1_i1_g.18318_m.18318	56.757	148	61	1	240	674	72	219	7.42e-54	172
TRINITY_DN462_c0_g1_i5	CbA_TRINITY_DN20112_c0_g1_i1_g.18318_m.18318	56.757	148	61	1	214	648	72	219	5.63e-54	172
TRINITY_DN462_c0_g1_i7	CbA_TRINITY_DN20112_c0_g3_i6_g.18321_m.18321	100	123	0	0	819	1187	17	139	1.96e-73	224
TRINITY_DN4674_c0_g1_i10	CbA_TRINITY_DN21408_c0_g5_i2_g.1089_m.1089	100	398	0	0	246	1439	1	398	0	784
TRINITY_DN4674_c0_g1_i2	CbA_TRINITY_DN21408_c0_g5_i2_g.1089_m.1089	100	120	0	0	301	660	1	120	5.12e-65	205
TRINITY_DN4674_c0_g1_i3	CbA_TRINITY_DN21408_c0_g10_i1_g.1097_m.1097	99.065	214	2	0	1200	1841	65	278	6.39e-161	446
TRINITY_DN4674_c0_g1_i5	CbA_TRINITY_DN21408_c0_g5_i2_g.1089_m.1089	100	398	0	0	191	1384	1	398	0	786
TRINITY_DN4674_c0_g1_i6	CbA_TRINITY_DN21408_c0_g5_i2_g.1089_m.1089	100	398	0	0	246	1439	1	398	0	786
TRINITY_DN4674_c0_g1_i7	CbA_TRINITY_DN21408_c0_g10_i1_g.1097_m.1097	99.065	214	2	0	1200	1841	65	278	3.07e-161	447
TRINITY_DN4674_c0_g1_i8	CbA_TRINITY_DN21408_c0_g5_i2_g.1089_m.1089	100	398	0	0	191	1384	1	398	0	785
TRINITY_DN4686_c1_g1_i1	CbA_TRINITY_DN20583_c0_g2_i1_g.21841_m.21841	100	399	0	0	628	1824	25	423	0	748
TRINITY_DN4686_c1_g1_i2	CbA_TRINITY_DN20583_c0_g2_i1_g.21841_m.21841	99.578	237	1	0	1302	2012	187	423	5.84e-137	410
TRINITY_DN4687_c0_g3_i2	CbA_TRINITY_DN19766_c0_g1_i1_g.21642_m.21642	68.992	774	240	0	1946	4267	1	774	0	902
TRINITY_DN4699_c0_g1_i1	CbA_TRINITY_DN14665_c0_g3_i1_g.3247_m.3247	100	230	0	0	55	744	1	230	8.06e-174	480
TRINITY_DN4699_c0_g1_i3	CbA_TRINITY_DN14665_c0_g3_i1_g.3247_m.3247	99.346	153	1	0	411	869	78	230	1.08e-109	320
TRINITY_DN4712_c0_g5_i1	CbA_TRINITY_DN17579_c0_g2_i1_g.23840_m.23840	70.171	409	116	5	253	1467	1	407	0	569
TRINITY_DN4712_c1_g3_i1	CbA_TRINITY_DN10200_c0_g1_i1_g.13667_m.13667	100	232	0	0	186	881	1	232	1.02e-168	475
TRINITY_DN4717_c0_g1_i1	CbA_TRINITY_DN17291_c0_g2_i2_g.35467_m.35467	53.904	397	182	1	1108	2295	227	623	6.51e-139	426
TRINITY_DN4717_c0_g1_i2	CbA_TRINITY_DN17291_c0_g2_i2_g.35467_m.35467	54.278	374	170	1	244	1362	249	622	4.49e-138	414
TRINITY_DN4717_c0_g1_i5	CbA_TRINITY_DN17291_c0_g2_i2_g.35467_m.35467	56.129	620	271	1	290	2146	4	623	0	711
TRINITY_DN472_c0_g1_i1	CbA_TRINITY_DN11329_c0_g1_i1_g.11155_m.11155	99.691	324	1	0	204	1175	1	324	0	516
TRINITY_DN4776_c1_g1_i1	CbA_TRINITY_DN26281_c0_g1_i1_g.29456_m.29456	100	145	0	0	689	1123	1	145	1.96e-96	285
TRINITY_DN4776_c1_g1_i2	CbA_TRINITY_DN26281_c0_g1_i1_g.29456_m.29456	100	145	0	0	627	1061	1	145	1.09e-96	285
TRINITY_DN4789_c3_g1_i1	CbA_TRINITY_DN13188_c0_g1_i1_g.24353_m.24353	98.726	157	2	0	125	595	1	157	1.19e-73	223
TRINITY_DN4819_c0_g1_i4	CbA_TRINITY_DN16691_c0_g1_i2_g.183_m.183	64.894	94	33	0	459	740	1	94	1.87e-33	117
TRINITY_DN4819_c0_g1_i6	CbA_TRINITY_DN16691_c0_g1_i2_g.183_m.183	64.894	94	33	0	592	873	1	94	5.08e-33	117
TRINITY_DN4828_c0_g1_i1	CbA_TRINITY_DN14144_c0_g1_i1_g.14617_m.14617	77.465	71	0	1	146	310	10	80	5.81e-30	107
TRINITY_DN4828_c0_g1_i4	CbA_TRINITY_DN14144_c0_g1_i1_g.14617_m.14617	86.905	84	7	1	146	385	10	93	1.77e-46	150
TRINITY_DN483_c6_g1_i4	CbA_TRINITY_DN20983_c0_g1_i2_g.10950_m.10950	99.525	421	2	0	1173	2435	1	421	0	778
TRINITY_DN4840_c0_g1_i2	CbA_TRINITY_DN20787_c0_g1_i2_g.31083_m.31083	99.71	689	2	0	181	2247	28	716	0	1219
TRINITY_DN4840_c0_g1_i6	CbA_TRINITY_DN20787_c0_g1_i2_g.31083_m.31083	96.218	714	2	1	181	2322	28	716	0	1207
TRINITY_DN4841_c0_g1_i1	CbA_TRINITY_DN9630_c0_g3_i1_g.14352_m.14352	99.324	444	3	0	120	1451	7	450	0	887
TRINITY_DN4841_c0_g1_i2	CbA_TRINITY_DN9630_c0_g3_i1_g.14352_m.14352	97.951	244	5	0	839	1570	207	450	1.37e-172	496
TRINITY_DN4881_c0_g1_i1	CbA_TRINITY_DN7794_c0_g1_i1_g.31622_m.31622	42.857	84	48	0	698	447	38	121	1.01e-14	70.1
TRINITY_DN4885_c0_g1_i1	CbA_TRINITY_DN2699_c0_g1_i1_g.26098_m.26098	81.544	298	52	1	355	1239	1	298	2.78e-167	474
TRINITY_DN4885_c0_g1_i2	CbA_TRINITY_DN2699_c0_g1_i1_g.26098_m.26098	74.769	325	52	2	355	1320	1	298	3.56e-172	488
TRINITY_DN488_c2_g1_i1	CbA_TRINITY_DN19529_c1_g1_i6_g.2405_m.2405	100	255	0	0	751	1515	144	398	0	536
TRINITY_DN488_c2_g1_i2	CbA_TRINITY_DN19529_c1_g1_i6_g.2405_m.2405	100	398	0	0	342	1535	1	398	0	831
TRINITY_DN488_c2_g1_i5	CbA_TRINITY_DN19529_c1_g1_i6_g.2405_m.2405	99.719	356	1	0	342	1409	1	356	0	738
TRINITY_DN488_c2_g1_i6	CbA_TRINITY_DN19529_c1_g1_i6_g.2405_m.2405	98.551	138	2	0	342	755	1	138	0	285
TRINITY_DN4900_c0_g1_i1	CbA_TRINITY_DN20428_c0_g1_i1_g.27827_m.27827	91.765	85	7	0	203	457	25	109	9.38e-52	162
TRINITY_DN4900_c0_g1_i2	CbA_TRINITY_DN20428_c0_g1_i1_g.27827_m.27827	91.209	91	8	0	331	603	19	109	5.34e-54	170
TRINITY_DN4900_c0_g1_i3	CbA_TRINITY_DN20428_c0_g1_i1_g.27827_m.27827	89.362	94	10	0	199	480	16	109	1.31e-55	172
TRINITY_DN4901_c0_g2_i2	CbA_TRINITY_DN3621_c0_g1_i1_g.19439_m.19439	100	124	0	0	624	253	1	124	2.61e-68	213
TRINITY_DN4901_c0_g2_i3	CbA_TRINITY_DN3621_c0_g1_i1_g.19439_m.19439	100	124	0	0	624	253	1	124	1.21e-69	213
TRINITY_DN4906_c0_g1_i2	CbA_TRINITY_DN843_c0_g1_i1_g.19251_m.19251	99.634	273	1	0	429	1247	2	274	0	564
TRINITY_DN4906_c0_g1_i5	CbA_TRINITY_DN843_c0_g1_i1_g.19251_m.19251	96.465	198	7	0	429	1022	2	199	4.1e-156	387
TRINITY_DN4906_c0_g1_i6	CbA_TRINITY_DN843_c0_g1_i1_g.19251_m.19251	98.374	246	4	0	505	1242	29	274	8.44e-180	504
TRINITY_DN4920_c0_g1_i1	CbA_TRINITY_DN19349_c0_g1_i1_g.32509_m.32509	35.55	391	184	16	656	1672	1	375	3.27e-31	126
TRINITY_DN4921_c0_g1_i3	CbA_TRINITY_DN10886_c0_g1_i1_g.8470_m.8470	100	383	0	0	716	1864	1	383	0	803
TRINITY_DN4923_c0_g1_i1	CbA_TRINITY_DN20443_c0_g1_i3_g.27889_m.27889	99.548	221	1	0	821	1483	77	297	9.3e-161	462
TRINITY_DN4923_c0_g1_i2	CbA_TRINITY_DN20443_c0_g1_i3_g.27889_m.27889	99.291	282	2	0	1008	1853	16	297	0	586
TRINITY_DN4923_c0_g1_i3	CbA_TRINITY_DN20443_c0_g1_i3_g.27889_m.27889	99.291	282	2	0	669	1514	16	297	0	587
TRINITY_DN4923_c0_g1_i4	CbA_TRINITY_DN20443_c0_g1_i3_g.27889_m.27889	99.061	213	2	0	669	1307	16	228	1.26e-151	441
TRINITY_DN497_c0_g1_i1	CbA_TRINITY_DN24193_c0_g1_i1_g.21304_m.21304	99.383	162	1	0	1888	1403	1	162	9.02e-113	337
TRINITY_DN497_c0_g1_i2	CbA_TRINITY_DN24193_c0_g1_i1_g.21304_m.21304	99.383	162	1	0	1588	1103	1	162	6.45e-114	337
TRINITY_DN497_c0_g1_i4	CbA_TRINITY_DN24193_c0_g1_i1_g.21304_m.21304	99.383	162	1	0	1811	1326	1	162	4.66e-113	337
TRINITY_DN49_c0_g2_i2	CbA_TRINITY_DN19351_c2_g2_i1_g.32343_m.32343	88.95	362	40	0	96	1181	1	362	0	649
TRINITY_DN49_c0_g2_i3	CbA_TRINITY_DN19351_c2_g2_i1_g.32343_m.32343	81.884	276	45	1	96	908	1	276	4.86e-155	446
TRINITY_DN49_c0_g2_i4	CbA_TRINITY_DN19351_c2_g2_i1_g.32343_m.32343	82.326	215	38	0	96	740	1	215	2.1e-114	346
TRINITY_DN49_c0_g2_i5	CbA_TRINITY_DN19351_c2_g2_i1_g.32343_m.32343	82.326	215	38	0	96	740	1	215	4.36e-114	346
TRINITY_DN5002_c0_g1_i5	CbA_TRINITY_DN1500_c0_g1_i1_g.15579_m.15579	99.578	237	1	0	605	1315	1	237	3.24e-175	491
TRINITY_DN5007_c0_g1_i1	CbA_TRINITY_DN707_c0_g1_i1_g.15751_m.15751	92.56	336	14	2	1121	147	1	336	0	632
TRINITY_DN5042_c0_g1_i1	CbA_TRINITY_DN1986_c0_g1_i1_g.26061_m.26061	99.301	143	1	0	631	1059	1	143	8.42e-101	297
TRINITY_DN505_c2_g1_i1	CbA_TRINITY_DN20392_c0_g1_i2_g.16466_m.16466	54.839	434	188	3	215	1498	14	445	1.66e-128	396
TRINITY_DN505_c2_g1_i2	CbA_TRINITY_DN20392_c0_g1_i2_g.16466_m.16466	57.722	518	211	3	215	1750	14	529	0	533
TRINITY_DN5064_c0_g1_i1	CbA_TRINITY_DN6524_c0_g2_i1_g.4415_m.4415	98.958	96	1	0	170	457	1	96	3.41e-59	193
TRINITY_DN5064_c0_g1_i2	CbA_TRINITY_DN6524_c0_g2_i1_g.4415_m.4415	99.467	375	2	0	170	1294	1	375	0	767
TRINITY_DN5067_c0_g1_i1	CbA_TRINITY_DN12462_c0_g2_i1_g.17545_m.17545	73.449	403	105	1	190	1398	48	448	0	615
TRINITY_DN5067_c0_g1_i4	CbA_TRINITY_DN12462_c0_g2_i1_g.17545_m.17545	73.297	367	96	1	383	1483	85	449	0	555
TRINITY_DN5067_c0_g1_i8	CbA_TRINITY_DN12462_c0_g1_i1_g.17542_m.17542	73.298	382	100	1	190	1335	48	427	0	585
TRINITY_DN5067_c0_g1_i9	CbA_TRINITY_DN12462_c0_g2_i1_g.17545_m.17545	69.536	453	129	3	216	1562	1	448	0	629
TRINITY_DN5078_c1_g2_i3	CbA_TRINITY_DN19050_c0_g1_i3_g.35269_m.35269	95.714	560	20	2	167	1834	1	560	0	1054
TRINITY_DN5080_c0_g1_i7	CbA_TRINITY_DN11211_c0_g2_i1_g.30313_m.30313	99.687	319	1	0	184	1140	17	335	0	637
TRINITY_DN5087_c0_g1_i1	CbA_TRINITY_DN13416_c0_g3_i1_g.5488_m.5488	98.4	125	2	0	629	1003	16	140	1.48e-70	220
TRINITY_DN5098_c0_g1_i1	CbA_TRINITY_DN16850_c0_g1_i2_g.9111_m.9111	68.707	147	45	1	146	583	401	547	1.08e-64	211
TRINITY_DN5098_c0_g1_i2	CbA_TRINITY_DN16850_c0_g1_i2_g.9111_m.9111	75.556	225	53	2	94	765	324	547	2.75e-116	347
TRINITY_DN5099_c0_g1_i1	CbA_TRINITY_DN17689_c0_g1_i1_g.33718_m.33718	99.593	246	0	1	138	875	14	258	1.68e-149	425
TRINITY_DN5099_c0_g1_i3	CbA_TRINITY_DN17689_c0_g1_i1_g.33718_m.33718	74.206	252	57	3	138	890	14	258	1.53e-95	285
TRINITY_DN5101_c0_g4_i1	CbA_TRINITY_DN15945_c0_g1_i1_g.8234_m.8234	73.643	129	31	2	820	1203	1	127	2.84e-58	188
TRINITY_DN5104_c0_g1_i1	CbA_TRINITY_DN20817_c0_g1_i1_g.28460_m.28460	95.982	448	16	2	1191	2531	6	452	0	877
TRINITY_DN5104_c0_g1_i2	CbA_TRINITY_DN20817_c0_g1_i1_g.28460_m.28460	96.429	448	15	1	1191	2534	6	452	0	887
TRINITY_DN5104_c0_g1_i3	CbA_TRINITY_DN20817_c0_g1_i1_g.28460_m.28460	96.429	448	15	1	1191	2534	6	452	0	887
TRINITY_DN5104_c0_g1_i7	CbA_TRINITY_DN14728_c0_g1_i2_g.34108_m.34108	100	111	0	0	1384	1716	1	111	1.11e-71	226
TRINITY_DN5126_c0_g3_i2	CbA_TRINITY_DN10385_c0_g1_i1_g.19328_m.19328	42.667	375	145	12	68	1030	1	359	5.87e-64	209
TRINITY_DN5150_c0_g1_i11	CbA_TRINITY_DN15682_c0_g1_i2_g.23969_m.23969	99.142	233	2	0	86	784	1	233	1.12e-150	427
TRINITY_DN5150_c0_g1_i4	CbA_TRINITY_DN15682_c0_g1_i2_g.23969_m.23969	100	100	0	0	454	753	1	100	2.11e-68	210
TRINITY_DN5150_c0_g1_i6	CbA_TRINITY_DN15682_c0_g1_i2_g.23969_m.23969	100	100	0	0	476	775	1	100	2.69e-68	210
TRINITY_DN5150_c0_g1_i7	CbA_TRINITY_DN15682_c0_g1_i2_g.23969_m.23969	99.142	233	2	0	86	784	1	233	2.48e-151	427
TRINITY_DN5150_c0_g1_i9	CbA_TRINITY_DN15682_c0_g2_i3_g.23970_m.23970	100	228	0	0	274	957	1	228	6.07e-166	463
TRINITY_DN5168_c0_g2_i1	CbA_TRINITY_DN21626_c0_g7_i1_g.13928_m.13928	99.692	325	1	0	232	1206	39	363	0	572
TRINITY_DN5168_c0_g2_i2	CbA_TRINITY_DN21626_c0_g7_i1_g.13928_m.13928	99.692	325	1	0	104	1078	39	363	0	574
TRINITY_DN5195_c0_g1_i4	CbA_TRINITY_DN21288_c0_g1_i7_g.14943_m.14943	66.667	105	34	1	1216	1530	97	200	4.2e-67	129
TRINITY_DN5195_c0_g1_i5	CbA_TRINITY_DN21288_c0_g1_i7_g.14943_m.14943	64.062	64	23	0	963	1154	37	100	2.57e-54	89
TRINITY_DN5195_c0_g2_i2	CbA_TRINITY_DN19711_c0_g2_i2_g.21526_m.21526	77.82	266	57	1	178	969	9	274	6.83e-150	437
TRINITY_DN5195_c0_g2_i3	CbA_TRINITY_DN19711_c0_g2_i2_g.21526_m.21526	77.5	200	43	1	178	771	9	208	2.47e-118	333
TRINITY_DN5199_c0_g1_i2	CbA_TRINITY_DN10486_c0_g1_i1_g.9203_m.9203	98.655	223	3	0	197	865	4	226	6.65e-149	426
TRINITY_DN5199_c0_g1_i4	CbA_TRINITY_DN10486_c0_g1_i1_g.9203_m.9203	98.824	170	2	0	542	1051	57	226	9.87e-110	322
TRINITY_DN5226_c1_g1_i1	CbA_TRINITY_DN20345_c0_g1_i1_g.16519_m.16519	100	359	0	0	78	1154	1	359	0	742
TRINITY_DN5226_c2_g1_i1	CbA_TRINITY_DN1529_c1_g1_i1_g.15503_m.15503	100	139	0	0	61	477	10	148	2.56e-61	190
TRINITY_DN5243_c0_g1_i1	CbA_TRINITY_DN8232_c0_g3_i1_g.33746_m.33746	100	106	0	0	132	449	1	106	1.38e-72	218
TRINITY_DN5243_c0_g1_i2	CbA_TRINITY_DN8232_c0_g3_i1_g.33746_m.33746	100	106	0	0	132	449	1	106	2.35e-73	218
TRINITY_DN5258_c0_g1_i1	CbA_TRINITY_DN7053_c0_g1_i1_g.6034_m.6034	95.181	166	8	0	133	630	1	166	1.71e-111	320
TRINITY_DN5258_c0_g1_i2	CbA_TRINITY_DN7053_c0_g1_i1_g.6034_m.6034	96.988	166	3	1	128	619	1	166	1.08e-112	323
TRINITY_DN5259_c0_g2_i1	CbA_TRINITY_DN2904_c0_g1_i1_g.25269_m.25269	97.857	140	3	0	263	682	20	159	8.11e-99	285
TRINITY_DN5259_c0_g2_i2	CbA_TRINITY_DN2904_c0_g1_i1_g.25269_m.25269	100	91	0	0	1907	2179	69	159	1.56e-56	189
TRINITY_DN5259_c0_g2_i5	CbA_TRINITY_DN2904_c0_g1_i1_g.25269_m.25269	99.371	159	1	0	67	543	1	159	7.78e-116	327
TRINITY_DN525_c0_g1_i10	CbA_TRINITY_DN20837_c0_g1_i1_g.28463_m.28463	89.362	47	5	0	2	142	51	97	6.41e-26	92.4
TRINITY_DN525_c0_g1_i5	CbA_TRINITY_DN20837_c0_g3_i2_g.28464_m.28464	97.667	300	7	0	772	1671	1	300	0	590
TRINITY_DN5268_c0_g2_i1	CbA_TRINITY_DN20166_c0_g3_i1_g.18458_m.18458	70.435	345	69	1	1251	316	603	947	7.13e-158	471
TRINITY_DN5269_c0_g1_i2	CbA_TRINITY_DN14439_c0_g1_i1_g.10695_m.10695	99.798	496	1	0	1670	3157	1	496	0	940
TRINITY_DN5269_c0_g1_i5	CbA_TRINITY_DN5518_c0_g1_i1_g.3689_m.3689	100	51	0	0	490	642	1	51	5.41e-29	103
TRINITY_DN5289_c0_g1_i1	CbA_TRINITY_DN20767_c0_g1_i1_g.30925_m.30925	99.586	483	2	0	157	1605	14	496	0	972
TRINITY_DN5289_c0_g1_i2	CbA_TRINITY_DN20767_c0_g1_i1_g.30925_m.30925	91.268	481	42	0	144	1586	11	491	0	856
TRINITY_DN5289_c0_g1_i3	CbA_TRINITY_DN20767_c0_g1_i1_g.30925_m.30925	91.268	481	42	0	144	1586	11	491	0	856
TRINITY_DN5311_c0_g1_i10	CbA_TRINITY_DN19128_c0_g1_i4_g.24854_m.24854	43.552	411	206	11	326	1513	81	480	7.22e-105	327
TRINITY_DN5314_c0_g1_i3	CbA_TRINITY_DN18935_c0_g1_i2_g.23167_m.23167	43.966	348	186	5	3981	2950	8	350	9.67e-153	288
TRINITY_DN5314_c0_g1_i4	CbA_TRINITY_DN12067_c0_g2_i1_g.24697_m.24697	76.949	295	65	1	140	1024	20	311	0	482
TRINITY_DN5314_c0_g1_i6	CbA_TRINITY_DN12067_c0_g2_i1_g.24697_m.24697	73.941	307	79	1	157	1077	6	311	0	479
TRINITY_DN5314_c0_g1_i7	CbA_TRINITY_DN12067_c0_g2_i1_g.24697_m.24697	77.419	186	39	1	537	1094	129	311	0	302
TRINITY_DN5315_c0_g1_i2	CbA_TRINITY_DN19649_c2_g1_i1_g.11572_m.11572	100	299	0	0	240	1136	1	299	0	609
TRINITY_DN5315_c0_g1_i8	CbA_TRINITY_DN19649_c2_g1_i1_g.11572_m.11572	100	299	0	0	240	1136	1	299	0	609
TRINITY_DN5321_c0_g1_i1	CbA_TRINITY_DN8790_c0_g2_i1_g.7954_m.7954	58.974	39	16	0	319	435	89	127	5.5e-12	61.6
TRINITY_DN5322_c0_g1_i2	CbA_TRINITY_DN16788_c0_g1_i2_g.7175_m.7175	100	407	0	0	557	1777	1	407	0	734
TRINITY_DN5322_c0_g1_i3	CbA_TRINITY_DN16788_c0_g1_i2_g.7175_m.7175	99.679	312	1	0	1266	2201	96	407	0	588
TRINITY_DN5334_c0_g2_i1	CbA_TRINITY_DN11612_c0_g1_i3_g.13296_m.13296	99.438	356	2	0	458	1525	1	356	0	681
TRINITY_DN5334_c0_g2_i2	CbA_TRINITY_DN11612_c0_g1_i3_g.13296_m.13296	90.746	389	3	1	458	1624	1	356	0	664
TRINITY_DN5342_c0_g1_i2	CbA_TRINITY_DN15768_c0_g2_i1_g.4114_m.4114	100	562	0	0	699	2384	5	566	0	1023
TRINITY_DN5342_c0_g1_i4	CbA_TRINITY_DN15768_c0_g2_i1_g.4114_m.4114	100	338	0	0	1456	2469	229	566	0	670
TRINITY_DN5342_c0_g1_i6	CbA_TRINITY_DN15768_c0_g2_i1_g.4114_m.4114	100	435	0	0	1189	2493	132	566	0	810
TRINITY_DN5342_c0_g1_i8	CbA_TRINITY_DN15768_c0_g2_i1_g.4114_m.4114	100	339	0	0	699	1715	5	343	0	595
TRINITY_DN5342_c0_g1_i9	CbA_TRINITY_DN15768_c0_g2_i1_g.4114_m.4114	92.077	366	0	1	3	1100	230	566	0	647
TRINITY_DN534_c0_g2_i1	CbA_TRINITY_DN19582_c1_g1_i3_g.2469_m.2469	100	669	0	0	986	2992	10	678	0	1373
TRINITY_DN534_c0_g2_i2	CbA_TRINITY_DN19582_c1_g1_i3_g.2469_m.2469	100	663	0	0	1116	3104	16	678	0	1361
TRINITY_DN534_c0_g2_i3	CbA_TRINITY_DN19582_c1_g1_i3_g.2469_m.2469	99.515	619	3	0	344	2200	60	678	0	1259
TRINITY_DN534_c0_g2_i4	CbA_TRINITY_DN19582_c1_g1_i3_g.2469_m.2469	94.753	667	5	1	986	2986	10	646	0	1282
TRINITY_DN5362_c0_g1_i1	CbA_TRINITY_DN9835_c0_g1_i2_g.16884_m.16884	96.751	277	1	1	103	909	1	277	0	545
TRINITY_DN5362_c0_g1_i2	CbA_TRINITY_DN9835_c0_g1_i2_g.16884_m.16884	99.639	277	1	0	103	933	1	277	0	569
TRINITY_DN5362_c0_g1_i3	CbA_TRINITY_DN9835_c0_g1_i2_g.16884_m.16884	98.378	185	3	0	103	657	1	185	4.36e-157	375
TRINITY_DN537_c0_g1_i1	CbA_TRINITY_DN12322_c0_g1_i1_g.10091_m.10091	100	256	0	0	132	899	21	276	0	541
TRINITY_DN5391_c0_g1_i1	CbA_TRINITY_DN12527_c0_g3_i1_g.13821_m.13821	99.485	194	1	0	675	1256	1	194	1.24e-106	317
TRINITY_DN5393_c0_g1_i1	CbA_TRINITY_DN21049_c0_g4_i1_g.4613_m.4613	75.472	159	38	1	550	1026	9	166	3.36e-79	241
TRINITY_DN5393_c0_g1_i2	CbA_TRINITY_DN21049_c0_g4_i1_g.4613_m.4613	73.571	140	36	1	550	969	9	147	5.13e-65	206
TRINITY_DN5393_c0_g1_i3	CbA_TRINITY_DN21049_c0_g4_i1_g.4613_m.4613	73.571	140	36	1	489	908	9	147	2.86e-65	206
TRINITY_DN5393_c0_g1_i4	CbA_TRINITY_DN21049_c0_g4_i1_g.4613_m.4613	75.132	189	46	1	550	1116	9	196	3.14e-96	287
TRINITY_DN5398_c0_g1_i2	CbA_TRINITY_DN22791_c0_g1_i1_g.7574_m.7574	100	680	0	0	575	2614	1	680	0	1388
TRINITY_DN539_c0_g1_i2	CbA_TRINITY_DN15055_c0_g1_i1_g.7496_m.7496	90.559	286	1	1	73	930	1	260	1.42e-179	499
TRINITY_DN539_c0_g1_i3	CbA_TRINITY_DN15055_c0_g1_i1_g.7496_m.7496	90.377	239	20	1	204	911	22	260	5.04e-160	451
TRINITY_DN539_c0_g1_i4	CbA_TRINITY_DN15055_c0_g1_i1_g.7496_m.7496	86.154	195	1	1	447	1031	92	260	7.58e-137	347
TRINITY_DN539_c0_g1_i5	CbA_TRINITY_DN15055_c0_g1_i1_g.7496_m.7496	100	260	0	0	73	852	1	260	0	514
TRINITY_DN5412_c0_g1_i4	CbA_TRINITY_DN20814_c0_g2_i1_g.28469_m.28469	77.183	504	90	3	44	1492	20	519	0	782
TRINITY_DN543_c1_g1_i1	CbA_TRINITY_DN27200_c0_g1_i1_g.26877_m.26877	56.391	266	83	3	1069	1863	1	234	4.81e-102	313
TRINITY_DN5493_c0_g1_i1	CbA_TRINITY_DN3988_c0_g2_i1_g.16240_m.16240	40.392	255	104	11	216	860	1	247	5.27e-37	135
TRINITY_DN5493_c0_g1_i2	CbA_TRINITY_DN3988_c0_g1_i1_g.16238_m.16238	37.745	204	85	10	216	707	1	202	2.46e-20	88.6
TRINITY_DN5497_c0_g1_i1	CbA_TRINITY_DN15901_c0_g1_i1_g.8242_m.8242	98.018	555	11	0	328	1992	2	556	0	1030
TRINITY_DN5519_c0_g1_i1	CbA_TRINITY_DN10462_c0_g3_i1_g.9195_m.9195	99.145	234	2	0	828	1529	1	234	1.21e-169	479
TRINITY_DN5522_c0_g1_i1	CbA_TRINITY_DN18630_c0_g1_i4_g.26753_m.26753	100	484	0	0	1580	129	1	484	0	948
TRINITY_DN5537_c0_g1_i1	CbA_TRINITY_DN18656_c0_g2_i1_g.26648_m.26648	51.424	632	230	10	49	1881	64	639	0	590
TRINITY_DN5537_c0_g1_i2	CbA_TRINITY_DN20695_c0_g1_i1_g.19877_m.19877	99.415	171	1	0	104	616	99	269	4.71e-86	259
TRINITY_DN5537_c0_g1_i5	CbA_TRINITY_DN18656_c0_g2_i1_g.26648_m.26648	55.96	604	217	8	566	2314	64	639	0	601
TRINITY_DN5574_c0_g1_i1	CbA_TRINITY_DN14250_c0_g2_i2_g.23532_m.23532	99.265	272	2	0	865	1680	1	272	0	552
TRINITY_DN5574_c0_g1_i2	CbA_TRINITY_DN14250_c0_g2_i2_g.23532_m.23532	99.634	273	1	0	865	1683	1	273	0	554
TRINITY_DN558_c1_g1_i1	CbA_TRINITY_DN19671_c0_g1_i2_g.11412_m.11412	100	305	0	0	164	1078	1	305	0	579
TRINITY_DN558_c1_g1_i2	CbA_TRINITY_DN19671_c0_g1_i2_g.11412_m.11412	92.46	252	11	1	164	895	1	252	5.3e-146	422
TRINITY_DN558_c1_g1_i3	CbA_TRINITY_DN19671_c0_g1_i2_g.11412_m.11412	100	228	0	0	164	847	1	228	1.85e-153	420
TRINITY_DN558_c1_g1_i5	CbA_TRINITY_DN19671_c0_g1_i2_g.11412_m.11412	89.062	256	0	1	164	931	1	228	2.71e-143	405
TRINITY_DN5596_c0_g1_i1	CbA_TRINITY_DN8785_c0_g1_i1_g.7890_m.7890	99.505	202	1	0	383	988	55	256	6.14e-149	422
TRINITY_DN5596_c0_g1_i2	CbA_TRINITY_DN8785_c0_g1_i1_g.7890_m.7890	99.609	256	1	0	144	911	1	256	0	531
TRINITY_DN5596_c0_g1_i3	CbA_TRINITY_DN8785_c0_g1_i1_g.7890_m.7890	99.363	157	1	0	135	605	100	256	6.1e-113	325
TRINITY_DN5667_c0_g1_i3	CbA_TRINITY_DN13249_c0_g1_i1_g.25951_m.25951	99.309	434	3	0	2	1303	2	435	0	825
TRINITY_DN5699_c0_g1_i2	CbA_TRINITY_DN5760_c0_g1_i1_g.29534_m.29534	53.571	56	26	0	218	385	3	58	5.96e-13	58.9
TRINITY_DN5703_c0_g1_i1	CbA_TRINITY_DN19913_c1_g6_i1_g.11889_m.11889	100	68	0	0	279	482	3	70	6.39e-46	144
TRINITY_DN5703_c0_g1_i2	CbA_TRINITY_DN19913_c1_g6_i1_g.11889_m.11889	97.619	42	1	0	278	403	3	44	1.4e-22	87
TRINITY_DN5706_c0_g1_i10	CbA_TRINITY_DN19199_c0_g1_i1_g.24801_m.24801	100	133	0	0	625	1023	21	153	1.26e-65	206
TRINITY_DN5706_c0_g1_i2	CbA_TRINITY_DN19199_c0_g1_i1_g.24801_m.24801	100	130	0	0	340	729	24	153	1.94e-64	200
TRINITY_DN5706_c0_g1_i4	CbA_TRINITY_DN15288_c0_g2_i1_g.11282_m.11282	100	425	0	0	185	1459	1	425	0	826
TRINITY_DN5706_c0_g1_i5	CbA_TRINITY_DN19199_c0_g1_i1_g.24801_m.24801	92.857	42	3	0	593	718	101	142	9.53e-19	81.6
TRINITY_DN5706_c0_g1_i7	CbA_TRINITY_DN19199_c0_g1_i1_g.24801_m.24801	100	133	0	0	819	1217	21	153	6.21e-65	206
TRINITY_DN570_c1_g1_i2	CbA_TRINITY_DN18509_c0_g2_i1_g.22248_m.22248	73.438	192	48	2	769	1335	203	394	4.96e-82	260
TRINITY_DN570_c1_g1_i3	CbA_TRINITY_DN18509_c0_g2_i1_g.22248_m.22248	73.438	192	48	2	751	1317	203	394	4.23e-82	260
TRINITY_DN5716_c0_g1_i3	CbA_TRINITY_DN3653_c0_g2_i1_g.19526_m.19526	100	119	0	0	44	400	3	121	5.01e-69	214
TRINITY_DN571_c0_g4_i1	CbA_TRINITY_DN14031_c0_g3_i1_g.26454_m.26454	97.586	290	7	0	1645	2514	143	432	0	554
TRINITY_DN571_c0_g4_i2	CbA_TRINITY_DN14031_c0_g3_i1_g.26454_m.26454	98.38	432	7	0	95	1390	1	432	0	854
TRINITY_DN576_c0_g3_i2	CbA_TRINITY_DN21571_c0_g1_i10_g.6715_m.6715	100	324	0	0	1068	2039	1	324	0	577
TRINITY_DN576_c0_g3_i3	CbA_TRINITY_DN21571_c0_g1_i10_g.6715_m.6715	100	324	0	0	967	1938	1	324	0	577
TRINITY_DN576_c0_g3_i4	CbA_TRINITY_DN21571_c0_g1_i10_g.6715_m.6715	100	324	0	0	1305	2276	1	324	0	577
TRINITY_DN5774_c0_g1_i1	CbA_TRINITY_DN14981_c0_g2_i1_g.9813_m.9813	99.331	299	2	0	250	1146	1	299	0	576
TRINITY_DN5774_c0_g1_i2	CbA_TRINITY_DN14981_c0_g1_i1_g.9812_m.9812	99.123	114	1	0	918	1259	1	114	1.27e-59	189
TRINITY_DN5829_c0_g1_i2	CbA_TRINITY_DN15333_c0_g2_i4_g.13176_m.13176	68.443	469	145	3	183	1586	10	476	0	672
TRINITY_DN5844_c0_g1_i6	CbA_TRINITY_DN4781_c0_g1_i1_g.9485_m.9485	100	100	0	0	1044	1343	1	100	1.29e-65	207
TRINITY_DN5844_c0_g1_i9	CbA_TRINITY_DN4781_c0_g1_i1_g.9485_m.9485	100	100	0	0	96	395	1	100	3.9e-70	208
TRINITY_DN5845_c0_g1_i1	CbA_TRINITY_DN11889_c0_g1_i1_g.6165_m.6165	86.29	248	34	0	67	810	1	248	5.19e-136	388
TRINITY_DN5898_c0_g1_i4	CbA_TRINITY_DN19058_c0_g1_i1_g.35082_m.35082	99.642	559	2	0	85	1761	1	559	0	1015
TRINITY_DN5898_c0_g1_i5	CbA_TRINITY_DN19058_c0_g1_i1_g.35082_m.35082	99.333	300	2	0	960	1859	260	559	0	525
TRINITY_DN5935_c0_g1_i1	CbA_TRINITY_DN21519_c1_g1_i3_g.6944_m.6944	100	558	0	0	3	1676	3	560	0	1065
TRINITY_DN5935_c0_g4_i1	CbA_TRINITY_DN21519_c1_g1_i3_g.6944_m.6944	86.756	521	68	1	114	1676	41	560	0	956
TRINITY_DN5949_c0_g1_i2	CbA_TRINITY_DN15985_c0_g1_i3_g.8217_m.8217	97.931	145	3	0	146	580	1	145	1.69e-100	289
TRINITY_DN5949_c0_g1_i3	CbA_TRINITY_DN15985_c0_g1_i3_g.8217_m.8217	98.37	184	3	0	146	697	1	184	8.14e-129	373
TRINITY_DN5990_c0_g3_i5	CbA_TRINITY_DN17183_c0_g1_i1_g.31966_m.31966	97.573	206	5	0	539	1156	1	206	7.74e-144	417
TRINITY_DN6006_c0_g1_i1	CbA_TRINITY_DN17026_c0_g1_i5_g.32875_m.32875	100	125	0	0	849	1223	1	125	3.78e-87	261
TRINITY_DN6006_c0_g1_i3	CbA_TRINITY_DN17026_c0_g1_i5_g.32875_m.32875	100	125	0	0	610	984	1	125	2.61e-87	259
TRINITY_DN6006_c0_g1_i4	CbA_TRINITY_DN17026_c0_g1_i5_g.32875_m.32875	100	125	0	0	1332	1706	1	125	1.92e-84	259
TRINITY_DN6022_c0_g2_i3	CbA_TRINITY_DN12615_c0_g1_i1_g.510_m.510	44.286	210	105	4	300	899	13	220	4.91e-50	167
TRINITY_DN6034_c0_g2_i10	CbA_TRINITY_DN21031_c2_g15_i2_g.4874_m.4874	71.739	46	12	1	949	1086	95	139	5.85e-22	63.5
TRINITY_DN6034_c0_g2_i14	CbA_TRINITY_DN21031_c2_g15_i2_g.4874_m.4874	73.469	98	22	2	565	855	36	130	2.15e-29	115
TRINITY_DN6034_c0_g2_i16	CbA_TRINITY_DN21031_c2_g15_i2_g.4874_m.4874	74.468	94	20	2	473	751	36	126	1.15e-30	114
TRINITY_DN6034_c0_g2_i17	CbA_TRINITY_DN20314_c0_g1_i7_g.16437_m.16437	81.667	60	10	1	993	1172	355	413	5.44e-23	101
TRINITY_DN6034_c0_g2_i3	CbA_TRINITY_DN21031_c2_g15_i2_g.4874_m.4874	90.909	33	3	0	843	941	95	127	1.2e-22	63.2
TRINITY_DN6034_c0_g2_i5	CbA_TRINITY_DN21031_c2_g15_i2_g.4874_m.4874	74.737	95	20	2	565	846	36	127	1.32e-29	115
TRINITY_DN6034_c0_g2_i6	CbA_TRINITY_DN21031_c2_g15_i2_g.4874_m.4874	74.468	94	20	2	565	843	36	126	7.66e-29	113
TRINITY_DN6047_c1_g1_i1	CbA_TRINITY_DN21_c0_g1_i1_g.29249_m.29249	48	75	36	1	163	387	36	107	1.32e-13	64.7
TRINITY_DN6047_c1_g1_i2	CbA_TRINITY_DN21_c0_g1_i1_g.29249_m.29249	49.367	79	37	1	83	319	32	107	6.68e-16	70.1
TRINITY_DN6062_c0_g1_i1	CbA_TRINITY_DN17381_c0_g1_i1_g.5758_m.5758	98.507	268	4	0	57	860	1	268	0	539
TRINITY_DN6071_c0_g1_i4	CbA_TRINITY_DN19228_c0_g3_i4_g.20508_m.20508	99.537	863	4	0	1060	3648	5	867	0	1761
TRINITY_DN6071_c0_g1_i7	CbA_TRINITY_DN19228_c0_g3_i4_g.20508_m.20508	98.99	99	1	0	1	297	769	867	2.95e-63	206
TRINITY_DN610_c0_g2_i1	CbA_TRINITY_DN16655_c0_g1_i6_g.331_m.331	100	509	0	0	358	1884	1	509	0	944
TRINITY_DN610_c0_g2_i10	CbA_TRINITY_DN16655_c0_g1_i6_g.331_m.331	99.771	437	1	0	358	1668	1	437	0	798
TRINITY_DN610_c0_g2_i4	CbA_TRINITY_DN16655_c0_g1_i6_g.331_m.331	100	509	0	0	305	1831	1	509	0	944
TRINITY_DN610_c0_g2_i5	CbA_TRINITY_DN16655_c0_g1_i6_g.331_m.331	99.771	437	1	0	305	1615	1	437	0	798
TRINITY_DN610_c0_g2_i6	CbA_TRINITY_DN16655_c0_g1_i6_g.331_m.331	99.798	496	1	0	334	1821	14	509	0	914
TRINITY_DN610_c0_g2_i9	CbA_TRINITY_DN16655_c0_g1_i6_g.331_m.331	99.783	460	1	0	358	1737	1	460	0	846
TRINITY_DN6158_c0_g3_i2	CbA_TRINITY_DN20932_c1_g1_i4_g.11032_m.11032	65.217	69	22	1	272	478	29	95	7.16e-21	85.5
TRINITY_DN6169_c0_g2_i1	CbA_TRINITY_DN10773_c0_g1_i1_g.15865_m.15865	53.933	356	154	5	828	1892	90	436	1.59e-101	318
TRINITY_DN6169_c0_g2_i2	CbA_TRINITY_DN10773_c0_g1_i1_g.15865_m.15865	54.511	266	114	3	828	1625	90	348	4.96e-83	250
TRINITY_DN6173_c0_g1_i3	CbA_TRINITY_DN26997_c0_g1_i1_g.31263_m.31263	99.324	148	1	0	919	1362	1	148	1.98e-103	305
TRINITY_DN6202_c0_g1_i2	CbA_TRINITY_DN8003_c0_g1_i1_g.19121_m.19121	41.935	93	53	1	433	708	33	125	6.15e-16	72.4
TRINITY_DN6202_c0_g1_i3	CbA_TRINITY_DN8003_c0_g1_i1_g.19121_m.19121	43.182	88	49	1	336	596	38	125	2.62e-16	73.2
TRINITY_DN6202_c0_g1_i4	CbA_TRINITY_DN8003_c0_g1_i1_g.19121_m.19121	43.182	88	49	1	289	549	38	125	2.53e-16	72.8
TRINITY_DN622_c0_g1_i1	CbA_TRINITY_DN21034_c0_g3_i3_g.4798_m.4798	86.874	419	53	2	218	1471	1	418	0	702
TRINITY_DN622_c0_g1_i2	CbA_TRINITY_DN21034_c0_g3_i3_g.4798_m.4798	88.347	369	43	0	224	1330	50	418	0	629
TRINITY_DN622_c0_g1_i4	CbA_TRINITY_DN7692_c0_g1_i1_g.23619_m.23619	100	332	0	0	184	1179	5	336	0	693
TRINITY_DN622_c0_g4_i1	CbA_TRINITY_DN21034_c0_g3_i3_g.4798_m.4798	100	418	0	0	218	1471	1	418	0	732
TRINITY_DN6245_c0_g1_i1	CbA_TRINITY_DN17063_c0_g1_i1_g.32846_m.32846	75.102	490	120	2	255	1718	1	490	0	776
TRINITY_DN6253_c0_g1_i1	CbA_TRINITY_DN15154_c0_g1_i4_g.27235_m.27235	100	137	0	0	413	3	154	290	5.05e-97	282
TRINITY_DN6259_c0_g2_i2	CbA_TRINITY_DN18686_c0_g1_i1_g.26642_m.26642	65.781	602	196	3	143	1939	23	617	0	831
TRINITY_DN6265_c0_g1_i1	CbA_TRINITY_DN12822_c0_g1_i1_g.26257_m.26257	99.467	375	2	0	193	1317	2	376	0	713
TRINITY_DN6278_c0_g1_i1	CbA_TRINITY_DN17361_c0_g1_i2_g.5669_m.5669	100	57	0	0	715	885	149	205	1.38e-18	83.2
TRINITY_DN6278_c0_g1_i2	CbA_TRINITY_DN17361_c0_g1_i2_g.5669_m.5669	100	205	0	0	290	904	1	205	2.65e-117	340
TRINITY_DN6278_c0_g1_i3	CbA_TRINITY_DN17361_c0_g1_i2_g.5669_m.5669	100	205	0	0	237	851	1	205	6.67e-118	341
TRINITY_DN6286_c0_g2_i1	CbA_TRINITY_DN21705_c2_g1_i4_g.21250_m.21250	83.553	152	24	1	590	135	1	151	7.47e-82	245
TRINITY_DN6286_c0_g2_i2	CbA_TRINITY_DN21705_c2_g1_i4_g.21250_m.21250	91.228	57	5	0	525	355	1	57	3.35e-50	109
TRINITY_DN628_c0_g1_i1	CbA_TRINITY_DN13026_c0_g2_i1_g.17340_m.17340	99.203	251	2	0	37	789	1	251	6.12e-156	454
TRINITY_DN628_c0_g1_i2	CbA_TRINITY_DN13026_c0_g2_i1_g.17340_m.17340	99.203	251	2	0	37	789	1	251	3.8e-155	454
TRINITY_DN628_c0_g1_i4	CbA_TRINITY_DN13026_c0_g2_i1_g.17340_m.17340	99.203	251	2	0	37	789	1	251	1.32e-154	454
TRINITY_DN628_c0_g1_i5	CbA_TRINITY_DN13026_c0_g2_i1_g.17340_m.17340	99.203	251	2	0	37	789	1	251	2.25e-155	454
TRINITY_DN628_c0_g1_i7	CbA_TRINITY_DN13026_c0_g2_i1_g.17340_m.17340	99.203	251	2	0	37	789	1	251	2.28e-156	454
TRINITY_DN628_c0_g1_i8	CbA_TRINITY_DN13026_c0_g2_i1_g.17340_m.17340	99.203	251	2	0	37	789	1	251	1.48e-155	454
TRINITY_DN6304_c0_g1_i1	CbA_TRINITY_DN22981_c0_g1_i1_g.6565_m.6565	99.623	530	2	0	1365	2954	1	530	0	996
TRINITY_DN6311_c0_g1_i2	CbA_TRINITY_DN21072_c0_g1_i1_g.4768_m.4768	100	338	0	0	399	1412	9	346	0	691
TRINITY_DN6311_c0_g1_i3	CbA_TRINITY_DN21072_c0_g1_i1_g.4768_m.4768	100	234	0	0	820	1521	113	346	0	473
TRINITY_DN6382_c0_g1_i1	CbA_TRINITY_DN7395_c0_g1_i1_g.17606_m.17606	98.92	463	5	0	1454	66	1	463	0	908
TRINITY_DN6382_c1_g1_i1	CbA_TRINITY_DN7395_c0_g1_i1_g.17606_m.17606	66.03	471	149	5	290	1693	1	463	0	617
TRINITY_DN6384_c0_g1_i1	CbA_TRINITY_DN17991_c0_g1_i1_g.17847_m.17847	63.38	284	97	2	278	1117	28	308	1.23e-98	296
TRINITY_DN6394_c0_g1_i1	CbA_TRINITY_DN14281_c1_g1_i1_g.23468_m.23468	86.957	69	9	0	235	441	62	130	1.1e-34	122
TRINITY_DN6394_c0_g1_i2	CbA_TRINITY_DN14281_c1_g1_i1_g.23468_m.23468	62.5	96	4	1	243	530	67	130	5.85e-47	105
TRINITY_DN6394_c0_g1_i4	CbA_TRINITY_DN14281_c1_g1_i1_g.23468_m.23468	78.571	84	16	1	274	525	49	130	1.99e-34	122
TRINITY_DN6394_c0_g1_i5	CbA_TRINITY_DN14281_c1_g1_i1_g.23468_m.23468	99.231	130	1	0	41	430	1	130	5.26e-74	223
TRINITY_DN6411_c0_g1_i2	CbA_TRINITY_DN14612_c0_g1_i1_g.3150_m.3150	94.839	155	7	1	915	1379	18	171	1.58e-98	296
TRINITY_DN6411_c0_g1_i3	CbA_TRINITY_DN14612_c0_g1_i1_g.3150_m.3150	96	150	6	0	1398	1847	22	171	3e-96	295
TRINITY_DN6412_c0_g1_i1	CbA_TRINITY_DN23976_c0_g1_i1_g.4295_m.4295	100	173	0	0	763	1281	1	173	4.35e-120	348
TRINITY_DN6416_c0_g1_i1	CbA_TRINITY_DN16887_c0_g2_i1_g.9069_m.9069	100	68	0	0	663	866	84	151	1.54e-39	135
TRINITY_DN6416_c0_g1_i3	CbA_TRINITY_DN16887_c0_g2_i1_g.9069_m.9069	99.338	151	1	0	277	729	1	151	1.47e-58	182
TRINITY_DN642_c5_g1_i1	CbA_TRINITY_DN10616_c0_g1_i2_g.11650_m.11650	99.387	326	2	0	166	1143	1	326	9.73e-168	475
TRINITY_DN6450_c1_g1_i1	CbA_TRINITY_DN7140_c0_g1_i1_g.713_m.713	71.649	194	55	0	213	794	59	252	7.93e-94	279
TRINITY_DN6460_c0_g1_i1	CbA_TRINITY_DN21189_c0_g1_i2_g.1765_m.1765	100	297	0	0	89	979	4	300	0	618
TRINITY_DN6460_c0_g1_i2	CbA_TRINITY_DN21189_c0_g1_i2_g.1765_m.1765	100	197	0	0	478	1068	104	300	3.24e-172	417
TRINITY_DN646_c0_g1_i2	CbA_TRINITY_DN18127_c0_g2_i4_g.12193_m.12193	84.507	71	11	0	574	786	204	274	1.33e-22	95.1
TRINITY_DN646_c0_g1_i5	CbA_TRINITY_DN18127_c0_g2_i4_g.12193_m.12193	82.192	73	13	0	317	535	202	274	2.37e-23	95.1
TRINITY_DN646_c0_g1_i8	CbA_TRINITY_DN18127_c0_g2_i4_g.12193_m.12193	84.507	71	11	0	674	886	204	274	2.08e-22	95.1
TRINITY_DN6472_c0_g1_i3	CbA_TRINITY_DN20420_c0_g1_i1_g.27794_m.27794	89.7	233	20	1	759	1445	27	259	6.05e-118	350
TRINITY_DN6472_c0_g1_i4	CbA_TRINITY_DN20420_c0_g1_i1_g.27794_m.27794	99.571	233	1	0	1045	1743	27	259	2.39e-131	385
TRINITY_DN6474_c1_g2_i1	CbA_TRINITY_DN18508_c0_g1_i1_g.22129_m.22129	60	395	149	4	284	1444	15	408	1.4e-178	508
TRINITY_DN64_c0_g2_i2	CbA_TRINITY_DN19946_c0_g2_i1_g.11988_m.11988	92.742	496	30	3	359	1834	4	497	0	895
TRINITY_DN6505_c0_g1_i1	CbA_TRINITY_DN9737_c0_g2_i1_g.20829_m.20829	99.2	125	1	0	869	1243	1	125	2.66e-73	227
TRINITY_DN6505_c0_g1_i2	CbA_TRINITY_DN9737_c0_g2_i1_g.20829_m.20829	98.795	83	1	0	1490	1738	43	125	1.94e-54	139
TRINITY_DN6512_c0_g1_i4	CbA_TRINITY_DN13045_c0_g2_i1_g.17324_m.17324	100	232	0	0	464	1159	78	309	1.29e-151	433
TRINITY_DN651_c0_g1_i1	CbA_TRINITY_DN12993_c0_g1_i2_g.23372_m.23372	100	247	0	0	69	809	3	249	3.21e-178	496
TRINITY_DN651_c0_g1_i3	CbA_TRINITY_DN12993_c0_g1_i2_g.23372_m.23372	92.13	216	14	1	69	716	3	215	2.04e-135	394
TRINITY_DN6554_c0_g1_i2	CbA_TRINITY_DN19337_c0_g1_i1_g.32451_m.32451	66.776	304	89	6	425	1309	90	390	1.66e-123	367
TRINITY_DN6563_c0_g1_i2	CbA_TRINITY_DN19019_c0_g1_i1_g.35259_m.35259	99.748	397	1	0	642	1832	19	415	0	815
TRINITY_DN6578_c1_g2_i1	CbA_TRINITY_DN1911_c0_g1_i1_g.26096_m.26096	98.45	129	2	0	386	772	47	175	1.08e-74	229
TRINITY_DN6628_c3_g1_i1	CbA_TRINITY_DN17243_c0_g1_i2_g.35396_m.35396	50	90	32	3	1	231	333	422	2.11e-15	76.6
TRINITY_DN6646_c0_g1_i2	CbA_TRINITY_DN19476_c0_g1_i1_g.18555_m.18555	99.661	295	1	0	177	1061	1	295	0	616
TRINITY_DN665_c0_g1_i1	CbA_TRINITY_DN19518_c0_g2_i2_g.2487_m.2487	99.239	394	3	0	2379	3560	218	611	0	818
TRINITY_DN665_c0_g1_i10	CbA_TRINITY_DN19518_c0_g2_i2_g.2487_m.2487	99.509	611	3	0	1689	3521	1	611	0	1162
TRINITY_DN665_c0_g1_i11	CbA_TRINITY_DN19518_c0_g2_i2_g.2487_m.2487	100	214	0	0	788	1429	364	577	3.19e-152	446
TRINITY_DN665_c0_g1_i13	CbA_TRINITY_DN19518_c0_g2_i2_g.2487_m.2487	99.509	611	3	0	1557	3389	1	611	0	1161
TRINITY_DN665_c0_g1_i3	CbA_TRINITY_DN19518_c0_g2_i2_g.2487_m.2487	97.959	147	3	0	85	525	218	364	6.4e-101	307
TRINITY_DN665_c0_g1_i4	CbA_TRINITY_DN19518_c0_g2_i2_g.2487_m.2487	99.509	611	3	0	1368	3200	1	611	0	1161
TRINITY_DN665_c0_g1_i5	CbA_TRINITY_DN19518_c0_g2_i2_g.2487_m.2487	99.239	394	3	0	2463	3644	218	611	0	818
TRINITY_DN665_c0_g1_i6	CbA_TRINITY_DN19518_c0_g2_i2_g.2487_m.2487	98.628	583	8	0	1642	3390	1	583	0	1092
TRINITY_DN665_c0_g1_i7	CbA_TRINITY_DN19518_c0_g2_i2_g.2487_m.2487	99.509	611	3	0	1642	3474	1	611	0	1162
TRINITY_DN665_c0_g1_i8	CbA_TRINITY_DN19518_c0_g2_i2_g.2487_m.2487	99.239	394	3	0	2294	3475	218	611	0	818
TRINITY_DN6676_c0_g1_i2	CbA_TRINITY_DN17213_c0_g3_i1_g.35437_m.35437	100	371	0	0	452	1564	1	371	0	696
TRINITY_DN6680_c1_g1_i4	CbA_TRINITY_DN783_c0_g2_i1_g.15822_m.15822	99.115	113	1	0	469	807	1	113	6.95e-57	181
TRINITY_DN6711_c0_g1_i2	CbA_TRINITY_DN14789_c0_g1_i3_g.34068_m.34068	99.543	438	2	0	32	1345	1	438	0	874
TRINITY_DN6724_c0_g2_i10	CbA_TRINITY_DN21259_c2_g6_i3_g.14940_m.14940	99.038	104	1	0	2311	2622	1	104	1.4e-65	215
TRINITY_DN6724_c0_g2_i17	CbA_TRINITY_DN21259_c2_g6_i3_g.14940_m.14940	99.038	104	1	0	1454	1765	1	104	1.53e-66	215
TRINITY_DN6724_c0_g2_i4	CbA_TRINITY_DN21259_c2_g6_i3_g.14940_m.14940	99.038	104	1	0	1543	1854	1	104	2.18e-66	215
TRINITY_DN6757_c0_g1_i7	CbA_TRINITY_DN20628_c0_g1_i4_g.19815_m.19815	100	531	0	0	92	1684	26	556	0	1071
TRINITY_DN6763_c0_g1_i1	CbA_TRINITY_DN14765_c0_g1_i1_g.33991_m.33991	100	403	0	0	151	1359	1	403	0	806
TRINITY_DN6763_c0_g1_i2	CbA_TRINITY_DN14765_c0_g1_i1_g.33991_m.33991	100	227	0	0	151	831	1	227	1.15e-154	449
TRINITY_DN6763_c0_g1_i4	CbA_TRINITY_DN14765_c0_g1_i1_g.33991_m.33991	99.701	335	1	0	535	1539	69	403	0	663
TRINITY_DN6769_c0_g1_i2	CbA_TRINITY_DN17767_c0_g1_i1_g.10455_m.10455	100	121	0	0	903	1265	1	121	1.89e-78	244
TRINITY_DN6769_c0_g1_i3	CbA_TRINITY_DN17767_c0_g1_i1_g.10455_m.10455	100	65	0	0	807	1001	1	65	1.58e-34	123
[truncated: 393 more rows]

## Sheet: S26C
Table S26C	Cardamine bellidifolia
[truncated: 44 more rows]

[truncated: 9 more sheets: S26D, S27A, S27B, S27C, S27D, S28A, S28B, S28C, S28D]
