# Supplementary material for: What can cold‐induced transcriptomes of Arctic Brassicaceae tell us about the evolution of cold tolerance?
Source: Mol Ecol. 2022 Jul 15;31(16):4271–85. doi: 10.1111/mec.16581 (PMC9546214; doi:10.1111/mec.16581)
Supplement: Supplementary file 1 — Appendix S1 [file MEC-31-4271-s001.zip › mec16581_sup-0007-TableS30-S32.xlsx]

## Sheet: brown4
Table S30A	Cardamine bellidifolia	brown4	BIOLOGICAL PROCESS					Table S31A	Cardamine bellidifolia	brown4	CELLULAR COMPONENT					Table S32A	Cardamine bellidifolia	brown4	MOLECULAR FUNCTION
GO terms within the BIOLOGICAL PROCESS DOMAIN found to be enriched when applying the elim algorithm with p < 0.05 (indicated in red and bold). Fisher = Fisher's excact test. Grey filling = Not significantly enriched.								GO terms within the CELLULAR COMPONENT DOMAIN found to be enriched when applying the elim algorithm with p < 0.05 (indicated in red and bold). Fisher = Fisher's excact test. Grey filling = Not significantly enriched.								GO terms within the MOLECULAR FUNCTION DOMAIN found to be enriched when applying the elim algorithm with p < 0.05 (indicated in red and bold). Fisher = Fisher's excact test. Grey filling = Not significantly enriched.
GO.ID	Term	Annotated	Significant	Expected	elimFisher			GO.ID	Term	Annotated	Significant	Expected	elimFisher			GO.ID	Term	Annotated	Significant	Expected	elimFisher
GO:0019253	reductive pentose-phosphate cycle	17	3	0.04	9.7e-06			GO:0009535	chloroplast thylakoid membrane	352	15	1.11	5.9e-13			GO:0009055	electron transfer activity	325	7	0.94	0.00023
GO:0009409	response to cold	348	7	0.88	2e-05			GO:0009941	chloroplast envelope	630	17	1.99	9.7e-13			GO:0008047	enzyme activator activity	85	3	0.24	0.00182
GO:0006662	glycerol ether metabolic process	46	3	0.12	0.00021			GO:0009570	chloroplast stroma	681	15	2.15	6e-10			GO:0015035	protein disulfide oxidoreductase activit...	92	3	0.26	0.00228
GO:0022900	electron transport chain	186	8	0.47	0.00021			GO:0010319	stromule	44	6	0.14	4.1e-09			GO:0009496	plastoquinol--plastocyanin reductase act...	1	1	0	0.00288
GO:0009773	photosynthetic electron transport in pho...	15	2	0.04	0.00064			GO:0009534	chloroplast thylakoid	427	18	1.35	0.00034			GO:0043023	ribosomal large subunit binding	1	1	0	0.00288
GO:0006007	glucose catabolic process	90	3	0.23	0.00149			GO:0048046	apoplast	371	6	1.17	0.00097			GO:0008887	glycerate kinase activity	1	1	0	0.00288
GO:0046496	nicotinamide nucleotide metabolic proces...	108	3	0.27	0.00251			GO:0045259	proton-transporting ATP synthase complex	27	2	0.09	0.00324			GO:0003884	D-amino-acid oxidase activity	1	1	0	0.00288
GO:0009767	photosynthetic electron transport chain	49	4	0.12	0.00289			GO:0009522	photosystem I	35	2	0.11	0.00541			GO:0045158	electron transporter, transferring elect...	1	1	0	0.00288
GO:0015986	ATP synthesis coupled proton transport	32	2	0.08	0.00294			GO:0009512	cytochrome b6f complex	2	1	0.01	0.00631			GO:0046028	electron transporter, transferring elect...	1	1	0	0.00288
GO:0009853	photorespiration	40	2	0.1	0.00456			GO:0009523	photosystem II	44	2	0.14	0.00846			GO:0016671	oxidoreductase activity, acting on a sul...	36	2	0.1	0.00475
GO:0009911	positive regulation of flower developmen...	40	2	0.1	0.00456			GO:0010007	magnesium chelatase complex	3	1	0.01	0.00946			GO:0004618	phosphoglycerate kinase activity	2	1	0.01	0.00575
GO:0006091	generation of precursor metabolites and ...	378	12	0.96	0.00457			GO:0009544	chloroplast ATP synthase complex	3	1	0.01	0.00946			GO:0015078	proton transmembrane transporter activit...	135	3	0.39	0.00671
GO:0043085	positive regulation of catalytic activit...	136	3	0.34	0.0048			GO:0031978	plastid thylakoid lumen	49	2	0.15	0.01041			GO:0051537	2 iron, 2 sulfur cluster binding	48	2	0.14	0.00833
GO:0010270	photosystem II oxygen evolving complex a...	2	1	0.01	0.00506			GO:0009543	chloroplast thylakoid lumen	49	2	0.15	0.01041			GO:0005353	fructose transmembrane transporter activ...	3	1	0.01	0.00861
GO:0045454	cell redox homeostasis	148	3	0.38	0.00607			GO:0030093	chloroplast photosystem I	4	1	0.01	0.01259			GO:0016851	magnesium chelatase activity	4	1	0.01	0.01146
GO:0042256	mature ribosome assembly	3	1	0.01	0.00758			GO:0031977	thylakoid lumen	74	2	0.23	0.02276			GO:0051002	ligase activity, forming nitrogen-metal ...	4	1	0.01	0.01146
GO:0015755	fructose transmembrane transport	3	1	0.01	0.00758			GO:0045263	proton-transporting ATP synthase complex...	8	1	0.03	0.02503			GO:0051003	ligase activity, forming nitrogen-metal ...	4	1	0.01	0.01146
GO:0010258	NADH dehydrogenase complex (plastoquinon...	3	1	0.01	0.00758			GO:0098807	chloroplast thylakoid membrane protein c...	13	2	0.04	0.03032			GO:0016853	isomerase activity	313	4	0.9	0.01189
GO:0006109	regulation of carbohydrate metabolic pro...	54	2	0.14	0.00818			GO:1990204	oxidoreductase complex	89	2	0.28	0.03204			GO:0051920	peroxiredoxin activity	6	1	0.02	0.01714
GO:0042866	pyruvate biosynthetic process	63	2	0.16	0.01101			GO:0009532	plastid stroma	698	16	2.21	0.03226			GO:0005355	glucose transmembrane transporter activi...	6	1	0.02	0.01714
GO:0006757	ATP generation from ADP	63	2	0.16	0.01101			GO:0010598	NAD(P)H dehydrogenase complex (plastoqui...	11	1	0.03	0.03426			GO:0008121	ubiquinol-cytochrome-c reductase activit...	8	1	0.02	0.02279
GO:0006096	glycolytic process	63	2	0.16	0.01101			GO:0044436	thylakoid part	398	16	1.26	0.04755			GO:0016681	oxidoreductase activity, acting on diphe...	8	1	0.02	0.02279
GO:0046031	ADP metabolic process	63	2	0.16	0.01101			GO:0009507	chloroplast	2332	30	7.37	0.04807			GO:0004462	lactoylglutathione lyase activity	8	1	0.02	0.02279
GO:0009185	ribonucleoside diphosphate metabolic pro...	64	2	0.16	0.01135			GO:0045261	proton-transporting ATP synthase complex...	19	1	0.06	0.05845			GO:0004372	glycine hydroxymethyltransferase activit...	11	1	0.03	0.03121
GO:0009179	purine ribonucleoside diphosphate metabo...	64	2	0.16	0.01135			GO:0009508	plastid chromosome	20	1	0.06	0.06143			GO:0050308	sugar-phosphatase activity	13	1	0.04	0.03678
GO:0009135	purine nucleoside diphosphate metabolic ...	64	2	0.16	0.01135			GO:0033177	proton-transporting two-sector ATPase co...	20	1	0.06	0.06143			GO:0004747	ribokinase activity	13	1	0.04	0.03678
GO:0006165	nucleoside diphosphate phosphorylation	70	2	0.18	0.01347			GO:0000229	cytoplasmic chromosome	20	1	0.06	0.06143			GO:0004540	ribonuclease activity	107	2	0.31	0.03771
GO:0019359	nicotinamide nucleotide biosynthetic pro...	73	2	0.18	0.01459			GO:0009536	plastid	2445	30	7.73	0.062			GO:0004857	enzyme inhibitor activity	113	2	0.33	0.04163
GO:0019363	pyridine nucleotide biosynthetic process	74	2	0.19	0.01497			GO:0009654	photosystem II oxygen evolving complex	21	1	0.07	0.06441			GO:0043022	ribosome binding	15	1	0.04	0.04233
GO:1990066	energy quenching	6	1	0.02	0.01511			GO:0009579	thylakoid	502	19	1.59	0.09329			GO:0005527	macrolide binding	18	1	0.05	0.05058
GO:0002098	tRNA wobble uridine modification	6	1	0.02	0.01511			GO:0042646	plastid nucleoid	31	1	0.1	0.09364			GO:0005528	FK506 binding	18	1	0.05	0.05058
GO:0010196	nonphotochemical quenching	6	1	0.02	0.01511			GO:0005747	mitochondrial respiratory chain complex ...	37	1	0.12	0.11075			GO:0016742	hydroxymethyl-, formyl- and related tran...	18	1	0.05	0.05058
GO:0009132	nucleoside diphosphate metabolic process	75	2	0.19	0.01536			GO:0030964	NADH dehydrogenase complex	38	1	0.12	0.11357			GO:0016861	intramolecular oxidoreductase activity, ...	20	1	0.06	0.05604
GO:0006090	pyruvate metabolic process	80	2	0.2	0.01735			GO:0045271	respiratory chain complex I	38	1	0.12	0.11357			GO:0008187	poly-pyrimidine tract binding	21	1	0.06	0.05876
GO:0009854	oxidative photosynthetic carbon pathway	7	1	0.02	0.01761			GO:0033178	proton-transporting two-sector ATPase co...	38	1	0.12	0.11357			GO:0008266	poly(U) RNA binding	21	1	0.06	0.05876
GO:0042273	ribosomal large subunit biogenesis	7	1	0.02	0.01761			GO:0009295	nucleoid	47	1	0.15	0.13858			GO:0048037	cofactor binding	841	7	2.42	0.0596
GO:0009772	photosynthetic electron transport in pho...	7	1	0.02	0.01761			GO:0005774	vacuolar membrane	666	4	2.11	0.15681			GO:0016857	racemase and epimerase activity, acting ...	22	1	0.06	0.06148
GO:0002097	tRNA wobble base modification	7	1	0.02	0.01761			GO:0044437	vacuolar part	674	4	2.13	0.16166			GO:0003713	transcription coactivator activity	23	1	0.07	0.06418
GO:0009735	response to cytokinin	81	2	0.21	0.01776			GO:0098803	respiratory chain complex	60	1	0.19	0.17349			GO:0016168	chlorophyll binding	24	1	0.07	0.06688
GO:0006754	ATP biosynthetic process	121	4	0.31	0.0187			GO:0010287	plastoglobule	61	1	0.19	0.17612			GO:0051015	actin filament binding	25	1	0.07	0.06957
GO:0072525	pyridine-containing compound biosyntheti...	86	2	0.22	0.01988			GO:0005746	mitochondrial respiratory chain	61	1	0.19	0.17612			GO:0046933	proton-transporting ATP synthase activit...	25	1	0.07	0.06957
GO:0046939	nucleotide phosphorylation	86	2	0.22	0.01988			GO:0070469	respiratory chain	74	1	0.23	0.20955			GO:0019203	carbohydrate phosphatase activity	26	1	0.07	0.07226
GO:0019464	glycine decarboxylation via glycine clea...	8	1	0.02	0.0201			GO:0009705	plant-type vacuole membrane	75	1	0.24	0.21207			GO:0016854	racemase and epimerase activity	27	1	0.08	0.07493
GO:0009206	purine ribonucleoside triphosphate biosy...	127	4	0.32	0.02114			GO:0098796	membrane protein complex	444	7	1.4	0.24901			GO:0004197	cysteine-type endopeptidase activity	28	1	0.08	0.0776
GO:0009145	purine nucleoside triphosphate biosynthe...	127	4	0.32	0.02114			GO:0005759	mitochondrial matrix	95	1	0.3	0.26079			GO:0004523	RNA-DNA hybrid ribonuclease activity	29	1	0.08	0.08026
GO:0009416	response to light stimulus	652	5	1.65	0.02262			GO:0098800	inner mitochondrial membrane protein com...	95	1	0.3	0.26079			GO:0046961	proton-transporting ATPase activity, rot...	31	1	0.09	0.08556
GO:0009201	ribonucleoside triphosphate biosynthetic...	134	4	0.34	0.02414			GO:0098798	mitochondrial protein complex	113	1	0.36	0.30213			GO:0016846	carbon-sulfur lyase activity	32	1	0.09	0.0882
GO:0042451	purine nucleoside biosynthetic process	96	2	0.24	0.02442			GO:0000325	plant-type vacuole	113	1	0.36	0.30213			GO:0000156	phosphorelay response regulator activity	32	1	0.09	0.0882
GO:0046129	purine ribonucleoside biosynthetic proce...	96	2	0.24	0.02442			GO:0098805	whole membrane	898	4	2.84	0.31514			GO:0019200	carbohydrate kinase activity	35	1	0.1	0.09607
GO:0009142	nucleoside triphosphate biosynthetic pro...	135	4	0.34	0.02458			GO:0044455	mitochondrial membrane part	124	1	0.39	0.32628			GO:0044769	ATPase activity, coupled to transmembran...	37	1	0.11	0.10128
GO:0009624	response to nematode	97	2	0.25	0.0249			GO:0005618	cell wall	655	3	2.07	0.34313			GO:0003779	actin binding	38	1	0.11	0.10387
GO:0009314	response to radiation	669	5	1.7	0.02497			GO:0030312	external encapsulating structure	677	3	2.14	0.36256			GO:0003727	single-stranded RNA binding	41	1	0.12	0.11161
GO:0010497	plasmodesmata-mediated intercellular tra...	10	1	0.03	0.02506			GO:0043231	intracellular membrane-bounded organelle	7642	33	24.17	0.42959			GO:0016655	oxidoreductase activity, acting on NAD(P...	41	1	0.12	0.11161
GO:0035999	tetrahydrofolate interconversion	10	1	0.03	0.02506			GO:0043227	membrane-bounded organelle	7645	33	24.18	0.43032			GO:0036442	proton-exporting ATPase activity	42	1	0.12	0.11418
GO:0046688	response to copper ion	11	1	0.03	0.02753			GO:0044464	cell part	10091	35	31.91	0.43076			GO:0046872	metal ion binding	2968	12	8.54	0.1198
GO:0055070	copper ion homeostasis	11	1	0.03	0.02753			GO:0005623	cell	10091	35	31.91	0.43076			GO:0016860	intramolecular oxidoreductase activity	46	1	0.13	0.12437
GO:0010496	intercellular transport	11	1	0.03	0.02753			GO:0005743	mitochondrial inner membrane	177	1	0.56	0.43171			GO:0050897	cobalt ion binding	51	1	0.15	0.13695
GO:0006094	gluconeogenesis	11	1	0.03	0.02753			GO:0098588	bounding membrane of organelle	1087	4	3.44	0.45479			GO:0043169	cation binding	3041	12	8.75	0.13809
GO:0007143	female meiotic nuclear division	11	1	0.03	0.02753			GO:0031969	chloroplast membrane	197	1	0.62	0.46717			GO:0016891	endoribonuclease activity, producing 5'-...	54	1	0.16	0.14441
GO:0009168	purine ribonucleoside monophosphate bios...	144	4	0.36	0.02871			GO:0042170	plastid membrane	204	1	0.65	0.47907			GO:0044877	protein-containing complex binding	57	2	0.16	0.14505
GO:0009127	purine nucleoside monophosphate biosynth...	144	4	0.36	0.02871			GO:0005773	vacuole	1124	4	3.55	0.48155			GO:0004518	nuclease activity	247	2	0.71	0.1582
GO:0015979	photosynthesis	208	9	0.53	0.03097			GO:0071944	cell periphery	3019	10	9.55	0.49549			GO:0046906	tetrapyrrole binding	250	2	0.72	0.16124
GO:0061572	actin filament bundle organization	13	1	0.03	0.03246			GO:0043229	intracellular organelle	7911	33	25.02	0.49673			GO:0016893	endonuclease activity, active with eithe...	61	1	0.18	0.16158
GO:0051017	actin filament bundle assembly	13	1	0.03	0.03246			GO:0043226	organelle	7914	33	25.03	0.4975			GO:0003712	transcription coregulator activity	61	1	0.18	0.16158
GO:0006014	D-ribose metabolic process	13	1	0.03	0.03246			GO:1902494	catalytic complex	548	3	1.73	0.5045			GO:0003755	peptidyl-prolyl cis-trans isomerase acti...	68	1	0.2	0.17842
GO:0009743	response to carbohydrate	115	2	0.29	0.03409			GO:0022626	cytosolic ribosome	221	1	0.7	0.50689			GO:0004521	endoribonuclease activity	69	1	0.2	0.1808
GO:0051188	cofactor biosynthetic process	283	3	0.72	0.03409			GO:0031966	mitochondrial membrane	224	1	0.71	0.51165			GO:0016859	cis-trans isomerase activity	71	1	0.2	0.18553
GO:0034404	nucleobase-containing small molecule bio...	733	5	1.86	0.03524			GO:0005740	mitochondrial envelope	242	1	0.77	0.53928			GO:0003682	chromatin binding	277	2	0.8	0.18905
GO:0042455	ribonucleoside biosynthetic process	120	2	0.3	0.03684			GO:0019866	organelle inner membrane	246	1	0.78	0.54521			GO:0140098	catalytic activity, acting on RNA	277	2	0.8	0.18905
GO:0009163	nucleoside biosynthetic process	121	2	0.31	0.0374			GO:0044445	cytosolic part	257	1	0.81	0.56114			GO:0016702	oxidoreductase activity, acting on singl...	80	1	0.23	0.20652
GO:0009156	ribonucleoside monophosphate biosyntheti...	166	4	0.42	0.03987			GO:0005694	chromosome	264	1	0.83	0.57099			GO:0008092	cytoskeletal protein binding	81	1	0.23	0.20882
GO:0019319	hexose biosynthetic process	18	1	0.05	0.04467			GO:0031090	organelle membrane	1611	5	5.09	0.59114			GO:0051540	metal cluster binding	136	3	0.39	0.21311
GO:0017148	negative regulation of translation	18	1	0.05	0.04467			GO:0005886	plasma membrane	2629	8	8.31	0.61447			GO:0051536	iron-sulfur cluster binding	136	3	0.39	0.21311
GO:0006546	glycine catabolic process	18	1	0.05	0.04467			GO:0044429	mitochondrial part	316	1	1	0.63774			GO:0019829	cation-transporting ATPase activity	84	1	0.24	0.21568
GO:0034249	negative regulation of cellular amide me...	18	1	0.05	0.04467			GO:0044444	cytoplasmic part	6333	31	20.03	0.67399			GO:0042625	ATPase coupled ion transmembrane transpo...	87	1	0.25	0.22248
GO:0009124	nucleoside monophosphate biosynthetic pr...	175	4	0.44	0.04484			GO:0044424	intracellular part	8850	33	27.99	0.73538			GO:0022853	active ion transmembrane transporter act...	87	1	0.25	0.22248
GO:0042737	drug catabolic process	136	2	0.34	0.04621			GO:0005739	mitochondrion	1218	3	3.85	0.75668			GO:0016701	oxidoreductase activity, acting on singl...	87	1	0.25	0.22248
GO:0051186	cofactor metabolic process	464	6	1.18	0.04732			GO:0005622	intracellular	8975	33	28.38	0.76542			GO:0016651	oxidoreductase activity, acting on NAD(P...	96	1	0.28	0.24255
GO:0042135	neurotransmitter catabolic process	20	1	0.05	0.04951			GO:0005730	nucleolus	450	1	1.42	0.76661			GO:0030170	pyridoxal phosphate binding	101	1	0.29	0.25348
GO:0009152	purine ribonucleotide biosynthetic proce...	187	4	0.47	0.0518			GO:0031974	membrane-enclosed lumen	866	2	2.74	0.77114			GO:0070279	vitamin B6 binding	101	1	0.29	0.25348
GO:0009071	serine family amino acid catabolic proce...	21	1	0.05	0.05193			GO:0070013	intracellular organelle lumen	866	2	2.74	0.77114			GO:0050660	flavin adenine dinucleotide binding	105	1	0.3	0.26211
GO:0046653	tetrahydrofolate metabolic process	21	1	0.05	0.05193			GO:0043233	organelle lumen	866	2	2.74	0.77114			GO:0016684	oxidoreductase activity, acting on perox...	111	1	0.32	0.27488
GO:0006164	purine nucleotide biosynthetic process	188	4	0.48	0.0524			GO:0005840	ribosome	478	1	1.51	0.78724			GO:0003743	translation initiation factor activity	122	1	0.35	0.29774
GO:0017144	drug metabolic process	908	7	2.3	0.05246			GO:0005737	cytoplasm	6916	31	21.87	0.78838			GO:0008234	cysteine-type peptidase activity	123	1	0.35	0.29978
GO:0044262	cellular carbohydrate metabolic process	338	3	0.86	0.05305			GO:0043228	non-membrane-bounded organelle	1294	3	4.09	0.79347			GO:0016779	nucleotidyltransferase activity	390	2	1.12	0.30987
GO:0006955	immune response	341	3	0.86	0.0542			GO:0043232	intracellular non-membrane-bounded organ...	1294	3	4.09	0.79347			GO:0016209	antioxidant activity	129	1	0.37	0.31192
GO:0009750	response to fructose	23	1	0.06	0.05673			GO:0005829	cytosol	1775	4	5.61	0.83519			GO:0051213	dioxygenase activity	134	1	0.39	0.32188
GO:0072522	purine-containing compound biosynthetic ...	197	4	0.5	0.05788			GO:1990904	ribonucleoprotein complex	590	1	1.87	0.85344			GO:0042626	ATPase activity, coupled to transmembran...	135	1	0.39	0.32385
GO:0090407	organophosphate biosynthetic process	407	5	1.03	0.05794			GO:0016020	membrane	5254	22	16.61	0.88056			GO:0043492	ATPase activity, coupled to movement of ...	135	1	0.39	0.32385
GO:0009260	ribonucleotide biosynthetic process	204	4	0.52	0.06228			GO:0031981	nuclear lumen	718	1	2.27	0.90475			GO:0003723	RNA binding	1003	4	2.89	0.32573
GO:0046390	ribose phosphate biosynthetic process	204	4	0.52	0.06228			GO:0044446	intracellular organelle part	3786	28	11.97	0.90791			GO:0016887	ATPase activity	405	2	1.17	0.32594
GO:0043086	negative regulation of catalytic activit...	163	2	0.41	0.06374			GO:0044422	organelle part	3798	28	12.01	0.90912			GO:0019842	vitamin binding	147	1	0.42	0.34712
GO:0009631	cold acclimation	26	1	0.07	0.0639			GO:0005783	endoplasmic reticulum	747	1	2.36	0.91367			GO:0050662	coenzyme binding	433	2	1.25	0.3557
GO:0051156	glucose 6-phosphate metabolic process	28	1	0.07	0.06865			GO:0044428	nuclear part	864	1	2.73	0.94212			GO:0016491	oxidoreductase activity	1267	10	3.65	0.3612
GO:0006098	pentose-phosphate shunt	28	1	0.07	0.06865			GO:0009506	plasmodesma	996	1	3.15	0.96333			GO:0004519	endonuclease activity	162	1	0.47	0.37512
GO:0051707	response to other organism	888	5	2.25	0.07001			GO:0005911	cell-cell junction	996	1	3.15	0.96333			GO:0003824	catalytic activity	7269	25	20.91	0.38349
GO:0043207	response to external biotic stimulus	888	5	2.25	0.07001			GO:0055044	symplast	996	1	3.15	0.96333			GO:0030234	enzyme regulator activity	278	4	0.8	0.40086
GO:0002376	immune system process	381	3	0.97	0.07077			GO:0030054	cell junction	1003	1	3.17	0.96421			GO:0008135	translation factor activity, RNA binding	184	1	0.53	0.41409
GO:0005985	sucrose metabolic process	29	1	0.07	0.07101			GO:0016021	integral component of membrane	2435	4	7.7	0.96592			GO:0015405	P-P-bond-hydrolysis-driven transmembrane...	186	1	0.54	0.41751
GO:0006730	one-carbon metabolic process	29	1	0.07	0.07101			GO:0044425	membrane part	2914	9	9.21	0.969			GO:0098772	molecular function regulator	289	4	0.83	0.41826
GO:0006740	NADPH regeneration	30	1	0.08	0.07337			GO:0032991	protein-containing complex	2053	9	6.49	0.97112			GO:0015399	primary active transmembrane transporter...	188	1	0.54	0.42091
GO:0009765	photosynthesis, light harvesting	30	1	0.08	0.07337			GO:0031224	intrinsic component of membrane	2583	4	8.17	0.9772			GO:0043167	ion binding	5213	16	15	0.4282
GO:0009607	response to biotic stimulus	908	5	2.3	0.07555			GO:0005634	nucleus	3317	5	10.49	0.99087			GO:0005507	copper ion binding	214	1	0.62	0.46345
GO:0006544	glycine metabolic process	31	1	0.08	0.07573			GO:0012505	endomembrane system	1592	1	5.03	0.99568			GO:0020037	heme binding	226	1	0.65	0.48204
GO:1901659	glycosyl compound biosynthetic process	182	2	0.46	0.07723			GO:0005575	cellular_component	11068	35	35	1			GO:0003964	RNA-directed DNA polymerase activity	227	1	0.65	0.48357
GO:0046364	monosaccharide biosynthetic process	32	1	0.08	0.07807			GO:0005576	extracellular region	743	6	2.35	1			GO:0008144	drug binding	2278	7	6.55	0.49197
GO:0018298	protein-chromophore linkage	32	1	0.08	0.07807			GO:0055035	plastid thylakoid membrane	352	15	1.11	1			GO:0016788	hydrolase activity, acting on ester bond...	910	3	2.62	0.49293
GO:0006563	L-serine metabolic process	33	1	0.08	0.08042			GO:0031984	organelle subcompartment	1154	18	3.65	1			GO:0034061	DNA polymerase activity	250	1	0.72	0.51738
GO:0044092	negative regulation of molecular functio...	187	2	0.47	0.08092			GO:0016469	proton-transporting two-sector ATPase co...	61	2	0.19	1			GO:0046914	transition metal ion binding	2009	6	5.78	0.53157
GO:0009166	nucleotide catabolic process	665	4	1.68	0.08499			GO:0009521	photosystem	69	3	0.22	1			GO:0005506	iron ion binding	267	1	0.77	0.54099
GO:0006739	NADP metabolic process	35	1	0.09	0.08508			GO:0009526	plastid envelope	649	19	2.05	1			GO:0004175	endopeptidase activity	275	1	0.79	0.5517
GO:1901292	nucleoside phosphate catabolic process	666	4	1.69	0.08536			GO:0034357	photosynthetic membrane	381	15	1.2	1			GO:0060089	molecular transducer activity	282	1	0.81	0.56088
GO:0046835	carbohydrate phosphorylation	36	1	0.09	0.08741			GO:0031975	envelope	995	19	3.15	1			GO:0016791	phosphatase activity	282	1	0.81	0.56088
GO:0019321	pentose metabolic process	36	1	0.09	0.08741			GO:0031976	plastid thylakoid	427	18	1.35	1			GO:0016705	oxidoreductase activity, acting on paire...	283	1	0.81	0.56218
GO:0042744	hydrogen peroxide catabolic process	37	1	0.09	0.08973			GO:0044434	chloroplast part	1259	27	3.98	1			GO:0005488	binding	7662	23	22.04	0.57919
GO:0019682	glyceraldehyde-3-phosphate metabolic pro...	38	1	0.1	0.09204			GO:0044435	plastid part	1277	27	4.04	1			GO:0016787	hydrolase activity	2835	8	8.16	0.59273
GO:0046434	organophosphate catabolic process	684	4	1.73	0.09207			GO:0070069	cytochrome complex	18	1	0.06	1			GO:0043168	anion binding	2863	8	8.24	0.60536
GO:0009108	coenzyme biosynthetic process	204	2	0.52	0.09386			GO:0031967	organelle envelope	979	19	3.1	1			GO:0042623	ATPase activity, coupled	324	1	0.93	0.61225
GO:0019693	ribose phosphate metabolic process	776	6	1.97	0.09636			GO:0042651	thylakoid membrane	367	15	1.16	1			GO:0008168	methyltransferase activity	326	1	0.94	0.61455
GO:0046034	ATP metabolic process	499	5	1.26	0.09714			GO:0000015	phosphopyruvate hydratase complex	3	0	0.01	1			GO:0016829	lyase activity	326	1	0.94	0.61455
GO:0071368	cellular response to cytokinin stimulus	41	1	0.1	0.09895			GO:0000109	nucleotide-excision repair complex	5	0	0.02	1			GO:0016741	transferase activity, transferring one-c...	336	1	0.97	0.62582
GO:0009736	cytokinin-activated signaling pathway	41	1	0.1	0.09895			GO:0000118	histone deacetylase complex	3	0	0.01	1			GO:0042578	phosphoric ester hydrolase activity	350	1	1.01	0.64108
GO:0015995	chlorophyll biosynthetic process	42	1	0.11	0.10124			GO:0000123	histone acetyltransferase complex	15	0	0.05	1			GO:0022804	active transmembrane transporter activit...	360	1	1.04	0.6516
GO:0042221	response to chemical	2264	9	5.74	0.10329			GO:0000124	SAGA complex	2	0	0.01	1			GO:0008270	zinc ion binding	1542	4	4.44	0.66578
GO:0051704	multi-organism process	1298	6	3.29	0.10335			GO:0000131	incipient cellular bud site	3	0	0.01	1			GO:0140097	catalytic activity, acting on DNA	374	1	1.08	0.66584
GO:0006760	folic acid-containing compound metabolic...	43	1	0.11	0.10353			GO:0000133	polarisome	1	0	0	1			GO:0017111	nucleoside-triphosphatase activity	859	2	2.47	0.71951
GO:0006400	tRNA modification	43	1	0.11	0.10353			GO:0000138	Golgi trans cisterna	2	0	0.01	1			GO:0016772	transferase activity, transferring phosp...	1761	6	5.07	0.72064
GO:0007292	female gamete generation	44	1	0.11	0.10581			GO:0000139	Golgi membrane	295	0	0.93	1			GO:0005515	protein binding	434	1	1.25	0.72072
GO:0019684	photosynthesis, light reaction	104	6	0.26	0.10664			GO:0000142	cellular bud neck contractile ring	1	0	0	1			GO:1901363	heterocyclic compound binding	5644	15	16.24	0.73079
GO:0017001	antibiotic catabolic process	45	1	0.11	0.10808			GO:0000145	exocyst	24	0	0.08	1			GO:0097159	organic cyclic compound binding	5651	15	16.26	0.73316
GO:0009167	purine ribonucleoside monophosphate meta...	522	5	1.32	0.10831			GO:0000151	ubiquitin ligase complex	191	0	0.6	1			GO:0003676	nucleic acid binding	3188	8	9.17	0.73805
GO:0009126	purine nucleoside monophosphate metaboli...	522	5	1.32	0.10831			GO:0000152	nuclear ubiquitin ligase complex	21	0	0.07	1			GO:0070011	peptidase activity, acting on L-amino ac...	473	1	1.36	0.75159
GO:0044248	cellular catabolic process	1321	6	3.35	0.11022			GO:0000153	cytoplasmic ubiquitin ligase complex	1	0	0	1			GO:0036094	small molecule binding	3226	8	9.28	0.75162
GO:0034655	nucleobase-containing compound catabolic...	732	4	1.85	0.11119			GO:0000159	protein phosphatase type 2A complex	20	0	0.06	1			GO:0016462	pyrophosphatase activity	922	2	2.65	0.75632
GO:0042558	pteridine-containing compound metabolic ...	48	1	0.12	0.11487			GO:0000164	protein phosphatase type 1 complex	6	0	0.02	1			GO:0016818	hydrolase activity, acting on acid anhyd...	930	2	2.68	0.7607
GO:0009161	ribonucleoside monophosphate metabolic p...	544	5	1.38	0.11947			GO:0000172	ribonuclease MRP complex	1	0	0	1			GO:0005524	ATP binding	2135	5	6.14	0.76294
GO:0009165	nucleotide biosynthetic process	284	4	0.72	0.11948			GO:0000176	nuclear exosome (RNase complex)	2	0	0.01	1			GO:0016817	hydrolase activity, acting on acid anhyd...	945	2	2.72	0.76873
GO:1901293	nucleoside phosphate biosynthetic proces...	285	4	0.72	0.12026			GO:0000178	exosome (RNase complex)	9	0	0.03	1			GO:0032559	adenyl ribonucleotide binding	2217	5	6.38	0.7934
GO:0070301	cellular response to hydrogen peroxide	51	1	0.13	0.12161			GO:0000220	vacuolar proton-transporting V-type ATPa...	7	0	0.02	1			GO:0030554	adenyl nucleotide binding	2219	5	6.38	0.7941
GO:1901135	carbohydrate derivative metabolic proces...	1162	7	2.94	0.12372			GO:0000221	vacuolar proton-transporting V-type ATPa...	7	0	0.02	1			GO:0016874	ligase activity	552	1	1.59	0.80433
GO:0034285	response to disaccharide	52	1	0.13	0.12384			GO:0000228	nuclear chromosome	82	0	0.26	1			GO:0008233	peptidase activity	560	1	1.61	0.80902
GO:0009744	response to sucrose	52	1	0.13	0.12384			GO:0000242	pericentriolar material	2	0	0.01	1			GO:1901265	nucleoside phosphate binding	3033	7	8.73	0.81009
GO:0042743	hydrogen peroxide metabolic process	52	1	0.13	0.12384			GO:0000243	commitment complex	2	0	0.01	1			GO:0000166	nucleotide binding	3033	7	8.73	0.81009
GO:0009123	nucleoside monophosphate metabolic proce...	553	5	1.4	0.12415			GO:0000275	mitochondrial proton-transporting ATP sy...	7	0	0.02	1			GO:0016740	transferase activity	3299	9	9.49	0.83044
GO:0005984	disaccharide metabolic process	53	1	0.13	0.12607			GO:0000276	mitochondrial proton-transporting ATP sy...	6	0	0.02	1			GO:0035639	purine ribonucleoside triphosphate bindi...	2350	5	6.76	0.83662
GO:0009746	response to hexose	53	1	0.13	0.12607			GO:0000306	extrinsic component of vacuolar membrane	2	0	0.01	1			GO:0001883	purine nucleoside binding	2406	5	6.92	0.85262
GO:0007015	actin filament organization	55	1	0.14	0.13052			GO:0000307	cyclin-dependent protein kinase holoenzy...	7	0	0.02	1			GO:0032550	purine ribonucleoside binding	2406	5	6.92	0.85262
GO:0005982	starch metabolic process	55	1	0.14	0.13052			GO:0000311	plastid large ribosomal subunit	4	0	0.01	1			GO:0032549	ribonucleoside binding	2410	5	6.93	0.85372
GO:0042133	neurotransmitter metabolic process	55	1	0.14	0.13052			GO:0000312	plastid small ribosomal subunit	2	0	0.01	1			GO:0001882	nucleoside binding	2414	5	6.95	0.85481
GO:0046700	heterocycle catabolic process	777	4	1.97	0.13065			GO:0000313	organellar ribosome	16	0	0.05	1			GO:0140110	transcription regulator activity	1145	2	3.29	0.85595
GO:0044270	cellular nitrogen compound catabolic pro...	777	4	1.97	0.13065			GO:0000314	organellar small ribosomal subunit	7	0	0.02	1			GO:0032555	purine ribonucleotide binding	2429	5	6.99	0.85884
GO:0097237	cellular response to toxic substance	56	1	0.14	0.13273			GO:0000315	organellar large ribosomal subunit	6	0	0.02	1			GO:0017076	purine nucleotide binding	2431	5	6.99	0.85937
GO:0019439	aromatic compound catabolic process	782	4	1.98	0.1329			GO:0000322	storage vacuole	16	0	0.05	1			GO:0032553	ribonucleotide binding	2461	5	7.08	0.86714
GO:0006779	porphyrin-containing compound biosynthet...	58	1	0.15	0.13714			GO:0000323	lytic vacuole	32	0	0.1	1			GO:0097367	carbohydrate derivative binding	2492	5	7.17	0.87481
GO:0055076	transition metal ion homeostasis	58	1	0.15	0.13714			GO:0000324	fungal-type vacuole	7	0	0.02	1			GO:0016301	kinase activity	1373	4	3.95	0.89935
GO:1901361	organic cyclic compound catabolic proces...	794	4	2.01	0.13837			GO:0000326	protein storage vacuole	9	0	0.03	1			GO:0003677	DNA binding	1863	3	5.36	0.92234
GO:0009817	defense response to fungus, incompatible...	59	1	0.15	0.13934			GO:0000327	lytic vacuole within protein storage vac...	2	0	0.01	1			GO:0003700	DNA-binding transcription factor activit...	1097	1	3.16	0.96413
GO:0010218	response to far red light	60	1	0.15	0.14153			GO:0000329	fungal-type vacuole membrane	5	0	0.02	1			GO:0016773	phosphotransferase activity, alcohol gro...	1143	2	3.29	0.96539
GO:0034284	response to monosaccharide	61	1	0.15	0.14371			GO:0000331	contractile vacuole	2	0	0.01	1			GO:0140096	catalytic activity, acting on a protein	2087	2	6	0.98922
GO:0033014	tetrapyrrole biosynthetic process	62	1	0.16	0.14589			GO:0000346	transcription export complex	2	0	0.01	1			GO:0008324	cation transmembrane transporter activit...	325	3	0.94	1
GO:1901606	alpha-amino acid catabolic process	62	1	0.16	0.14589			GO:0000347	THO complex	2	0	0.01	1			GO:0022857	transmembrane transporter activity	729	4	2.1	1
GO:0001505	regulation of neurotransmitter levels	62	1	0.16	0.14589			GO:0000407	phagophore assembly site	9	0	0.03	1			GO:0016641	oxidoreductase activity, acting on the C...	28	1	0.08	1
GO:0090305	nucleic acid phosphodiester bond hydroly...	267	2	0.68	0.14624			GO:0000418	RNA polymerase IV complex	8	0	0.03	1			GO:0015036	disulfide oxidoreductase activity	123	3	0.35	1
GO:0072330	monocarboxylic acid biosynthetic process	268	2	0.68	0.14711			GO:0000419	RNA polymerase V complex	7	0	0.02	1			GO:0016774	phosphotransferase activity, carboxyl gr...	12	1	0.03	1
GO:0051187	cofactor catabolic process	64	1	0.16	0.15024			GO:0000421	autophagosome membrane	9	0	0.03	1			GO:0016638	oxidoreductase activity, acting on the C...	34	1	0.1	1
GO:0009637	response to blue light	65	1	0.16	0.15241			GO:0000428	DNA-directed RNA polymerase complex	44	0	0.14	1			GO:0043021	ribonucleoprotein complex binding	17	1	0.05	1
GO:0015994	chlorophyll metabolic process	65	1	0.16	0.15241			GO:0000439	transcription factor TFIIH core complex	6	0	0.02	1			GO:0016667	oxidoreductase activity, acting on a sul...	156	3	0.45	1
GO:0046474	glycerophospholipid biosynthetic process	65	1	0.16	0.15241			GO:0000445	THO complex part of transcription export...	2	0	0.01	1			GO:0015318	inorganic molecular entity transmembrane...	452	3	1.3	1
GO:0010647	positive regulation of cell communicatio...	67	1	0.17	0.15672			GO:0000502	proteasome complex	68	0	0.22	1			GO:0022890	inorganic cation transmembrane transport...	297	3	0.85	1
GO:0000413	protein peptidyl-prolyl isomerization	68	1	0.17	0.15887			GO:0000506	glycosylphosphatidylinositol-N-acetylglu...	3	0	0.01	1			GO:0015144	carbohydrate transmembrane transporter a...	43	1	0.12	1
GO:0042127	regulation of cell proliferation	69	1	0.17	0.16101			GO:0000775	chromosome, centromeric region	33	0	0.1	1			GO:0015075	ion transmembrane transporter activity	481	3	1.38	1
GO:0006081	cellular aldehyde metabolic process	70	1	0.18	0.16315			GO:0000776	kinetochore	10	0	0.03	1			GO:0015145	monosaccharide transmembrane transporter...	11	1	0.03	1
GO:0009069	serine family amino acid metabolic proce...	70	1	0.18	0.16315			GO:0000777	condensed chromosome kinetochore	4	0	0.01	1			GO:0005215	transporter activity	903	4	2.6	1
GO:0048509	regulation of meristem development	71	1	0.18	0.16528			GO:0000778	condensed nuclear chromosome kinetochore	1	0	0	1			GO:0015077	monovalent inorganic cation transmembran...	195	3	0.56	1
GO:0009063	cellular amino acid catabolic process	73	1	0.18	0.16953			GO:0000779	condensed chromosome, centromeric region	4	0	0.01	1			GO:0015149	hexose transmembrane transporter activit...	6	1	0.02	1
GO:0005996	monosaccharide metabolic process	171	4	0.43	0.17054			GO:0000780	condensed nuclear chromosome, centromeri...	1	0	0	1			GO:0003674	molecular_function	11122	32	32	1
GO:0055114	oxidation-reduction process	1351	12	3.42	0.17161			GO:0000781	chromosome, telomeric region	8	0	0.03	1			GO:0016679	oxidoreductase activity, acting on diphe...	32	1	0.09	1
GO:0018208	peptidyl-proline modification	76	1	0.19	0.17587			GO:0000784	nuclear chromosome, telomeric region	2	0	0.01	1			GO:0052880	oxidoreductase activity, acting on diphe...	1	1	0	1
GO:0034614	cellular response to reactive oxygen spe...	77	1	0.2	0.17797			GO:0000785	chromatin	108	0	0.34	1			GO:0051119	sugar transmembrane transporter activity	35	1	0.1	1
GO:0009205	purine ribonucleoside triphosphate metab...	654	5	1.66	0.18105			GO:0000786	nucleosome	52	0	0.16	1			GO:0000014	single-stranded DNA endodeoxyribonucleas...	1	0	0	1
GO:0009144	purine nucleoside triphosphate metabolic...	654	5	1.66	0.18105			GO:0000790	nuclear chromatin	36	0	0.11	1			GO:0000016	lactase activity	1	0	0	1
GO:0009605	response to external stimulus	1202	5	3.05	0.18311			GO:0000791	euchromatin	6	0	0.02	1			GO:0000030	mannosyltransferase activity	11	0	0.03	1
GO:0010038	response to metal ion	585	3	1.48	0.18315			GO:0000792	heterochromatin	8	0	0.03	1			GO:0000035	acyl binding	1	0	0	1
GO:0009199	ribonucleoside triphosphate metabolic pr...	659	5	1.67	0.18405			GO:0000793	condensed chromosome	37	0	0.12	1			GO:0000036	acyl carrier activity	4	0	0.01	1
GO:0009141	nucleoside triphosphate metabolic proces...	662	5	1.68	0.18585			GO:0000794	condensed nuclear chromosome	25	0	0.08	1			GO:0000049	tRNA binding	18	0	0.05	1
GO:0032269	negative regulation of cellular protein ...	81	1	0.21	0.18633			GO:0000795	synaptonemal complex	13	0	0.04	1			GO:0000062	fatty-acyl-CoA binding	10	0	0.03	1
GO:0009311	oligosaccharide metabolic process	83	1	0.21	0.19047			GO:0000796	condensin complex	3	0	0.01	1			GO:0000064	L-ornithine transmembrane transporter ac...	2	0	0.01	1
GO:0045017	glycerolipid biosynthetic process	84	1	0.21	0.19254			GO:0000798	nuclear cohesin complex	1	0	0	1			GO:0000095	S-adenosyl-L-methionine transmembrane tr...	2	0	0.01	1
GO:0051248	negative regulation of protein metabolic...	84	1	0.21	0.19254			GO:0000799	nuclear condensin complex	1	0	0	1			GO:0000104	succinate dehydrogenase activity	4	0	0.01	1
GO:0010114	response to red light	86	1	0.22	0.19665			GO:0000800	lateral element	1	0	0	1			GO:0000107	imidazoleglycerol-phosphate synthase act...	1	0	0	1
GO:0006778	porphyrin-containing compound metabolic ...	86	1	0.22	0.19665			GO:0000808	origin recognition complex	7	0	0.02	1			GO:0000146	microfilament motor activity	1	0	0	1
GO:0033013	tetrapyrrole metabolic process	88	1	0.22	0.20075			GO:0000811	GINS complex	2	0	0.01	1			GO:0000149	SNARE binding	2	0	0.01	1
GO:0008033	tRNA processing	88	1	0.22	0.20075			GO:0000812	Swr1 complex	1	0	0	1			GO:0000150	recombinase activity	1	0	0	1
GO:0097435	supramolecular fiber organization	89	1	0.23	0.20279			GO:0000813	ESCRT I complex	5	0	0.02	1			GO:0000155	phosphorelay sensor kinase activity	28	0	0.08	1
GO:0022412	cellular process involved in reproductio...	90	1	0.23	0.20483			GO:0000814	ESCRT II complex	3	0	0.01	1			GO:0000170	sphingosine hydroxylase activity	3	0	0.01	1
GO:0045087	innate immune response	333	2	0.84	0.20608			GO:0000815	ESCRT III complex	8	0	0.03	1			GO:0000175	3'-5'-exoribonuclease activity	14	0	0.04	1
GO:0098542	defense response to other organism	621	3	1.57	0.20659			GO:0000922	spindle pole	34	0	0.11	1			GO:0000179	rRNA (adenine-N6,N6-)-dimethyltransferas...	5	0	0.01	1
GO:0046128	purine ribonucleoside metabolic process	625	3	1.58	0.20924			GO:0000930	gamma-tubulin complex	2	0	0.01	1			GO:0000182	rDNA binding	3	0	0.01	1
GO:0042278	purine nucleoside metabolic process	626	3	1.59	0.2099			GO:0000931	gamma-tubulin large complex	1	0	0	1			GO:0000210	NAD+ diphosphatase activity	7	0	0.02	1
GO:0140013	meiotic nuclear division	95	1	0.24	0.21493			GO:0000932	P-body	17	0	0.05	1			GO:0000213	tRNA-intron endonuclease activity	1	0	0	1
GO:0044282	small molecule catabolic process	792	6	2.01	0.21666			GO:0000940	condensed chromosome outer kinetochore	2	0	0.01	1			GO:0000217	DNA secondary structure binding	4	0	0.01	1
GO:0034599	cellular response to oxidative stress	96	1	0.24	0.21693			GO:0001405	PAM complex, Tim23 associated import mot...	1	0	0	1			GO:0000234	phosphoethanolamine N-methyltransferase ...	3	0	0.01	1
GO:0010035	response to inorganic substance	951	4	2.41	0.21767			GO:0001411	hyphal tip	4	0	0.01	1			GO:0000247	C-8 sterol isomerase activity	1	0	0	1
GO:0042742	defense response to bacterium	346	2	0.88	0.21823			GO:0001669	acrosomal vesicle	1	0	0	1			GO:0000248	C-5 sterol desaturase activity	1	0	0	1
GO:0008654	phospholipid biosynthetic process	97	1	0.25	0.21893			GO:0001673	male germ cell nucleus	3	0	0.01	1			GO:0000249	C-22 sterol desaturase activity	1	0	0	1
GO:0030036	actin cytoskeleton organization	98	1	0.25	0.22093			GO:0001725	stress fiber	2	0	0.01	1			GO:0000254	C-4 methylsterol oxidase activity	7	0	0.02	1
GO:0055065	metal ion homeostasis	101	1	0.26	0.22688			GO:0001891	phagocytic cup	1	0	0	1			GO:0000257	nitrilase activity	2	0	0.01	1
GO:0030029	actin filament-based process	101	1	0.26	0.22688			GO:0002178	palmitoyltransferase complex	1	0	0	1			GO:0000268	peroxisome targeting sequence binding	6	0	0.02	1
GO:0009119	ribonucleoside metabolic process	654	3	1.66	0.22869			GO:0005577	fibrinogen complex	1	0	0	1			GO:0000287	magnesium ion binding	112	0	0.32	1
GO:0006575	cellular modified amino acid metabolic p...	103	1	0.26	0.23083			GO:0005581	collagen trimer	4	0	0.01	1			GO:0000293	ferric-chelate reductase activity	2	0	0.01	1
GO:0009150	purine ribonucleotide metabolic process	735	5	1.86	0.23115			GO:0005615	extracellular space	61	0	0.19	1			GO:0000295	adenine nucleotide transmembrane transpo...	12	0	0.03	1
GO:0072593	reactive oxygen species metabolic proces...	104	1	0.26	0.2328			GO:0005628	prospore membrane	1	0	0	1			GO:0000339	RNA cap binding	7	0	0.02	1
GO:0007276	gamete generation	105	1	0.27	0.23476			GO:0005635	nuclear envelope	116	0	0.37	1			GO:0000386	second spliceosomal transesterification ...	1	0	0	1
GO:0044283	small molecule biosynthetic process	1318	5	3.34	0.23684			GO:0005637	nuclear inner membrane	2	0	0.01	1			GO:0000400	four-way junction DNA binding	3	0	0.01	1
GO:0008283	cell proliferation	107	1	0.27	0.23867			GO:0005639	integral component of nuclear inner memb...	1	0	0	1			GO:0000403	Y-form DNA binding	1	0	0	1
GO:0071236	cellular response to antibiotic	108	1	0.27	0.24061			GO:0005640	nuclear outer membrane	1	0	0	1			GO:0000404	heteroduplex DNA loop binding	3	0	0.01	1
GO:0006952	defense response	993	4	2.52	0.24089			GO:0005643	nuclear pore	50	0	0.16	1			GO:0000406	double-strand/single-strand DNA junction...	1	0	0	1
GO:0009259	ribonucleotide metabolic process	751	5	1.9	0.24138			GO:0005652	nuclear lamina	2	0	0.01	1			GO:0000702	oxidized base lesion DNA N-glycosylase a...	2	0	0.01	1
GO:0009845	seed germination	110	1	0.28	0.24449			GO:0005654	nucleoplasm	265	0	0.84	1			GO:0000773	phosphatidyl-N-methylethanolamine N-meth...	1	0	0	1
GO:1903046	meiotic cell cycle process	110	1	0.28	0.24449			GO:0005655	nucleolar ribonuclease P complex	1	0	0	1			GO:0000774	adenyl-nucleotide exchange factor activi...	4	0	0.01	1
GO:1901566	organonitrogen compound biosynthetic pro...	1464	7	3.71	0.24706			GO:0005656	nuclear pre-replicative complex	1	0	0	1			GO:0000822	inositol hexakisphosphate binding	8	0	0.02	1
GO:0055080	cation homeostasis	113	1	0.29	0.25027			GO:0005657	replication fork	12	0	0.04	1			GO:0000900	translation repressor activity, mRNA reg...	5	0	0.01	1
GO:0009411	response to UV	115	1	0.29	0.2541			GO:0005658	alpha DNA polymerase:primase complex	1	0	0	1			GO:0000976	transcription regulatory region sequence...	24	0	0.07	1
GO:0009626	plant-type hypersensitive response	117	1	0.3	0.25792			GO:0005664	nuclear origin of replication recognitio...	4	0	0.01	1			GO:0000977	RNA polymerase II regulatory region sequ...	2	0	0.01	1
GO:0098771	inorganic ion homeostasis	119	1	0.3	0.26171			GO:0005665	RNA polymerase II, core complex	9	0	0.03	1			GO:0000978	RNA polymerase II proximal promoter sequ...	1	0	0	1
GO:0034050	host programmed cell death induced by sy...	119	1	0.3	0.26171			GO:0005666	RNA polymerase III complex	2	0	0.01	1			GO:0000981	DNA-binding transcription factor activit...	7	0	0.02	1
GO:0016054	organic acid catabolic process	121	1	0.31	0.26549			GO:0005667	transcription factor complex	55	0	0.17	1			GO:0000982	transcription factor activity, RNA polym...	3	0	0.01	1
GO:0046395	carboxylic acid catabolic process	121	1	0.31	0.26549			GO:0005669	transcription factor TFIID complex	10	0	0.03	1			GO:0000987	proximal promoter sequence-specific DNA ...	2	0	0.01	1
GO:1901137	carbohydrate derivative biosynthetic pro...	456	4	1.16	0.26622			GO:0005671	Ada2/Gcn5/Ada3 transcription activator c...	1	0	0	1			GO:0001012	RNA polymerase II regulatory region DNA ...	2	0	0.01	1
GO:0090351	seedling development	123	1	0.31	0.26924			GO:0005672	transcription factor TFIIA complex	2	0	0.01	1			GO:0001013	RNA polymerase I regulatory region DNA b...	1	0	0	1
GO:0042542	response to hydrogen peroxide	123	1	0.31	0.26924			GO:0005673	transcription factor TFIIE complex	3	0	0.01	1			GO:0001046	core promoter sequence-specific DNA bind...	1	0	0	1
GO:0006163	purine nucleotide metabolic process	798	5	2.02	0.2719			GO:0005674	transcription factor TFIIF complex	4	0	0.01	1			GO:0001047	core promoter binding	5	0	0.01	1
GO:0009169	purine ribonucleoside monophosphate cata...	403	2	1.02	0.2721			GO:0005675	transcription factor TFIIH holo complex	2	0	0.01	1			GO:0001067	regulatory region nucleic acid binding	44	0	0.13	1
GO:0009158	ribonucleoside monophosphate catabolic p...	403	2	1.02	0.2721			GO:0005677	chromatin silencing complex	1	0	0	1			GO:0001070	RNA-binding transcription regulator acti...	1	0	0	1
GO:0009125	nucleoside monophosphate catabolic proce...	403	2	1.02	0.2721			GO:0005680	anaphase-promoting complex	10	0	0.03	1			GO:0001072	transcription antitermination factor act...	1	0	0	1
GO:0009128	purine nucleoside monophosphate cataboli...	403	2	1.02	0.2721			GO:0005681	spliceosomal complex	44	0	0.14	1			GO:0001077	proximal promoter DNA-binding transcript...	2	0	0.01	1
GO:0009116	nucleoside metabolic process	717	3	1.82	0.27212			GO:0005682	U5 snRNP	5	0	0.02	1			GO:0001078	proximal promoter DNA-binding transcript...	1	0	0	1
GO:0006417	regulation of translation	126	1	0.32	0.27484			GO:0005684	U2-type spliceosomal complex	2	0	0.01	1			GO:0001085	RNA polymerase II transcription factor b...	3	0	0.01	1
GO:0032787	monocarboxylic acid metabolic process	406	2	1.03	0.27495			GO:0005685	U1 snRNP	7	0	0.02	1			GO:0001102	RNA polymerase II activating transcripti...	3	0	0.01	1
GO:0051321	meiotic cell cycle	127	1	0.32	0.2767			GO:0005686	U2 snRNP	3	0	0.01	1			GO:0001134	transcription regulator recruiting activ...	1	0	0	1
GO:0034248	regulation of cellular amide metabolic p...	127	1	0.32	0.2767			GO:0005692	U11 snRNP	1	0	0	1			GO:0001163	RNA polymerase I regulatory region seque...	1	0	0	1
GO:0006650	glycerophospholipid metabolic process	129	1	0.33	0.2804			GO:0005700	polytene chromosome	3	0	0.01	1			GO:0001179	RNA polymerase I transcription factor bi...	1	0	0	1
GO:0009451	RNA modification	131	1	0.33	0.28408			GO:0005705	polytene chromosome interband	1	0	0	1			GO:0001186	RNA polymerase I transcription regulator...	1	0	0	1
GO:0035690	cellular response to drug	131	1	0.33	0.28408			GO:0005712	chiasma	2	0	0.01	1			GO:0001227	DNA-binding transcription repressor acti...	1	0	0	1
GO:0006413	translational initiation	131	1	0.33	0.28408			GO:0005719	nuclear euchromatin	4	0	0.01	1			GO:0001228	DNA-binding transcription activator acti...	2	0	0.01	1
GO:0072521	purine-containing compound metabolic pro...	822	5	2.08	0.2877			GO:0005720	nuclear heterochromatin	5	0	0.02	1			GO:0001409	guanine nucleotide transmembrane transpo...	1	0	0	1
GO:0009617	response to bacterium	425	2	1.08	0.29299			GO:0005721	pericentric heterochromatin	1	0	0	1			GO:0001653	peptide receptor activity	6	0	0.02	1
GO:0050801	ion homeostasis	138	1	0.35	0.29683			GO:0005731	nucleolus organizer region	1	0	0	1			GO:0001664	G protein-coupled receptor binding	3	0	0.01	1
GO:0016999	antibiotic metabolic process	138	1	0.35	0.29683			GO:0005732	small nucleolar ribonucleoprotein comple...	9	0	0.03	1			GO:0001671	ATPase activator activity	4	0	0.01	1
GO:0046148	pigment biosynthetic process	142	1	0.36	0.30401			GO:0005741	mitochondrial outer membrane	52	0	0.16	1			GO:0001716	L-amino-acid oxidase activity	2	0	0.01	1
GO:0046486	glycerolipid metabolic process	149	1	0.38	0.31641			GO:0005742	mitochondrial outer membrane translocase...	10	0	0.03	1			GO:0001727	lipid kinase activity	2	0	0.01	1
GO:0006732	coenzyme metabolic process	273	4	0.69	0.31809			GO:0005744	TIM23 mitochondrial import inner membran...	21	0	0.07	1			GO:0001729	ceramide kinase activity	1	0	0	1
GO:0006073	cellular glucan metabolic process	154	1	0.39	0.32514			GO:0005749	mitochondrial respiratory chain complex ...	6	0	0.02	1			GO:0001735	prenylcysteine oxidase activity	1	0	0	1
GO:0044042	glucan metabolic process	154	1	0.39	0.32514			GO:0005750	mitochondrial respiratory chain complex ...	7	0	0.02	1			GO:0001871	pattern binding	62	0	0.18	1
GO:0010033	response to organic substance	1498	5	3.8	0.32812			GO:0005751	mitochondrial respiratory chain complex ...	9	0	0.03	1			GO:0001872	(1->3)-beta-D-glucan binding	3	0	0.01	1
GO:0006399	tRNA metabolic process	157	1	0.4	0.33032			GO:0005753	mitochondrial proton-transporting ATP sy...	14	0	0.04	1			GO:0002039	p53 binding	1	0	0	1
GO:0016310	phosphorylation	1504	5	3.81	0.33127			GO:0005754	mitochondrial proton-transporting ATP sy...	5	0	0.02	1			GO:0002094	polyprenyltransferase activity	1	0	0	1
GO:0046686	response to cadmium ion	467	2	1.18	0.3327			GO:0005758	mitochondrial intermembrane space	14	0	0.04	1			GO:0002161	aminoacyl-tRNA editing activity	16	0	0.05	1
GO:1901657	glycosyl compound metabolic process	808	3	2.05	0.33647			GO:0005761	mitochondrial ribosome	8	0	0.03	1			GO:0003678	DNA helicase activity	37	0	0.11	1
GO:0043603	cellular amide metabolic process	808	3	2.05	0.33647			GO:0005762	mitochondrial large ribosomal subunit	2	0	0.01	1			GO:0003684	damaged DNA binding	30	0	0.09	1
GO:0009657	plastid organization	163	1	0.41	0.34058			GO:0005763	mitochondrial small ribosomal subunit	5	0	0.02	1			GO:0003688	DNA replication origin binding	1	0	0	1
GO:0019953	sexual reproduction	163	1	0.41	0.34058			GO:0005764	lysosome	18	0	0.06	1			GO:0003690	double-stranded DNA binding	67	0	0.19	1
GO:0048609	multicellular organismal reproductive pr...	164	1	0.42	0.34227			GO:0005765	lysosomal membrane	9	0	0.03	1			GO:0003691	double-stranded telomeric DNA binding	5	0	0.01	1
GO:0019637	organophosphate metabolic process	1120	8	2.84	0.34973			GO:0005767	secondary lysosome	1	0	0	1			GO:0003697	single-stranded DNA binding	28	0	0.08	1
GO:0032504	multicellular organism reproduction	169	1	0.43	0.35068			GO:0005768	endosome	367	0	1.16	1			GO:0003707	steroid hormone receptor activity	4	0	0.01	1
GO:0006644	phospholipid metabolic process	170	1	0.43	0.35235			GO:0005769	early endosome	28	0	0.09	1			GO:0003714	transcription corepressor activity	5	0	0.01	1
GO:0000280	nuclear division	176	1	0.45	0.36228			GO:0005770	late endosome	47	0	0.15	1			GO:0003724	RNA helicase activity	17	0	0.05	1
GO:0042440	pigment metabolic process	179	1	0.45	0.36718			GO:0005771	multivesicular body	14	0	0.04	1			GO:0003725	double-stranded RNA binding	31	0	0.09	1
GO:0048507	meristem development	180	1	0.46	0.36881			GO:0005775	vacuolar lumen	11	0	0.03	1			GO:0003729	mRNA binding	57	0	0.16	1
GO:0010558	negative regulation of macromolecule bio...	183	1	0.46	0.37367			GO:0005776	autophagosome	11	0	0.03	1			GO:0003735	structural constituent of ribosome	338	0	0.97	1
GO:2000113	negative regulation of cellular macromol...	183	1	0.46	0.37367			GO:0005777	peroxisome	256	0	0.81	1			GO:0003746	translation elongation factor activity	59	0	0.17	1
GO:0044264	cellular polysaccharide metabolic proces...	183	1	0.46	0.37367			GO:0005778	peroxisomal membrane	45	0	0.14	1			GO:0003747	translation release factor activity	14	0	0.04	1
GO:0009814	defense response, incompatible interacti...	184	1	0.47	0.37528			GO:0005779	integral component of peroxisomal membra...	10	0	0.03	1			GO:0003756	protein disulfide isomerase activity	14	0	0.04	1
GO:0007010	cytoskeleton organization	191	1	0.48	0.38646			GO:0005782	peroxisomal matrix	4	0	0.01	1			GO:0003774	motor activity	79	0	0.23	1
GO:0034470	ncRNA processing	191	1	0.48	0.38646			GO:0005785	signal recognition particle receptor com...	1	0	0	1			GO:0003777	microtubule motor activity	47	0	0.14	1
GO:0031327	negative regulation of cellular biosynth...	193	1	0.49	0.38961			GO:0005786	signal recognition particle, endoplasmic...	8	0	0.03	1			GO:0003785	actin monomer binding	12	0	0.03	1
GO:0000160	phosphorelay signal transduction system	194	1	0.49	0.39118			GO:0005787	signal peptidase complex	6	0	0.02	1			GO:0003810	protein-glutamine gamma-glutamyltransfer...	1	0	0	1
GO:0009890	negative regulation of biosynthetic proc...	194	1	0.49	0.39118			GO:0005788	endoplasmic reticulum lumen	34	0	0.11	1			GO:0003823	antigen binding	1	0	0	1
GO:0048878	chemical homeostasis	195	1	0.49	0.39275			GO:0005789	endoplasmic reticulum membrane	304	0	0.96	1			GO:0003825	alpha,alpha-trehalose-phosphate synthase...	8	0	0.02	1
GO:0000302	response to reactive oxygen species	196	1	0.5	0.39432			GO:0005790	smooth endoplasmic reticulum	1	0	0	1			GO:0003839	gamma-glutamylcyclotransferase activity	1	0	0	1
GO:0080167	response to karrikin	197	1	0.5	0.39588			GO:0005791	rough endoplasmic reticulum	2	0	0.01	1			GO:0003876	AMP deaminase activity	1	0	0	1
GO:0042592	homeostatic process	365	4	0.92	0.39733			GO:0005793	endoplasmic reticulum-Golgi intermediate...	15	0	0.05	1			GO:0003878	ATP citrate synthase activity	5	0	0.01	1
GO:0046394	carboxylic acid biosynthetic process	537	2	1.36	0.39755			GO:0005794	Golgi apparatus	917	0	2.9	1			GO:0003879	ATP phosphoribosyltransferase activity	1	0	0	1
GO:0016053	organic acid biosynthetic process	538	2	1.36	0.39846			GO:0005795	Golgi stack	53	0	0.17	1			GO:0003883	CTP synthase activity	4	0	0.01	1
GO:0009203	ribonucleoside triphosphate catabolic pr...	544	2	1.38	0.4039			GO:0005797	Golgi medial cisterna	2	0	0.01	1			GO:0003886	DNA (cytosine-5-)-methyltransferase acti...	9	0	0.03	1
GO:0009207	purine ribonucleoside triphosphate catab...	544	2	1.38	0.4039			GO:0005798	Golgi-associated vesicle	47	0	0.15	1			GO:0003887	DNA-directed DNA polymerase activity	26	0	0.07	1
GO:0009146	purine nucleoside triphosphate catabolic...	544	2	1.38	0.4039			GO:0005801	cis-Golgi network	27	0	0.09	1			GO:0003896	DNA primase activity	4	0	0.01	1
GO:0009143	nucleoside triphosphate catabolic proces...	545	2	1.38	0.40481			GO:0005802	trans-Golgi network	293	0	0.93	1			GO:0003899	DNA-directed 5'-3' RNA polymerase activi...	4	0	0.01	1
GO:0009261	ribonucleotide catabolic process	547	2	1.39	0.40662			GO:0005811	lipid droplet	16	0	0.05	1			GO:0003904	deoxyribodipyrimidine photo-lyase activi...	1	0	0	1
GO:0009154	purine ribonucleotide catabolic process	547	2	1.39	0.40662			GO:0005813	centrosome	13	0	0.04	1			GO:0003905	alkylbase DNA N-glycosylase activity	8	0	0.02	1
GO:0015672	monovalent inorganic cation transport	251	3	0.64	0.40832			GO:0005814	centriole	1	0	0	1			GO:0003906	DNA-(apurinic or apyrimidinic site) endo...	10	0	0.03	1
GO:0046130	purine ribonucleoside catabolic process	549	2	1.39	0.40843			GO:0005815	microtubule organizing center	45	0	0.14	1			GO:0003908	methylated-DNA-[protein]-cysteine S-meth...	1	0	0	1
GO:0006152	purine nucleoside catabolic process	550	2	1.39	0.40933			GO:0005816	spindle pole body	15	0	0.05	1			GO:0003909	DNA ligase activity	4	0	0.01	1
GO:0048285	organelle fission	207	1	0.52	0.41127			GO:0005819	spindle	97	0	0.31	1			GO:0003910	DNA ligase (ATP) activity	4	0	0.01	1
GO:0010608	posttranscriptional regulation of gene e...	207	1	0.52	0.41127			GO:0005826	actomyosin contractile ring	1	0	0	1			GO:0003913	DNA photolyase activity	8	0	0.02	1
GO:0009056	catabolic process	1504	7	3.81	0.41182			GO:0005827	polar microtubule	1	0	0	1			GO:0003914	DNA (6-4) photolyase activity	1	0	0	1
GO:0042454	ribonucleoside catabolic process	554	2	1.4	0.41293			GO:0005828	kinetochore microtubule	2	0	0.01	1			GO:0003916	DNA topoisomerase activity	34	0	0.1	1
GO:0009164	nucleoside catabolic process	554	2	1.4	0.41293			GO:0005838	proteasome regulatory particle	13	0	0.04	1			GO:0003917	DNA topoisomerase type I activity	19	0	0.05	1
GO:0034656	nucleobase-containing small molecule cat...	554	2	1.4	0.41293			GO:0005839	proteasome core complex	25	0	0.08	1			GO:0003918	DNA topoisomerase type II (ATP-hydrolyzi...	18	0	0.05	1
GO:0006278	RNA-dependent DNA biosynthetic process	209	1	0.53	0.4143			GO:0005845	mRNA cap binding complex	4	0	0.01	1			GO:0003919	FMN adenylyltransferase activity	3	0	0.01	1
GO:0016051	carbohydrate biosynthetic process	252	4	0.64	0.41881			GO:0005846	nuclear cap binding complex	5	0	0.02	1			GO:0003924	GTPase activity	146	0	0.42	1
GO:0006457	protein folding	212	1	0.54	0.41882			GO:0005847	mRNA cleavage and polyadenylation specif...	3	0	0.01	1			GO:0003933	GTP cyclohydrolase activity	4	0	0.01	1
GO:0071897	DNA biosynthetic process	214	1	0.54	0.42182			GO:0005849	mRNA cleavage factor complex	7	0	0.02	1			GO:0003934	GTP cyclohydrolase I activity	1	0	0	1
GO:0018193	peptidyl-amino acid modification	216	1	0.55	0.4248			GO:0005850	eukaryotic translation initiation factor...	1	0	0	1			GO:0003935	GTP cyclohydrolase II activity	3	0	0.01	1
GO:0019752	carboxylic acid metabolic process	936	3	2.37	0.42693			GO:0005851	eukaryotic translation initiation factor...	4	0	0.01	1			GO:0003937	IMP cyclohydrolase activity	1	0	0	1
GO:1901658	glycosyl compound catabolic process	573	2	1.45	0.42991			GO:0005852	eukaryotic translation initiation factor...	20	0	0.06	1			GO:0003938	IMP dehydrogenase activity	3	0	0.01	1
GO:0009639	response to red or far red light	224	1	0.57	0.43657			GO:0005853	eukaryotic translation elongation factor...	6	0	0.02	1			GO:0003942	N-acetyl-gamma-glutamyl-phosphate reduct...	4	0	0.01	1
GO:0009636	response to toxic substance	227	1	0.58	0.44093			GO:0005856	cytoskeleton	322	0	1.02	1			GO:0003950	NAD+ ADP-ribosyltransferase activity	16	0	0.05	1
GO:0050896	response to stimulus	4449	16	11.27	0.44133			GO:0005865	striated muscle thin filament	1	0	0	1			GO:0003951	NAD+ kinase activity	4	0	0.01	1
GO:1901700	response to oxygen-containing compound	1334	4	3.38	0.44225			GO:0005871	kinesin complex	8	0	0.03	1			GO:0003952	NAD+ synthase (glutamine-hydrolyzing) ac...	1	0	0	1
GO:0044249	cellular biosynthetic process	4323	13	10.95	0.44228			GO:0005872	minus-end kinesin complex	3	0	0.01	1			GO:0003954	NADH dehydrogenase activity	28	0	0.08	1
GO:1901136	carbohydrate derivative catabolic proces...	592	2	1.5	0.44665			GO:0005874	microtubule	142	0	0.45	1			GO:0003955	NAD(P)H dehydrogenase (quinone) activity	1	0	0	1
GO:0050832	defense response to fungus	231	1	0.59	0.44668			GO:0005875	microtubule associated complex	77	0	0.24	1			GO:0003958	NADPH-hemoprotein reductase activity	5	0	0.01	1
GO:1901565	organonitrogen compound catabolic proces...	972	3	2.46	0.45184			GO:0005876	spindle microtubule	14	0	0.04	1			GO:0003959	NADPH dehydrogenase activity	7	0	0.02	1
GO:0006195	purine nucleotide catabolic process	605	2	1.53	0.45797			GO:0005880	nuclear microtubule	2	0	0.01	1			GO:0003962	cystathionine gamma-synthase activity	2	0	0.01	1
GO:0043436	oxoacid metabolic process	992	3	2.51	0.46552			GO:0005881	cytoplasmic microtubule	16	0	0.05	1			GO:0003972	RNA ligase (ATP) activity	2	0	0.01	1
GO:0072523	purine-containing compound catabolic pro...	614	2	1.56	0.46572			GO:0005884	actin filament	4	0	0.01	1			GO:0003973	(S)-2-hydroxy-acid oxidase activity	4	0	0.01	1
GO:0006082	organic acid metabolic process	998	3	2.53	0.4696			GO:0005885	Arp2/3 protein complex	5	0	0.02	1			GO:0003975	UDP-N-acetylglucosamine-dolichyl-phospha...	1	0	0	1
GO:0050790	regulation of catalytic activity	411	4	1.04	0.47413			GO:0005887	integral component of plasma membrane	44	0	0.14	1			GO:0003977	UDP-N-acetylglucosamine diphosphorylase ...	2	0	0.01	1
GO:0012501	programmed cell death	251	1	0.64	0.47461			GO:0005901	caveola	2	0	0.01	1			GO:0003980	UDP-glucose:glycoprotein glucosyltransfe...	1	0	0	1
GO:0009058	biosynthetic process	4516	15	11.44	0.48854			GO:0005902	microvillus	1	0	0	1			GO:0003984	acetolactate synthase activity	2	0	0.01	1
GO:0051172	negative regulation of nitrogen compound...	265	1	0.67	0.49334			GO:0005903	brush border	2	0	0.01	1			GO:0003985	acetyl-CoA C-acetyltransferase activity	1	0	0	1
GO:0010646	regulation of cell communication	268	1	0.68	0.49727			GO:0005905	clathrin-coated pit	27	0	0.09	1			GO:0003986	acetyl-CoA hydrolase activity	1	0	0	1
GO:0006974	cellular response to DNA damage stimulus	270	1	0.68	0.49988			GO:0005912	adherens junction	3	0	0.01	1			GO:0003987	acetate-CoA ligase activity	2	0	0.01	1
GO:0006412	translation	661	2	1.67	0.50523			GO:0005921	gap junction	1	0	0	1			GO:0003988	acetyl-CoA C-acyltransferase activity	4	0	0.01	1
GO:0005976	polysaccharide metabolic process	277	1	0.7	0.50889			GO:0005924	cell-substrate adherens junction	1	0	0	1			GO:0003989	acetyl-CoA carboxylase activity	7	0	0.02	1
GO:0065008	regulation of biological quality	881	5	2.23	0.51171			GO:0005925	focal adhesion	1	0	0	1			GO:0003991	acetylglutamate kinase activity	3	0	0.01	1
GO:0034660	ncRNA metabolic process	282	1	0.71	0.51523			GO:0005929	cilium	10	0	0.03	1			GO:0003993	acid phosphatase activity	34	0	0.1	1
GO:0043043	peptide biosynthetic process	677	2	1.72	0.51828			GO:0005930	axoneme	2	0	0.01	1			GO:0003994	aconitate hydratase activity	3	0	0.01	1
GO:0031324	negative regulation of cellular metaboli...	285	1	0.72	0.51899			GO:0005933	cellular bud	4	0	0.01	1			GO:0003995	acyl-CoA dehydrogenase activity	9	0	0.03	1
GO:0008219	cell death	289	1	0.73	0.52397			GO:0005934	cellular bud tip	3	0	0.01	1			GO:0003997	acyl-CoA oxidase activity	6	0	0.02	1
GO:0010629	negative regulation of gene expression	289	1	0.73	0.52397			GO:0005935	cellular bud neck	4	0	0.01	1			GO:0003998	acylphosphatase activity	4	0	0.01	1
GO:0009733	response to auxin	291	1	0.74	0.52644			GO:0005937	mating projection	4	0	0.01	1			GO:0003999	adenine phosphoribosyltransferase activi...	3	0	0.01	1
GO:0065009	regulation of molecular function	460	4	1.17	0.53179			GO:0005938	cell cortex	51	0	0.16	1			GO:0004000	adenosine deaminase activity	3	0	0.01	1
GO:0032268	regulation of cellular protein metabolic...	299	1	0.76	0.53619			GO:0005942	phosphatidylinositol 3-kinase complex	1	0	0	1			GO:0004001	adenosine kinase activity	1	0	0	1
GO:0006518	peptide metabolic process	702	2	1.78	0.53824			GO:0005950	anthranilate synthase complex	3	0	0.01	1			GO:0004003	ATP-dependent DNA helicase activity	21	0	0.06	1
GO:0016311	dephosphorylation	302	1	0.77	0.5398			GO:0005952	cAMP-dependent protein kinase complex	1	0	0	1			GO:0004004	ATP-dependent RNA helicase activity	12	0	0.03	1
GO:2000026	regulation of multicellular organismal d...	367	3	0.93	0.54516			GO:0005953	CAAX-protein geranylgeranyltransferase c...	2	0	0.01	1			GO:0004008	copper-exporting ATPase activity	4	0	0.01	1
GO:0009628	response to abiotic stimulus	1763	10	4.47	0.55127			GO:0005955	calcineurin complex	2	0	0.01	1			GO:0004012	phospholipid-translocating ATPase activi...	10	0	0.03	1
GO:0009620	response to fungus	312	1	0.79	0.55163			GO:0005956	protein kinase CK2 complex	7	0	0.02	1			GO:0004013	adenosylhomocysteinase activity	3	0	0.01	1
GO:0033554	cellular response to stress	722	2	1.83	0.55381			GO:0005958	DNA-dependent protein kinase-DNA ligase ...	2	0	0.01	1			GO:0004014	adenosylmethionine decarboxylase activit...	3	0	0.01	1
GO:0051246	regulation of protein metabolic process	316	1	0.8	0.55628			GO:0005960	glycine cleavage complex	7	0	0.02	1			GO:0004017	adenylate kinase activity	6	0	0.02	1
GO:0008152	metabolic process	9894	28	25.07	0.55651			GO:0005965	protein farnesyltransferase complex	2	0	0.01	1			GO:0004019	adenylosuccinate synthase activity	2	0	0.01	1
GO:0043604	amide biosynthetic process	732	2	1.85	0.56147			GO:0005967	mitochondrial pyruvate dehydrogenase com...	2	0	0.01	1			GO:0004020	adenylylsulfate kinase activity	4	0	0.01	1
GO:0022402	cell cycle process	326	1	0.83	0.5677			GO:0005968	Rab-protein geranylgeranyltransferase co...	2	0	0.01	1			GO:0004022	alcohol dehydrogenase (NAD) activity	18	0	0.05	1
GO:1901605	alpha-amino acid metabolic process	336	1	0.85	0.57884			GO:0005971	ribonucleoside-diphosphate reductase com...	3	0	0.01	1			GO:0004024	alcohol dehydrogenase activity, zinc-dep...	3	0	0.01	1
GO:1901575	organic substance catabolic process	1379	6	3.49	0.58119			GO:0008021	synaptic vesicle	1	0	0	1			GO:0004029	aldehyde dehydrogenase (NAD) activity	13	0	0.04	1
GO:0044703	multi-organism reproductive process	341	1	0.86	0.5843			GO:0008023	transcription elongation factor complex	5	0	0.02	1			GO:0004030	aldehyde dehydrogenase [NAD(P)+] activit...	6	0	0.02	1
GO:0051239	regulation of multicellular organismal p...	404	3	1.02	0.58453			GO:0008024	cyclin/CDK positive transcription elonga...	1	0	0	1			GO:0004031	aldehyde oxidase activity	3	0	0.01	1
GO:0044271	cellular nitrogen compound biosynthetic ...	3441	10	8.72	0.58498			GO:0008076	voltage-gated potassium channel complex	4	0	0.01	1			GO:0004033	aldo-keto reductase (NADP) activity	10	0	0.03	1
GO:0046677	response to antibiotic	353	1	0.89	0.59714			GO:0008180	COP9 signalosome	10	0	0.03	1			GO:0004038	allantoinase activity	1	0	0	1
GO:0006260	DNA replication	353	1	0.89	0.59714			GO:0008250	oligosaccharyltransferase complex	5	0	0.02	1			GO:0004040	amidase activity	1	0	0	1
GO:0043933	protein-containing complex subunit organ...	402	4	1.02	0.59965			GO:0008274	gamma-tubulin ring complex	1	0	0	1			GO:0004044	amidophosphoribosyltransferase activity	2	0	0.01	1
GO:0048522	positive regulation of cellular process	357	1	0.9	0.60133			GO:0008278	cohesin complex	2	0	0.01	1			GO:0004045	aminoacyl-tRNA hydrolase activity	11	0	0.03	1
GO:0010605	negative regulation of macromolecule met...	363	1	0.92	0.60754			GO:0008287	protein serine/threonine phosphatase com...	28	0	0.09	1			GO:0004046	aminoacylase activity	4	0	0.01	1
GO:0006796	phosphate-containing compound metabolic ...	2570	10	6.51	0.61646			GO:0008290	F-actin capping protein complex	3	0	0.01	1			GO:0004047	aminomethyltransferase activity	7	0	0.02	1
GO:0006793	phosphorus metabolic process	2573	10	6.52	0.61766			GO:0008352	katanin complex	6	0	0.02	1			GO:0004048	anthranilate phosphoribosyltransferase a...	1	0	0	1
GO:0032259	methylation	380	1	0.96	0.62463			GO:0008540	proteasome regulatory particle, base sub...	11	0	0.03	1			GO:0004049	anthranilate synthase activity	4	0	0.01	1
GO:0009725	response to hormone	1250	3	3.17	0.6273			GO:0008622	epsilon DNA polymerase complex	2	0	0.01	1			GO:0004053	arginase activity	1	0	0	1
GO:0009892	negative regulation of metabolic process	393	1	1	0.63721			GO:0009279	cell outer membrane	1	0	0	1			GO:0004055	argininosuccinate synthase activity	1	0	0	1
GO:0008610	lipid biosynthetic process	394	1	1	0.63816			GO:0009288	bacterial-type flagellum	2	0	0.01	1			GO:0004056	argininosuccinate lyase activity	1	0	0	1
GO:0034654	nucleobase-containing compound biosynthe...	2747	8	6.96	0.65027			GO:0009317	acetyl-CoA carboxylase complex	4	0	0.01	1			GO:0004057	arginyltransferase activity	2	0	0.01	1
GO:0070887	cellular response to chemical stimulus	860	2	2.18	0.6516			GO:0009330	DNA topoisomerase complex (ATP-hydrolyzi...	13	0	0.04	1			GO:0004058	aromatic-L-amino-acid decarboxylase acti...	1	0	0	1
GO:0006812	cation transport	477	3	1.21	0.65934			GO:0009341	beta-galactosidase complex	1	0	0	1			GO:0004064	arylesterase activity	2	0	0.01	1
GO:0050793	regulation of developmental process	492	3	1.25	0.66543			GO:0009344	nitrite reductase complex [NAD(P)H]	2	0	0.01	1			GO:0004066	asparagine synthase (glutamine-hydrolyzi...	3	0	0.01	1
GO:0022607	cellular component assembly	482	4	1.22	0.66884			GO:0009346	citrate lyase complex	4	0	0.01	1			GO:0004067	asparaginase activity	1	0	0	1
GO:0006979	response to oxidative stress	428	1	1.08	0.6691			GO:0009349	riboflavin synthase complex	1	0	0	1			GO:0004070	aspartate carbamoyltransferase activity	1	0	0	1
GO:0009790	embryo development	433	1	1.1	0.67342			GO:0009360	DNA polymerase III complex	7	0	0.02	1			GO:0004071	aspartate-ammonia ligase activity	3	0	0.01	1
GO:0009719	response to endogenous stimulus	1349	3	3.42	0.68048			GO:0009368	endopeptidase Clp complex	8	0	0.03	1			GO:0004072	aspartate kinase activity	4	0	0.01	1
GO:0007049	cell cycle	442	1	1.12	0.68107			GO:0009501	amyloplast	19	0	0.06	1			GO:0004073	aspartate-semialdehyde dehydrogenase act...	1	0	0	1
GO:0048523	negative regulation of cellular process	453	1	1.15	0.69019			GO:0009503	thylakoid light-harvesting complex	6	0	0.02	1			GO:0004075	biotin carboxylase activity	5	0	0.01	1
GO:0034220	ion transmembrane transport	516	3	1.31	0.69064			GO:0009504	cell plate	44	0	0.14	1			GO:0004076	biotin synthase activity	1	0	0	1
GO:0048518	positive regulation of biological proces...	525	3	1.33	0.69166			GO:0009505	plant-type cell wall	255	0	0.81	1			GO:0004077	biotin-[acetyl-CoA-carboxylase] ligase a...	2	0	0.01	1
GO:0019222	regulation of metabolic process	2430	7	6.16	0.69274			GO:0009509	chromoplast	8	0	0.03	1			GO:0004078	biotin-[methylcrotonoyl-CoA-carboxylase]...	1	0	0	1
GO:0009888	tissue development	474	1	1.2	0.7069			GO:0009513	etioplast	6	0	0.02	1			GO:0004080	biotin-[propionyl-CoA-carboxylase (ATP-h...	1	0	0	1
GO:1901701	cellular response to oxygen-containing c...	489	1	1.24	0.7183			GO:0009514	glyoxysome	13	0	0.04	1			GO:0004081	bis(5'-nucleosyl)-tetraphosphatase (asym...	2	0	0.01	1
GO:0018130	heterocycle biosynthetic process	2938	8	7.44	0.72088			GO:0009516	leucoplast	2	0	0.01	1			GO:0004084	branched-chain-amino-acid transaminase a...	8	0	0.02	1
GO:0044281	small molecule metabolic process	2096	11	5.31	0.72346			GO:0009517	PSII associated light-harvesting complex...	3	0	0.01	1			GO:0004088	carbamoyl-phosphate synthase (glutamine-...	1	0	0	1
GO:0035556	intracellular signal transduction	496	1	1.26	0.72347			GO:0009524	phragmoplast	83	0	0.26	1			GO:0004089	carbonate dehydratase activity	19	0	0.05	1
GO:0006396	RNA processing	501	1	1.27	0.72711			GO:0009527	plastid outer membrane	44	0	0.14	1			GO:0004096	catalase activity	4	0	0.01	1
GO:0019438	aromatic compound biosynthetic process	2962	8	7.51	0.7291			GO:0009528	plastid inner membrane	69	0	0.22	1			GO:0004103	choline kinase activity	2	0	0.01	1
GO:0006520	cellular amino acid metabolic process	515	1	1.3	0.73705			GO:0009529	plastid intermembrane space	3	0	0.01	1			GO:0004105	choline-phosphate cytidylyltransferase a...	2	0	0.01	1
GO:0009737	response to abscisic acid	522	1	1.32	0.74189			GO:0009531	secondary cell wall	5	0	0.02	1			GO:0004106	chorismate mutase activity	3	0	0.01	1
GO:1901576	organic substance biosynthetic process	4384	13	11.11	0.75534			GO:0009533	chloroplast stromal thylakoid	3	0	0.01	1			GO:0004107	chorismate synthase activity	1	0	0	1
GO:1901362	organic cyclic compound biosynthetic pro...	3059	8	7.75	0.76078			GO:0009537	proplastid	2	0	0.01	1			GO:0004108	citrate (Si)-synthase activity	3	0	0.01	1
GO:0044255	cellular lipid metabolic process	554	1	1.4	0.76294			GO:0009538	photosystem I reaction center	6	0	0.02	1			GO:0004109	coproporphyrinogen oxidase activity	2	0	0.01	1
GO:0009755	hormone-mediated signaling pathway	580	1	1.47	0.7788			GO:0009539	photosystem II reaction center	1	0	0	1			GO:0004112	cyclic-nucleotide phosphodiesterase acti...	5	0	0.01	1
GO:0042493	response to drug	606	1	1.54	0.79364			GO:0009547	plastid ribosome	8	0	0.03	1			GO:0004121	cystathionine beta-lyase activity	2	0	0.01	1
GO:0097305	response to alcohol	608	1	1.54	0.79474			GO:0009568	amyloplast starch grain	1	0	0	1			GO:0004123	cystathionine gamma-lyase activity	3	0	0.01	1
GO:0005975	carbohydrate metabolic process	904	7	2.29	0.79638			GO:0009569	chloroplast starch grain	1	0	0	1			GO:0004124	cysteine synthase activity	9	0	0.03	1
GO:0006811	ion transport	694	3	1.76	0.80159			GO:0009571	proplastid stroma	1	0	0	1			GO:0004126	cytidine deaminase activity	4	0	0.01	1
GO:0044085	cellular component biogenesis	712	4	1.8	0.80951			GO:0009573	chloroplast ribulose bisphosphate carbox...	1	0	0	1			GO:0004127	cytidylate kinase activity	1	0	0	1
GO:0032870	cellular response to hormone stimulus	642	1	1.63	0.81261			GO:0009574	preprophase band	19	0	0.06	1			GO:0004128	cytochrome-b5 reductase activity, acting...	2	0	0.01	1
GO:0071495	cellular response to endogenous stimulus	657	1	1.66	0.82001			GO:0009575	chromoplast stroma	2	0	0.01	1			GO:0004129	cytochrome-c oxidase activity	20	0	0.06	1
GO:0090304	nucleic acid metabolic process	3057	6	7.75	0.82494			GO:0009706	chloroplast inner membrane	67	0	0.21	1			GO:0004133	glycogen debranching enzyme activity	4	0	0.01	1
GO:0048519	negative regulation of biological proces...	672	1	1.7	0.82712			GO:0009707	chloroplast outer membrane	40	0	0.13	1			GO:0004140	dephospho-CoA kinase activity	3	0	0.01	1
GO:0009117	nucleotide metabolic process	938	6	2.38	0.82932			GO:0009782	photosystem I antenna complex	1	0	0	1			GO:0004141	dethiobiotin synthase activity	1	0	0	1
GO:0006753	nucleoside phosphate metabolic process	941	6	2.38	0.83049			GO:0009783	photosystem II antenna complex	2	0	0.01	1			GO:0004142	diacylglycerol cholinephosphotransferase...	4	0	0.01	1
GO:0033993	response to lipid	684	1	1.73	0.83261			GO:0009840	chloroplastic endopeptidase Clp complex	8	0	0.03	1			GO:0004143	diacylglycerol kinase activity	11	0	0.03	1
GO:0006810	transport	1962	6	4.97	0.84069			GO:0009897	external side of plasma membrane	10	0	0.03	1			GO:0004146	dihydrofolate reductase activity	10	0	0.03	1
GO:0006508	proteolysis	705	1	1.79	0.84182			GO:0009898	cytoplasmic side of plasma membrane	13	0	0.04	1			GO:0004148	dihydrolipoyl dehydrogenase activity	3	0	0.01	1
GO:0055086	nucleobase-containing small molecule met...	977	6	2.48	0.84396			GO:0009921	auxin efflux carrier complex	4	0	0.01	1			GO:0004149	dihydrolipoyllysine-residue succinyltran...	2	0	0.01	1
GO:0051234	establishment of localization	1978	6	5.01	0.84504			GO:0009923	fatty acid elongase complex	1	0	0	1			GO:0004150	dihydroneopterin aldolase activity	4	0	0.01	1
GO:2000112	regulation of cellular macromolecule bio...	1797	3	4.55	0.85488			GO:0009925	basal plasma membrane	8	0	0.03	1			GO:0004151	dihydroorotase activity	1	0	0	1
GO:0010556	regulation of macromolecule biosynthetic...	1799	3	4.56	0.85543			GO:0009930	longitudinal side of cell surface	4	0	0.01	1			GO:0004152	dihydroorotate dehydrogenase activity	2	0	0.01	1
GO:0071310	cellular response to organic substance	748	1	1.9	0.85918			GO:0009986	cell surface	28	0	0.09	1			GO:0004156	dihydropteroate synthase activity	1	0	0	1
GO:0006629	lipid metabolic process	755	1	1.91	0.86182			GO:0010005	cortical microtubule, transverse to long...	8	0	0.03	1			GO:0004157	dihydropyrimidinase activity	1	0	0	1
GO:0051179	localization	2048	6	5.19	0.86294			GO:0010006	Toc complex	2	0	0.01	1			GO:0004158	dihydroorotate oxidase activity	2	0	0.01	1
GO:0006950	response to stress	2667	10	6.76	0.8714			GO:0010008	endosome membrane	103	0	0.33	1			GO:0004160	dihydroxy-acid dehydratase activity	1	0	0	1
GO:0009987	cellular process	9429	26	23.89	0.87433			GO:0010009	cytoplasmic side of endosome membrane	1	0	0	1			GO:0004161	dimethylallyltranstransferase activity	6	0	0.02	1
GO:0034641	cellular nitrogen compound metabolic pro...	4486	12	11.37	0.87747			GO:0010168	ER body	11	0	0.03	1			GO:0004163	diphosphomevalonate decarboxylase activi...	1	0	0	1
GO:0055085	transmembrane transport	920	4	2.33	0.87833			GO:0010240	plastid pyruvate dehydrogenase complex	2	0	0.01	1			GO:0004164	diphthine synthase activity	1	0	0	1
GO:0006259	DNA metabolic process	804	1	2.04	0.87904			GO:0010282	senescence-associated vacuole	2	0	0.01	1			GO:0004165	dodecenoyl-CoA delta-isomerase activity	6	0	0.02	1
GO:0034645	cellular macromolecule biosynthetic proc...	2843	5	7.2	0.87991			GO:0010330	cellulose synthase complex	1	0	0	1			GO:0004168	dolichol kinase activity	1	0	0	1
GO:0031326	regulation of cellular biosynthetic proc...	1901	3	4.82	0.88151			GO:0010368	chloroplast isoamylase complex	1	0	0	1			GO:0004170	dUTP diphosphatase activity	1	0	0	1
GO:0010468	regulation of gene expression	1904	3	4.82	0.88221			GO:0010369	chromocenter	8	0	0.03	1			GO:0004174	electron-transferring-flavoprotein dehyd...	1	0	0	1
GO:0010467	gene expression	2855	5	7.23	0.88239			GO:0010370	perinucleolar chromocenter	2	0	0.01	1			GO:0004176	ATP-dependent peptidase activity	15	0	0.04	1
GO:0080090	regulation of primary metabolic process	2086	5	5.29	0.88413			GO:0010445	nuclear dicing body	3	0	0.01	1			GO:0004177	aminopeptidase activity	25	0	0.07	1
GO:0009889	regulation of biosynthetic process	1914	3	4.85	0.88453			GO:0010494	cytoplasmic stress granule	9	0	0.03	1			GO:0004180	carboxypeptidase activity	45	0	0.13	1
GO:0009059	macromolecule biosynthetic process	2886	5	7.31	0.88862			GO:0012506	vesicle membrane	97	0	0.31	1			GO:0004181	metallocarboxypeptidase activity	10	0	0.03	1
GO:0046483	heterocycle metabolic process	4050	11	10.26	0.88998			GO:0012507	ER to Golgi transport vesicle membrane	10	0	0.03	1			GO:0004185	serine-type carboxypeptidase activity	26	0	0.07	1
GO:0006725	cellular aromatic compound metabolic pro...	4115	11	10.43	0.9004			GO:0012510	trans-Golgi network transport vesicle me...	10	0	0.03	1			GO:0004190	aspartic-type endopeptidase activity	78	0	0.22	1
GO:0051716	cellular response to stimulus	1990	3	5.04	0.90092			GO:0012511	monolayer-surrounded lipid storage body	2	0	0.01	1			GO:0004198	calcium-dependent cysteine-type endopept...	1	0	0	1
GO:1901360	organic cyclic compound metabolic proces...	4195	11	10.63	0.91215			GO:0014069	postsynaptic density	3	0	0.01	1			GO:0004222	metalloendopeptidase activity	48	0	0.14	1
GO:0051171	regulation of nitrogen compound metaboli...	2052	3	5.2	0.91278			GO:0014801	longitudinal sarcoplasmic reticulum	1	0	0	1			GO:0004252	serine-type endopeptidase activity	94	0	0.27	1
GO:0007154	cell communication	1549	2	3.92	0.91808			GO:0015030	Cajal body	8	0	0.03	1			GO:0004298	threonine-type endopeptidase activity	26	0	0.07	1
GO:0060255	regulation of macromolecule metabolic pr...	2084	3	5.28	0.9184			GO:0015629	actin cytoskeleton	54	0	0.17	1			GO:0004300	enoyl-CoA hydratase activity	2	0	0.01	1
GO:0044237	cellular metabolic process	7816	23	19.8	0.91956			GO:0015630	microtubule cytoskeleton	233	0	0.74	1			GO:0004306	ethanolamine-phosphate cytidylyltransfer...	1	0	0	1
GO:0031323	regulation of cellular metabolic process	2136	3	5.41	0.92688			GO:0015934	large ribosomal subunit	110	0	0.35	1			GO:0004307	ethanolaminephosphotransferase activity	2	0	0.01	1
GO:0006139	nucleobase-containing compound metabolic...	3800	10	9.63	0.92969			GO:0015935	small ribosomal subunit	67	0	0.21	1			GO:0004310	farnesyl-diphosphate farnesyltransferase...	2	0	0.01	1
GO:0001101	response to acid chemical	1002	1	2.54	0.92978			GO:0016010	dystrophin-associated glycoprotein compl...	1	0	0	1			GO:0004311	farnesyltranstransferase activity	9	0	0.03	1
GO:0006996	organelle organization	1038	2	2.63	0.92982			GO:0016028	rhabdomere	1	0	0	1			GO:0004312	fatty acid synthase activity	13	0	0.04	1
GO:0043412	macromolecule modification	2160	3	5.47	0.93052			GO:0016234	inclusion body	2	0	0.01	1			GO:0004314	[acyl-carrier-protein] S-malonyltransfer...	1	0	0	1
GO:0065007	biological regulation	3968	10	10.05	0.93188			GO:0016272	prefoldin complex	12	0	0.04	1			GO:0004321	fatty-acyl-CoA synthase activity	2	0	0.01	1
GO:0022414	reproductive process	1152	3	2.92	0.93763			GO:0016282	eukaryotic 43S preinitiation complex	15	0	0.05	1			GO:0004322	ferroxidase activity	5	0	0.01	1
GO:0006355	regulation of transcription, DNA-templat...	1673	2	4.24	0.93874			GO:0016323	basolateral plasma membrane	8	0	0.03	1			GO:0004324	ferredoxin-NADP+ reductase activity	6	0	0.02	1
GO:1903506	regulation of nucleic acid-templated tra...	1673	2	4.24	0.93874			GO:0016324	apical plasma membrane	24	0	0.08	1			GO:0004325	ferrochelatase activity	3	0	0.01	1
GO:2001141	regulation of RNA biosynthetic process	1675	2	4.24	0.93903			GO:0016328	lateral plasma membrane	10	0	0.03	1			GO:0004326	tetrahydrofolylpolyglutamate synthase ac...	8	0	0.02	1
GO:0000003	reproduction	1170	3	2.96	0.94051			GO:0016363	nuclear matrix	8	0	0.03	1			GO:0004328	formamidase activity	1	0	0	1
GO:0051252	regulation of RNA metabolic process	1693	2	4.29	0.94159			GO:0016442	RISC complex	3	0	0.01	1			GO:0004329	formate-tetrahydrofolate ligase activity	1	0	0	1
GO:0019538	protein metabolic process	3294	5	8.35	0.9485			GO:0016459	myosin complex	27	0	0.09	1			GO:0004332	fructose-bisphosphate aldolase activity	8	0	0.02	1
GO:0006351	transcription, DNA-templated	1782	2	4.52	0.95286			GO:0016461	unconventional myosin complex	1	0	0	1			GO:0004333	fumarate hydratase activity	1	0	0	1
GO:0097659	nucleic acid-templated transcription	1782	2	4.52	0.95286			GO:0016471	vacuolar proton-transporting V-type ATPa...	17	0	0.05	1			GO:0004334	fumarylacetoacetase activity	1	0	0	1
GO:0032774	RNA biosynthetic process	1799	2	4.56	0.95477			GO:0016514	SWI/SNF complex	6	0	0.02	1			GO:0004335	galactokinase activity	3	0	0.01	1
GO:0019219	regulation of nucleobase-containing comp...	1800	2	4.56	0.95488			GO:0016528	sarcoplasm	2	0	0.01	1			GO:0004337	geranyltranstransferase activity	4	0	0.01	1
GO:0044267	cellular protein metabolic process	2877	4	7.29	0.9554			GO:0016529	sarcoplasmic reticulum	1	0	0	1			GO:0004340	glucokinase activity	2	0	0.01	1
GO:0016070	RNA metabolic process	2377	3	6.02	0.9569			GO:0016580	Sin3 complex	2	0	0.01	1			GO:0004348	glucosylceramidase activity	3	0	0.01	1
GO:1901564	organonitrogen compound metabolic proces...	4614	11	11.69	0.95698			GO:0016581	NuRD complex	2	0	0.01	1			GO:0004351	glutamate decarboxylase activity	2	0	0.01	1
GO:0050789	regulation of biological process	3689	9	9.35	0.965			GO:0016591	RNA polymerase II, holoenzyme	35	0	0.11	1			GO:0004352	glutamate dehydrogenase (NAD+) activity	2	0	0.01	1
GO:0007165	signal transduction	1332	1	3.38	0.97227			GO:0016592	mediator complex	45	0	0.14	1			GO:0004353	glutamate dehydrogenase [NAD(P)+] activi...	2	0	0.01	1
GO:0006464	cellular protein modification process	2005	2	5.08	0.97291			GO:0016602	CCAAT-binding factor complex	13	0	0.04	1			GO:0004356	glutamate-ammonia ligase activity	8	0	0.02	1
GO:0036211	protein modification process	2005	2	5.08	0.97291			GO:0016604	nuclear body	63	0	0.2	1			GO:0004357	glutamate-cysteine ligase activity	1	0	0	1
GO:0023052	signaling	1357	1	3.44	0.97418			GO:0016605	PML body	2	0	0.01	1			GO:0004358	glutamate N-acetyltransferase activity	1	0	0	1
GO:0044260	cellular macromolecule metabolic process	5416	9	13.72	0.9742			GO:0016607	nuclear speck	41	0	0.13	1			GO:0004359	glutaminase activity	1	0	0	1
GO:0044238	primary metabolic process	7645	18	19.37	0.97683			GO:0017053	transcriptional repressor complex	4	0	0.01	1			GO:0004362	glutathione-disulfide reductase activity	2	0	0.01	1
GO:0071704	organic substance metabolic process	7973	19	20.2	0.9788			GO:0017054	negative cofactor 2 complex	1	0	0	1			GO:0004363	glutathione synthase activity	4	0	0.01	1
GO:0043170	macromolecule metabolic process	5994	10	15.19	0.982			GO:0017119	Golgi transport complex	10	0	0.03	1			GO:0004364	glutathione transferase activity	36	0	0.1	1
GO:0016043	cellular component organization	1656	4	4.2	0.98266			GO:0018995	host	1	0	0	1			GO:0004370	glycerol kinase activity	1	0	0	1
GO:0050794	regulation of cellular process	3307	6	8.38	0.98809			GO:0019005	SCF ubiquitin ligase complex	27	0	0.09	1			GO:0004371	glycerone kinase activity	2	0	0.01	1
GO:0071840	cellular component organization or bioge...	1873	4	4.75	0.99031			GO:0019008	molybdopterin synthase complex	1	0	0	1			GO:0004373	glycogen (starch) synthase activity	3	0	0.01	1
GO:0006807	nitrogen compound metabolic process	6891	14	17.46	0.99157			GO:0019012	virion	11	0	0.03	1			GO:0004375	glycine dehydrogenase (decarboxylating) ...	2	0	0.01	1
GO:0007275	multicellular organism development	1925	3	4.88	0.9924			GO:0019013	viral nucleocapsid	1	0	0	1			GO:0004376	glycolipid mannosyltransferase activity	3	0	0.01	1
GO:0048856	anatomical structure development	2101	3	5.32	0.9954			GO:0019028	viral capsid	1	0	0	1			GO:0004379	glycylpeptide N-tetradecanoyltransferase...	1	0	0	1
GO:0032501	multicellular organismal process	2122	3	5.38	0.99567			GO:0019031	viral envelope	10	0	0.03	1			GO:0004382	guanosine-diphosphatase activity	1	0	0	1
GO:0032502	developmental process	2163	3	5.48	0.99615			GO:0019773	proteasome core complex, alpha-subunit c...	12	0	0.04	1			GO:0004383	guanylate cyclase activity	10	0	0.03	1
GO:0022613	ribonucleoprotein complex biogenesis	208	1	0.53	1			GO:0019867	outer membrane	92	0	0.29	1			GO:0004385	guanylate kinase activity	5	0	0.01	1
GO:0022618	ribonucleoprotein complex assembly	54	1	0.14	1			GO:0019897	extrinsic component of plasma membrane	10	0	0.03	1			GO:0004386	helicase activity	204	0	0.59	1
GO:0009908	flower development	339	2	0.86	1			GO:0019898	extrinsic component of membrane	51	0	0.16	1			GO:0004392	heme oxygenase (decyclizing) activity	5	0	0.01	1
GO:0009909	regulation of flower development	124	2	0.31	1			GO:0019908	nuclear cyclin-dependent protein kinase ...	1	0	0	1			GO:0004395	hexaprenyldihydroxybenzoate methyltransf...	1	0	0	1
GO:0009266	response to temperature stimulus	503	7	1.27	1			GO:0020003	symbiont-containing vacuole	1	0	0	1			GO:0004396	hexokinase activity	8	0	0.02	1
GO:0019362	pyridine nucleotide metabolic process	109	3	0.28	1			GO:0020005	symbiont-containing vacuole membrane	1	0	0	1			GO:0004399	histidinol dehydrogenase activity	4	0	0.01	1
GO:0072524	pyridine-containing compound metabolic p...	121	3	0.31	1			GO:0020011	apicoplast	5	0	0.02	1			GO:0004400	histidinol-phosphate transaminase activi...	1	0	0	1
GO:0070925	organelle assembly	43	1	0.11	1			GO:0022624	proteasome accessory complex	13	0	0.04	1			GO:0004401	histidinol-phosphatase activity	1	0	0	1
GO:0048580	regulation of post-embryonic development	246	2	0.62	1			GO:0022625	cytosolic large ribosomal subunit	89	0	0.28	1			GO:0004402	histone acetyltransferase activity	23	0	0.07	1
GO:0048582	positive regulation of post-embryonic de...	73	2	0.18	1			GO:0022627	cytosolic small ribosomal subunit	54	0	0.17	1			GO:0004407	histone deacetylase activity	9	0	0.03	1
GO:0016052	carbohydrate catabolic process	197	3	0.5	1			GO:0030016	myofibril	6	0	0.02	1			GO:0004408	holocytochrome-c synthase activity	1	0	0	1
GO:2000241	regulation of reproductive process	209	2	0.53	1			GO:0030017	sarcomere	5	0	0.02	1			GO:0004410	homocitrate synthase activity	1	0	0	1
GO:2000243	positive regulation of reproductive proc...	60	2	0.15	1			GO:0030055	cell-substrate junction	1	0	0	1			GO:0004412	homoserine dehydrogenase activity	2	0	0.01	1
GO:0019320	hexose catabolic process	95	3	0.24	1			GO:0030056	hemidesmosome	1	0	0	1			GO:0004413	homoserine kinase activity	3	0	0.01	1
GO:0042254	ribosome biogenesis	165	1	0.42	1			GO:0030075	bacterial thylakoid	1	0	0	1			GO:0004416	hydroxyacylglutathione hydrolase activit...	6	0	0.02	1
GO:0042255	ribosome assembly	7	1	0.02	1			GO:0030076	light-harvesting complex	7	0	0.02	1			GO:0004417	hydroxyethylthiazole kinase activity	1	0	0	1
GO:0019318	hexose metabolic process	137	3	0.35	1			GO:0030096	plasma membrane-derived thylakoid photos...	1	0	0	1			GO:0004418	hydroxymethylbilane synthase activity	2	0	0.01	1
GO:0071826	ribonucleoprotein complex subunit organi...	55	1	0.14	1			GO:0030117	membrane coat	82	0	0.26	1			GO:0004419	hydroxymethylglutaryl-CoA lyase activity	1	0	0	1
GO:0048731	system development	1411	2	3.58	1			GO:0030118	clathrin coat	39	0	0.12	1			GO:0004420	hydroxymethylglutaryl-CoA reductase (NAD...	4	0	0.01	1
GO:0043094	cellular metabolic compound salvage	72	2	0.18	1			GO:0030119	AP-type membrane coat adaptor complex	26	0	0.08	1			GO:0004421	hydroxymethylglutaryl-CoA synthase activ...	3	0	0.01	1
GO:0019725	cellular homeostasis	256	3	0.65	1			GO:0030120	vesicle coat	41	0	0.13	1			GO:0004424	imidazoleglycerol-phosphate dehydratase ...	2	0	0.01	1
GO:0046365	monosaccharide catabolic process	95	3	0.24	1			GO:0030121	AP-1 adaptor complex	1	0	0	1			GO:0004427	inorganic diphosphatase activity	37	0	0.11	1
GO:0006733	oxidoreduction coenzyme metabolic proces...	116	3	0.29	1			GO:0030122	AP-2 adaptor complex	2	0	0.01	1			GO:0004435	phosphatidylinositol phospholipase C act...	10	0	0.03	1
GO:0051094	positive regulation of developmental pro...	99	2	0.25	1			GO:0030123	AP-3 adaptor complex	3	0	0.01	1			GO:0004447	iodide peroxidase activity	1	0	0	1
GO:0009791	post-embryonic development	1067	2	2.7	1			GO:0030125	clathrin vesicle coat	10	0	0.03	1			GO:0004448	isocitrate dehydrogenase activity	6	0	0.02	1
GO:0003006	developmental process involved in reprod...	981	2	2.49	1			GO:0030126	COPI vesicle coat	22	0	0.07	1			GO:0004449	isocitrate dehydrogenase (NAD+) activity	4	0	0.01	1
GO:0010257	NADH dehydrogenase complex assembly	4	1	0.01	1			GO:0030127	COPII vesicle coat	9	0	0.03	1			GO:0004450	isocitrate dehydrogenase (NADP+) activit...	2	0	0.01	1
GO:0044093	positive regulation of molecular functio...	141	3	0.36	1			GO:0030128	clathrin coat of endocytic vesicle	2	0	0.01	1			GO:0004452	isopentenyl-diphosphate delta-isomerase ...	1	0	0	1
GO:0008643	carbohydrate transport	112	1	0.28	1			GO:0030130	clathrin coat of trans-Golgi network ves...	8	0	0.03	1			GO:0004455	ketol-acid reductoisomerase activity	1	0	0	1
GO:0098660	inorganic ion transmembrane transport	222	2	0.56	1			GO:0030131	clathrin adaptor complex	23	0	0.07	1			GO:0004457	lactate dehydrogenase activity	4	0	0.01	1
GO:0008645	hexose transmembrane transport	11	1	0.03	1			GO:0030132	clathrin coat of coated pit	10	0	0.03	1			GO:0004458	D-lactate dehydrogenase (cytochrome) act...	2	0	0.01	1
GO:0098662	inorganic cation transmembrane transport	210	2	0.53	1			GO:0030133	transport vesicle	38	0	0.12	1			GO:0004459	L-lactate dehydrogenase activity	1	0	0	1
GO:0015985	energy coupled proton transport, down el...	32	2	0.08	1			GO:0030134	COPII-coated ER to Golgi transport vesic...	14	0	0.04	1			GO:0004467	long-chain fatty acid-CoA ligase activit...	11	0	0.03	1
GO:0098655	cation transmembrane transport	216	2	0.55	1			GO:0030135	coated vesicle	85	0	0.27	1			GO:0004468	lysine N-acetyltransferase activity, act...	1	0	0	1
GO:0015749	monosaccharide transmembrane transport	16	1	0.04	1			GO:0030136	clathrin-coated vesicle	47	0	0.15	1			GO:0004470	malic enzyme activity	4	0	0.01	1
GO:0015977	carbon fixation	21	3	0.05	1			GO:0030137	COPI-coated vesicle	22	0	0.07	1			GO:0004471	malate dehydrogenase (decarboxylating) (...	2	0	0.01	1
GO:1902600	proton transmembrane transport	73	2	0.18	1			GO:0030139	endocytic vesicle	26	0	0.08	1			GO:0004473	malate dehydrogenase (decarboxylating) (...	2	0	0.01	1
GO:0090567	reproductive shoot system development	356	2	0.9	1			GO:0030140	trans-Golgi network transport vesicle	13	0	0.04	1			GO:0004474	malate synthase activity	1	0	0	1
GO:0065003	protein-containing complex assembly	341	3	0.86	1			GO:0030141	secretory granule	6	0	0.02	1			GO:0004477	methenyltetrahydrofolate cyclohydrolase ...	1	0	0	1
GO:0019685	photosynthesis, dark reaction	17	3	0.04	1			GO:0030173	integral component of Golgi membrane	9	0	0.03	1			GO:0004478	methionine adenosyltransferase activity	4	0	0.01	1
GO:0048831	regulation of shoot system development	150	2	0.38	1			GO:0030175	filopodium	1	0	0	1			GO:0004479	methionyl-tRNA formyltransferase activit...	1	0	0	1
GO:0034219	carbohydrate transmembrane transport	57	1	0.14	1			GO:0030176	integral component of endoplasmic reticu...	22	0	0.07	1			GO:0004482	mRNA (guanine-N7-)-methyltransferase act...	1	0	0	1
GO:0034622	cellular protein-containing complex asse...	286	3	0.72	1			GO:0030286	dynein complex	3	0	0.01	1			GO:0004484	mRNA guanylyltransferase activity	2	0	0.01	1
GO:0008150	biological_process	11840	30	30	1			GO:0030288	outer membrane-bounded periplasmic space	15	0	0.05	1			GO:0004485	methylcrotonoyl-CoA carboxylase activity	3	0	0.01	1
GO:0010207	photosystem II assembly	13	1	0.03	1			GO:0030313	cell envelope	16	0	0.05	1			GO:0004488	methylenetetrahydrofolate dehydrogenase ...	3	0	0.01	1
GO:0051240	positive regulation of multicellular org...	93	2	0.24	1			GO:0030315	T-tubule	1	0	0	1			GO:0004489	methylenetetrahydrofolate reductase (NAD...	1	0	0	1
GO:0061458	reproductive system development	827	2	2.1	1			GO:0030424	axon	6	0	0.02	1			GO:0004491	methylmalonate-semialdehyde dehydrogenas...	1	0	0	1
GO:0018904	ether metabolic process	46	3	0.12	1			GO:0030425	dendrite	9	0	0.03	1			GO:0004496	mevalonate kinase activity	1	0	0	1
GO:0006006	glucose metabolic process	104	3	0.26	1			GO:0030426	growth cone	2	0	0.01	1			GO:0004497	monooxygenase activity	152	0	0.44	1
GO:0071702	organic substance transport	916	1	2.32	1			GO:0030427	site of polarized growth	29	0	0.09	1			GO:0004499	N,N-dimethylaniline monooxygenase activi...	11	0	0.03	1
GO:0048608	reproductive structure development	827	2	2.1	1			GO:0030430	host cell cytoplasm	1	0	0	1			GO:0004500	dopamine beta-monooxygenase activity	1	0	0	1
GO:0048367	shoot system development	634	2	1.61	1			GO:0030479	actin cortical patch	2	0	0.01	1			GO:0004506	squalene monooxygenase activity	4	0	0.01	1
GO:0000001	mitochondrion inheritance	1	0	0	1			GO:0030485	smooth muscle contractile fiber	1	0	0	1			GO:0004514	nicotinate-nucleotide diphosphorylase (c...	2	0	0.01	1
GO:0000002	mitochondrial genome maintenance	9	0	0.02	1			GO:0030496	midbody	1	0	0	1			GO:0004515	nicotinate-nucleotide adenylyltransferas...	1	0	0	1
GO:0000011	vacuole inheritance	3	0	0.01	1			GO:0030532	small nuclear ribonucleoprotein complex	19	0	0.06	1			GO:0004516	nicotinate phosphoribosyltransferase act...	1	0	0	1
GO:0000012	single strand break repair	1	0	0	1			GO:0030658	transport vesicle membrane	25	0	0.08	1			GO:0004517	nitric-oxide synthase activity	1	0	0	1
GO:0000018	regulation of DNA recombination	9	0	0.02	1			GO:0030659	cytoplasmic vesicle membrane	90	0	0.28	1			GO:0004520	endodeoxyribonuclease activity	12	0	0.03	1
GO:0000022	mitotic spindle elongation	1	0	0	1			GO:0030660	Golgi-associated vesicle membrane	42	0	0.13	1			GO:0004525	ribonuclease III activity	15	0	0.04	1
GO:0000023	maltose metabolic process	5	0	0.01	1			GO:0030662	coated vesicle membrane	58	0	0.18	1			GO:0004526	ribonuclease P activity	4	0	0.01	1
GO:0000024	maltose biosynthetic process	2	0	0.01	1			GO:0030663	COPI-coated vesicle membrane	22	0	0.07	1			GO:0004527	exonuclease activity	77	0	0.22	1
GO:0000025	maltose catabolic process	2	0	0.01	1			GO:0030665	clathrin-coated vesicle membrane	22	0	0.07	1			GO:0004529	exodeoxyribonuclease activity	1	0	0	1
GO:0000027	ribosomal large subunit assembly	1	0	0	1			GO:0030666	endocytic vesicle membrane	6	0	0.02	1			GO:0004530	deoxyribonuclease I activity	2	0	0.01	1
GO:0000028	ribosomal small subunit assembly	4	0	0.01	1			GO:0030667	secretory granule membrane	2	0	0.01	1			GO:0004532	exoribonuclease activity	23	0	0.07	1
GO:0000038	very long-chain fatty acid metabolic pro...	24	0	0.06	1			GO:0030669	clathrin-coated endocytic vesicle membra...	2	0	0.01	1			GO:0004535	poly(A)-specific ribonuclease activity	14	0	0.04	1
GO:0000041	transition metal ion transport	78	0	0.2	1			GO:0030670	phagocytic vesicle membrane	2	0	0.01	1			GO:0004536	deoxyribonuclease activity	14	0	0.04	1
GO:0000045	autophagosome assembly	9	0	0.02	1			GO:0030677	ribonuclease P complex	1	0	0	1			GO:0004549	tRNA-specific ribonuclease activity	5	0	0.01	1
GO:0000050	urea cycle	1	0	0	1			GO:0030681	multimeric ribonuclease P complex	1	0	0	1			GO:0004550	nucleoside diphosphate kinase activity	7	0	0.02	1
GO:0000054	ribosomal subunit export from nucleus	7	0	0.02	1			GO:0030684	preribosome	16	0	0.05	1			GO:0004551	nucleotide diphosphatase activity	15	0	0.04	1
GO:0000055	ribosomal large subunit export from nucl...	6	0	0.02	1			GO:0030686	90S preribosome	8	0	0.03	1			GO:0004552	octanol dehydrogenase activity	1	0	0	1
GO:0000060	protein import into nucleus, translocati...	2	0	0.01	1			GO:0030688	preribosome, small subunit precursor	3	0	0.01	1			GO:0004553	hydrolase activity, hydrolyzing O-glycos...	265	0	0.76	1
GO:0000070	mitotic sister chromatid segregation	20	0	0.05	1			GO:0030863	cortical cytoskeleton	18	0	0.06	1			GO:0004556	alpha-amylase activity	3	0	0.01	1
GO:0000075	cell cycle checkpoint	34	0	0.09	1			GO:0030864	cortical actin cytoskeleton	2	0	0.01	1			GO:0004557	alpha-galactosidase activity	7	0	0.02	1
GO:0000076	DNA replication checkpoint	4	0	0.01	1			GO:0030867	rough endoplasmic reticulum membrane	1	0	0	1			GO:0004559	alpha-mannosidase activity	13	0	0.04	1
GO:0000077	DNA damage checkpoint	17	0	0.04	1			GO:0030870	Mre11 complex	1	0	0	1			GO:0004560	alpha-L-fucosidase activity	4	0	0.01	1
GO:0000079	regulation of cyclin-dependent protein s...	50	0	0.13	1			GO:0030874	nucleolar chromatin	1	0	0	1			GO:0004563	beta-N-acetylhexosaminidase activity	5	0	0.01	1
GO:0000080	mitotic G1 phase	2	0	0.01	1			GO:0030880	RNA polymerase complex	44	0	0.14	1			GO:0004564	beta-fructofuranosidase activity	9	0	0.03	1
GO:0000082	G1/S transition of mitotic cell cycle	11	0	0.03	1			GO:0030891	VCB complex	1	0	0	1			GO:0004565	beta-galactosidase activity	14	0	0.04	1
GO:0000083	regulation of transcription involved in ...	2	0	0.01	1			GO:0030894	replisome	9	0	0.03	1			GO:0004566	beta-glucuronidase activity	4	0	0.01	1
GO:0000084	mitotic S phase	5	0	0.01	1			GO:0030896	checkpoint clamp complex	2	0	0.01	1			GO:0004567	beta-mannosidase activity	7	0	0.02	1
GO:0000085	mitotic G2 phase	5	0	0.01	1			GO:0030904	retromer complex	9	0	0.03	1			GO:0004568	chitinase activity	11	0	0.03	1
GO:0000086	G2/M transition of mitotic cell cycle	18	0	0.05	1			GO:0030914	STAGA complex	1	0	0	1			GO:0004573	mannosyl-oligosaccharide glucosidase act...	2	0	0.01	1
GO:0000087	mitotic M phase	3	0	0.01	1			GO:0030929	ADPG pyrophosphorylase complex	1	0	0	1			GO:0004575	sucrose alpha-glucosidase activity	9	0	0.03	1
GO:0000089	mitotic metaphase	1	0	0	1			GO:0030931	heterotetrameric ADPG pyrophosphorylase ...	1	0	0	1			GO:0004576	oligosaccharyl transferase activity	10	0	0.03	1
GO:0000090	mitotic anaphase	2	0	0.01	1			GO:0030956	glutamyl-tRNA(Gln) amidotransferase comp...	2	0	0.01	1			GO:0004577	N-acetylglucosaminyldiphosphodolichol N-...	1	0	0	1
GO:0000092	mitotic anaphase B	1	0	0	1			GO:0030981	cortical microtubule cytoskeleton	16	0	0.05	1			GO:0004579	dolichyl-diphosphooligosaccharide-protei...	9	0	0.03	1
GO:0000096	sulfur amino acid metabolic process	74	0	0.19	1			GO:0031004	potassium ion-transporting ATPase comple...	1	0	0	1			GO:0004581	dolichyl-phosphate beta-glucosyltransfer...	2	0	0.01	1
GO:0000097	sulfur amino acid biosynthetic process	48	0	0.12	1			GO:0031011	Ino80 complex	9	0	0.03	1			GO:0004585	ornithine carbamoyltransferase activity	1	0	0	1
GO:0000098	sulfur amino acid catabolic process	6	0	0.02	1			GO:0031012	extracellular matrix	48	0	0.15	1			GO:0004587	ornithine-oxo-acid transaminase activity	1	0	0	1
GO:0000103	sulfate assimilation	16	0	0.04	1			GO:0031045	dense core granule	1	0	0	1			GO:0004588	orotate phosphoribosyltransferase activi...	1	0	0	1
GO:0000105	histidine biosynthetic process	12	0	0.03	1			GO:0031080	nuclear pore outer ring	1	0	0	1			GO:0004591	oxoglutarate dehydrogenase (succinyl-tra...	2	0	0.01	1
GO:0000122	negative regulation of transcription by ...	13	0	0.03	1			GO:0031082	BLOC complex	1	0	0	1			GO:0004592	pantoate-beta-alanine ligase activity	1	0	0	1
GO:0000132	establishment of mitotic spindle orienta...	6	0	0.02	1			GO:0031143	pseudopodium	1	0	0	1			GO:0004594	pantothenate kinase activity	2	0	0.01	1
GO:0000154	rRNA modification	14	0	0.04	1			GO:0031164	contractile vacuolar membrane	1	0	0	1			GO:0004595	pantetheine-phosphate adenylyltransferas...	1	0	0	1
GO:0000162	tryptophan biosynthetic process	16	0	0.04	1			GO:0031201	SNARE complex	4	0	0.01	1			GO:0004601	peroxidase activity	109	0	0.31	1
GO:0000165	MAPK cascade	48	0	0.12	1			GO:0031209	SCAR complex	7	0	0.02	1			GO:0004602	glutathione peroxidase activity	10	0	0.03	1
GO:0000169	activation of MAPK activity involved in ...	1	0	0	1			GO:0031211	endoplasmic reticulum palmitoyltransfera...	1	0	0	1			GO:0004604	phosphoadenylyl-sulfate reductase (thior...	3	0	0.01	1
GO:0000183	chromatin silencing at rDNA	1	0	0	1			GO:0031225	anchored component of membrane	149	0	0.47	1			GO:0004605	phosphatidate cytidylyltransferase activ...	2	0	0.01	1
GO:0000184	nuclear-transcribed mRNA catabolic proce...	15	0	0.04	1			GO:0031226	intrinsic component of plasma membrane	117	0	0.37	1			GO:0004609	phosphatidylserine decarboxylase activit...	2	0	0.01	1
GO:0000186	activation of MAPKK activity	10	0	0.03	1			GO:0031227	intrinsic component of endoplasmic retic...	36	0	0.11	1			GO:0004610	phosphoacetylglucosamine mutase activity	4	0	0.01	1
GO:0000187	activation of MAPK activity	9	0	0.02	1			GO:0031228	intrinsic component of Golgi membrane	9	0	0.03	1			GO:0004611	phosphoenolpyruvate carboxykinase activi...	6	0	0.02	1
GO:0000188	inactivation of MAPK activity	9	0	0.02	1			GO:0031229	intrinsic component of nuclear inner mem...	1	0	0	1			GO:0004612	phosphoenolpyruvate carboxykinase (ATP) ...	2	0	0.01	1
GO:0000209	protein polyubiquitination	7	0	0.02	1			GO:0031231	intrinsic component of peroxisomal membr...	10	0	0.03	1			GO:0004614	phosphoglucomutase activity	3	0	0.01	1
GO:0000212	meiotic spindle organization	6	0	0.02	1			GO:0031234	extrinsic component of cytoplasmic side ...	10	0	0.03	1			GO:0004615	phosphomannomutase activity	2	0	0.01	1
GO:0000226	microtubule cytoskeleton organization	91	0	0.23	1			GO:0031248	protein acetyltransferase complex	15	0	0.05	1			GO:0004616	phosphogluconate dehydrogenase (decarbox...	10	0	0.03	1
GO:0000236	mitotic prometaphase	6	0	0.02	1			GO:0031252	cell leading edge	2	0	0.01	1			GO:0004617	phosphoglycerate dehydrogenase activity	4	0	0.01	1
GO:0000239	pachytene	3	0	0.01	1			GO:0031253	cell projection membrane	2	0	0.01	1			GO:0004619	phosphoglycerate mutase activity	5	0	0.01	1
GO:0000244	spliceosomal tri-snRNP complex assembly	3	0	0.01	1			GO:0031256	leading edge membrane	1	0	0	1			GO:0004620	phospholipase activity	51	0	0.15	1
GO:0000245	spliceosomal complex assembly	17	0	0.04	1			GO:0031261	DNA replication preinitiation complex	3	0	0.01	1			GO:0004622	lysophospholipase activity	2	0	0.01	1
GO:0000255	allantoin metabolic process	5	0	0.01	1			GO:0031298	replication fork protection complex	2	0	0.01	1			GO:0004623	phospholipase A2 activity	9	0	0.03	1
GO:0000256	allantoin catabolic process	4	0	0.01	1			GO:0031300	intrinsic component of organelle membran...	85	0	0.27	1			GO:0004629	phospholipase C activity	12	0	0.03	1
GO:0000266	mitochondrial fission	5	0	0.01	1			GO:0031301	integral component of organelle membrane	70	0	0.22	1			GO:0004630	phospholipase D activity	12	0	0.03	1
GO:0000270	peptidoglycan metabolic process	5	0	0.01	1			GO:0031302	intrinsic component of endosome membrane	1	0	0	1			GO:0004632	phosphopantothenate--cysteine ligase act...	1	0	0	1
GO:0000271	polysaccharide biosynthetic process	148	0	0.38	1			GO:0031303	integral component of endosome membrane	1	0	0	1			GO:0004633	phosphopantothenoylcysteine decarboxylas...	2	0	0.01	1
GO:0000272	polysaccharide catabolic process	90	0	0.23	1			GO:0031304	intrinsic component of mitochondrial inn...	2	0	0.01	1			GO:0004634	phosphopyruvate hydratase activity	3	0	0.01	1
GO:0000278	mitotic cell cycle	181	0	0.46	1			GO:0031305	integral component of mitochondrial inne...	1	0	0	1			GO:0004635	phosphoribosyl-AMP cyclohydrolase activi...	1	0	0	1
GO:0000279	M phase	13	0	0.03	1			GO:0031306	intrinsic component of mitochondrial out...	16	0	0.05	1			GO:0004636	phosphoribosyl-ATP diphosphatase activit...	1	0	0	1
GO:0000281	mitotic cytokinesis	56	0	0.14	1			GO:0031307	integral component of mitochondrial oute...	16	0	0.05	1			GO:0004637	phosphoribosylamine-glycine ligase activ...	2	0	0.01	1
GO:0000288	nuclear-transcribed mRNA catabolic proce...	10	0	0.03	1			GO:0031312	extrinsic component of organelle membran...	12	0	0.04	1			GO:0004638	phosphoribosylaminoimidazole carboxylase...	1	0	0	1
GO:0000289	nuclear-transcribed mRNA poly(A) tail sh...	8	0	0.02	1			GO:0031314	extrinsic component of mitochondrial inn...	3	0	0.01	1			GO:0004639	phosphoribosylaminoimidazolesuccinocarbo...	1	0	0	1
GO:0000290	deadenylation-dependent decapping of nuc...	2	0	0.01	1			GO:0031332	RNAi effector complex	3	0	0.01	1			GO:0004640	phosphoribosylanthranilate isomerase act...	1	0	0	1
GO:0000291	nuclear-transcribed mRNA catabolic proce...	3	0	0.01	1			GO:0031350	intrinsic component of plastid membrane	12	0	0.04	1			GO:0004641	phosphoribosylformylglycinamidine cyclo-...	2	0	0.01	1
GO:0000301	retrograde transport, vesicle recycling ...	1	0	0	1			GO:0031351	integral component of plastid membrane	12	0	0.04	1			GO:0004642	phosphoribosylformylglycinamidine syntha...	1	0	0	1
GO:0000303	response to superoxide	7	0	0.02	1			GO:0031352	intrinsic component of plastid inner mem...	1	0	0	1			GO:0004643	phosphoribosylaminoimidazolecarboxamide ...	1	0	0	1
GO:0000304	response to singlet oxygen	6	0	0.02	1			GO:0031353	integral component of plastid inner memb...	1	0	0	1			GO:0004644	phosphoribosylglycinamide formyltransfer...	1	0	0	1
GO:0000305	response to oxygen radical	7	0	0.02	1			GO:0031354	intrinsic component of plastid outer mem...	10	0	0.03	1			GO:0004645	phosphorylase activity	4	0	0.01	1
GO:0000338	protein deneddylation	8	0	0.02	1			GO:0031355	integral component of plastid outer memb...	10	0	0.03	1			GO:0004647	phosphoserine phosphatase activity	3	0	0.01	1
GO:0000348	mRNA branch site recognition	1	0	0	1			GO:0031356	intrinsic component of chloroplast inner...	1	0	0	1			GO:0004649	poly(ADP-ribose) glycohydrolase activity	1	0	0	1
GO:0000349	generation of catalytic spliceosome for ...	2	0	0.01	1			GO:0031357	integral component of chloroplast inner ...	1	0	0	1			GO:0004650	polygalacturonase activity	31	0	0.09	1
GO:0000350	generation of catalytic spliceosome for ...	2	0	0.01	1			GO:0031358	intrinsic component of chloroplast outer...	10	0	0.03	1			GO:0004652	polynucleotide adenylyltransferase activ...	5	0	0.01	1
GO:0000354	cis assembly of pre-catalytic spliceosom...	1	0	0	1			GO:0031359	integral component of chloroplast outer ...	10	0	0.03	1			GO:0004654	polyribonucleotide nucleotidyltransferas...	4	0	0.01	1
GO:0000372	Group I intron splicing	1	0	0	1			GO:0031360	intrinsic component of thylakoid membran...	4	0	0.01	1			GO:0004655	porphobilinogen synthase activity	2	0	0.01	1
GO:0000373	Group II intron splicing	13	0	0.03	1			GO:0031361	integral component of thylakoid membrane	4	0	0.01	1			GO:0004657	proline dehydrogenase activity	2	0	0.01	1
GO:0000374	Group III intron splicing	1	0	0	1			GO:0031371	ubiquitin conjugating enzyme complex	4	0	0.01	1			GO:0004659	prenyltransferase activity	25	0	0.07	1
GO:0000375	RNA splicing, via transesterification re...	83	0	0.21	1			GO:0031410	cytoplasmic vesicle	511	0	1.62	1			GO:0004660	protein farnesyltransferase activity	2	0	0.01	1
GO:0000376	RNA splicing, via transesterification re...	1	0	0	1			GO:0031429	box H/ACA snoRNP complex	2	0	0.01	1			GO:0004661	protein geranylgeranyltransferase activi...	5	0	0.01	1
GO:0000377	RNA splicing, via transesterification re...	83	0	0.21	1			GO:0031430	M band	1	0	0	1			GO:0004662	CAAX-protein geranylgeranyltransferase a...	2	0	0.01	1
GO:0000380	alternative mRNA splicing, via spliceoso...	8	0	0.02	1			GO:0031461	cullin-RING ubiquitin ligase complex	116	0	0.37	1			GO:0004663	Rab geranylgeranyltransferase activity	3	0	0.01	1
GO:0000381	regulation of alternative mRNA splicing,...	6	0	0.02	1			GO:0031465	Cul4B-RING E3 ubiquitin ligase complex	3	0	0.01	1			GO:0004664	prephenate dehydratase activity	12	0	0.03	1
GO:0000387	spliceosomal snRNP assembly	5	0	0.01	1			GO:0031475	myosin V complex	1	0	0	1			GO:0004665	prephenate dehydrogenase (NADP+) activit...	5	0	0.01	1
GO:0000388	spliceosome conformational change to rel...	2	0	0.01	1			GO:0031476	myosin VI complex	1	0	0	1			GO:0004668	protein-arginine deiminase activity	1	0	0	1
GO:0000390	spliceosomal complex disassembly	1	0	0	1			GO:0031501	mannosyltransferase complex	1	0	0	1			GO:0004672	protein kinase activity	996	0	2.87	1
GO:0000393	spliceosomal conformational changes to g...	6	0	0.02	1			GO:0031514	motile cilium	3	0	0.01	1			GO:0004673	protein histidine kinase activity	29	0	0.08	1
GO:0000394	RNA splicing, via endonucleolytic cleava...	7	0	0.02	1			GO:0031515	tRNA (m1A) methyltransferase complex	1	0	0	1			GO:0004674	protein serine/threonine kinase activity	810	0	2.33	1
GO:0000398	mRNA splicing, via spliceosome	70	0	0.18	1			GO:0031519	PcG protein complex	8	0	0.03	1			GO:0004675	transmembrane receptor protein serine/th...	15	0	0.04	1
GO:0000412	histone peptidyl-prolyl isomerization	2	0	0.01	1			GO:0031520	plasma membrane of cell tip	1	0	0	1			GO:0004683	calmodulin-dependent protein kinase acti...	13	0	0.04	1
GO:0000422	autophagy of mitochondrion	1	0	0	1			GO:0031523	Myb complex	1	0	0	1			GO:0004690	cyclic nucleotide-dependent protein kina...	1	0	0	1
GO:0000429	carbon catabolite regulation of transcri...	2	0	0.01	1			GO:0031526	brush border membrane	1	0	0	1			GO:0004693	cyclin-dependent protein serine/threonin...	16	0	0.05	1
GO:0000436	carbon catabolite activation of transcri...	2	0	0.01	1			GO:0031618	nuclear pericentric heterochromatin	1	0	0	1			GO:0004697	protein kinase C activity	3	0	0.01	1
GO:0000459	exonucleolytic trimming involved in rRNA...	2	0	0.01	1			GO:0031672	A band	1	0	0	1			GO:0004698	calcium-dependent protein kinase C activ...	2	0	0.01	1
GO:0000460	maturation of 5.8S rRNA	5	0	0.01	1			GO:0031674	I band	1	0	0	1			GO:0004707	MAP kinase activity	19	0	0.05	1
GO:0000462	maturation of SSU-rRNA from tricistronic...	8	0	0.02	1			GO:0031897	Tic complex	3	0	0.01	1			GO:0004708	MAP kinase kinase activity	8	0	0.02	1
GO:0000466	maturation of 5.8S rRNA from tricistroni...	5	0	0.01	1			GO:0031898	chromoplast envelope	1	0	0	1			GO:0004709	MAP kinase kinase kinase activity	10	0	0.03	1
GO:0000469	cleavage involved in rRNA processing	11	0	0.03	1			GO:0031901	early endosome membrane	14	0	0.04	1			GO:0004712	protein serine/threonine/tyrosine kinase...	49	0	0.14	1
GO:0000470	maturation of LSU-rRNA	1	0	0	1			GO:0031902	late endosome membrane	34	0	0.11	1			GO:0004713	protein tyrosine kinase activity	67	0	0.19	1
GO:0000478	endonucleolytic cleavage involved in rRN...	7	0	0.02	1			GO:0031903	microbody membrane	45	0	0.14	1			GO:0004714	transmembrane receptor protein tyrosine ...	10	0	0.03	1
GO:0000479	endonucleolytic cleavage of tricistronic...	3	0	0.01	1			GO:0031907	microbody lumen	4	0	0.01	1			GO:0004715	non-membrane spanning protein tyrosine k...	8	0	0.02	1
GO:0000488	maturation of LSU-rRNA from tetracistron...	1	0	0	1			GO:0031931	TORC1 complex	3	0	0.01	1			GO:0004721	phosphoprotein phosphatase activity	167	0	0.48	1
GO:0000489	maturation of SSU-rRNA from tetracistron...	1	0	0	1			GO:0031932	TORC2 complex	1	0	0	1			GO:0004722	protein serine/threonine phosphatase act...	66	0	0.19	1
GO:0000491	small nucleolar ribonucleoprotein comple...	1	0	0	1			GO:0031941	filamentous actin	1	0	0	1			GO:0004723	calcium-dependent protein serine/threoni...	2	0	0.01	1
GO:0000578	embryonic axis specification	16	0	0.04	1			GO:0031965	nuclear membrane	36	0	0.11	1			GO:0004725	protein tyrosine phosphatase activity	37	0	0.11	1
GO:0000710	meiotic mismatch repair	4	0	0.01	1			GO:0031968	organelle outer membrane	90	0	0.28	1			GO:0004729	oxygen-dependent protoporphyrinogen oxid...	1	0	0	1
GO:0000712	resolution of meiotic recombination inte...	11	0	0.03	1			GO:0031970	organelle envelope lumen	17	0	0.05	1			GO:0004733	pyridoxamine-phosphate oxidase activity	4	0	0.01	1
GO:0000718	nucleotide-excision repair, DNA damage r...	2	0	0.01	1			GO:0031972	chloroplast intermembrane space	3	0	0.01	1			GO:0004737	pyruvate decarboxylase activity	1	0	0	1
GO:0000719	photoreactive repair	3	0	0.01	1			GO:0031982	vesicle	525	0	1.66	1			GO:0004738	pyruvate dehydrogenase activity	6	0	0.02	1
GO:0000723	telomere maintenance	13	0	0.03	1			GO:0031985	Golgi cisterna	31	0	0.1	1			GO:0004739	pyruvate dehydrogenase (acetyl-transferr...	6	0	0.02	1
GO:0000724	double-strand break repair via homologou...	15	0	0.04	1			GO:0032009	early phagosome	1	0	0	1			GO:0004740	pyruvate dehydrogenase (acetyl-transferr...	1	0	0	1
GO:0000725	recombinational repair	15	0	0.04	1			GO:0032010	phagolysosome	1	0	0	1			GO:0004742	dihydrolipoyllysine-residue acetyltransf...	6	0	0.02	1
GO:0000726	non-recombinational repair	7	0	0.02	1			GO:0032039	integrator complex	1	0	0	1			GO:0004743	pyruvate kinase activity	13	0	0.04	1
GO:0000731	DNA synthesis involved in DNA repair	4	0	0.01	1			GO:0032040	small-subunit processome	9	0	0.03	1			GO:0004745	retinol dehydrogenase activity	2	0	0.01	1
GO:0000733	DNA strand renaturation	1	0	0	1			GO:0032047	mitosome	1	0	0	1			GO:0004746	riboflavin synthase activity	1	0	0	1
GO:0000737	DNA catabolic process, endonucleolytic	2	0	0.01	1			GO:0032127	dense core granule membrane	1	0	0	1			GO:0004748	ribonucleoside-diphosphate reductase act...	3	0	0.01	1
GO:0000738	DNA catabolic process, exonucleolytic	1	0	0	1			GO:0032153	cell division site	10	0	0.03	1			GO:0004749	ribose phosphate diphosphokinase activit...	5	0	0.01	1
GO:0000740	nuclear membrane fusion	2	0	0.01	1			GO:0032155	cell division site part	1	0	0	1			GO:0004753	saccharopine dehydrogenase activity	1	0	0	1
GO:0000741	karyogamy	32	0	0.08	1			GO:0032279	asymmetric synapse	3	0	0.01	1			GO:0004758	serine C-palmitoyltransferase activity	4	0	0.01	1
GO:0000746	conjugation	2	0	0.01	1			GO:0032300	mismatch repair complex	7	0	0.02	1			GO:0004760	serine-pyruvate transaminase activity	1	0	0	1
GO:0000747	conjugation with cellular fusion	2	0	0.01	1			GO:0032301	MutSalpha complex	3	0	0.01	1			GO:0004765	shikimate kinase activity	3	0	0.01	1
GO:0000768	syncytium formation by plasma membrane f...	1	0	0	1			GO:0032302	MutSbeta complex	1	0	0	1			GO:0004766	spermidine synthase activity	2	0	0.01	1
GO:0000819	sister chromatid segregation	41	0	0.1	1			GO:0032389	MutLalpha complex	3	0	0.01	1			GO:0004767	sphingomyelin phosphodiesterase activity	5	0	0.01	1
GO:0000820	regulation of glutamine family amino aci...	2	0	0.01	1			GO:0032390	MutLbeta complex	2	0	0.01	1			GO:0004774	succinate-CoA ligase activity	5	0	0.01	1
GO:0000821	regulation of arginine metabolic process	1	0	0	1			GO:0032432	actin filament bundle	2	0	0.01	1			GO:0004775	succinate-CoA ligase (ADP-forming) activ...	5	0	0.01	1
GO:0000902	cell morphogenesis	335	0	0.85	1			GO:0032473	cytoplasmic side of mitochondrial outer ...	2	0	0.01	1			GO:0004776	succinate-CoA ligase (GDP-forming) activ...	1	0	0	1
GO:0000904	cell morphogenesis involved in different...	191	0	0.48	1			GO:0032545	CURI complex	1	0	0	1			GO:0004777	succinate-semialdehyde dehydrogenase (NA...	1	0	0	1
GO:0000909	sporocarp development involved in sexual...	2	0	0.01	1			GO:0032578	aleurone grain membrane	5	0	0.02	1			GO:0004778	succinyl-CoA hydrolase activity	1	0	0	1
GO:0000910	cytokinesis	95	0	0.24	1			GO:0032580	Golgi cisterna membrane	28	0	0.09	1			GO:0004779	sulfate adenylyltransferase activity	7	0	0.02	1
GO:0000911	cytokinesis by cell plate formation	35	0	0.09	1			GO:0032585	multivesicular body membrane	2	0	0.01	1			GO:0004780	sulfate adenylyltransferase (ADP) activi...	1	0	0	1
GO:0000912	assembly of actomyosin apparatus involve...	8	0	0.02	1			GO:0032586	protein storage vacuole membrane	2	0	0.01	1			GO:0004781	sulfate adenylyltransferase (ATP) activi...	6	0	0.02	1
GO:0000913	preprophase band assembly	7	0	0.02	1			GO:0032588	trans-Golgi network membrane	39	0	0.12	1			GO:0004784	superoxide dismutase activity	7	0	0.02	1
GO:0000914	phragmoplast assembly	6	0	0.02	1			GO:0032589	neuron projection membrane	1	0	0	1			GO:0004788	thiamine diphosphokinase activity	6	0	0.02	1
GO:0000915	actomyosin contractile ring assembly	2	0	0.01	1			GO:0032590	dendrite membrane	1	0	0	1			GO:0004789	thiamine-phosphate diphosphorylase activ...	2	0	0.01	1
GO:0000916	actomyosin contractile ring contraction	5	0	0.01	1			GO:0032592	integral component of mitochondrial memb...	17	0	0.05	1			GO:0004791	thioredoxin-disulfide reductase activity	3	0	0.01	1
GO:0000917	division septum assembly	9	0	0.02	1			GO:0032777	Piccolo NuA4 histone acetyltransferase c...	1	0	0	1			GO:0004792	thiosulfate sulfurtransferase activity	4	0	0.01	1
GO:0000918	division septum site selection	1	0	0	1			GO:0032783	ELL-EAF complex	2	0	0.01	1			GO:0004793	threonine aldolase activity	2	0	0.01	1
GO:0000919	cell plate assembly	14	0	0.04	1			GO:0032806	carboxy-terminal domain protein kinase c...	8	0	0.03	1			GO:0004794	L-threonine ammonia-lyase activity	1	0	0	1
GO:0000920	septum digestion after cytokinesis	4	0	0.01	1			GO:0032807	DNA ligase IV complex	3	0	0.01	1			GO:0004795	threonine synthase activity	2	0	0.01	1
GO:0000947	amino acid catabolic process to alcohol ...	1	0	0	1			GO:0032809	neuronal cell body membrane	1	0	0	1			GO:0004797	thymidine kinase activity	4	0	0.01	1
GO:0000955	amino acid catabolic process via Ehrlich...	1	0	0	1			GO:0032838	plasma membrane bounded cell projection ...	3	0	0.01	1			GO:0004798	thymidylate kinase activity	1	0	0	1
GO:0000956	nuclear-transcribed mRNA catabolic proce...	31	0	0.08	1			GO:0032839	dendrite cytoplasm	1	0	0	1			GO:0004799	thymidylate synthase activity	3	0	0.01	1
GO:0000957	mitochondrial RNA catabolic process	2	0	0.01	1			GO:0032993	protein-DNA complex	66	0	0.21	1			GO:0004802	transketolase activity	2	0	0.01	1
GO:0000959	mitochondrial RNA metabolic process	10	0	0.03	1			GO:0033009	nucleomorph	1	0	0	1			GO:0004803	transposase activity	3	0	0.01	1
GO:0000963	mitochondrial RNA processing	2	0	0.01	1			GO:0033017	sarcoplasmic reticulum membrane	1	0	0	1			GO:0004805	trehalose-phosphatase activity	11	0	0.03	1
GO:0000972	transcription-dependent tethering of RNA...	1	0	0	1			GO:0033095	aleurone grain	5	0	0.02	1			GO:0004806	triglyceride lipase activity	35	0	0.1	1
GO:0000973	posttranscriptional tethering of RNA pol...	1	0	0	1			GO:0033096	amyloplast envelope	1	0	0	1			GO:0004807	triose-phosphate isomerase activity	3	0	0.01	1
GO:0001188	RNA polymerase I preinitiation complex a...	1	0	0	1			GO:0033097	amyloplast membrane	1	0	0	1			GO:0004809	tRNA (guanine-N2-)-methyltransferase act...	1	0	0	1
GO:0001300	chronological cell aging	2	0	0.01	1			GO:0033106	cis-Golgi network membrane	14	0	0.04	1			GO:0004810	tRNA adenylyltransferase activity	1	0	0	1
GO:0001501	skeletal system development	2	0	0.01	1			GO:0033107	Cvt vesicle	8	0	0.03	1			GO:0004812	aminoacyl-tRNA ligase activity	78	0	0.22	1
GO:0001503	ossification	1	0	0	1			GO:0033110	Cvt vesicle membrane	8	0	0.03	1			GO:0004813	alanine-tRNA ligase activity	5	0	0.01	1
GO:0001504	neurotransmitter uptake	1	0	0	1			GO:0033116	endoplasmic reticulum-Golgi intermediate...	11	0	0.03	1			GO:0004814	arginine-tRNA ligase activity	3	0	0.01	1
GO:0001508	action potential	4	0	0.01	1			GO:0033176	proton-transporting V-type ATPase comple...	28	0	0.09	1			GO:0004815	aspartate-tRNA ligase activity	3	0	0.01	1
GO:0001510	RNA methylation	48	0	0.12	1			GO:0033179	proton-transporting V-type ATPase, V0 do...	11	0	0.03	1			GO:0004816	asparagine-tRNA ligase activity	4	0	0.01	1
GO:0001522	pseudouridine synthesis	30	0	0.08	1			GO:0033180	proton-transporting V-type ATPase, V1 do...	14	0	0.04	1			GO:0004817	cysteine-tRNA ligase activity	2	0	0.01	1
GO:0001523	retinoid metabolic process	1	0	0	1			GO:0033181	plasma membrane proton-transporting V-ty...	1	0	0	1			GO:0004818	glutamate-tRNA ligase activity	2	0	0.01	1
GO:0001525	angiogenesis	5	0	0.01	1			GO:0033185	dolichol-phosphate-mannose synthase comp...	1	0	0	1			GO:0004819	glutamine-tRNA ligase activity	1	0	0	1
GO:0001539	cilium or flagellum-dependent cell motil...	2	0	0.01	1			GO:0033202	DNA helicase complex	9	0	0.03	1			GO:0004820	glycine-tRNA ligase activity	2	0	0.01	1
GO:0001555	oocyte growth	1	0	0	1			GO:0033267	axon part	3	0	0.01	1			GO:0004821	histidine-tRNA ligase activity	4	0	0.01	1
GO:0001558	regulation of cell growth	52	0	0.13	1			GO:0033276	transcription factor TFTC complex	1	0	0	1			GO:0004822	isoleucine-tRNA ligase activity	3	0	0.01	1
GO:0001560	regulation of cell growth by extracellul...	5	0	0.01	1			GO:0033281	TAT protein transport complex	3	0	0.01	1			GO:0004823	leucine-tRNA ligase activity	5	0	0.01	1
GO:0001562	response to protozoan	1	0	0	1			GO:0033290	eukaryotic 48S preinitiation complex	15	0	0.05	1			GO:0004824	lysine-tRNA ligase activity	5	0	0.01	1
GO:0001568	blood vessel development	8	0	0.02	1			GO:0033553	rDNA heterochromatin	2	0	0.01	1			GO:0004825	methionine-tRNA ligase activity	3	0	0.01	1
GO:0001570	vasculogenesis	1	0	0	1			GO:0033588	Elongator holoenzyme complex	4	0	0.01	1			GO:0004826	phenylalanine-tRNA ligase activity	6	0	0.02	1
GO:0001578	microtubule bundle formation	4	0	0.01	1			GO:0033597	mitotic checkpoint complex	3	0	0.01	1			GO:0004827	proline-tRNA ligase activity	3	0	0.01	1
GO:0001654	eye development	17	0	0.04	1			GO:0033620	Mei2 nuclear dot complex	1	0	0	1			GO:0004828	serine-tRNA ligase activity	6	0	0.02	1
GO:0001655	urogenital system development	5	0	0.01	1			GO:0033643	host cell part	1	0	0	1			GO:0004829	threonine-tRNA ligase activity	3	0	0.01	1
GO:0001656	metanephros development	1	0	0	1			GO:0033646	host intracellular part	1	0	0	1			GO:0004830	tryptophan-tRNA ligase activity	1	0	0	1
GO:0001659	temperature homeostasis	1	0	0	1			GO:0033655	host cell cytoplasm part	1	0	0	1			GO:0004831	tyrosine-tRNA ligase activity	2	0	0.01	1
GO:0001661	conditioned taste aversion	1	0	0	1			GO:0034045	phagophore assembly site membrane	7	0	0.02	1			GO:0004832	valine-tRNA ligase activity	3	0	0.01	1
GO:0001666	response to hypoxia	56	0	0.14	1			GO:0034399	nuclear periphery	17	0	0.05	1			GO:0004834	tryptophan synthase activity	4	0	0.01	1
GO:0001667	ameboidal-type cell migration	5	0	0.01	1			GO:0034425	etioplast envelope	3	0	0.01	1			GO:0004835	tubulin-tyrosine ligase activity	1	0	0	1
GO:0001676	long-chain fatty acid metabolic process	17	0	0.04	1			GO:0034426	etioplast membrane	3	0	0.01	1			GO:0004837	tyrosine decarboxylase activity	1	0	0	1
GO:0001678	cellular glucose homeostasis	16	0	0.04	1			GO:0034455	t-UTP complex	1	0	0	1			GO:0004839	ubiquitin activating enzyme activity	1	0	0	1
GO:0001700	embryonic development via the syncytial ...	6	0	0.02	1			GO:0034456	UTP-C complex	2	0	0.01	1			GO:0004842	ubiquitin-protein transferase activity	237	0	0.68	1
GO:0001701	in utero embryonic development	4	0	0.01	1			GO:0034518	RNA cap binding complex	8	0	0.03	1			GO:0004843	thiol-dependent ubiquitin-specific prote...	7	0	0.02	1
GO:0001703	gastrulation with mouth forming first	5	0	0.01	1			GO:0034702	ion channel complex	10	0	0.03	1			GO:0004844	uracil DNA N-glycosylase activity	1	0	0	1
GO:0001704	formation of primary germ layer	1	0	0	1			GO:0034703	cation channel complex	4	0	0.01	1			GO:0004845	uracil phosphoribosyltransferase activit...	3	0	0.01	1
GO:0001706	endoderm formation	1	0	0	1			GO:0034705	potassium channel complex	4	0	0.01	1			GO:0004846	urate oxidase activity	1	0	0	1
GO:0001708	cell fate specification	22	0	0.06	1			GO:0034707	chloride channel complex	6	0	0.02	1			GO:0004848	ureidoglycolate hydrolase activity	1	0	0	1
GO:0001709	cell fate determination	10	0	0.03	1			GO:0034708	methyltransferase complex	11	0	0.03	1			GO:0004849	uridine kinase activity	13	0	0.04	1
GO:0001731	formation of translation preinitiation c...	16	0	0.04	1			GO:0035032	phosphatidylinositol 3-kinase complex, c...	1	0	0	1			GO:0004851	uroporphyrin-III C-methyltransferase act...	1	0	0	1
GO:0001736	establishment of planar polarity	12	0	0.03	1			GO:0035061	interchromatin granule	5	0	0.02	1			GO:0004852	uroporphyrinogen-III synthase activity	1	0	0	1
GO:0001737	establishment of imaginal disc-derived w...	1	0	0	1			GO:0035097	histone methyltransferase complex	10	0	0.03	1			GO:0004853	uroporphyrinogen decarboxylase activity	5	0	0.01	1
GO:0001738	morphogenesis of a polarized epithelium	12	0	0.03	1			GO:0035098	ESC/E(Z) complex	1	0	0	1			GO:0004854	xanthine dehydrogenase activity	3	0	0.01	1
GO:0001745	compound eye morphogenesis	10	0	0.03	1			GO:0035101	FACT complex	2	0	0.01	1			GO:0004855	xanthine oxidase activity	3	0	0.01	1
GO:0001751	compound eye photoreceptor cell differen...	6	0	0.02	1			GO:0035102	PRC1 complex	3	0	0.01	1			GO:0004856	xylulokinase activity	1	0	0	1
GO:0001752	compound eye photoreceptor fate commitme...	4	0	0.01	1			GO:0035145	exon-exon junction complex	3	0	0.01	1			GO:0004860	protein kinase inhibitor activity	14	0	0.04	1
GO:0001754	eye photoreceptor cell differentiation	6	0	0.02	1			GO:0035267	NuA4 histone acetyltransferase complex	3	0	0.01	1			GO:0004861	cyclin-dependent protein serine/threonin...	6	0	0.02	1
GO:0001756	somitogenesis	1	0	0	1			GO:0035328	transcriptionally silent chromatin	1	0	0	1			GO:0004864	protein phosphatase inhibitor activity	8	0	0.02	1
GO:0001763	morphogenesis of a branching structure	18	0	0.05	1			GO:0035452	extrinsic component of plastid membrane	1	0	0	1			GO:0004866	endopeptidase inhibitor activity	21	0	0.06	1
GO:0001764	neuron migration	1	0	0	1			GO:0035517	PR-DUB complex	1	0	0	1			GO:0004867	serine-type endopeptidase inhibitor acti...	6	0	0.02	1
GO:0001773	myeloid dendritic cell activation	1	0	0	1			GO:0035618	root hair	1	0	0	1			GO:0004869	cysteine-type endopeptidase inhibitor ac...	8	0	0.02	1
GO:0001775	cell activation	7	0	0.02	1			GO:0035619	root hair tip	1	0	0	1			GO:0004888	transmembrane signaling receptor activit...	81	0	0.23	1
GO:0001778	plasma membrane repair	1	0	0	1			GO:0035770	ribonucleoprotein granule	28	0	0.09	1			GO:0004896	cytokine receptor activity	5	0	0.01	1
GO:0001816	cytokine production	4	0	0.01	1			GO:0035838	growing cell tip	11	0	0.03	1			GO:0004903	growth hormone receptor activity	1	0	0	1
GO:0001817	regulation of cytokine production	3	0	0.01	1			GO:0036126	sperm flagellum	1	0	0	1			GO:0004930	G protein-coupled receptor activity	1	0	0	1
GO:0001818	negative regulation of cytokine producti...	3	0	0.01	1			GO:0036338	viral membrane	10	0	0.03	1			GO:0004969	histamine receptor activity	1	0	0	1
GO:0001822	kidney development	4	0	0.01	1			GO:0036379	myofilament	1	0	0	1			GO:0004970	ionotropic glutamate receptor activity	16	0	0.05	1
GO:0001824	blastocyst development	2	0	0.01	1			GO:0036387	pre-replicative complex	1	0	0	1			GO:0004984	olfactory receptor activity	2	0	0.01	1
GO:0001825	blastocyst formation	1	0	0	1			GO:0036452	ESCRT complex	16	0	0.05	1			GO:0005034	osmosensor activity	5	0	0.01	1
GO:0001829	trophectodermal cell differentiation	1	0	0	1			GO:0036464	cytoplasmic ribonucleoprotein granule	28	0	0.09	1			GO:0005044	scavenger receptor activity	5	0	0.01	1
GO:0001831	trophectodermal cellular morphogenesis	1	0	0	1			GO:0036477	somatodendritic compartment	14	0	0.04	1			GO:0005046	KDEL sequence binding	1	0	0	1
GO:0001836	release of cytochrome c from mitochondri...	1	0	0	1			GO:0038201	TOR complex	3	0	0.01	1			GO:0005047	signal recognition particle binding	2	0	0.01	1
GO:0001845	phagolysosome assembly	1	0	0	1			GO:0042175	nuclear outer membrane-endoplasmic retic...	306	0	0.97	1			GO:0005048	signal sequence binding	20	0	0.06	1
GO:0001881	receptor recycling	1	0	0	1			GO:0042383	sarcolemma	2	0	0.01	1			GO:0005052	peroxisome matrix targeting signal-1 bin...	1	0	0	1
GO:0001887	selenium compound metabolic process	9	0	0.02	1			GO:0042405	nuclear inclusion body	2	0	0.01	1			GO:0005053	peroxisome matrix targeting signal-2 bin...	1	0	0	1
GO:0001889	liver development	3	0	0.01	1			GO:0042406	extrinsic component of endoplasmic retic...	6	0	0.02	1			GO:0005085	guanyl-nucleotide exchange factor activi...	38	0	0.11	1
GO:0001890	placenta development	1	0	0	1			GO:0042470	melanosome	4	0	0.01	1			GO:0005086	ARF guanyl-nucleotide exchange factor ac...	7	0	0.02	1
GO:0001894	tissue homeostasis	3	0	0.01	1			GO:0042555	MCM complex	12	0	0.04	1			GO:0005088	Ras guanyl-nucleotide exchange factor ac...	13	0	0.04	1
GO:0001895	retina homeostasis	1	0	0	1			GO:0042575	DNA polymerase complex	11	0	0.03	1			GO:0005089	Rho guanyl-nucleotide exchange factor ac...	11	0	0.03	1
GO:0001906	cell killing	11	0	0.03	1			GO:0042579	microbody	256	0	0.81	1			GO:0005095	GTPase inhibitor activity	1	0	0	1
GO:0001919	regulation of receptor recycling	1	0	0	1			GO:0042581	specific granule	1	0	0	1			GO:0005096	GTPase activator activity	52	0	0.15	1
GO:0001921	positive regulation of receptor recyclin...	1	0	0	1			GO:0042588	zymogen granule	1	0	0	1			GO:0005102	signaling receptor binding	30	0	0.09	1
GO:0001932	regulation of protein phosphorylation	113	0	0.29	1			GO:0042589	zymogen granule membrane	1	0	0	1			GO:0005109	frizzled binding	2	0	0.01	1
GO:0001933	negative regulation of protein phosphory...	27	0	0.07	1			GO:0042597	periplasmic space	18	0	0.06	1			GO:0005179	hormone activity	8	0	0.02	1
GO:0001934	positive regulation of protein phosphory...	34	0	0.09	1			GO:0042599	lamellar body	1	0	0	1			GO:0005198	structural molecule activity	471	0	1.36	1
GO:0001935	endothelial cell proliferation	1	0	0	1			GO:0042600	chorion	1	0	0	1			GO:0005199	structural constituent of cell wall	22	0	0.06	1
GO:0001936	regulation of endothelial cell prolifera...	1	0	0	1			GO:0042641	actomyosin	2	0	0.01	1			GO:0005200	structural constituent of cytoskeleton	23	0	0.07	1
GO:0001937	negative regulation of endothelial cell ...	1	0	0	1			GO:0042643	actomyosin, actin portion	1	0	0	1			GO:0005212	structural constituent of eye lens	1	0	0	1
GO:0001942	hair follicle development	3	0	0.01	1			GO:0042644	chloroplast nucleoid	9	0	0.03	1			GO:0005216	ion channel activity	91	0	0.26	1
GO:0001944	vasculature development	10	0	0.03	1			GO:0042645	mitochondrial nucleoid	1	0	0	1			GO:0005217	intracellular ligand-gated ion channel a...	7	0	0.02	1
GO:0002009	morphogenesis of an epithelium	34	0	0.09	1			GO:0042719	mitochondrial intermembrane space protei...	1	0	0	1			GO:0005221	intracellular cyclic nucleotide activate...	7	0	0.02	1
GO:0002064	epithelial cell development	13	0	0.03	1			GO:0042720	mitochondrial inner membrane peptidase c...	2	0	0.01	1			GO:0005222	intracellular cAMP-activated cation chan...	1	0	0	1
GO:0002065	columnar/cuboidal epithelial cell differ...	10	0	0.03	1			GO:0042734	presynaptic membrane	1	0	0	1			GO:0005223	intracellular cGMP-activated cation chan...	1	0	0	1
GO:0002066	columnar/cuboidal epithelial cell develo...	9	0	0.02	1			GO:0042763	intracellular immature spore	1	0	0	1			GO:0005227	calcium activated cation channel activit...	3	0	0.01	1
GO:0002082	regulation of oxidative phosphorylation	1	0	0	1			GO:0042764	ascospore-type prospore	1	0	0	1			GO:0005230	extracellular ligand-gated ion channel a...	17	0	0.05	1
GO:0002088	lens development in camera-type eye	1	0	0	1			GO:0042807	central vacuole	4	0	0.01	1			GO:0005231	excitatory extracellular ligand-gated io...	16	0	0.05	1
GO:0002100	tRNA wobble adenosine to inosine editing	1	0	0	1			GO:0042995	cell projection	55	0	0.17	1			GO:0005234	extracellularly glutamate-gated ion chan...	16	0	0.05	1
GO:0002103	endonucleolytic cleavage of tetracistron...	1	0	0	1			GO:0043005	neuron projection	12	0	0.04	1			GO:0005242	inward rectifier potassium channel activ...	11	0	0.03	1
GO:0002118	aggressive behavior	1	0	0	1			GO:0043025	neuronal cell body	9	0	0.03	1			GO:0005244	voltage-gated ion channel activity	44	0	0.13	1
GO:0002119	nematode larval development	62	0	0.16	1			GO:0043033	isoamylase complex	1	0	0	1			GO:0005245	voltage-gated calcium channel activity	1	0	0	1
GO:0002121	inter-male aggressive behavior	1	0	0	1			GO:0043034	costamere	2	0	0.01	1			GO:0005247	voltage-gated chloride channel activity	5	0	0.01	1
GO:0002164	larval development	62	0	0.16	1			GO:0043036	starch grain	2	0	0.01	1			GO:0005249	voltage-gated potassium channel activity	24	0	0.07	1
GO:0002165	instar larval or pupal development	7	0	0.02	1			GO:0043073	germ cell nucleus	6	0	0.02	1			GO:0005253	anion channel activity	20	0	0.06	1
GO:0002181	cytoplasmic translation	28	0	0.07	1			GO:0043076	megasporocyte nucleus	6	0	0.02	1			GO:0005254	chloride channel activity	6	0	0.02	1
GO:0002182	cytoplasmic translational elongation	7	0	0.02	1			GO:0043078	polar nucleus	6	0	0.02	1			GO:0005261	cation channel activity	49	0	0.14	1
GO:0002183	cytoplasmic translational initiation	17	0	0.04	1			GO:0043186	P granule	7	0	0.02	1			GO:0005262	calcium channel activity	16	0	0.05	1
GO:0002200	somatic diversification of immune recept...	1	0	0	1			GO:0043189	H4/H2A histone acetyltransferase complex	4	0	0.01	1			GO:0005267	potassium channel activity	33	0	0.09	1
GO:0002204	somatic recombination of immunoglobulin ...	1	0	0	1			GO:0043197	dendritic spine	1	0	0	1			GO:0005272	sodium channel activity	1	0	0	1
GO:0002208	somatic diversification of immunoglobuli...	1	0	0	1			GO:0043198	dendritic shaft	1	0	0	1			GO:0005274	allantoin:proton symporter activity	2	0	0.01	1
GO:0002213	defense response to insect	31	0	0.08	1			GO:0043202	lysosomal lumen	1	0	0	1			GO:0005275	amine transmembrane transporter activity	2	0	0.01	1
GO:0002215	defense response to nematode	1	0	0	1			GO:0043224	nuclear SCF ubiquitin ligase complex	2	0	0.01	1			GO:0005290	L-histidine transmembrane transporter ac...	2	0	0.01	1
GO:0002218	activation of innate immune response	49	0	0.12	1			GO:0043230	extracellular organelle	9	0	0.03	1			GO:0005310	dicarboxylic acid transmembrane transpor...	20	0	0.06	1
GO:0002221	pattern recognition receptor signaling p...	1	0	0	1			GO:0043235	receptor complex	1	0	0	1			GO:0005313	L-glutamate transmembrane transporter ac...	4	0	0.01	1
GO:0002224	toll-like receptor signaling pathway	1	0	0	1			GO:0043240	Fanconi anaemia nuclear complex	1	0	0	1			GO:0005315	inorganic phosphate transmembrane transp...	14	0	0.04	1
GO:0002225	positive regulation of antimicrobial pep...	1	0	0	1			GO:0043245	extraorganismal space	1	0	0	1			GO:0005319	lipid transporter activity	34	0	0.1	1
GO:0002229	defense response to oomycetes	12	0	0.03	1			GO:0043292	contractile fiber	9	0	0.03	1			GO:0005324	long-chain fatty acid transporter activi...	1	0	0	1
GO:0002237	response to molecule of bacterial origin	42	0	0.11	1			GO:0043332	mating projection tip	4	0	0.01	1			GO:0005326	neurotransmitter transporter activity	8	0	0.02	1
GO:0002238	response to molecule of fungal origin	9	0	0.02	1			GO:0043494	CLRC ubiquitin ligase complex	3	0	0.01	1			GO:0005328	neurotransmitter:sodium symporter activi...	2	0	0.01	1
GO:0002239	response to oomycetes	13	0	0.03	1			GO:0043527	tRNA methyltransferase complex	1	0	0	1			GO:0005337	nucleoside transmembrane transporter act...	15	0	0.04	1
GO:0002240	response to molecule of oomycetes origin	1	0	0	1			GO:0043564	Ku70:Ku80 complex	2	0	0.01	1			GO:0005338	nucleotide-sugar transmembrane transport...	20	0	0.06	1
GO:0002244	hematopoietic progenitor cell differenti...	2	0	0.01	1			GO:0043596	nuclear replication fork	9	0	0.03	1			GO:0005342	organic acid transmembrane transporter a...	77	0	0.22	1
GO:0002250	adaptive immune response	1	0	0	1			GO:0043601	nuclear replisome	7	0	0.02	1			GO:0005343	organic acid:sodium symporter activity	8	0	0.02	1
GO:0002252	immune effector process	81	0	0.21	1			GO:0043625	delta DNA polymerase complex	2	0	0.01	1			GO:0005344	oxygen carrier activity	2	0	0.01	1
GO:0002253	activation of immune response	49	0	0.12	1			GO:0043626	PCNA complex	2	0	0.01	1			GO:0005345	purine nucleobase transmembrane transpor...	14	0	0.04	1
GO:0002263	cell activation involved in immune respo...	1	0	0	1			GO:0043656	intracellular region of host	1	0	0	1			GO:0005346	purine ribonucleotide transmembrane tran...	13	0	0.04	1
GO:0002274	myeloid leukocyte activation	1	0	0	1			GO:0043657	host cell	1	0	0	1			GO:0005347	ATP transmembrane transporter activity	9	0	0.03	1
GO:0002285	lymphocyte activation involved in immune...	1	0	0	1			GO:0043659	symbiosome	2	0	0.01	1			GO:0005350	pyrimidine nucleobase transmembrane tran...	2	0	0.01	1
GO:0002286	T cell activation involved in immune res...	1	0	0	1			GO:0043660	bacteroid-containing symbiosome	2	0	0.01	1			GO:0005351	carbohydrate:proton symporter activity	14	0	0.04	1
GO:0002287	alpha-beta T cell activation involved in...	1	0	0	1			GO:0043661	peribacteroid membrane	2	0	0.01	1			GO:0005354	galactose transmembrane transporter acti...	1	0	0	1
GO:0002292	T cell differentiation involved in immun...	1	0	0	1			GO:0043667	pollen wall	6	0	0.02	1			GO:0005356	glucose:proton symporter activity	1	0	0	1
GO:0002293	alpha-beta T cell differentiation involv...	1	0	0	1			GO:0043668	exine	6	0	0.02	1			GO:0005358	high-affinity glucose:proton symporter a...	1	0	0	1
GO:0002294	CD4-positive, alpha-beta T cell differen...	1	0	0	1			GO:0043673	sexine	5	0	0.02	1			GO:0005363	maltose transmembrane transporter activi...	1	0	0	1
GO:0002295	T-helper cell lineage commitment	1	0	0	1			GO:0043674	columella	5	0	0.02	1			GO:0005365	myo-inositol transmembrane transporter a...	2	0	0.01	1
GO:0002312	B cell activation involved in immune res...	1	0	0	1			GO:0043679	axon terminus	1	0	0	1			GO:0005366	myo-inositol:proton symporter activity	1	0	0	1
GO:0002320	lymphoid progenitor cell differentiation	1	0	0	1			GO:0043680	filiform apparatus	1	0	0	1			GO:0005372	water transmembrane transporter activity	10	0	0.03	1
GO:0002360	T cell lineage commitment	1	0	0	1			GO:0044214	spanning component of plasma membrane	1	0	0	1			GO:0005375	copper ion transmembrane transporter act...	16	0	0.05	1
GO:0002363	alpha-beta T cell lineage commitment	1	0	0	1			GO:0044215	other organism	1	0	0	1			GO:0005381	iron ion transmembrane transporter activ...	14	0	0.04	1
GO:0002366	leukocyte activation involved in immune ...	1	0	0	1			GO:0044216	other organism cell	1	0	0	1			GO:0005384	manganese ion transmembrane transporter ...	8	0	0.02	1
GO:0002377	immunoglobulin production	1	0	0	1			GO:0044217	other organism part	1	0	0	1			GO:0005385	zinc ion transmembrane transporter activ...	9	0	0.03	1
GO:0002381	immunoglobulin production involved in im...	1	0	0	1			GO:0044297	cell body	11	0	0.03	1			GO:0005388	calcium-transporting ATPase activity	10	0	0.03	1
GO:0002440	production of molecular mediator of immu...	2	0	0.01	1			GO:0044298	cell body membrane	2	0	0.01	1			GO:0005402	carbohydrate:cation symporter activity	14	0	0.04	1
GO:0002443	leukocyte mediated immunity	1	0	0	1			GO:0044306	neuron projection terminus	1	0	0	1			GO:0005432	calcium:sodium antiporter activity	1	0	0	1
GO:0002449	lymphocyte mediated immunity	1	0	0	1			GO:0044309	neuron spine	1	0	0	1			GO:0005451	monovalent cation:proton antiporter acti...	10	0	0.03	1
GO:0002460	adaptive immune response based on somati...	1	0	0	1			GO:0044391	ribosomal subunit	177	0	0.56	1			GO:0005452	inorganic anion exchanger activity	2	0	0.01	1
GO:0002474	antigen processing and presentation of p...	3	0	0.01	1			GO:0044420	extracellular matrix component	15	0	0.05	1			GO:0005459	UDP-galactose transmembrane transporter ...	9	0	0.03	1
GO:0002478	antigen processing and presentation of e...	5	0	0.01	1			GO:0044421	extracellular region part	104	0	0.33	1			GO:0005460	UDP-glucose transmembrane transporter ac...	12	0	0.03	1
GO:0002495	antigen processing and presentation of p...	5	0	0.01	1			GO:0044423	virion part	11	0	0.03	1			GO:0005471	ATP:ADP antiporter activity	4	0	0.01	1
GO:0002504	antigen processing and presentation of p...	5	0	0.01	1			GO:0044426	cell wall part	1	0	0	1			GO:0005483	soluble NSF attachment protein activity	2	0	0.01	1
GO:0002520	immune system development	6	0	0.02	1			GO:0044427	chromosomal part	188	0	0.59	1			GO:0005484	SNAP receptor activity	9	0	0.03	1
GO:0002521	leukocyte differentiation	2	0	0.01	1			GO:0044430	cytoskeletal part	262	0	0.83	1			GO:0005496	steroid binding	10	0	0.03	1
GO:0002526	acute inflammatory response	1	0	0	1			GO:0044431	Golgi apparatus part	510	0	1.61	1			GO:0005499	vitamin D binding	1	0	0	1
GO:0002532	production of molecular mediator involve...	1	0	0	1			GO:0044432	endoplasmic reticulum part	333	0	1.05	1			GO:0005501	retinoid binding	1	0	0	1
GO:0002538	arachidonic acid metabolite production i...	1	0	0	1			GO:0044433	cytoplasmic vesicle part	182	0	0.58	1			GO:0005504	fatty acid binding	2	0	0.01	1
GO:0002540	leukotriene production involved in infla...	1	0	0	1			GO:0044438	microbody part	49	0	0.15	1			GO:0005509	calcium ion binding	246	0	0.71	1
GO:0002562	somatic diversification of immune recept...	1	0	0	1			GO:0044439	peroxisomal part	49	0	0.15	1			GO:0005516	calmodulin binding	68	0	0.2	1
GO:0002573	myeloid leukocyte differentiation	1	0	0	1			GO:0044440	endosomal part	103	0	0.33	1			GO:0005522	profilin binding	1	0	0	1
GO:0002576	platelet degranulation	2	0	0.01	1			GO:0044441	ciliary part	3	0	0.01	1			GO:0005525	GTP binding	254	0	0.73	1
GO:0002679	respiratory burst involved in defense re...	4	0	0.01	1			GO:0044448	cell cortex part	46	0	0.15	1			GO:0005539	glycosaminoglycan binding	5	0	0.01	1
GO:0002682	regulation of immune system process	105	0	0.27	1			GO:0044449	contractile fiber part	9	0	0.03	1			GO:0005542	folic acid binding	1	0	0	1
GO:0002683	negative regulation of immune system pro...	7	0	0.02	1			GO:0044450	microtubule organizing center part	11	0	0.03	1			GO:0005543	phospholipid binding	111	0	0.32	1
GO:0002684	positive regulation of immune system pro...	65	0	0.16	1			GO:0044451	nucleoplasm part	212	0	0.67	1			GO:0005544	calcium-dependent phospholipid binding	6	0	0.02	1
GO:0002697	regulation of immune effector process	14	0	0.04	1			GO:0044452	nucleolar part	7	0	0.02	1			GO:0005548	phospholipid transporter activity	11	0	0.03	1
GO:0002698	negative regulation of immune effector p...	2	0	0.01	1			GO:0044453	nuclear membrane part	1	0	0	1			GO:0005549	odorant binding	2	0	0.01	1
GO:0002699	positive regulation of immune effector p...	1	0	0	1			GO:0044454	nuclear chromosome part	70	0	0.22	1			GO:0008013	beta-catenin binding	1	0	0	1
GO:0002700	regulation of production of molecular me...	1	0	0	1			GO:0044456	synapse part	11	0	0.03	1			GO:0008017	microtubule binding	38	0	0.11	1
GO:0002702	positive regulation of production of mol...	1	0	0	1			GO:0044459	plasma membrane part	219	0	0.69	1			GO:0008026	ATP-dependent helicase activity	131	0	0.38	1
GO:0002756	MyD88-independent toll-like receptor sig...	1	0	0	1			GO:0044462	external encapsulating structure part	24	0	0.08	1			GO:0008028	monocarboxylic acid transmembrane transp...	18	0	0.05	1
GO:0002757	immune response-activating signal transd...	1	0	0	1			GO:0044463	cell projection part	29	0	0.09	1			GO:0008061	chitin binding	13	0	0.04	1
GO:0002758	innate immune response-activating signal...	1	0	0	1			GO:0044612	nuclear pore linkers	3	0	0.01	1			GO:0008066	glutamate receptor activity	16	0	0.05	1
GO:0002759	regulation of antimicrobial humoral resp...	1	0	0	1			GO:0044613	nuclear pore central transport channel	1	0	0	1			GO:0008079	translation termination factor activity	14	0	0.04	1
GO:0002760	positive regulation of antimicrobial hum...	1	0	0	1			GO:0044615	nuclear pore nuclear basket	5	0	0.02	1			GO:0008080	N-acetyltransferase activity	65	0	0.19	1
GO:0002764	immune response-regulating signaling pat...	10	0	0.03	1			GO:0044665	MLL1/2 complex	1	0	0	1			GO:0008081	phosphoric diester hydrolase activity	61	0	0.18	1
GO:0002775	antimicrobial peptide production	1	0	0	1			GO:0044732	mitotic spindle pole body	10	0	0.03	1			GO:0008083	growth factor activity	2	0	0.01	1
GO:0002777	antimicrobial peptide biosynthetic proce...	1	0	0	1			GO:0044753	amphisome	1	0	0	1			GO:0008094	DNA-dependent ATPase activity	57	0	0.16	1
GO:0002784	regulation of antimicrobial peptide prod...	1	0	0	1			GO:0044796	DNA polymerase processivity factor compl...	2	0	0.01	1			GO:0008097	5S rRNA binding	3	0	0.01	1
GO:0002790	peptide secretion	18	0	0.05	1			GO:0044798	nuclear transcription factor complex	39	0	0.12	1			GO:0008106	alcohol dehydrogenase (NADP+) activity	10	0	0.03	1
GO:0002791	regulation of peptide secretion	4	0	0.01	1			GO:0044815	DNA packaging complex	55	0	0.17	1			GO:0008113	peptide-methionine (S)-S-oxide reductase...	6	0	0.02	1
GO:0002793	positive regulation of peptide secretion	2	0	0.01	1			GO:0044853	plasma membrane raft	2	0	0.01	1			GO:0008115	sarcosine oxidase activity	1	0	0	1
GO:0002805	regulation of antimicrobial peptide bios...	1	0	0	1			GO:0045111	intermediate filament cytoskeleton	2	0	0.01	1			GO:0008131	primary amine oxidase activity	6	0	0.02	1
GO:0002807	positive regulation of antimicrobial pep...	1	0	0	1			GO:0045121	membrane raft	2	0	0.01	1			GO:0008134	transcription factor binding	17	0	0.05	1
GO:0002831	regulation of response to biotic stimulu...	48	0	0.12	1			GO:0045169	fusome	1	0	0	1			GO:0008137	NADH dehydrogenase (ubiquinone) activity	26	0	0.07	1
GO:0002832	negative regulation of response to bioti...	7	0	0.02	1			GO:0045177	apical part of cell	42	0	0.13	1			GO:0008138	protein tyrosine/serine/threonine phosph...	21	0	0.06	1
GO:0002833	positive regulation of response to bioti...	3	0	0.01	1			GO:0045178	basal part of cell	8	0	0.03	1			GO:0008140	cAMP response element binding protein bi...	1	0	0	1
GO:0002920	regulation of humoral immune response	1	0	0	1			GO:0045179	apical cortex	3	0	0.01	1			GO:0008143	poly(A) binding	13	0	0.04	1
GO:0002922	positive regulation of humoral immune re...	1	0	0	1			GO:0045202	synapse	12	0	0.04	1			GO:0008146	sulfotransferase activity	13	0	0.04	1
GO:0002931	response to ischemia	1	0	0	1			GO:0045211	postsynaptic membrane	5	0	0.02	1			GO:0008157	protein phosphatase 1 binding	2	0	0.01	1
GO:0002943	tRNA dihydrouridine synthesis	5	0	0.01	1			GO:0045239	tricarboxylic acid cycle enzyme complex	3	0	0.01	1			GO:0008158	hedgehog receptor activity	2	0	0.01	1
GO:0003002	regionalization	146	0	0.37	1			GO:0045240	dihydrolipoyl dehydrogenase complex	2	0	0.01	1			GO:0008169	C-methyltransferase activity	7	0	0.02	1
GO:0003007	heart morphogenesis	1	0	0	1			GO:0045252	oxoglutarate dehydrogenase complex	2	0	0.01	1			GO:0008170	N-methyltransferase activity	52	0	0.15	1
GO:0003008	system process	43	0	0.11	1			GO:0045254	pyruvate dehydrogenase complex	6	0	0.02	1			GO:0008171	O-methyltransferase activity	2	0	0.01	1
GO:0003012	muscle system process	4	0	0.01	1			GO:0045257	succinate dehydrogenase complex (ubiquin...	6	0	0.02	1			GO:0008172	S-methyltransferase activity	8	0	0.02	1
GO:0003013	circulatory system process	5	0	0.01	1			GO:0045267	proton-transporting ATP synthase, cataly...	5	0	0.02	1			GO:0008173	RNA methyltransferase activity	41	0	0.12	1
GO:0003014	renal system process	1	0	0	1			GO:0045273	respiratory chain complex II	6	0	0.02	1			GO:0008174	mRNA methyltransferase activity	3	0	0.01	1
GO:0003015	heart process	4	0	0.01	1			GO:0045275	respiratory chain complex III	7	0	0.02	1			GO:0008175	tRNA methyltransferase activity	13	0	0.04	1
GO:0003016	respiratory system process	1	0	0	1			GO:0045277	respiratory chain complex IV	9	0	0.03	1			GO:0008176	tRNA (guanine-N7-)-methyltransferase act...	4	0	0.01	1
GO:0003018	vascular process in circulatory system	1	0	0	1			GO:0045281	succinate dehydrogenase complex	6	0	0.02	1			GO:0008177	succinate dehydrogenase (ubiquinone) act...	4	0	0.01	1
GO:0003032	detection of oxygen	2	0	0.01	1			GO:0045283	fumarate reductase complex	6	0	0.02	1			GO:0008184	glycogen phosphorylase activity	2	0	0.01	1
GO:0003091	renal water homeostasis	1	0	0	1			GO:0045298	tubulin complex	12	0	0.04	1			GO:0008186	RNA-dependent ATPase activity	13	0	0.04	1
GO:0003094	glomerular filtration	1	0	0	1			GO:0045334	clathrin-coated endocytic vesicle	6	0	0.02	1			GO:0008190	eukaryotic initiation factor 4E binding	1	0	0	1
GO:0003097	renal water transport	1	0	0	1			GO:0045335	phagocytic vesicle	16	0	0.05	1			GO:0008192	RNA guanylyltransferase activity	3	0	0.01	1
GO:0003156	regulation of animal organ formation	3	0	0.01	1			GO:0045495	pole plasm	7	0	0.02	1			GO:0008193	tRNA guanylyltransferase activity	1	0	0	1
GO:0003158	endothelium development	2	0	0.01	1			GO:0046658	anchored component of plasma membrane	75	0	0.24	1			GO:0008194	UDP-glycosyltransferase activity	227	0	0.65	1
GO:0003159	morphogenesis of an endothelium	1	0	0	1			GO:0046691	intracellular canaliculus	1	0	0	1			GO:0008195	phosphatidate phosphatase activity	7	0	0.02	1
GO:0003197	endocardial cushion development	1	0	0	1			GO:0046695	SLIK (SAGA-like) complex	1	0	0	1			GO:0008198	ferrous iron binding	2	0	0.01	1
GO:0003203	endocardial cushion morphogenesis	1	0	0	1			GO:0046861	glyoxysomal membrane	5	0	0.02	1			GO:0008199	ferric iron binding	6	0	0.02	1
GO:0003272	endocardial cushion formation	1	0	0	1			GO:0046862	chromoplast membrane	1	0	0	1			GO:0008200	ion channel inhibitor activity	1	0	0	1
GO:0003333	amino acid transmembrane transport	46	0	0.12	1			GO:0046930	pore complex	65	0	0.21	1			GO:0008201	heparin binding	3	0	0.01	1
GO:0003401	axis elongation	2	0	0.01	1			GO:0048188	Set1C/COMPASS complex	4	0	0.01	1			GO:0008227	G protein-coupled amine receptor activit...	1	0	0	1
GO:0005513	detection of calcium ion	10	0	0.03	1			GO:0048471	perinuclear region of cytoplasm	32	0	0.1	1			GO:0008235	metalloexopeptidase activity	17	0	0.05	1
GO:0005977	glycogen metabolic process	14	0	0.04	1			GO:0048475	coated membrane	82	0	0.26	1			GO:0008236	serine-type peptidase activity	142	0	0.41	1
GO:0005978	glycogen biosynthetic process	10	0	0.03	1			GO:0048492	ribulose bisphosphate carboxylase comple...	1	0	0	1			GO:0008237	metallopeptidase activity	88	0	0.25	1
GO:0005979	regulation of glycogen biosynthetic proc...	2	0	0.01	1			GO:0048500	signal recognition particle	10	0	0.03	1			GO:0008238	exopeptidase activity	90	0	0.26	1
GO:0005980	glycogen catabolic process	2	0	0.01	1			GO:0048770	pigment granule	4	0	0.01	1			GO:0008240	tripeptidyl-peptidase activity	1	0	0	1
GO:0005981	regulation of glycogen catabolic process	2	0	0.01	1			GO:0051233	spindle midzone	1	0	0	1			GO:0008241	peptidyl-dipeptidase activity	2	0	0.01	1
GO:0005983	starch catabolic process	16	0	0.04	1			GO:0051285	cell cortex of cell tip	1	0	0	1			GO:0008242	omega peptidase activity	14	0	0.04	1
GO:0005986	sucrose biosynthetic process	12	0	0.03	1			GO:0051286	cell tip	22	0	0.07	1			GO:0008251	tRNA-specific adenosine deaminase activi...	1	0	0	1
GO:0005987	sucrose catabolic process	4	0	0.01	1			GO:0055028	cortical microtubule	14	0	0.04	1			GO:0008252	nucleotidase activity	7	0	0.02	1
GO:0005991	trehalose metabolic process	19	0	0.05	1			GO:0055029	nuclear DNA-directed RNA polymerase comp...	44	0	0.14	1			GO:0008265	Mo-molybdopterin cofactor sulfurase acti...	1	0	0	1
GO:0005992	trehalose biosynthetic process	19	0	0.05	1			GO:0055037	recycling endosome	5	0	0.02	1			GO:0008271	secondary active sulfate transmembrane t...	8	0	0.02	1
GO:0005997	xylulose metabolic process	1	0	0	1			GO:0055038	recycling endosome membrane	2	0	0.01	1			GO:0008276	protein methyltransferase activity	55	0	0.16	1
GO:0006000	fructose metabolic process	1	0	0	1			GO:0055120	striated muscle dense body	5	0	0.02	1			GO:0008281	sulfonylurea receptor activity	1	0	0	1
GO:0006004	fucose metabolic process	6	0	0.02	1			GO:0060187	cell pole	14	0	0.04	1			GO:0008289	lipid binding	186	0	0.54	1
GO:0006005	L-fucose biosynthetic process	2	0	0.01	1			GO:0060293	germ plasm	7	0	0.02	1			GO:0008297	single-stranded DNA exodeoxyribonuclease...	1	0	0	1
GO:0006011	UDP-glucose metabolic process	3	0	0.01	1			GO:0061645	endocytic patch	2	0	0.01	1			GO:0008301	DNA binding, bending	3	0	0.01	1
GO:0006012	galactose metabolic process	17	0	0.04	1			GO:0061695	transferase complex, transferring phosph...	68	0	0.22	1			GO:0008307	structural constituent of muscle	1	0	0	1
GO:0006013	mannose metabolic process	9	0	0.02	1			GO:0065010	extracellular membrane-bounded organelle	9	0	0.03	1			GO:0008308	voltage-gated anion channel activity	15	0	0.04	1
GO:0006020	inositol metabolic process	11	0	0.03	1			GO:0070062	extracellular exosome	9	0	0.03	1			GO:0008312	7S RNA binding	9	0	0.03	1
GO:0006021	inositol biosynthetic process	6	0	0.02	1			GO:0070161	anchoring junction	3	0	0.01	1			GO:0008318	protein prenyltransferase activity	7	0	0.02	1
GO:0006022	aminoglycan metabolic process	17	0	0.04	1			GO:0070382	exocytic vesicle	8	0	0.03	1			GO:0008320	protein transmembrane transporter activi...	28	0	0.08	1
GO:0006023	aminoglycan biosynthetic process	3	0	0.01	1			GO:0070419	nonhomologous end joining complex	2	0	0.01	1			GO:0008327	methyl-CpG binding	14	0	0.04	1
GO:0006024	glycosaminoglycan biosynthetic process	3	0	0.01	1			GO:0070461	SAGA-type complex	2	0	0.01	1			GO:0008353	RNA polymerase II CTD heptapeptide repea...	16	0	0.05	1
GO:0006026	aminoglycan catabolic process	13	0	0.03	1											GO:0008373	sialyltransferase activity	3	0	0.01	1
GO:0006027	glycosaminoglycan catabolic process	2	0	0.01	1											GO:0008375	acetylglucosaminyltransferase activity	49	0	0.14	1
GO:0006029	proteoglycan metabolic process	5	0	0.01	1											GO:0008378	galactosyltransferase activity	42	0	0.12	1
GO:0006030	chitin metabolic process	12	0	0.03	1											GO:0008381	mechanosensitive ion channel activity	2	0	0.01	1
GO:0006032	chitin catabolic process	11	0	0.03	1											GO:0008395	steroid hydroxylase activity	2	0	0.01	1
GO:0006040	amino sugar metabolic process	22	0	0.06	1											GO:0008408	3'-5' exonuclease activity	16	0	0.05	1
GO:0006044	N-acetylglucosamine metabolic process	1	0	0	1											GO:0008410	CoA-transferase activity	1	0	0	1
GO:0006045	N-acetylglucosamine biosynthetic process	1	0	0	1											GO:0008417	fucosyltransferase activity	11	0	0.03	1
GO:0006047	UDP-N-acetylglucosamine metabolic proces...	5	0	0.01	1											GO:0008419	RNA lariat debranching enzyme activity	1	0	0	1
GO:0006048	UDP-N-acetylglucosamine biosynthetic pro...	5	0	0.01	1											GO:0008420	RNA polymerase II CTD heptapeptide repea...	3	0	0.01	1
GO:0006059	hexitol metabolic process	1	0	0	1											GO:0008422	beta-glucosidase activity	35	0	0.1	1
GO:0006063	uronic acid metabolic process	1	0	0	1											GO:0008426	protein kinase C inhibitor activity	5	0	0.01	1
GO:0006065	UDP-glucuronate biosynthetic process	3	0	0.01	1											GO:0008428	ribonuclease inhibitor activity	1	0	0	1
GO:0006066	alcohol metabolic process	172	0	0.44	1											GO:0008430	selenium binding	6	0	0.02	1
GO:0006067	ethanol metabolic process	2	0	0.01	1											GO:0008441	3'(2'),5'-bisphosphate nucleotidase acti...	5	0	0.01	1
GO:0006068	ethanol catabolic process	1	0	0	1											GO:0008443	phosphofructokinase activity	13	0	0.04	1
GO:0006069	ethanol oxidation	2	0	0.01	1											GO:0008447	L-ascorbate oxidase activity	3	0	0.01	1
GO:0006071	glycerol metabolic process	20	0	0.05	1											GO:0008452	RNA ligase activity	2	0	0.01	1
GO:0006072	glycerol-3-phosphate metabolic process	1	0	0	1											GO:0008453	alanine-glyoxylate transaminase activity	3	0	0.01	1
GO:0006074	(1->3)-beta-D-glucan metabolic process	12	0	0.03	1											GO:0008463	formylmethionine deformylase activity	2	0	0.01	1
GO:0006075	(1->3)-beta-D-glucan biosynthetic proces...	12	0	0.03	1											GO:0008465	glycerate dehydrogenase activity	1	0	0	1
GO:0006080	substituted mannan metabolic process	1	0	0	1											GO:0008469	histone-arginine N-methyltransferase act...	3	0	0.01	1
GO:0006083	acetate metabolic process	2	0	0.01	1											GO:0008470	isovaleryl-CoA dehydrogenase activity	1	0	0	1
GO:0006084	acetyl-CoA metabolic process	20	0	0.05	1											GO:0008474	palmitoyl-(protein) hydrolase activity	4	0	0.01	1
GO:0006085	acetyl-CoA biosynthetic process	11	0	0.03	1											GO:0008476	protein-tyrosine sulfotransferase activi...	1	0	0	1
GO:0006086	acetyl-CoA biosynthetic process from pyr...	6	0	0.02	1											GO:0008477	purine nucleosidase activity	3	0	0.01	1
GO:0006097	glyoxylate cycle	9	0	0.02	1											GO:0008478	pyridoxal kinase activity	1	0	0	1
GO:0006099	tricarboxylic acid cycle	38	0	0.1	1											GO:0008479	queuine tRNA-ribosyltransferase activity	4	0	0.01	1
GO:0006101	citrate metabolic process	38	0	0.1	1											GO:0008481	sphinganine kinase activity	1	0	0	1
GO:0006102	isocitrate metabolic process	8	0	0.02	1											GO:0008482	sulfite oxidase activity	1	0	0	1
GO:0006104	succinyl-CoA metabolic process	3	0	0.01	1											GO:0008483	transaminase activity	60	0	0.17	1
GO:0006105	succinate metabolic process	4	0	0.01	1											GO:0008484	sulfuric ester hydrolase activity	1	0	0	1
GO:0006106	fumarate metabolic process	1	0	0	1											GO:0008490	arsenite secondary active transmembrane ...	6	0	0.02	1
GO:0006107	oxaloacetate metabolic process	1	0	0	1											GO:0008495	protoheme IX farnesyltransferase activit...	1	0	0	1
GO:0006108	malate metabolic process	11	0	0.03	1											GO:0008506	sucrose:proton symporter activity	5	0	0.01	1
GO:0006110	regulation of glycolytic process	1	0	0	1											GO:0008508	bile acid:sodium symporter activity	3	0	0.01	1
GO:0006111	regulation of gluconeogenesis	1	0	0	1											GO:0008509	anion transmembrane transporter activity	173	0	0.5	1
GO:0006112	energy reserve metabolic process	17	0	0.04	1											GO:0008511	sodium:potassium:chloride symporter acti...	1	0	0	1
GO:0006113	fermentation	1	0	0	1											GO:0008514	organic anion transmembrane transporter ...	105	0	0.3	1
GO:0006116	NADH oxidation	1	0	0	1											GO:0008515	sucrose transmembrane transporter activi...	11	0	0.03	1
GO:0006119	oxidative phosphorylation	21	0	0.05	1											GO:0008517	folic acid transmembrane transporter act...	3	0	0.01	1
GO:0006120	mitochondrial electron transport, NADH t...	5	0	0.01	1											GO:0008519	ammonium transmembrane transporter activ...	7	0	0.02	1
GO:0006121	mitochondrial electron transport, succin...	3	0	0.01	1											GO:0008526	phosphatidylinositol transporter activit...	1	0	0	1
GO:0006122	mitochondrial electron transport, ubiqui...	3	0	0.01	1											GO:0008531	riboflavin kinase activity	2	0	0.01	1
GO:0006123	mitochondrial electron transport, cytoch...	6	0	0.02	1											GO:0008534	oxidized purine nucleobase lesion DNA N-...	2	0	0.01	1
GO:0006124	ferredoxin metabolic process	1	0	0	1											GO:0008536	Ran GTPase binding	4	0	0.01	1
GO:0006127	glycerophosphate shuttle	1	0	0	1											GO:0008551	cadmium-exporting ATPase activity	3	0	0.01	1
GO:0006140	regulation of nucleotide metabolic proce...	68	0	0.17	1											GO:0008553	proton-exporting ATPase activity, phosph...	13	0	0.04	1
GO:0006144	purine nucleobase metabolic process	13	0	0.03	1											GO:0008559	xenobiotic transmembrane transporting AT...	18	0	0.05	1
GO:0006145	purine nucleobase catabolic process	3	0	0.01	1											GO:0008565	protein transporter activity	88	0	0.25	1
GO:0006148	inosine catabolic process	1	0	0	1											GO:0008566	mitochondrial protein-transporting ATPas...	1	0	0	1
GO:0006154	adenosine catabolic process	1	0	0	1											GO:0008568	microtubule-severing ATPase activity	1	0	0	1
GO:0006166	purine ribonucleoside salvage	4	0	0.01	1											GO:0008569	ATP-dependent microtubule motor activity...	4	0	0.01	1
GO:0006167	AMP biosynthetic process	6	0	0.02	1											GO:0008574	ATP-dependent microtubule motor activity...	2	0	0.01	1
GO:0006168	adenine salvage	3	0	0.01	1											GO:0008603	cAMP-dependent protein kinase regulator ...	1	0	0	1
GO:0006169	adenosine salvage	1	0	0	1											GO:0008641	ubiquitin-like modifier activating enzym...	20	0	0.06	1
GO:0006177	GMP biosynthetic process	3	0	0.01	1											GO:0008649	rRNA methyltransferase activity	8	0	0.02	1
GO:0006182	cGMP biosynthetic process	11	0	0.03	1											GO:0008705	methionine synthase activity	2	0	0.01	1
GO:0006183	GTP biosynthetic process	7	0	0.02	1											GO:0008716	D-alanine-D-alanine ligase activity	2	0	0.01	1
GO:0006188	IMP biosynthetic process	13	0	0.03	1											GO:0008720	D-lactate dehydrogenase activity	1	0	0	1
GO:0006189	'de novo' IMP biosynthetic process	11	0	0.03	1											GO:0008728	GTP diphosphokinase activity	2	0	0.01	1
GO:0006206	pyrimidine nucleobase metabolic process	13	0	0.03	1											GO:0008734	L-aspartate oxidase activity	2	0	0.01	1
GO:0006207	'de novo' pyrimidine nucleobase biosynth...	5	0	0.01	1											GO:0008745	N-acetylmuramoyl-L-alanine amidase activ...	2	0	0.01	1
GO:0006208	pyrimidine nucleobase catabolic process	3	0	0.01	1											GO:0008756	o-succinylbenzoate-CoA ligase activity	1	0	0	1
GO:0006212	uracil catabolic process	3	0	0.01	1											GO:0008757	S-adenosylmethionine-dependent methyltra...	109	0	0.31	1
GO:0006213	pyrimidine nucleoside metabolic process	36	0	0.09	1											GO:0008762	UDP-N-acetylmuramate dehydrogenase activ...	27	0	0.08	1
GO:0006216	cytidine catabolic process	4	0	0.01	1											GO:0008782	adenosylhomocysteine nucleosidase activi...	1	0	0	1
GO:0006218	uridine catabolic process	1	0	0	1											GO:0008792	arginine decarboxylase activity	2	0	0.01	1
GO:0006220	pyrimidine nucleotide metabolic process	48	0	0.12	1											GO:0008794	arsenate reductase (glutaredoxin) activi...	1	0	0	1
GO:0006221	pyrimidine nucleotide biosynthetic proce...	48	0	0.12	1											GO:0008796	bis(5'-nucleosyl)-tetraphosphatase activ...	2	0	0.01	1
GO:0006222	UMP biosynthetic process	19	0	0.05	1											GO:0008798	beta-aspartyl-peptidase activity	2	0	0.01	1
GO:0006223	uracil salvage	1	0	0	1											GO:0008800	beta-lactamase activity	3	0	0.01	1
GO:0006226	dUMP biosynthetic process	1	0	0	1											GO:0008802	betaine-aldehyde dehydrogenase activity	2	0	0.01	1
GO:0006228	UTP biosynthetic process	7	0	0.02	1											GO:0008804	carbamate kinase activity	1	0	0	1
GO:0006231	dTMP biosynthetic process	3	0	0.01	1											GO:0008807	carboxyvinyl-carboxyphosphonate phosphor...	1	0	0	1
GO:0006233	dTDP biosynthetic process	1	0	0	1											GO:0008808	cardiolipin synthase activity	1	0	0	1
GO:0006241	CTP biosynthetic process	14	0	0.04	1											GO:0008810	cellulase activity	12	0	0.03	1
GO:0006261	DNA-dependent DNA replication	90	0	0.23	1											GO:0008812	choline dehydrogenase activity	3	0	0.01	1
GO:0006264	mitochondrial DNA replication	3	0	0.01	1											GO:0008824	cyanate hydratase activity	1	0	0	1
GO:0006265	DNA topological change	33	0	0.08	1											GO:0008832	dGTPase activity	1	0	0	1
GO:0006266	DNA ligation	5	0	0.01	1											GO:0008835	diaminohydroxyphosphoribosylaminopyrimid...	2	0	0.01	1
GO:0006267	pre-replicative complex assembly involve...	1	0	0	1											GO:0008836	diaminopimelate decarboxylase activity	1	0	0	1
GO:0006268	DNA unwinding involved in DNA replicatio...	6	0	0.02	1											GO:0008837	diaminopimelate epimerase activity	1	0	0	1
GO:0006269	DNA replication, synthesis of RNA primer	4	0	0.01	1											GO:0008841	dihydrofolate synthase activity	1	0	0	1
GO:0006270	DNA replication initiation	16	0	0.04	1											GO:0008843	endochitinase activity	1	0	0	1
GO:0006271	DNA strand elongation involved in DNA re...	10	0	0.03	1											GO:0008859	exoribonuclease II activity	2	0	0.01	1
GO:0006273	lagging strand elongation	9	0	0.02	1											GO:0008863	formate dehydrogenase (NAD+) activity	1	0	0	1
GO:0006275	regulation of DNA replication	30	0	0.08	1											GO:0008864	formyltetrahydrofolate deformylase activ...	3	0	0.01	1
GO:0006277	DNA amplification	3	0	0.01	1											GO:0008865	fructokinase activity	6	0	0.02	1
GO:0006279	premeiotic DNA replication	3	0	0.01	1											GO:0008883	glutamyl-tRNA reductase activity	2	0	0.01	1
GO:0006281	DNA repair	243	0	0.62	1											GO:0008889	glycerophosphodiester phosphodiesterase ...	10	0	0.03	1
GO:0006282	regulation of DNA repair	7	0	0.02	1											GO:0008891	glycolate oxidase activity	4	0	0.01	1
GO:0006283	transcription-coupled nucleotide-excisio...	4	0	0.01	1											GO:0008897	holo-[acyl-carrier-protein] synthase act...	1	0	0	1
GO:0006284	base-excision repair	27	0	0.07	1											GO:0008898	S-adenosylmethionine-homocysteine S-meth...	2	0	0.01	1
GO:0006287	base-excision repair, gap-filling	2	0	0.01	1											GO:0008901	ferredoxin hydrogenase activity	1	0	0	1
GO:0006289	nucleotide-excision repair	35	0	0.09	1											GO:0008902	hydroxymethylpyrimidine kinase activity	1	0	0	1
GO:0006290	pyrimidine dimer repair	5	0	0.01	1											GO:0008905	mannose-phosphate guanylyltransferase ac...	4	0	0.01	1
GO:0006294	nucleotide-excision repair, preincision ...	1	0	0	1											GO:0008909	isochorismate synthase activity	3	0	0.01	1
GO:0006297	nucleotide-excision repair, DNA gap fill...	2	0	0.01	1											GO:0008915	lipid-A-disaccharide synthase activity	1	0	0	1
GO:0006298	mismatch repair	12	0	0.03	1											GO:0008922	long-chain fatty acid [acyl-carrier-prot...	1	0	0	1
GO:0006301	postreplication repair	10	0	0.03	1											GO:0008924	malate dehydrogenase (quinone) activity	1	0	0	1
GO:0006302	double-strand break repair	29	0	0.07	1											GO:0008930	methylthioadenosine nucleosidase activit...	1	0	0	1
GO:0006303	double-strand break repair via nonhomolo...	7	0	0.02	1											GO:0008936	nicotinamidase activity	3	0	0.01	1
GO:0006304	DNA modification	54	0	0.14	1											GO:0008937	ferredoxin-NAD(P) reductase activity	1	0	0	1
GO:0006305	DNA alkylation	51	0	0.13	1											GO:0008939	nicotinate-nucleotide-dimethylbenzimidaz...	1	0	0	1
GO:0006306	DNA methylation	51	0	0.13	1											GO:0008940	nitrate reductase activity	2	0	0.01	1
GO:0006308	DNA catabolic process	8	0	0.02	1											GO:0008963	phospho-N-acetylmuramoyl-pentapeptide-tr...	2	0	0.01	1
GO:0006309	apoptotic DNA fragmentation	2	0	0.01	1											GO:0008964	phosphoenolpyruvate carboxylase activity	4	0	0.01	1
GO:0006310	DNA recombination	101	0	0.26	1											GO:0008967	phosphoglycolate phosphatase activity	7	0	0.02	1
GO:0006311	meiotic gene conversion	1	0	0	1											GO:0008972	phosphomethylpyrimidine kinase activity	1	0	0	1
GO:0006312	mitotic recombination	12	0	0.03	1											GO:0008974	phosphoribulokinase activity	1	0	0	1
GO:0006313	transposition, DNA-mediated	3	0	0.01	1											GO:0008977	prephenate dehydrogenase (NAD+) activity	5	0	0.01	1
GO:0006323	DNA packaging	71	0	0.18	1											GO:0008987	quinolinate synthetase A activity	1	0	0	1
GO:0006325	chromatin organization	281	0	0.71	1											GO:0009000	selenocysteine lyase activity	1	0	0	1
GO:0006333	chromatin assembly or disassembly	68	0	0.17	1											GO:0009002	serine-type D-Ala-D-Ala carboxypeptidase...	1	0	0	1
GO:0006334	nucleosome assembly	59	0	0.15	1											GO:0009008	DNA-methyltransferase activity	10	0	0.03	1
GO:0006337	nucleosome disassembly	1	0	0	1											GO:0009011	starch synthase activity	8	0	0.02	1
GO:0006338	chromatin remodeling	27	0	0.07	1											GO:0009013	succinate-semialdehyde dehydrogenase [NA...	1	0	0	1
GO:0006342	chromatin silencing	40	0	0.1	1											GO:0009019	tRNA (guanine-N1-)-methyltransferase act...	2	0	0.01	1
GO:0006344	maintenance of chromatin silencing	7	0	0.02	1											GO:0009022	tRNA nucleotidyltransferase activity	1	0	0	1
GO:0006346	methylation-dependent chromatin silencin...	6	0	0.02	1											GO:0009039	urease activity	1	0	0	1
GO:0006348	chromatin silencing at telomere	7	0	0.02	1											GO:0009041	uridylate kinase activity	2	0	0.01	1
GO:0006349	regulation of gene expression by genetic...	16	0	0.04	1											GO:0009045	xylose isomerase activity	2	0	0.01	1
GO:0006352	DNA-templated transcription, initiation	64	0	0.16	1											GO:0009378	four-way junction helicase activity	2	0	0.01	1
GO:0006353	DNA-templated transcription, termination	16	0	0.04	1											GO:0009540	zeaxanthin epoxidase [overall] activity	1	0	0	1
GO:0006354	DNA-templated transcription, elongation	11	0	0.03	1											GO:0009669	sucrose:cation symporter activity	5	0	0.01	1
GO:0006356	regulation of transcription by RNA polym...	4	0	0.01	1											GO:0009670	triose-phosphate:phosphate antiporter ac...	2	0	0.01	1
GO:0006357	regulation of transcription by RNA polym...	60	0	0.15	1											GO:0009671	nitrate:proton symporter activity	1	0	0	1
GO:0006359	regulation of transcription by RNA polym...	3	0	0.01	1											GO:0009673	low-affinity phosphate transmembrane tra...	1	0	0	1
GO:0006360	transcription by RNA polymerase I	4	0	0.01	1											GO:0009674	potassium:sodium symporter activity	2	0	0.01	1
GO:0006361	transcription initiation from RNA polyme...	1	0	0	1											GO:0009678	hydrogen-translocating pyrophosphatase a...	27	0	0.08	1
GO:0006364	rRNA processing	107	0	0.27	1											GO:0009679	hexose:proton symporter activity	1	0	0	1
GO:0006366	transcription by RNA polymerase II	84	0	0.21	1											GO:0009702	L-arabinokinase activity	1	0	0	1
GO:0006367	transcription initiation from RNA polyme...	23	0	0.06	1											GO:0009703	nitrate reductase (NADH) activity	2	0	0.01	1
GO:0006368	transcription elongation from RNA polyme...	6	0	0.02	1											GO:0009784	transmembrane receptor histidine kinase ...	1	0	0	1
GO:0006369	termination of RNA polymerase II transcr...	4	0	0.01	1											GO:0009824	AMP dimethylallyltransferase activity	4	0	0.01	1
GO:0006376	mRNA splice site selection	12	0	0.03	1											GO:0009881	photoreceptor activity	13	0	0.04	1
GO:0006378	mRNA polyadenylation	8	0	0.02	1											GO:0009882	blue light photoreceptor activity	4	0	0.01	1
GO:0006379	mRNA cleavage	8	0	0.02	1											GO:0009883	red or far-red light photoreceptor activ...	2	0	0.01	1
GO:0006382	adenosine to inosine editing	1	0	0	1											GO:0009884	cytokinin receptor activity	3	0	0.01	1
GO:0006383	transcription by RNA polymerase III	5	0	0.01	1											GO:0009885	transmembrane histidine kinase cytokinin...	1	0	0	1
GO:0006388	tRNA splicing, via endonucleolytic cleav...	5	0	0.01	1											GO:0009899	ent-kaurene synthase activity	1	0	0	1
GO:0006397	mRNA processing	211	0	0.53	1											GO:0009916	alternative oxidase activity	4	0	0.01	1
GO:0006401	RNA catabolic process	65	0	0.16	1											GO:0009918	sterol delta7 reductase activity	1	0	0	1
GO:0006402	mRNA catabolic process	41	0	0.1	1											GO:0009922	fatty acid elongase activity	6	0	0.02	1
GO:0006403	RNA localization	48	0	0.12	1											GO:0009927	histidine phosphotransfer kinase activit...	8	0	0.02	1
GO:0006405	RNA export from nucleus	30	0	0.08	1											GO:0009931	calcium-dependent protein serine/threoni...	3	0	0.01	1
GO:0006406	mRNA export from nucleus	19	0	0.05	1											GO:0009940	amino-terminal vacuolar sorting propepti...	2	0	0.01	1
GO:0006407	rRNA export from nucleus	5	0	0.01	1											GO:0009973	adenylyl-sulfate reductase activity	3	0	0.01	1
GO:0006409	tRNA export from nucleus	2	0	0.01	1											GO:0009974	zeinoxanthin epsilon hydroxylase activit...	1	0	0	1
GO:0006414	translational elongation	99	0	0.25	1											GO:0009975	cyclase activity	16	0	0.05	1
GO:0006415	translational termination	22	0	0.06	1											GO:0009976	tocopherol cyclase activity	2	0	0.01	1
GO:0006418	tRNA aminoacylation for protein translat...	67	0	0.17	1											GO:0009977	proton motive force dependent protein tr...	3	0	0.01	1
GO:0006419	alanyl-tRNA aminoacylation	4	0	0.01	1											GO:0009978	allene oxide synthase activity	1	0	0	1
GO:0006420	arginyl-tRNA aminoacylation	3	0	0.01	1											GO:0009979	16:0 monogalactosyldiacylglycerol desatu...	1	0	0	1
GO:0006421	asparaginyl-tRNA aminoacylation	4	0	0.01	1											GO:0009982	pseudouridine synthase activity	25	0	0.07	1
GO:0006422	aspartyl-tRNA aminoacylation	2	0	0.01	1											GO:0010011	auxin binding	11	0	0.03	1
GO:0006423	cysteinyl-tRNA aminoacylation	2	0	0.01	1											GO:0010174	nucleoside transmembrane transporter act...	1	0	0	1
GO:0006424	glutamyl-tRNA aminoacylation	2	0	0.01	1											GO:0010175	sphingosine transmembrane transporter ac...	1	0	0	1
GO:0006425	glutaminyl-tRNA aminoacylation	1	0	0	1											GO:0010176	homogentisate phytyltransferase activity	1	0	0	1
GO:0006426	glycyl-tRNA aminoacylation	2	0	0.01	1											GO:0010178	IAA-amino acid conjugate hydrolase activ...	4	0	0.01	1
GO:0006427	histidyl-tRNA aminoacylation	4	0	0.01	1											GO:0010179	IAA-Ala conjugate hydrolase activity	4	0	0.01	1
GO:0006428	isoleucyl-tRNA aminoacylation	3	0	0.01	1											GO:0010181	FMN binding	36	0	0.1	1
GO:0006429	leucyl-tRNA aminoacylation	5	0	0.01	1											GO:0010209	vacuolar sorting signal binding	3	0	0.01	1
GO:0006430	lysyl-tRNA aminoacylation	5	0	0.01	1											GO:0010210	IAA-Phe conjugate hydrolase activity	4	0	0.01	1
GO:0006431	methionyl-tRNA aminoacylation	3	0	0.01	1											GO:0010211	IAA-Leu conjugate hydrolase activity	4	0	0.01	1
GO:0006432	phenylalanyl-tRNA aminoacylation	4	0	0.01	1											GO:0010242	oxygen evolving activity	1	0	0	1
GO:0006433	prolyl-tRNA aminoacylation	2	0	0.01	1											GO:0010276	phytol kinase activity	1	0	0	1
GO:0006434	seryl-tRNA aminoacylation	5	0	0.01	1											GO:0010277	chlorophyllide a oxygenase [overall] act...	4	0	0.01	1
GO:0006435	threonyl-tRNA aminoacylation	3	0	0.01	1											GO:0010280	UDP-L-rhamnose synthase activity	3	0	0.01	1
GO:0006436	tryptophanyl-tRNA aminoacylation	1	0	0	1											GO:0010285	L,L-diaminopimelate aminotransferase act...	2	0	0.01	1
GO:0006437	tyrosyl-tRNA aminoacylation	1	0	0	1											GO:0010290	chlorophyll catabolite transmembrane tra...	1	0	0	1
GO:0006438	valyl-tRNA aminoacylation	3	0	0.01	1											GO:0010291	carotene beta-ring hydroxylase activity	3	0	0.01	1
GO:0006446	regulation of translational initiation	25	0	0.06	1											GO:0010292	GTP:GDP antiporter activity	1	0	0	1
GO:0006448	regulation of translational elongation	26	0	0.07	1											GO:0010293	abscisic aldehyde oxidase activity	2	0	0.01	1
GO:0006449	regulation of translational termination	4	0	0.01	1											GO:0010294	abscisic acid glucosyltransferase activi...	5	0	0.01	1
GO:0006450	regulation of translational fidelity	15	0	0.04	1											GO:0010296	prenylcysteine methylesterase activity	3	0	0.01	1
GO:0006452	translational frameshifting	4	0	0.01	1											GO:0010297	heteropolysaccharide binding	2	0	0.01	1
GO:0006458	'de novo' protein folding	7	0	0.02	1											GO:0010298	dihydrocamalexic acid decarboxylase acti...	2	0	0.01	1
GO:0006465	signal peptide processing	10	0	0.03	1											GO:0010301	xanthoxin dehydrogenase activity	1	0	0	1
GO:0006468	protein phosphorylation	1069	0	2.71	1											GO:0010303	limit dextrinase activity	1	0	0	1
GO:0006469	negative regulation of protein kinase ac...	26	0	0.07	1											GO:0010307	acetylglutamate kinase regulator activit...	1	0	0	1
GO:0006470	protein dephosphorylation	116	0	0.29	1											GO:0010309	acireductone dioxygenase [iron(II)-requi...	7	0	0.02	1
GO:0006471	protein ADP-ribosylation	8	0	0.02	1											GO:0010313	phytochrome binding	1	0	0	1
GO:0006473	protein acetylation	34	0	0.09	1											GO:0010326	methionine-oxo-acid transaminase activit...	3	0	0.01	1
GO:0006474	N-terminal protein amino acid acetylatio...	1	0	0	1											GO:0010328	auxin influx transmembrane transporter a...	4	0	0.01	1
GO:0006475	internal protein amino acid acetylation	34	0	0.09	1											GO:0010329	auxin efflux transmembrane transporter a...	14	0	0.04	1
GO:0006476	protein deacetylation	16	0	0.04	1											GO:0010331	gibberellin binding	3	0	0.01	1
GO:0006479	protein methylation	82	0	0.21	1											GO:0010333	terpene synthase activity	4	0	0.01	1
GO:0006482	protein demethylation	5	0	0.01	1											GO:0010348	lithium:proton antiporter activity	5	0	0.01	1
GO:0006486	protein glycosylation	85	0	0.22	1											GO:0010349	L-galactose dehydrogenase activity	1	0	0	1
GO:0006487	protein N-linked glycosylation	28	0	0.07	1											GO:0010354	homogentisate prenyltransferase activity	2	0	0.01	1
GO:0006488	dolichol-linked oligosaccharide biosynth...	4	0	0.01	1											GO:0010355	homogentisate farnesyltransferase activi...	1	0	0	1
GO:0006490	oligosaccharide-lipid intermediate biosy...	4	0	0.01	1											GO:0010356	homogentisate geranylgeranyltransferase ...	1	0	0	1
GO:0006491	N-glycan processing	6	0	0.02	1											GO:0010357	homogentisate solanesyltransferase activ...	1	0	0	1
GO:0006497	protein lipidation	30	0	0.08	1											GO:0010385	double-stranded methylated DNA binding	5	0	0.01	1
GO:0006498	N-terminal protein lipidation	2	0	0.01	1											GO:0010420	polyprenyldihydroxybenzoate methyltransf...	1	0	0	1
GO:0006499	N-terminal protein myristoylation	2	0	0.01	1											GO:0010427	abscisic acid binding	11	0	0.03	1
GO:0006501	C-terminal protein lipidation	1	0	0	1											GO:0010428	methyl-CpNpG binding	3	0	0.01	1
GO:0006505	GPI anchor metabolic process	27	0	0.07	1											GO:0010429	methyl-CpNpN binding	3	0	0.01	1
GO:0006506	GPI anchor biosynthetic process	25	0	0.06	1											GO:0010436	carotenoid dioxygenase activity	2	0	0.01	1
GO:0006511	ubiquitin-dependent protein catabolic pr...	186	0	0.47	1											GO:0010484	H3 histone acetyltransferase activity	2	0	0.01	1
GO:0006513	protein monoubiquitination	6	0	0.02	1											GO:0010485	H4 histone acetyltransferase activity	1	0	0	1
GO:0006515	protein quality control for misfolded or...	4	0	0.01	1											GO:0010486	manganese:proton antiporter activity	1	0	0	1
GO:0006516	glycoprotein catabolic process	1	0	0	1											GO:0010487	thermospermine synthase activity	1	0	0	1
GO:0006517	protein deglycosylation	1	0	0	1											GO:0010542	nitrate efflux transmembrane transporter...	1	0	0	1
GO:0006521	regulation of cellular amino acid metabo...	11	0	0.03	1											GO:0010698	acetyltransferase activator activity	1	0	0	1
GO:0006522	alanine metabolic process	4	0	0.01	1											GO:0010857	calcium-dependent protein kinase activit...	3	0	0.01	1
GO:0006524	alanine catabolic process	2	0	0.01	1											GO:0010945	CoA pyrophosphatase activity	2	0	0.01	1
GO:0006525	arginine metabolic process	17	0	0.04	1											GO:0015002	heme-copper terminal oxidase activity	20	0	0.06	1
GO:0006526	arginine biosynthetic process	10	0	0.03	1											GO:0015020	glucuronosyltransferase activity	21	0	0.06	1
GO:0006527	arginine catabolic process	4	0	0.01	1											GO:0015037	peptide disulfide oxidoreductase activit...	5	0	0.01	1
GO:0006528	asparagine metabolic process	5	0	0.01	1											GO:0015038	glutathione disulfide oxidoreductase act...	5	0	0.01	1
GO:0006529	asparagine biosynthetic process	3	0	0.01	1											GO:0015079	potassium ion transmembrane transporter ...	52	0	0.15	1
GO:0006530	asparagine catabolic process	2	0	0.01	1											GO:0015081	sodium ion transmembrane transporter act...	22	0	0.06	1
GO:0006531	aspartate metabolic process	4	0	0.01	1											GO:0015085	calcium ion transmembrane transporter ac...	24	0	0.07	1
GO:0006534	cysteine metabolic process	30	0	0.08	1											GO:0015086	cadmium ion transmembrane transporter ac...	5	0	0.01	1
GO:0006535	cysteine biosynthetic process from serin...	14	0	0.04	1											GO:0015087	cobalt ion transmembrane transporter act...	3	0	0.01	1
GO:0006536	glutamate metabolic process	20	0	0.05	1											GO:0015089	high-affinity copper ion transmembrane t...	4	0	0.01	1
GO:0006537	glutamate biosynthetic process	4	0	0.01	1											GO:0015093	ferrous iron transmembrane transporter a...	5	0	0.01	1
GO:0006538	glutamate catabolic process	2	0	0.01	1											GO:0015095	magnesium ion transmembrane transporter ...	17	0	0.05	1
GO:0006540	glutamate decarboxylation to succinate	2	0	0.01	1											GO:0015098	molybdate ion transmembrane transporter ...	1	0	0	1
GO:0006541	glutamine metabolic process	33	0	0.08	1											GO:0015099	nickel cation transmembrane transporter ...	3	0	0.01	1
GO:0006542	glutamine biosynthetic process	8	0	0.02	1											GO:0015101	organic cation transmembrane transporter...	10	0	0.03	1
GO:0006543	glutamine catabolic process	1	0	0	1											GO:0015103	inorganic anion transmembrane transporte...	71	0	0.2	1
GO:0006545	glycine biosynthetic process	3	0	0.01	1											GO:0015105	arsenite transmembrane transporter activ...	8	0	0.02	1
GO:0006547	histidine metabolic process	14	0	0.04	1											GO:0015108	chloride transmembrane transporter activ...	7	0	0.02	1
GO:0006548	histidine catabolic process	2	0	0.01	1											GO:0015112	nitrate transmembrane transporter activi...	13	0	0.04	1
GO:0006549	isoleucine metabolic process	9	0	0.02	1											GO:0015114	phosphate ion transmembrane transporter ...	9	0	0.03	1
GO:0006551	leucine metabolic process	26	0	0.07	1											GO:0015116	sulfate transmembrane transporter activi...	10	0	0.03	1
GO:0006552	leucine catabolic process	7	0	0.02	1											GO:0015119	hexose phosphate transmembrane transport...	3	0	0.01	1
GO:0006553	lysine metabolic process	18	0	0.05	1											GO:0015120	phosphoglycerate transmembrane transport...	7	0	0.02	1
GO:0006554	lysine catabolic process	3	0	0.01	1											GO:0015121	phosphoenolpyruvate:phosphate antiporter...	3	0	0.01	1
GO:0006555	methionine metabolic process	34	0	0.09	1											GO:0015125	bile acid transmembrane transporter acti...	3	0	0.01	1
GO:0006556	S-adenosylmethionine biosynthetic proces...	4	0	0.01	1											GO:0015129	lactate transmembrane transporter activi...	1	0	0	1
GO:0006557	S-adenosylmethioninamine biosynthetic pr...	2	0	0.01	1											GO:0015131	oxaloacetate transmembrane transporter a...	2	0	0.01	1
GO:0006558	L-phenylalanine metabolic process	23	0	0.06	1											GO:0015136	sialic acid transmembrane transporter ac...	4	0	0.01	1
GO:0006559	L-phenylalanine catabolic process	8	0	0.02	1											GO:0015137	citrate transmembrane transporter activi...	2	0	0.01	1
GO:0006560	proline metabolic process	13	0	0.03	1											GO:0015139	alpha-ketoglutarate transmembrane transp...	1	0	0	1
GO:0006561	proline biosynthetic process	10	0	0.03	1											GO:0015140	malate transmembrane transporter activit...	5	0	0.01	1
GO:0006562	proline catabolic process	3	0	0.01	1											GO:0015141	succinate transmembrane transporter acti...	1	0	0	1
GO:0006564	L-serine biosynthetic process	8	0	0.02	1											GO:0015142	tricarboxylic acid transmembrane transpo...	3	0	0.01	1
GO:0006566	threonine metabolic process	14	0	0.04	1											GO:0015146	pentose transmembrane transporter activi...	1	0	0	1
GO:0006567	threonine catabolic process	2	0	0.01	1											GO:0015148	D-xylose transmembrane transporter activ...	1	0	0	1
GO:0006568	tryptophan metabolic process	28	0	0.07	1											GO:0015154	disaccharide transmembrane transporter a...	12	0	0.03	1
GO:0006569	tryptophan catabolic process	2	0	0.01	1											GO:0015157	oligosaccharide transmembrane transporte...	12	0	0.03	1
GO:0006570	tyrosine metabolic process	18	0	0.05	1											GO:0015165	pyrimidine nucleotide-sugar transmembran...	12	0	0.03	1
GO:0006571	tyrosine biosynthetic process	12	0	0.03	1											GO:0015166	polyol transmembrane transporter activit...	5	0	0.01	1
GO:0006572	tyrosine catabolic process	6	0	0.02	1											GO:0015168	glycerol transmembrane transporter activ...	3	0	0.01	1
GO:0006573	valine metabolic process	14	0	0.04	1											GO:0015171	amino acid transmembrane transporter act...	39	0	0.11	1
GO:0006574	valine catabolic process	2	0	0.01	1											GO:0015172	acidic amino acid transmembrane transpor...	8	0	0.02	1
GO:0006576	cellular biogenic amine metabolic proces...	74	0	0.19	1											GO:0015173	aromatic amino acid transmembrane transp...	3	0	0.01	1
GO:0006577	amino-acid betaine metabolic process	3	0	0.01	1											GO:0015174	basic amino acid transmembrane transport...	6	0	0.02	1
GO:0006578	amino-acid betaine biosynthetic process	3	0	0.01	1											GO:0015175	neutral amino acid transmembrane transpo...	8	0	0.02	1
GO:0006580	ethanolamine metabolic process	1	0	0	1											GO:0015179	L-amino acid transmembrane transporter a...	10	0	0.03	1
GO:0006584	catecholamine metabolic process	1	0	0	1											GO:0015180	L-alanine transmembrane transporter acti...	1	0	0	1
GO:0006586	indolalkylamine metabolic process	28	0	0.07	1											GO:0015181	arginine transmembrane transporter activ...	5	0	0.01	1
GO:0006587	serotonin biosynthetic process from tryp...	5	0	0.01	1											GO:0015185	gamma-aminobutyric acid transmembrane tr...	2	0	0.01	1
GO:0006590	thyroid hormone generation	1	0	0	1											GO:0015189	L-lysine transmembrane transporter activ...	5	0	0.01	1
GO:0006591	ornithine metabolic process	7	0	0.02	1											GO:0015193	L-proline transmembrane transporter acti...	1	0	0	1
GO:0006592	ornithine biosynthetic process	1	0	0	1											GO:0015200	methylammonium transmembrane transporter...	2	0	0.01	1
GO:0006593	ornithine catabolic process	1	0	0	1											GO:0015203	polyamine transmembrane transporter acti...	6	0	0.02	1
GO:0006595	polyamine metabolic process	15	0	0.04	1											GO:0015204	urea transmembrane transporter activity	6	0	0.02	1
GO:0006596	polyamine biosynthetic process	9	0	0.02	1											GO:0015205	nucleobase transmembrane transporter act...	16	0	0.05	1
GO:0006597	spermine biosynthetic process	4	0	0.01	1											GO:0015207	adenine transmembrane transporter activi...	1	0	0	1
GO:0006598	polyamine catabolic process	3	0	0.01	1											GO:0015210	uracil transmembrane transporter activit...	2	0	0.01	1
GO:0006605	protein targeting	171	0	0.43	1											GO:0015211	purine nucleoside transmembrane transpor...	13	0	0.04	1
GO:0006606	protein import into nucleus	43	0	0.11	1											GO:0015215	nucleotide transmembrane transporter act...	37	0	0.11	1
GO:0006607	NLS-bearing protein import into nucleus	2	0	0.01	1											GO:0015216	purine nucleotide transmembrane transpor...	13	0	0.04	1
GO:0006611	protein export from nucleus	34	0	0.09	1											GO:0015217	ADP transmembrane transporter activity	6	0	0.02	1
GO:0006612	protein targeting to membrane	40	0	0.1	1											GO:0015228	coenzyme A transmembrane transporter act...	2	0	0.01	1
GO:0006613	cotranslational protein targeting to mem...	16	0	0.04	1											GO:0015232	heme transporter activity	3	0	0.01	1
GO:0006614	SRP-dependent cotranslational protein ta...	16	0	0.04	1											GO:0015238	drug transmembrane transporter activity	90	0	0.26	1
GO:0006620	posttranslational protein targeting to e...	3	0	0.01	1											GO:0015245	fatty acid transmembrane transporter act...	2	0	0.01	1
GO:0006621	protein retention in ER lumen	7	0	0.02	1											GO:0015250	water channel activity	10	0	0.03	1
GO:0006622	protein targeting to lysosome	1	0	0	1											GO:0015267	channel activity	102	0	0.29	1
GO:0006623	protein targeting to vacuole	22	0	0.06	1											GO:0015269	calcium-activated potassium channel acti...	3	0	0.01	1
GO:0006624	vacuolar protein processing	2	0	0.01	1											GO:0015271	outward rectifier potassium channel acti...	1	0	0	1
GO:0006625	protein targeting to peroxisome	17	0	0.04	1											GO:0015276	ligand-gated ion channel activity	29	0	0.08	1
GO:0006626	protein targeting to mitochondrion	32	0	0.08	1											GO:0015288	porin activity	15	0	0.04	1
GO:0006627	protein processing involved in protein t...	2	0	0.01	1											GO:0015291	secondary active transmembrane transport...	184	0	0.53	1
GO:0006631	fatty acid metabolic process	209	0	0.53	1											GO:0015293	symporter activity	82	0	0.24	1
GO:0006633	fatty acid biosynthetic process	138	0	0.35	1											GO:0015294	solute:cation symporter activity	32	0	0.09	1
GO:0006635	fatty acid beta-oxidation	23	0	0.06	1											GO:0015295	solute:proton symporter activity	20	0	0.06	1
GO:0006636	unsaturated fatty acid biosynthetic proc...	19	0	0.05	1											GO:0015296	anion:cation symporter activity	9	0	0.03	1
GO:0006637	acyl-CoA metabolic process	32	0	0.08	1											GO:0015297	antiporter activity	86	0	0.25	1
GO:0006638	neutral lipid metabolic process	17	0	0.04	1											GO:0015298	solute:cation antiporter activity	24	0	0.07	1
GO:0006639	acylglycerol metabolic process	17	0	0.04	1											GO:0015299	solute:proton antiporter activity	22	0	0.06	1
GO:0006641	triglyceride metabolic process	14	0	0.04	1											GO:0015301	anion:anion antiporter activity	10	0	0.03	1
GO:0006642	triglyceride mobilization	1	0	0	1											GO:0015315	organophosphate:inorganic phosphate anti...	1	0	0	1
GO:0006643	membrane lipid metabolic process	81	0	0.21	1											GO:0015334	high-affinity oligopeptide transmembrane...	1	0	0	1
GO:0006646	phosphatidylethanolamine biosynthetic pr...	1	0	0	1											GO:0015350	methotrexate transmembrane transporter a...	1	0	0	1
GO:0006651	diacylglycerol biosynthetic process	4	0	0.01	1											GO:0015355	secondary active monocarboxylate transme...	6	0	0.02	1
GO:0006655	phosphatidylglycerol biosynthetic proces...	2	0	0.01	1											GO:0015368	calcium:cation antiporter activity	2	0	0.01	1
GO:0006656	phosphatidylcholine biosynthetic process	11	0	0.03	1											GO:0015369	calcium:proton antiporter activity	1	0	0	1
GO:0006657	CDP-choline pathway	8	0	0.02	1											GO:0015370	solute:sodium symporter activity	12	0	0.03	1
GO:0006658	phosphatidylserine metabolic process	5	0	0.01	1											GO:0015373	anion:sodium symporter activity	1	0	0	1
GO:0006659	phosphatidylserine biosynthetic process	5	0	0.01	1											GO:0015377	cation:chloride symporter activity	1	0	0	1
GO:0006661	phosphatidylinositol biosynthetic proces...	33	0	0.08	1											GO:0015378	sodium:chloride symporter activity	1	0	0	1
GO:0006664	glycolipid metabolic process	52	0	0.13	1											GO:0015379	potassium:chloride symporter activity	1	0	0	1
GO:0006665	sphingolipid metabolic process	37	0	0.09	1											GO:0015385	sodium:proton antiporter activity	5	0	0.01	1
GO:0006670	sphingosine metabolic process	4	0	0.01	1											GO:0015386	potassium:proton antiporter activity	3	0	0.01	1
GO:0006672	ceramide metabolic process	10	0	0.03	1											GO:0015391	nucleobase:cation symporter activity	2	0	0.01	1
GO:0006673	inositol phosphoceramide metabolic proce...	1	0	0	1											GO:0015398	high-affinity secondary active ammonium ...	2	0	0.01	1
GO:0006675	mannosyl-inositol phosphorylceramide met...	1	0	0	1											GO:0015410	manganese-transporting ATPase activity	1	0	0	1
GO:0006677	glycosylceramide metabolic process	7	0	0.02	1											GO:0015415	ATPase-coupled phosphate ion transmembra...	3	0	0.01	1
GO:0006678	glucosylceramide metabolic process	3	0	0.01	1											GO:0015417	polyamine-transporting ATPase activity	2	0	0.01	1
GO:0006680	glucosylceramide catabolic process	3	0	0.01	1											GO:0015420	cobalamin-transporting ATPase activity	1	0	0	1
GO:0006687	glycosphingolipid metabolic process	10	0	0.03	1											GO:0015421	oligopeptide-transporting ATPase activit...	3	0	0.01	1
GO:0006690	icosanoid metabolic process	5	0	0.01	1											GO:0015431	glutathione S-conjugate-exporting ATPase...	1	0	0	1
GO:0006691	leukotriene metabolic process	3	0	0.01	1											GO:0015434	cadmium-transporting ATPase activity	1	0	0	1
GO:0006694	steroid biosynthetic process	47	0	0.12	1											GO:0015439	heme-transporting ATPase activity	1	0	0	1
GO:0006695	cholesterol biosynthetic process	3	0	0.01	1											GO:0015440	peptide-transporting ATPase activity	5	0	0.01	1
GO:0006696	ergosterol biosynthetic process	2	0	0.01	1											GO:0015446	ATPase-coupled arsenite transmembrane tr...	6	0	0.02	1
GO:0006702	androgen biosynthetic process	1	0	0	1											GO:0015450	P-P-bond-hydrolysis-driven protein trans...	27	0	0.08	1
GO:0006704	glucocorticoid biosynthetic process	1	0	0	1											GO:0015462	ATPase-coupled protein transmembrane tra...	2	0	0.01	1
GO:0006706	steroid catabolic process	3	0	0.01	1											GO:0015464	acetylcholine receptor activity	1	0	0	1
GO:0006714	sesquiterpenoid metabolic process	28	0	0.07	1											GO:0015491	cation:cation antiporter activity	14	0	0.04	1
GO:0006720	isoprenoid metabolic process	134	0	0.34	1											GO:0015505	uracil:cation symporter activity	2	0	0.01	1
GO:0006721	terpenoid metabolic process	109	0	0.28	1											GO:0015513	high-affinity secondary active nitrite t...	2	0	0.01	1
GO:0006722	triterpenoid metabolic process	12	0	0.03	1											GO:0015556	C4-dicarboxylate transmembrane transport...	6	0	0.02	1
GO:0006723	cuticle hydrocarbon biosynthetic process	3	0	0.01	1											GO:0015562	efflux transmembrane transporter activit...	20	0	0.06	1
GO:0006729	tetrahydrobiopterin biosynthetic process	3	0	0.01	1											GO:0015575	mannitol transmembrane transporter activ...	1	0	0	1
GO:0006734	NADH metabolic process	1	0	0	1											GO:0015576	sorbitol transmembrane transporter activ...	1	0	0	1
GO:0006741	NADP biosynthetic process	3	0	0.01	1											GO:0015591	D-ribose transmembrane transporter activ...	1	0	0	1
GO:0006743	ubiquinone metabolic process	7	0	0.02	1											GO:0015603	iron chelate transmembrane transporter a...	3	0	0.01	1
GO:0006744	ubiquinone biosynthetic process	7	0	0.02	1											GO:0015605	organophosphate ester transmembrane tran...	46	0	0.13	1
GO:0006749	glutathione metabolic process	26	0	0.07	1											GO:0015607	fatty-acyl-CoA transmembrane transporter...	1	0	0	1
GO:0006750	glutathione biosynthetic process	11	0	0.03	1											GO:0015631	tubulin binding	43	0	0.12	1
GO:0006751	glutathione catabolic process	3	0	0.01	1											GO:0015633	zinc-transporting ATPase activity	1	0	0	1
GO:0006761	dihydrofolate biosynthetic process	1	0	0	1											GO:0015645	fatty acid ligase activity	12	0	0.03	1
GO:0006766	vitamin metabolic process	80	0	0.2	1											GO:0015651	quaternary ammonium group transmembrane ...	1	0	0	1
GO:0006767	water-soluble vitamin metabolic process	57	0	0.14	1											GO:0015658	branched-chain amino acid transmembrane ...	1	0	0	1
GO:0006768	biotin metabolic process	3	0	0.01	1											GO:0015662	ATPase activity, coupled to transmembran...	39	0	0.11	1
GO:0006771	riboflavin metabolic process	11	0	0.03	1											GO:0015665	alcohol transmembrane transporter activi...	6	0	0.02	1
GO:0006772	thiamine metabolic process	15	0	0.04	1											GO:0015667	site-specific DNA-methyltransferase (cyt...	1	0	0	1
GO:0006775	fat-soluble vitamin metabolic process	14	0	0.04	1											GO:0015922	aspartate oxidase activity	2	0	0.01	1
GO:0006777	Mo-molybdopterin cofactor biosynthetic p...	10	0	0.03	1											GO:0015923	mannosidase activity	20	0	0.06	1
GO:0006780	uroporphyrinogen III biosynthetic proces...	1	0	0	1											GO:0015924	mannosyl-oligosaccharide mannosidase act...	8	0	0.02	1
GO:0006782	protoporphyrinogen IX biosynthetic proce...	11	0	0.03	1											GO:0015925	galactosidase activity	21	0	0.06	1
GO:0006783	heme biosynthetic process	21	0	0.05	1											GO:0015926	glucosidase activity	50	0	0.14	1
GO:0006784	heme a biosynthetic process	1	0	0	1											GO:0015928	fucosidase activity	6	0	0.02	1
GO:0006787	porphyrin-containing compound catabolic ...	22	0	0.06	1											GO:0015929	hexosaminidase activity	5	0	0.01	1
GO:0006788	heme oxidation	4	0	0.01	1											GO:0015930	glutamate synthase activity	2	0	0.01	1
GO:0006790	sulfur compound metabolic process	293	0	0.74	1											GO:0015932	nucleobase-containing compound transmemb...	57	0	0.16	1
GO:0006791	sulfur utilization	2	0	0.01	1											GO:0016002	sulfite reductase activity	1	0	0	1
GO:0006792	regulation of sulfur utilization	2	0	0.01	1											GO:0016004	phospholipase activator activity	4	0	0.01	1
GO:0006797	polyphosphate metabolic process	1	0	0	1											GO:0016018	cyclosporin A binding	2	0	0.01	1
GO:0006801	superoxide metabolic process	13	0	0.03	1											GO:0016041	glutamate synthase (ferredoxin) activity	2	0	0.01	1
GO:0006805	xenobiotic metabolic process	9	0	0.02	1											GO:0016149	translation release factor activity, cod...	9	0	0.03	1
GO:0006808	regulation of nitrogen utilization	6	0	0.02	1											GO:0016151	nickel cation binding	5	0	0.01	1
GO:0006809	nitric oxide biosynthetic process	6	0	0.02	1											GO:0016157	sucrose synthase activity	3	0	0.01	1
GO:0006813	potassium ion transport	77	0	0.2	1											GO:0016160	amylase activity	12	0	0.03	1
GO:0006814	sodium ion transport	36	0	0.09	1											GO:0016161	beta-amylase activity	9	0	0.03	1
GO:0006816	calcium ion transport	36	0	0.09	1											GO:0016166	phytoene dehydrogenase activity	2	0	0.01	1
GO:0006817	phosphate ion transport	17	0	0.04	1											GO:0016174	NAD(P)H oxidase activity	2	0	0.01	1
GO:0006820	anion transport	247	0	0.63	1											GO:0016208	AMP binding	1	0	0	1
GO:0006821	chloride transport	8	0	0.02	1											GO:0016210	naringenin-chalcone synthase activity	1	0	0	1
GO:0006824	cobalt ion transport	3	0	0.01	1											GO:0016211	ammonia ligase activity	11	0	0.03	1
GO:0006825	copper ion transport	19	0	0.05	1											GO:0016215	acyl-CoA desaturase activity	2	0	0.01	1
GO:0006826	iron ion transport	39	0	0.1	1											GO:0016216	isopenicillin-N synthase activity	10	0	0.03	1
GO:0006828	manganese ion transport	15	0	0.04	1											GO:0016229	steroid dehydrogenase activity	18	0	0.05	1
GO:0006829	zinc ion transport	13	0	0.03	1											GO:0016247	channel regulator activity	2	0	0.01	1
GO:0006833	water transport	17	0	0.04	1											GO:0016248	channel inhibitor activity	1	0	0	1
GO:0006835	dicarboxylic acid transport	33	0	0.08	1											GO:0016262	protein N-acetylglucosaminyltransferase ...	3	0	0.01	1
GO:0006836	neurotransmitter transport	14	0	0.04	1											GO:0016273	arginine N-methyltransferase activity	4	0	0.01	1
GO:0006839	mitochondrial transport	39	0	0.1	1											GO:0016274	protein-arginine N-methyltransferase act...	4	0	0.01	1
GO:0006842	tricarboxylic acid transport	3	0	0.01	1											GO:0016277	[myelin basic protein]-arginine N-methyl...	1	0	0	1
GO:0006848	pyruvate transport	2	0	0.01	1											GO:0016278	lysine N-methyltransferase activity	37	0	0.11	1
GO:0006849	plasma membrane pyruvate transport	1	0	0	1											GO:0016279	protein-lysine N-methyltransferase activ...	37	0	0.11	1
GO:0006855	drug transmembrane transport	83	0	0.21	1											GO:0016289	CoA hydrolase activity	5	0	0.01	1
GO:0006857	oligopeptide transport	29	0	0.07	1											GO:0016297	acyl-[acyl-carrier-protein] hydrolase ac...	1	0	0	1
GO:0006858	extracellular transport	4	0	0.01	1											GO:0016298	lipase activity	100	0	0.29	1
GO:0006862	nucleotide transport	40	0	0.1	1											GO:0016307	phosphatidylinositol phosphate kinase ac...	12	0	0.03	1
GO:0006863	purine nucleobase transport	14	0	0.04	1											GO:0016312	inositol bisphosphate phosphatase activi...	3	0	0.01	1
GO:0006865	amino acid transport	61	0	0.15	1											GO:0016405	CoA-ligase activity	26	0	0.07	1
GO:0006869	lipid transport	84	0	0.21	1											GO:0016407	acetyltransferase activity	80	0	0.23	1
GO:0006873	cellular ion homeostasis	81	0	0.21	1											GO:0016408	C-acyltransferase activity	10	0	0.03	1
GO:0006874	cellular calcium ion homeostasis	19	0	0.05	1											GO:0016409	palmitoyltransferase activity	5	0	0.01	1
GO:0006875	cellular metal ion homeostasis	68	0	0.17	1											GO:0016410	N-acyltransferase activity	70	0	0.2	1
GO:0006878	cellular copper ion homeostasis	7	0	0.02	1											GO:0016415	octanoyltransferase activity	2	0	0.01	1
GO:0006879	cellular iron ion homeostasis	20	0	0.05	1											GO:0016417	S-acyltransferase activity	11	0	0.03	1
GO:0006880	intracellular sequestering of iron ion	1	0	0	1											GO:0016418	S-acetyltransferase activity	6	0	0.02	1
GO:0006882	cellular zinc ion homeostasis	9	0	0.02	1											GO:0016419	S-malonyltransferase activity	1	0	0	1
GO:0006883	cellular sodium ion homeostasis	5	0	0.01	1											GO:0016420	malonyltransferase activity	5	0	0.01	1
GO:0006884	cell volume homeostasis	7	0	0.02	1											GO:0016421	CoA carboxylase activity	10	0	0.03	1
GO:0006885	regulation of pH	11	0	0.03	1											GO:0016422	mRNA (2'-O-methyladenosine-N6-)-methyltr...	2	0	0.01	1
GO:0006886	intracellular protein transport	360	0	0.91	1											GO:0016423	tRNA (guanine) methyltransferase activit...	7	0	0.02	1
GO:0006887	exocytosis	45	0	0.11	1											GO:0016426	tRNA (adenine) methyltransferase activit...	3	0	0.01	1
GO:0006888	ER to Golgi vesicle-mediated transport	6	0	0.02	1											GO:0016427	tRNA (cytosine) methyltransferase activi...	2	0	0.01	1
GO:0006890	retrograde vesicle-mediated transport, G...	27	0	0.07	1											GO:0016428	tRNA (cytosine-5-)-methyltransferase act...	2	0	0.01	1
GO:0006891	intra-Golgi vesicle-mediated transport	1	0	0	1											GO:0016429	tRNA (adenine-N1-)-methyltransferase act...	3	0	0.01	1
GO:0006892	post-Golgi vesicle-mediated transport	15	0	0.04	1											GO:0016433	rRNA (adenine) methyltransferase activit...	5	0	0.01	1
GO:0006893	Golgi to plasma membrane transport	3	0	0.01	1											GO:0016443	bidentate ribonuclease III activity	2	0	0.01	1
GO:0006895	Golgi to endosome transport	1	0	0	1											GO:0016453	C-acetyltransferase activity	1	0	0	1
GO:0006896	Golgi to vacuole transport	11	0	0.03	1											GO:0016454	C-palmitoyltransferase activity	4	0	0.01	1
GO:0006897	endocytosis	114	0	0.29	1											GO:0016463	zinc-exporting ATPase activity	3	0	0.01	1
GO:0006898	receptor-mediated endocytosis	45	0	0.11	1											GO:0016508	long-chain-enoyl-CoA hydratase activity	1	0	0	1
GO:0006900	vesicle budding from membrane	23	0	0.06	1											GO:0016530	metallochaperone activity	4	0	0.01	1
GO:0006901	vesicle coating	22	0	0.06	1											GO:0016531	copper chaperone activity	2	0	0.01	1
GO:0006903	vesicle targeting	14	0	0.04	1											GO:0016538	cyclin-dependent protein serine/threonin...	11	0	0.03	1
GO:0006904	vesicle docking involved in exocytosis	12	0	0.03	1											GO:0016597	amino acid binding	59	0	0.17	1
GO:0006906	vesicle fusion	7	0	0.02	1											GO:0016603	glutaminyl-peptide cyclotransferase acti...	1	0	0	1
GO:0006907	pinocytosis	1	0	0	1											GO:0016614	oxidoreductase activity, acting on CH-OH...	187	0	0.54	1
GO:0006909	phagocytosis	25	0	0.06	1											GO:0016615	malate dehydrogenase activity	12	0	0.03	1
GO:0006911	phagocytosis, engulfment	2	0	0.01	1											GO:0016616	oxidoreductase activity, acting on the C...	166	0	0.48	1
GO:0006913	nucleocytoplasmic transport	82	0	0.21	1											GO:0016618	hydroxypyruvate reductase activity	3	0	0.01	1
GO:0006914	autophagy	44	0	0.11	1											GO:0016620	oxidoreductase activity, acting on the a...	40	0	0.12	1
GO:0006915	apoptotic process	74	0	0.19	1											GO:0016621	cinnamoyl-CoA reductase activity	2	0	0.01	1
GO:0006919	activation of cysteine-type endopeptidas...	4	0	0.01	1											GO:0016623	oxidoreductase activity, acting on the a...	3	0	0.01	1
GO:0006921	cellular component disassembly involved ...	6	0	0.02	1											GO:0016624	oxidoreductase activity, acting on the a...	9	0	0.03	1
GO:0006928	movement of cell or subcellular componen...	89	0	0.23	1											GO:0016627	oxidoreductase activity, acting on the C...	79	0	0.23	1
GO:0006935	chemotaxis	18	0	0.05	1											GO:0016628	oxidoreductase activity, acting on the C...	42	0	0.12	1
GO:0006936	muscle contraction	4	0	0.01	1											GO:0016630	protochlorophyllide reductase activity	3	0	0.01	1
GO:0006937	regulation of muscle contraction	1	0	0	1											GO:0016632	oxidoreductase activity, acting on the C...	1	0	0	1
GO:0006939	smooth muscle contraction	2	0	0.01	1											GO:0016633	galactonolactone dehydrogenase activity	1	0	0	1
GO:0006940	regulation of smooth muscle contraction	1	0	0	1											GO:0016634	oxidoreductase activity, acting on the C...	11	0	0.03	1
GO:0006941	striated muscle contraction	2	0	0.01	1											GO:0016635	oxidoreductase activity, acting on the C...	7	0	0.02	1
GO:0006949	syncytium formation	14	0	0.04	1											GO:0016636	oxidoreductase activity, acting on the C...	2	0	0.01	1
GO:0006954	inflammatory response	4	0	0.01	1											GO:0016639	oxidoreductase activity, acting on the C...	2	0	0.01	1
GO:0006959	humoral immune response	3	0	0.01	1											GO:0016642	oxidoreductase activity, acting on the C...	2	0	0.01	1
GO:0006968	cellular defense response	4	0	0.01	1											GO:0016643	oxidoreductase activity, acting on the C...	2	0	0.01	1
GO:0006970	response to osmotic stress	622	0	1.58	1											GO:0016645	oxidoreductase activity, acting on the C...	29	0	0.08	1
GO:0006971	hypotonic response	4	0	0.01	1											GO:0016646	oxidoreductase activity, acting on the C...	19	0	0.05	1
GO:0006972	hyperosmotic response	70	0	0.18	1											GO:0016647	oxidoreductase activity, acting on the C...	3	0	0.01	1
GO:0006982	response to lipid hydroperoxide	3	0	0.01	1											GO:0016649	oxidoreductase activity, acting on the C...	1	0	0	1
GO:0006983	ER overload response	2	0	0.01	1											GO:0016653	oxidoreductase activity, acting on NAD(P...	7	0	0.02	1
GO:0006984	ER-nucleus signaling pathway	15	0	0.04	1											GO:0016656	monodehydroascorbate reductase (NADH) ac...	4	0	0.01	1
GO:0006986	response to unfolded protein	20	0	0.05	1											GO:0016657	oxidoreductase activity, acting on NAD(P...	3	0	0.01	1
GO:0006990	positive regulation of transcription fro...	2	0	0.01	1											GO:0016661	oxidoreductase activity, acting on other...	11	0	0.03	1
GO:0006995	cellular response to nitrogen starvation	7	0	0.02	1											GO:0016662	oxidoreductase activity, acting on other...	3	0	0.01	1
GO:0006997	nucleus organization	55	0	0.14	1											GO:0016663	oxidoreductase activity, acting on other...	1	0	0	1
GO:0006998	nuclear envelope organization	3	0	0.01	1											GO:0016664	oxidoreductase activity, acting on other...	1	0	0	1
GO:0006999	nuclear pore organization	4	0	0.01	1											GO:0016668	oxidoreductase activity, acting on a sul...	31	0	0.09	1
GO:0007000	nucleolus organization	5	0	0.01	1											GO:0016670	oxidoreductase activity, acting on a sul...	6	0	0.02	1
GO:0007004	telomere maintenance via telomerase	2	0	0.01	1											GO:0016672	oxidoreductase activity, acting on a sul...	3	0	0.01	1
GO:0007005	mitochondrion organization	76	0	0.19	1											GO:0016673	oxidoreductase activity, acting on a sul...	1	0	0	1
GO:0007006	mitochondrial membrane organization	11	0	0.03	1											GO:0016675	oxidoreductase activity, acting on a hem...	20	0	0.06	1
GO:0007007	inner mitochondrial membrane organizatio...	5	0	0.01	1											GO:0016676	oxidoreductase activity, acting on a hem...	20	0	0.06	1
GO:0007008	outer mitochondrial membrane organizatio...	4	0	0.01	1											GO:0016682	oxidoreductase activity, acting on diphe...	24	0	0.07	1
GO:0007009	plasma membrane organization	12	0	0.03	1											GO:0016688	L-ascorbate peroxidase activity	8	0	0.02	1
GO:0007016	cytoskeletal anchoring at plasma membran...	1	0	0	1											GO:0016695	oxidoreductase activity, acting on hydro...	1	0	0	1
GO:0007017	microtubule-based process	159	0	0.4	1											GO:0016699	oxidoreductase activity, acting on hydro...	1	0	0	1
GO:0007018	microtubule-based movement	64	0	0.16	1											GO:0016703	oxidoreductase activity, acting on singl...	5	0	0.01	1
GO:0007019	microtubule depolymerization	4	0	0.01	1											GO:0016706	oxidoreductase activity, acting on paire...	94	0	0.27	1
GO:0007020	microtubule nucleation	5	0	0.01	1											GO:0016708	oxidoreductase activity, acting on paire...	1	0	0	1
GO:0007021	tubulin complex assembly	6	0	0.02	1											GO:0016709	oxidoreductase activity, acting on paire...	49	0	0.14	1
GO:0007026	negative regulation of microtubule depol...	2	0	0.01	1											GO:0016712	oxidoreductase activity, acting on paire...	4	0	0.01	1
GO:0007028	cytoplasm organization	3	0	0.01	1											GO:0016713	oxidoreductase activity, acting on paire...	7	0	0.02	1
GO:0007029	endoplasmic reticulum organization	8	0	0.02	1											GO:0016715	oxidoreductase activity, acting on paire...	1	0	0	1
GO:0007030	Golgi organization	13	0	0.03	1											GO:0016717	oxidoreductase activity, acting on paire...	18	0	0.05	1
GO:0007031	peroxisome organization	34	0	0.09	1											GO:0016721	oxidoreductase activity, acting on super...	7	0	0.02	1
GO:0007032	endosome organization	7	0	0.02	1											GO:0016722	oxidoreductase activity, oxidizing metal...	8	0	0.02	1
GO:0007033	vacuole organization	42	0	0.11	1											GO:0016723	oxidoreductase activity, oxidizing metal...	2	0	0.01	1
GO:0007034	vacuolar transport	40	0	0.1	1											GO:0016724	oxidoreductase activity, oxidizing metal...	5	0	0.01	1
GO:0007035	vacuolar acidification	3	0	0.01	1											GO:0016725	oxidoreductase activity, acting on CH or...	9	0	0.03	1
GO:0007040	lysosome organization	1	0	0	1											GO:0016726	oxidoreductase activity, acting on CH or...	4	0	0.01	1
GO:0007041	lysosomal transport	4	0	0.01	1											GO:0016727	oxidoreductase activity, acting on CH or...	3	0	0.01	1
GO:0007044	cell-substrate junction assembly	9	0	0.02	1											GO:0016728	oxidoreductase activity, acting on CH or...	3	0	0.01	1
GO:0007045	cell-substrate adherens junction assembl...	7	0	0.02	1											GO:0016730	oxidoreductase activity, acting on iron-...	11	0	0.03	1
GO:0007050	cell cycle arrest	10	0	0.03	1											GO:0016731	oxidoreductase activity, acting on iron-...	7	0	0.02	1
GO:0007051	spindle organization	21	0	0.05	1											GO:0016743	carboxyl- or carbamoyltransferase activi...	2	0	0.01	1
GO:0007052	mitotic spindle organization	11	0	0.03	1											GO:0016744	transferase activity, transferring aldeh...	10	0	0.03	1
GO:0007053	spindle assembly involved in male meiosi...	3	0	0.01	1											GO:0016746	transferase activity, transferring acyl ...	302	0	0.87	1
GO:0007059	chromosome segregation	81	0	0.21	1											GO:0016747	transferase activity, transferring acyl ...	215	0	0.62	1
GO:0007060	male meiosis chromosome segregation	1	0	0	1											GO:0016748	succinyltransferase activity	3	0	0.01	1
GO:0007062	sister chromatid cohesion	13	0	0.03	1											GO:0016751	S-succinyltransferase activity	2	0	0.01	1
GO:0007063	regulation of sister chromatid cohesion	1	0	0	1											GO:0016752	sinapoyltransferase activity	5	0	0.01	1
GO:0007064	mitotic sister chromatid cohesion	1	0	0	1											GO:0016755	transferase activity, transferring amino...	11	0	0.03	1
GO:0007076	mitotic chromosome condensation	3	0	0.01	1											GO:0016756	glutathione gamma-glutamylcysteinyltrans...	5	0	0.01	1
GO:0007079	mitotic chromosome movement towards spin...	1	0	0	1											GO:0016757	transferase activity, transferring glyco...	464	0	1.34	1
GO:0007080	mitotic metaphase plate congression	1	0	0	1											GO:0016758	transferase activity, transferring hexos...	354	0	1.02	1
GO:0007088	regulation of mitotic nuclear division	24	0	0.06	1											GO:0016759	cellulose synthase activity	25	0	0.07	1
GO:0007089	traversing start control point of mitoti...	2	0	0.01	1											GO:0016760	cellulose synthase (UDP-forming) activit...	25	0	0.07	1
GO:0007091	metaphase/anaphase transition of mitotic...	15	0	0.04	1											GO:0016762	xyloglucan:xyloglucosyl transferase acti...	21	0	0.06	1
GO:0007093	mitotic cell cycle checkpoint	20	0	0.05	1											GO:0016763	transferase activity, transferring pento...	51	0	0.15	1
GO:0007094	mitotic spindle assembly checkpoint	10	0	0.03	1											GO:0016765	transferase activity, transferring alkyl...	119	0	0.34	1
GO:0007095	mitotic G2 DNA damage checkpoint	6	0	0.02	1											GO:0016767	geranylgeranyl-diphosphate geranylgerany...	1	0	0	1
GO:0007096	regulation of exit from mitosis	7	0	0.02	1											GO:0016768	spermine synthase activity	2	0	0.01	1
GO:0007097	nuclear migration	7	0	0.02	1											GO:0016769	transferase activity, transferring nitro...	60	0	0.17	1
GO:0007098	centrosome cycle	4	0	0.01	1											GO:0016775	phosphotransferase activity, nitrogenous...	29	0	0.08	1
GO:0007099	centriole replication	1	0	0	1											GO:0016776	phosphotransferase activity, phosphate g...	27	0	0.08	1
GO:0007105	cytokinesis, site selection	7	0	0.02	1											GO:0016778	diphosphotransferase activity	14	0	0.04	1
GO:0007112	male meiosis cytokinesis	8	0	0.02	1											GO:0016780	phosphotransferase activity, for other s...	14	0	0.04	1
GO:0007113	endomitotic cell cycle	1	0	0	1											GO:0016781	phosphotransferase activity, paired acce...	3	0	0.01	1
GO:0007114	cell budding	1	0	0	1											GO:0016782	transferase activity, transferring sulfu...	27	0	0.08	1
GO:0007117	budding cell bud growth	1	0	0	1											GO:0016783	sulfurtransferase activity	13	0	0.04	1
GO:0007119	budding cell isotropic bud growth	1	0	0	1											GO:0016790	thiolester hydrolase activity	59	0	0.17	1
GO:0007124	pseudohyphal growth	1	0	0	1											GO:0016793	triphosphoric monoester hydrolase activi...	1	0	0	1
GO:0007127	meiosis I	44	0	0.11	1											GO:0016794	diphosphoric monoester hydrolase activit...	4	0	0.01	1
GO:0007128	meiotic prophase I	6	0	0.02	1											GO:0016796	exonuclease activity, active with either...	24	0	0.07	1
GO:0007129	synapsis	14	0	0.04	1											GO:0016798	hydrolase activity, acting on glycosyl b...	293	0	0.84	1
GO:0007130	synaptonemal complex assembly	1	0	0	1											GO:0016799	hydrolase activity, hydrolyzing N-glycos...	26	0	0.07	1
GO:0007131	reciprocal meiotic recombination	33	0	0.08	1											GO:0016801	hydrolase activity, acting on ether bond...	3	0	0.01	1
GO:0007135	meiosis II	12	0	0.03	1											GO:0016802	trialkylsulfonium hydrolase activity	3	0	0.01	1
GO:0007137	meiotic metaphase II	2	0	0.01	1											GO:0016807	cysteine-type carboxypeptidase activity	2	0	0.01	1
GO:0007138	meiotic anaphase II	1	0	0	1											GO:0016810	hydrolase activity, acting on carbon-nit...	85	0	0.24	1
GO:0007140	male meiotic nuclear division	28	0	0.07	1											GO:0016811	hydrolase activity, acting on carbon-nit...	41	0	0.12	1
GO:0007141	male meiosis I	3	0	0.01	1											GO:0016812	hydrolase activity, acting on carbon-nit...	12	0	0.03	1
GO:0007142	male meiosis II	2	0	0.01	1											GO:0016813	hydrolase activity, acting on carbon-nit...	5	0	0.01	1
GO:0007144	female meiosis I	3	0	0.01	1											GO:0016814	hydrolase activity, acting on carbon-nit...	17	0	0.05	1
GO:0007147	female meiosis II	3	0	0.01	1											GO:0016815	hydrolase activity, acting on carbon-nit...	2	0	0.01	1
GO:0007155	cell adhesion	35	0	0.09	1											GO:0016819	hydrolase activity, acting on acid anhyd...	4	0	0.01	1
GO:0007160	cell-matrix adhesion	7	0	0.02	1											GO:0016822	hydrolase activity, acting on acid carbo...	2	0	0.01	1
GO:0007163	establishment or maintenance of cell pol...	21	0	0.05	1											GO:0016823	hydrolase activity, acting on acid carbo...	2	0	0.01	1
GO:0007164	establishment of tissue polarity	21	0	0.05	1											GO:0016830	carbon-carbon lyase activity	102	0	0.29	1
GO:0007166	cell surface receptor signaling pathway	123	0	0.31	1											GO:0016831	carboxy-lyase activity	55	0	0.16	1
GO:0007167	enzyme linked receptor protein signaling...	31	0	0.08	1											GO:0016832	aldehyde-lyase activity	23	0	0.07	1
GO:0007169	transmembrane receptor protein tyrosine ...	6	0	0.02	1											GO:0016833	oxo-acid-lyase activity	9	0	0.03	1
GO:0007172	signal complex assembly	1	0	0	1											GO:0016835	carbon-oxygen lyase activity	119	0	0.34	1
GO:0007173	epidermal growth factor receptor signali...	3	0	0.01	1											GO:0016836	hydro-lyase activity	79	0	0.23	1
GO:0007174	epidermal growth factor catabolic proces...	1	0	0	1											GO:0016837	carbon-oxygen lyase activity, acting on ...	12	0	0.03	1
GO:0007178	transmembrane receptor protein serine/th...	26	0	0.07	1											GO:0016838	carbon-oxygen lyase activity, acting on ...	9	0	0.03	1
GO:0007179	transforming growth factor beta receptor...	4	0	0.01	1											GO:0016840	carbon-nitrogen lyase activity	21	0	0.06	1
GO:0007186	G protein-coupled receptor signaling pat...	5	0	0.01	1											GO:0016841	ammonia-lyase activity	4	0	0.01	1
GO:0007202	activation of phospholipase C activity	1	0	0	1											GO:0016842	amidine-lyase activity	3	0	0.01	1
GO:0007204	positive regulation of cytosolic calcium...	4	0	0.01	1											GO:0016843	amine-lyase activity	13	0	0.04	1
GO:0007215	glutamate receptor signaling pathway	17	0	0.04	1											GO:0016844	strictosidine synthase activity	13	0	0.04	1
GO:0007218	neuropeptide signaling pathway	4	0	0.01	1											GO:0016849	phosphorus-oxygen lyase activity	16	0	0.05	1
GO:0007219	Notch signaling pathway	15	0	0.04	1											GO:0016855	racemase and epimerase activity, acting ...	2	0	0.01	1
GO:0007224	smoothened signaling pathway	4	0	0.01	1											GO:0016856	racemase and epimerase activity, acting ...	2	0	0.01	1
GO:0007227	signal transduction downstream of smooth...	1	0	0	1											GO:0016862	intramolecular oxidoreductase activity, ...	15	0	0.04	1
GO:0007228	positive regulation of hh target transcr...	1	0	0	1											GO:0016863	intramolecular oxidoreductase activity, ...	9	0	0.03	1
GO:0007229	integrin-mediated signaling pathway	7	0	0.02	1											GO:0016864	intramolecular oxidoreductase activity, ...	14	0	0.04	1
GO:0007231	osmosensory signaling pathway	7	0	0.02	1											GO:0016866	intramolecular transferase activity	58	0	0.17	1
GO:0007234	osmosensory signaling via phosphorelay p...	1	0	0	1											GO:0016868	intramolecular transferase activity, pho...	14	0	0.04	1
GO:0007249	I-kappaB kinase/NF-kappaB signaling	4	0	0.01	1											GO:0016869	intramolecular transferase activity, tra...	1	0	0	1
GO:0007253	cytoplasmic sequestering of NF-kappaB	2	0	0.01	1											GO:0016871	cycloartenol synthase activity	1	0	0	1
GO:0007254	JNK cascade	1	0	0	1											GO:0016872	intramolecular lyase activity	12	0	0.03	1
GO:0007263	nitric oxide mediated signal transductio...	2	0	0.01	1											GO:0016875	ligase activity, forming carbon-oxygen b...	78	0	0.22	1
GO:0007264	small GTPase mediated signal transductio...	160	0	0.41	1											GO:0016877	ligase activity, forming carbon-sulfur b...	47	0	0.14	1
GO:0007265	Ras protein signal transduction	60	0	0.15	1											GO:0016878	acid-thiol ligase activity	27	0	0.08	1
GO:0007266	Rho protein signal transduction	1	0	0	1											GO:0016879	ligase activity, forming carbon-nitrogen...	345	0	0.99	1
GO:0007267	cell-cell signaling	64	0	0.16	1											GO:0016880	acid-ammonia (or amide) ligase activity	11	0	0.03	1
GO:0007268	chemical synaptic transmission	23	0	0.06	1											GO:0016881	acid-amino acid ligase activity	284	0	0.82	1
GO:0007269	neurotransmitter secretion	5	0	0.01	1											GO:0016882	cyclo-ligase activity	8	0	0.02	1
GO:0007271	synaptic transmission, cholinergic	1	0	0	1											GO:0016884	carbon-nitrogen ligase activity, with gl...	17	0	0.05	1
GO:0007272	ensheathment of neurons	3	0	0.01	1											GO:0016885	ligase activity, forming carbon-carbon b...	10	0	0.03	1
GO:0007274	neuromuscular synaptic transmission	2	0	0.01	1											GO:0016886	ligase activity, forming phosphoric este...	6	0	0.02	1
GO:0007277	pole cell development	2	0	0.01	1											GO:0016888	endodeoxyribonuclease activity, producin...	9	0	0.03	1
GO:0007279	pole cell formation	2	0	0.01	1											GO:0016892	endoribonuclease activity, producing 3'-...	13	0	0.04	1
GO:0007280	pole cell migration	2	0	0.01	1											GO:0016894	endonuclease activity, active with eithe...	13	0	0.04	1
GO:0007281	germ cell development	41	0	0.1	1											GO:0016895	exodeoxyribonuclease activity, producing...	1	0	0	1
GO:0007282	cystoblast division	2	0	0.01	1											GO:0016896	exoribonuclease activity, producing 5'-p...	23	0	0.07	1
GO:0007283	spermatogenesis	21	0	0.05	1											GO:0016898	oxidoreductase activity, acting on the C...	2	0	0.01	1
GO:0007284	spermatogonial cell division	2	0	0.01	1											GO:0016899	oxidoreductase activity, acting on the C...	9	0	0.03	1
GO:0007286	spermatid development	5	0	0.01	1											GO:0016901	oxidoreductase activity, acting on the C...	5	0	0.01	1
GO:0007291	sperm individualization	3	0	0.01	1											GO:0016903	oxidoreductase activity, acting on the a...	49	0	0.14	1
GO:0007293	germarium-derived egg chamber formation	3	0	0.01	1											GO:0016905	myosin heavy chain kinase activity	7	0	0.02	1
GO:0007294	germarium-derived oocyte fate determinat...	2	0	0.01	1											GO:0016917	GABA receptor activity	6	0	0.02	1
GO:0007296	vitellogenesis	1	0	0	1											GO:0016972	thiol oxidase activity	3	0	0.01	1
GO:0007297	ovarian follicle cell migration	1	0	0	1											GO:0016979	lipoate-protein ligase activity	3	0	0.01	1
GO:0007298	border follicle cell migration	1	0	0	1											GO:0016984	ribulose-bisphosphate carboxylase activi...	5	0	0.01	1
GO:0007304	chorion-containing eggshell formation	4	0	0.01	1											GO:0016987	sigma factor activity	10	0	0.03	1
GO:0007306	eggshell chorion assembly	3	0	0.01	1											GO:0016992	lipoate synthase activity	3	0	0.01	1
GO:0007307	eggshell chorion gene amplification	3	0	0.01	1											GO:0017016	Ras GTPase binding	20	0	0.06	1
GO:0007308	oocyte construction	3	0	0.01	1											GO:0017017	MAP kinase tyrosine/serine/threonine pho...	1	0	0	1
GO:0007309	oocyte axis specification	3	0	0.01	1											GO:0017022	myosin binding	2	0	0.01	1
GO:0007310	oocyte dorsal/ventral axis specification	1	0	0	1											GO:0017025	TBP-class protein binding	3	0	0.01	1
GO:0007311	maternal specification of dorsal/ventral...	1	0	0	1											GO:0017040	N-acylsphingosine amidohydrolase activit...	4	0	0.01	1
GO:0007314	oocyte anterior/posterior axis specifica...	2	0	0.01	1											GO:0017042	glycosylceramidase activity	1	0	0	1
GO:0007315	pole plasm assembly	2	0	0.01	1											GO:0017048	Rho GTPase binding	12	0	0.03	1
GO:0007316	pole plasm RNA localization	1	0	0	1											GO:0017050	D-erythro-sphingosine kinase activity	1	0	0	1
GO:0007320	insemination	1	0	0	1											GO:0017056	structural constituent of nuclear pore	6	0	0.02	1
GO:0007338	single fertilization	17	0	0.04	1											GO:0017069	snRNA binding	9	0	0.03	1
GO:0007339	binding of sperm to zona pellucida	1	0	0	1											GO:0017070	U6 snRNA binding	1	0	0	1
GO:0007342	fusion of sperm to egg plasma membrane i...	1	0	0	1											GO:0017077	oxidative phosphorylation uncoupler acti...	2	0	0.01	1
GO:0007343	egg activation	2	0	0.01	1											GO:0017089	glycolipid transporter activity	9	0	0.03	1
GO:0007346	regulation of mitotic cell cycle	54	0	0.14	1											GO:0017091	AU-rich element binding	3	0	0.01	1
GO:0007349	cellularization	12	0	0.03	1											GO:0017110	nucleoside-diphosphatase activity	2	0	0.01	1
GO:0007350	blastoderm segmentation	9	0	0.02	1											GO:0017112	Rab guanyl-nucleotide exchange factor ac...	2	0	0.01	1
GO:0007351	tripartite regional subdivision	5	0	0.01	1											GO:0017113	dihydropyrimidine dehydrogenase (NADP+) ...	1	0	0	1
GO:0007365	periodic partitioning	2	0	0.01	1											GO:0017124	SH3 domain binding	2	0	0.01	1
GO:0007367	segment polarity determination	2	0	0.01	1											GO:0017134	fibroblast growth factor binding	2	0	0.01	1
GO:0007369	gastrulation	8	0	0.02	1											GO:0017136	NAD-dependent histone deacetylase activi...	8	0	0.02	1
GO:0007379	segment specification	1	0	0	1											GO:0017137	Rab GTPase binding	4	0	0.01	1
GO:0007385	specification of segmental identity, abd...	1	0	0	1											GO:0017150	tRNA dihydrouridine synthase activity	5	0	0.01	1
GO:0007389	pattern specification process	168	0	0.43	1											GO:0017151	DEAD/H-box RNA helicase binding	3	0	0.01	1
GO:0007391	dorsal closure	1	0	0	1											GO:0017153	sodium:dicarboxylate symporter activity	5	0	0.01	1
GO:0007398	ectoderm development	1	0	0	1											GO:0017169	CDP-alcohol phosphatidyltransferase acti...	9	0	0.03	1
GO:0007399	nervous system development	62	0	0.16	1											GO:0017171	serine hydrolase activity	142	0	0.41	1
GO:0007409	axonogenesis	10	0	0.03	1											GO:0017176	phosphatidylinositol N-acetylglucosaminy...	5	0	0.01	1
GO:0007411	axon guidance	5	0	0.01	1											GO:0018024	histone-lysine N-methyltransferase activ...	36	0	0.1	1
GO:0007413	axonal fasciculation	1	0	0	1											GO:0018271	biotin-protein ligase activity	2	0	0.01	1
GO:0007416	synapse assembly	8	0	0.02	1											GO:0018454	acetoacetyl-CoA reductase activity	2	0	0.01	1
GO:0007417	central nervous system development	10	0	0.03	1											GO:0018456	aryl-alcohol dehydrogenase (NAD+) activi...	4	0	0.01	1
GO:0007420	brain development	10	0	0.03	1											GO:0018467	formaldehyde dehydrogenase activity	1	0	0	1
GO:0007422	peripheral nervous system development	3	0	0.01	1											GO:0018479	benzaldehyde dehydrogenase (NAD+) activi...	2	0	0.01	1
GO:0007423	sensory organ development	20	0	0.05	1											GO:0018488	aryl-aldehyde oxidase activity	2	0	0.01	1
GO:0007424	open tracheal system development	2	0	0.01	1											GO:0018492	carbon-monoxide dehydrogenase (acceptor)...	1	0	0	1
GO:0007430	terminal branching, open tracheal system	1	0	0	1											GO:0018545	NAD(P)H nitroreductase activity	1	0	0	1
GO:0007431	salivary gland development	2	0	0.01	1											GO:0018548	pentaerythritol trinitrate reductase act...	3	0	0.01	1
GO:0007435	salivary gland morphogenesis	2	0	0.01	1											GO:0018580	nitronate monooxygenase activity	1	0	0	1
GO:0007444	imaginal disc development	9	0	0.02	1											GO:0018708	thiol S-methyltransferase activity	2	0	0.01	1
GO:0007447	imaginal disc pattern formation	2	0	0.01	1											GO:0018738	S-formylglutathione hydrolase activity	2	0	0.01	1
GO:0007450	dorsal/ventral pattern formation, imagin...	1	0	0	1											GO:0018822	nitrile hydratase activity	2	0	0.01	1
GO:0007464	R3/R4 cell fate commitment	2	0	0.01	1											GO:0018826	methionine gamma-lyase activity	1	0	0	1
GO:0007472	wing disc morphogenesis	4	0	0.01	1											GO:0018858	benzoate-CoA ligase activity	1	0	0	1
GO:0007476	imaginal disc-derived wing morphogenesis	4	0	0.01	1											GO:0019001	guanyl nucleotide binding	267	0	0.77	1
GO:0007478	leg disc morphogenesis	1	0	0	1											GO:0019003	GDP binding	3	0	0.01	1
GO:0007480	imaginal disc-derived leg morphogenesis	1	0	0	1											GO:0019104	DNA N-glycosylase activity	17	0	0.05	1
GO:0007492	endoderm development	2	0	0.01	1											GO:0019107	myristoyltransferase activity	1	0	0	1
GO:0007498	mesoderm development	2	0	0.01	1											GO:0019133	choline monooxygenase activity	1	0	0	1
GO:0007506	gonadal mesoderm development	1	0	0	1											GO:0019135	deoxyhypusine monooxygenase activity	1	0	0	1
GO:0007507	heart development	8	0	0.02	1											GO:0019136	deoxynucleoside kinase activity	5	0	0.01	1
GO:0007517	muscle organ development	13	0	0.03	1											GO:0019137	thioglucosidase activity	5	0	0.01	1
GO:0007519	skeletal muscle tissue development	10	0	0.03	1											GO:0019139	cytokinin dehydrogenase activity	4	0	0.01	1
GO:0007528	neuromuscular junction development	8	0	0.02	1											GO:0019144	ADP-sugar diphosphatase activity	1	0	0	1
GO:0007530	sex determination	9	0	0.02	1											GO:0019145	aminobutyraldehyde dehydrogenase activit...	2	0	0.01	1
GO:0007531	mating type determination	5	0	0.01	1											GO:0019148	D-cysteine desulfhydrase activity	1	0	0	1
GO:0007533	mating type switching	5	0	0.01	1											GO:0019154	glycolate dehydrogenase activity	1	0	0	1
GO:0007535	donor selection	4	0	0.01	1											GO:0019156	isoamylase activity	2	0	0.01	1
GO:0007538	primary sex determination	1	0	0	1											GO:0019171	3-hydroxyacyl-[acyl-carrier-protein] deh...	2	0	0.01	1
GO:0007539	primary sex determination, soma	1	0	0	1											GO:0019177	dihydroneopterin triphosphate pyrophosph...	1	0	0	1
GO:0007542	primary sex determination, germ-line	1	0	0	1											GO:0019187	beta-1,4-mannosyltransferase activity	7	0	0.02	1
GO:0007548	sex differentiation	39	0	0.1	1											GO:0019199	transmembrane receptor protein kinase ac...	38	0	0.11	1
GO:0007549	dosage compensation	1	0	0	1											GO:0019202	amino acid kinase activity	11	0	0.03	1
GO:0007552	metamorphosis	7	0	0.02	1											GO:0019205	nucleobase-containing compound kinase ac...	45	0	0.13	1
GO:0007560	imaginal disc morphogenesis	5	0	0.01	1											GO:0019206	nucleoside kinase activity	19	0	0.05	1
GO:0007562	eclosion	1	0	0	1											GO:0019207	kinase regulator activity	33	0	0.09	1
GO:0007565	female pregnancy	2	0	0.01	1											GO:0019208	phosphatase regulator activity	27	0	0.08	1
GO:0007568	aging	170	0	0.43	1											GO:0019209	kinase activator activity	6	0	0.02	1
GO:0007569	cell aging	9	0	0.02	1											GO:0019210	kinase inhibitor activity	15	0	0.04	1
GO:0007584	response to nutrient	29	0	0.07	1											GO:0019211	phosphatase activator activity	1	0	0	1
GO:0007585	respiratory gaseous exchange	4	0	0.01	1											GO:0019212	phosphatase inhibitor activity	8	0	0.02	1
GO:0007586	digestion	7	0	0.02	1											GO:0019213	deacetylase activity	11	0	0.03	1
GO:0007588	excretion	2	0	0.01	1											GO:0019238	cyclohydrolase activity	7	0	0.02	1
GO:0007589	body fluid secretion	6	0	0.02	1											GO:0019239	deaminase activity	12	0	0.03	1
GO:0007595	lactation	1	0	0	1											GO:0019706	protein-cysteine S-palmitoyltransferase ...	1	0	0	1
GO:0007596	blood coagulation	7	0	0.02	1											GO:0019707	protein-cysteine S-acyltransferase activ...	1	0	0	1
GO:0007599	hemostasis	7	0	0.02	1											GO:0019776	Atg8 ligase activity	5	0	0.01	1
GO:0007600	sensory perception	6	0	0.02	1											GO:0019779	Atg8 activating enzyme activity	6	0	0.02	1
GO:0007601	visual perception	2	0	0.01	1											GO:0019781	NEDD8 activating enzyme activity	1	0	0	1
GO:0007602	phototransduction	57	0	0.14	1											GO:0019783	ubiquitin-like protein-specific protease...	21	0	0.06	1
GO:0007603	phototransduction, visible light	1	0	0	1											GO:0019787	ubiquitin-like protein transferase activ...	242	0	0.7	1
GO:0007605	sensory perception of sound	3	0	0.01	1											GO:0019788	NEDD8 transferase activity	3	0	0.01	1
GO:0007606	sensory perception of chemical stimulus	2	0	0.01	1											GO:0019789	SUMO transferase activity	3	0	0.01	1
GO:0007608	sensory perception of smell	2	0	0.01	1											GO:0019798	procollagen-proline dioxygenase activity	3	0	0.01	1
GO:0007610	behavior	25	0	0.06	1											GO:0019808	polyamine binding	1	0	0	1
GO:0007611	learning or memory	4	0	0.01	1											GO:0019825	oxygen binding	3	0	0.01	1
GO:0007612	learning	2	0	0.01	1											GO:0019838	growth factor binding	2	0	0.01	1
GO:0007613	memory	2	0	0.01	1											GO:0019840	isoprenoid binding	16	0	0.05	1
GO:0007616	long-term memory	2	0	0.01	1											GO:0019841	retinol binding	1	0	0	1
GO:0007617	mating behavior	3	0	0.01	1											GO:0019843	rRNA binding	58	0	0.17	1
GO:0007618	mating	3	0	0.01	1											GO:0019887	protein kinase regulator activity	30	0	0.09	1
GO:0007620	copulation	1	0	0	1											GO:0019888	protein phosphatase regulator activity	26	0	0.07	1
GO:0007622	rhythmic behavior	5	0	0.01	1											GO:0019899	enzyme binding	62	0	0.18	1
GO:0007623	circadian rhythm	110	0	0.28	1											GO:0019900	kinase binding	4	0	0.01	1
GO:0007626	locomotory behavior	10	0	0.03	1											GO:0019901	protein kinase binding	4	0	0.01	1
GO:0007629	flight behavior	1	0	0	1											GO:0019902	phosphatase binding	4	0	0.01	1
GO:0007631	feeding behavior	3	0	0.01	1											GO:0019903	protein phosphatase binding	3	0	0.01	1
GO:0007632	visual behavior	1	0	0	1											GO:0019904	protein domain specific binding	4	0	0.01	1
GO:0007638	mechanosensory behavior	3	0	0.01	1											GO:0019905	syntaxin binding	1	0	0	1
GO:0008015	blood circulation	5	0	0.01	1											GO:0019912	cyclin-dependent protein kinase activati...	1	0	0	1
GO:0008037	cell recognition	48	0	0.12	1											GO:0019948	SUMO activating enzyme activity	3	0	0.01	1
GO:0008038	neuron recognition	1	0	0	1											GO:0019955	cytokine binding	1	0	0	1
GO:0008062	eclosion rhythm	1	0	0	1											GO:0022803	passive transmembrane transporter activi...	102	0	0.29	1
GO:0008063	Toll signaling pathway	1	0	0	1											GO:0022821	potassium ion antiporter activity	3	0	0.01	1
GO:0008064	regulation of actin polymerization or de...	34	0	0.09	1											GO:0022824	transmitter-gated ion channel activity	16	0	0.05	1
GO:0008104	protein localization	603	0	1.53	1											GO:0022829	wide pore channel activity	15	0	0.04	1
GO:0008153	para-aminobenzoic acid biosynthetic proc...	2	0	0.01	1											GO:0022832	voltage-gated channel activity	44	0	0.13	1
GO:0008154	actin polymerization or depolymerization	46	0	0.12	1											GO:0022834	ligand-gated channel activity	29	0	0.08	1
GO:0008156	negative regulation of DNA replication	12	0	0.03	1											GO:0022835	transmitter-gated channel activity	16	0	0.05	1
GO:0008202	steroid metabolic process	61	0	0.15	1											GO:0022836	gated channel activity	62	0	0.18	1
GO:0008203	cholesterol metabolic process	3	0	0.01	1											GO:0022838	substrate-specific channel activity	100	0	0.29	1
GO:0008204	ergosterol metabolic process	2	0	0.01	1											GO:0022839	ion gated channel activity	62	0	0.18	1
GO:0008209	androgen metabolic process	1	0	0	1											GO:0022843	voltage-gated cation channel activity	27	0	0.08	1
GO:0008211	glucocorticoid metabolic process	1	0	0	1											GO:0022858	alanine transmembrane transporter activi...	1	0	0	1
GO:0008213	protein alkylation	82	0	0.21	1											GO:0022884	macromolecule transmembrane transporter ...	28	0	0.08	1
GO:0008214	protein dealkylation	5	0	0.01	1											GO:0030060	L-malate dehydrogenase activity	6	0	0.02	1
GO:0008215	spermine metabolic process	6	0	0.02	1											GO:0030145	manganese ion binding	28	0	0.08	1
GO:0008216	spermidine metabolic process	9	0	0.02	1											GO:0030151	molybdenum ion binding	9	0	0.03	1
GO:0008217	regulation of blood pressure	2	0	0.01	1											GO:0030159	receptor signaling complex scaffold acti...	2	0	0.01	1
GO:0008218	bioluminescence	2	0	0.01	1											GO:0030184	nitric oxide transmembrane transporter a...	1	0	0	1
GO:0008258	head involution	2	0	0.01	1											GO:0030246	carbohydrate binding	226	0	0.65	1
GO:0008272	sulfate transport	13	0	0.03	1											GO:0030247	polysaccharide binding	62	0	0.18	1
GO:0008277	regulation of G protein-coupled receptor...	1	0	0	1											GO:0030248	cellulose binding	2	0	0.01	1
GO:0008284	positive regulation of cell proliferatio...	24	0	0.06	1											GO:0030267	glyoxylate reductase (NADP) activity	4	0	0.01	1
GO:0008285	negative regulation of cell proliferatio...	21	0	0.05	1											GO:0030276	clathrin binding	10	0	0.03	1
GO:0008286	insulin receptor signaling pathway	1	0	0	1											GO:0030291	protein serine/threonine kinase inhibito...	12	0	0.03	1
GO:0008295	spermidine biosynthetic process	5	0	0.01	1											GO:0030295	protein kinase activator activity	5	0	0.01	1
GO:0008298	intracellular mRNA localization	3	0	0.01	1											GO:0030332	cyclin binding	1	0	0	1
GO:0008299	isoprenoid biosynthetic process	105	0	0.27	1											GO:0030337	DNA polymerase processivity factor activ...	2	0	0.01	1
GO:0008300	isoprenoid catabolic process	18	0	0.05	1											GO:0030371	translation repressor activity	6	0	0.02	1
GO:0008306	associative learning	2	0	0.01	1											GO:0030410	nicotianamine synthase activity	5	0	0.01	1
GO:0008333	endosome to lysosome transport	4	0	0.01	1											GO:0030414	peptidase inhibitor activity	21	0	0.06	1
GO:0008334	histone mRNA metabolic process	1	0	0	1											GO:0030504	inorganic diphosphate transmembrane tran...	2	0	0.01	1
GO:0008340	determination of adult lifespan	22	0	0.06	1											GO:0030515	snoRNA binding	11	0	0.03	1
GO:0008344	adult locomotory behavior	3	0	0.01	1											GO:0030523	dihydrolipoamide S-acyltransferase activ...	6	0	0.02	1
GO:0008347	glial cell migration	1	0	0	1											GO:0030527	structural constituent of chromatin	3	0	0.01	1
GO:0008354	germ cell migration	2	0	0.01	1											GO:0030544	Hsp70 protein binding	6	0	0.02	1
GO:0008356	asymmetric cell division	25	0	0.06	1											GO:0030545	receptor regulator activity	11	0	0.03	1
GO:0008358	maternal determination of anterior/poste...	2	0	0.01	1											GO:0030547	receptor inhibitor activity	1	0	0	1
GO:0008360	regulation of cell shape	24	0	0.06	1											GO:0030551	cyclic nucleotide binding	13	0	0.04	1
GO:0008361	regulation of cell size	31	0	0.08	1											GO:0030552	cAMP binding	13	0	0.04	1
GO:0008366	axon ensheathment	3	0	0.01	1											GO:0030553	cGMP binding	13	0	0.04	1
GO:0008380	RNA splicing	133	0	0.34	1											GO:0030570	pectate lyase activity	12	0	0.03	1
GO:0008406	gonad development	36	0	0.09	1											GO:0030572	phosphatidyltransferase activity	1	0	0	1
GO:0008407	chaeta morphogenesis	1	0	0	1											GO:0030580	quinone cofactor methyltransferase activ...	1	0	0	1
GO:0008535	respiratory chain complex IV assembly	4	0	0.01	1											GO:0030594	neurotransmitter receptor activity	18	0	0.05	1
GO:0008542	visual learning	1	0	0	1											GO:0030597	RNA glycosylase activity	1	0	0	1
GO:0008543	fibroblast growth factor receptor signal...	1	0	0	1											GO:0030598	rRNA N-glycosylase activity	1	0	0	1
GO:0008544	epidermis development	225	0	0.57	1											GO:0030599	pectinesterase activity	67	0	0.19	1
GO:0008582	regulation of synaptic growth at neuromu...	5	0	0.01	1											GO:0030603	oxaloacetase activity	1	0	0	1
GO:0008584	male gonad development	1	0	0	1											GO:0030611	arsenate reductase activity	1	0	0	1
GO:0008589	regulation of smoothened signaling pathw...	3	0	0.01	1											GO:0030613	oxidoreductase activity, acting on phosp...	1	0	0	1
GO:0008593	regulation of Notch signaling pathway	4	0	0.01	1											GO:0030614	oxidoreductase activity, acting on phosp...	1	0	0	1
GO:0008595	anterior/posterior axis specification, e...	5	0	0.01	1											GO:0030619	U1 snRNA binding	3	0	0.01	1
GO:0008608	attachment of spindle microtubules to ki...	2	0	0.01	1											GO:0030620	U2 snRNA binding	2	0	0.01	1
GO:0008612	peptidyl-lysine modification to peptidyl...	12	0	0.03	1											GO:0030623	U5 snRNA binding	1	0	0	1
GO:0008614	pyridoxine metabolic process	9	0	0.02	1											GO:0030674	protein binding, bridging	2	0	0.01	1
GO:0008615	pyridoxine biosynthetic process	9	0	0.02	1											GO:0030695	GTPase regulator activity	95	0	0.27	1
GO:0008616	queuosine biosynthetic process	4	0	0.01	1											GO:0030732	methionine S-methyltransferase activity	1	0	0	1
GO:0008630	intrinsic apoptotic signaling pathway in...	1	0	0	1											GO:0030785	[ribulose-bisphosphate carboxylase]-lysi...	2	0	0.01	1
GO:0008631	intrinsic apoptotic signaling pathway in...	1	0	0	1											GO:0030899	calcium-dependent ATPase activity	1	0	0	1
GO:0008637	apoptotic mitochondrial changes	2	0	0.01	1											GO:0030942	endoplasmic reticulum signal peptide bin...	3	0	0.01	1
GO:0008652	cellular amino acid biosynthetic process	252	0	0.64	1											GO:0030946	protein tyrosine phosphatase activity, m...	1	0	0	1
GO:0008653	lipopolysaccharide metabolic process	3	0	0.01	1											GO:0030955	potassium ion binding	13	0	0.04	1
GO:0008655	pyrimidine-containing compound salvage	10	0	0.03	1											GO:0030976	thiamine pyrophosphate binding	7	0	0.02	1
GO:0009048	dosage compensation by inactivation of X...	1	0	0	1											GO:0030983	mismatched DNA binding	11	0	0.03	1
GO:0009051	pentose-phosphate shunt, oxidative branc...	4	0	0.01	1											GO:0031013	troponin I binding	1	0	0	1
GO:0009052	pentose-phosphate shunt, non-oxidative b...	5	0	0.01	1											GO:0031071	cysteine desulfurase activity	3	0	0.01	1
GO:0009057	macromolecule catabolic process	419	0	1.06	1											GO:0031072	heat shock protein binding	9	0	0.03	1
GO:0009060	aerobic respiration	54	0	0.14	1											GO:0031078	histone deacetylase activity (H3-K14 spe...	8	0	0.02	1
GO:0009061	anaerobic respiration	12	0	0.03	1											GO:0031127	alpha-(1,2)-fucosyltransferase activity	5	0	0.01	1
GO:0009062	fatty acid catabolic process	29	0	0.07	1											GO:0031177	phosphopantetheine binding	1	0	0	1
GO:0009064	glutamine family amino acid metabolic pr...	73	0	0.18	1											GO:0031219	levanase activity	1	0	0	1
GO:0009065	glutamine family amino acid catabolic pr...	12	0	0.03	1											GO:0031267	small GTPase binding	20	0	0.06	1
GO:0009066	aspartate family amino acid metabolic pr...	64	0	0.16	1											GO:0031369	translation initiation factor binding	1	0	0	1
GO:0009067	aspartate family amino acid biosynthetic...	45	0	0.11	1											GO:0031386	protein tag	4	0	0.01	1
GO:0009068	aspartate family amino acid catabolic pr...	8	0	0.02	1											GO:0031406	carboxylic acid binding	118	0	0.34	1
GO:0009070	serine family amino acid biosynthetic pr...	32	0	0.08	1											GO:0031409	pigment binding	2	0	0.01	1
GO:0009072	aromatic amino acid family metabolic pro...	90	0	0.23	1											GO:0031418	L-ascorbic acid binding	35	0	0.1	1
GO:0009073	aromatic amino acid family biosynthetic ...	61	0	0.15	1											GO:0031420	alkali metal ion binding	13	0	0.04	1
GO:0009074	aromatic amino acid family catabolic pro...	12	0	0.03	1											GO:0031489	myosin V binding	1	0	0	1
GO:0009078	pyruvate family amino acid metabolic pro...	4	0	0.01	1											GO:0031490	chromatin DNA binding	8	0	0.02	1
GO:0009080	pyruvate family amino acid catabolic pro...	2	0	0.01	1											GO:0031491	nucleosome binding	6	0	0.02	1
GO:0009081	branched-chain amino acid metabolic proc...	40	0	0.1	1											GO:0031492	nucleosomal DNA binding	2	0	0.01	1
GO:0009082	branched-chain amino acid biosynthetic p...	25	0	0.06	1											GO:0031516	far-red light photoreceptor activity	1	0	0	1
GO:0009083	branched-chain amino acid catabolic proc...	8	0	0.02	1											GO:0031543	peptidyl-proline dioxygenase activity	3	0	0.01	1
GO:0009084	glutamine family amino acid biosynthetic...	31	0	0.08	1											GO:0031559	oxidosqualene cyclase activity	6	0	0.02	1
GO:0009085	lysine biosynthetic process	15	0	0.04	1											GO:0031593	polyubiquitin modification-dependent pro...	2	0	0.01	1
GO:0009086	methionine biosynthetic process	27	0	0.07	1											GO:0031625	ubiquitin protein ligase binding	3	0	0.01	1
GO:0009087	methionine catabolic process	1	0	0	1											GO:0031956	medium-chain fatty acid-CoA ligase activ...	2	0	0.01	1
GO:0009088	threonine biosynthetic process	11	0	0.03	1											GO:0031957	very long-chain fatty acid-CoA ligase ac...	3	0	0.01	1
GO:0009089	lysine biosynthetic process via diaminop...	14	0	0.04	1											GO:0032028	myosin head/neck binding	1	0	0	1
GO:0009092	homoserine metabolic process	2	0	0.01	1											GO:0032036	myosin heavy chain binding	1	0	0	1
GO:0009093	cysteine catabolic process	3	0	0.01	1											GO:0032041	NAD-dependent histone deacetylase activi...	8	0	0.02	1
GO:0009094	L-phenylalanine biosynthetic process	15	0	0.04	1											GO:0032129	histone deacetylase activity (H3-K9 spec...	8	0	0.02	1
GO:0009095	aromatic amino acid family biosynthetic ...	18	0	0.05	1											GO:0032135	DNA insertion or deletion binding	4	0	0.01	1
GO:0009097	isoleucine biosynthetic process	9	0	0.02	1											GO:0032137	guanine/thymine mispair binding	3	0	0.01	1
GO:0009098	leucine biosynthetic process	18	0	0.05	1											GO:0032138	single base insertion or deletion bindin...	3	0	0.01	1
GO:0009099	valine biosynthetic process	6	0	0.02	1											GO:0032182	ubiquitin-like protein binding	22	0	0.06	1
GO:0009100	glycoprotein metabolic process	87	0	0.22	1											GO:0032296	double-stranded RNA-specific ribonucleas...	16	0	0.05	1
GO:0009101	glycoprotein biosynthetic process	86	0	0.22	1											GO:0032404	mismatch repair complex binding	3	0	0.01	1
GO:0009102	biotin biosynthetic process	3	0	0.01	1											GO:0032407	MutSalpha complex binding	3	0	0.01	1
GO:0009103	lipopolysaccharide biosynthetic process	3	0	0.01	1											GO:0032441	pheophorbide a oxygenase activity	1	0	0	1
GO:0009106	lipoate metabolic process	5	0	0.01	1											GO:0032442	phenylcoumaran benzylic ether reductase ...	3	0	0.01	1
GO:0009107	lipoate biosynthetic process	5	0	0.01	1											GO:0032450	maltose alpha-glucosidase activity	3	0	0.01	1
GO:0009109	coenzyme catabolic process	2	0	0.01	1											GO:0032451	demethylase activity	5	0	0.01	1
GO:0009110	vitamin biosynthetic process	74	0	0.19	1											GO:0032452	histone demethylase activity	3	0	0.01	1
GO:0009111	vitamin catabolic process	1	0	0	1											GO:0032453	histone demethylase activity (H3-K4 spec...	3	0	0.01	1
GO:0009112	nucleobase metabolic process	25	0	0.06	1											GO:0032542	sulfiredoxin activity	1	0	0	1
GO:0009113	purine nucleobase biosynthetic process	6	0	0.02	1											GO:0032561	guanyl ribonucleotide binding	267	0	0.77	1
GO:0009115	xanthine catabolic process	1	0	0	1											GO:0032791	lead ion binding	2	0	0.01	1
GO:0009118	regulation of nucleoside metabolic proce...	65	0	0.16	1											GO:0032934	sterol binding	4	0	0.01	1
GO:0009129	pyrimidine nucleoside monophosphate meta...	23	0	0.06	1											GO:0032947	protein-containing complex scaffold acti...	5	0	0.01	1
GO:0009130	pyrimidine nucleoside monophosphate bios...	23	0	0.06	1											GO:0033218	amide binding	63	0	0.18	1
GO:0009133	nucleoside diphosphate biosynthetic proc...	1	0	0	1											GO:0033220	amide-transporting ATPase activity	5	0	0.01	1
GO:0009134	nucleoside diphosphate catabolic process	1	0	0	1											GO:0033293	monocarboxylic acid binding	21	0	0.06	1
GO:0009137	purine nucleoside diphosphate catabolic ...	1	0	0	1											GO:0033328	peroxisome membrane targeting sequence b...	4	0	0.01	1
GO:0009138	pyrimidine nucleoside diphosphate metabo...	1	0	0	1											GO:0033549	MAP kinase phosphatase activity	9	0	0.03	1
GO:0009139	pyrimidine nucleoside diphosphate biosyn...	1	0	0	1											GO:0033550	MAP kinase tyrosine phosphatase activity	1	0	0	1
GO:0009147	pyrimidine nucleoside triphosphate metab...	15	0	0.04	1											GO:0033558	protein deacetylase activity	10	0	0.03	1
GO:0009148	pyrimidine nucleoside triphosphate biosy...	14	0	0.04	1											GO:0033612	receptor serine/threonine kinase binding	4	0	0.01	1
GO:0009151	purine deoxyribonucleotide metabolic pro...	1	0	0	1											GO:0033613	activating transcription factor binding	3	0	0.01	1
GO:0009155	purine deoxyribonucleotide catabolic pro...	1	0	0	1											GO:0033721	aldehyde dehydrogenase (NADP+) activity	2	0	0.01	1
GO:0009157	deoxyribonucleoside monophosphate biosyn...	9	0	0.02	1											GO:0033730	arogenate dehydrogenase (NADP+) activity	2	0	0.01	1
GO:0009162	deoxyribonucleoside monophosphate metabo...	9	0	0.02	1											GO:0033741	adenylyl-sulfate reductase (glutathione)...	3	0	0.01	1
GO:0009173	pyrimidine ribonucleoside monophosphate ...	19	0	0.05	1											GO:0033743	peptide-methionine (R)-S-oxide reductase...	9	0	0.03	1
GO:0009174	pyrimidine ribonucleoside monophosphate ...	19	0	0.05	1											GO:0033759	flavone synthase activity	2	0	0.01	1
GO:0009176	pyrimidine deoxyribonucleoside monophosp...	4	0	0.01	1											GO:0033764	steroid dehydrogenase activity, acting o...	13	0	0.04	1
GO:0009177	pyrimidine deoxyribonucleoside monophosp...	4	0	0.01	1											GO:0033765	steroid dehydrogenase activity, acting o...	2	0	0.01	1
GO:0009181	purine ribonucleoside diphosphate catabo...	1	0	0	1											GO:0033807	icosanoyl-CoA synthase activity	3	0	0.01	1
GO:0009182	purine deoxyribonucleoside diphosphate m...	1	0	0	1											GO:0033818	beta-ketoacyl-acyl-carrier-protein synth...	1	0	0	1
GO:0009184	purine deoxyribonucleoside diphosphate c...	1	0	0	1											GO:0033833	hydroxymethylfurfural reductase (NADH) a...	1	0	0	1
GO:0009186	deoxyribonucleoside diphosphate metaboli...	4	0	0.01	1											GO:0033840	NDP-glucose-starch glucosyltransferase a...	1	0	0	1
GO:0009187	cyclic nucleotide metabolic process	16	0	0.04	1											GO:0033853	aspartate-prephenate aminotransferase ac...	1	0	0	1
GO:0009189	deoxyribonucleoside diphosphate biosynth...	1	0	0	1											GO:0033854	glutamate-prephenate aminotransferase ac...	1	0	0	1
GO:0009190	cyclic nucleotide biosynthetic process	16	0	0.04	1											GO:0033855	nicotianamine aminotransferase activity	4	0	0.01	1
GO:0009191	ribonucleoside diphosphate catabolic pro...	1	0	0	1											GO:0033862	UMP kinase activity	1	0	0	1
GO:0009192	deoxyribonucleoside diphosphate cataboli...	1	0	0	1											GO:0033897	ribonuclease T2 activity	12	0	0.03	1
GO:0009196	pyrimidine deoxyribonucleoside diphospha...	1	0	0	1											GO:0033907	beta-D-fucosidase activity	2	0	0.01	1
GO:0009197	pyrimidine deoxyribonucleoside diphospha...	1	0	0	1											GO:0033925	mannosyl-glycoprotein endo-beta-N-acetyl...	1	0	0	1
GO:0009200	deoxyribonucleoside triphosphate metabol...	3	0	0.01	1											GO:0033926	glycopeptide alpha-N-acetylgalactosamini...	6	0	0.02	1
GO:0009202	deoxyribonucleoside triphosphate biosynt...	1	0	0	1											GO:0033947	mannosylglycoprotein endo-beta-mannosida...	1	0	0	1
GO:0009204	deoxyribonucleoside triphosphate catabol...	1	0	0	1											GO:0033971	hydroxyisourate hydrolase activity	3	0	0.01	1
GO:0009208	pyrimidine ribonucleoside triphosphate m...	14	0	0.04	1											GO:0034038	deoxyhypusine synthase activity	1	0	0	1
GO:0009209	pyrimidine ribonucleoside triphosphate b...	14	0	0.04	1											GO:0034046	poly(G) binding	1	0	0	1
GO:0009211	pyrimidine deoxyribonucleoside triphosph...	1	0	0	1											GO:0034062	5'-3' RNA polymerase activity	4	0	0.01	1
GO:0009218	pyrimidine ribonucleotide metabolic proc...	26	0	0.07	1											GO:0034072	squalene cyclase activity	2	0	0.01	1
GO:0009219	pyrimidine deoxyribonucleotide metabolic...	5	0	0.01	1											GO:0034074	marneral synthase activity	5	0	0.01	1
GO:0009220	pyrimidine ribonucleotide biosynthetic p...	26	0	0.07	1											GO:0034075	arabidiol synthase activity	5	0	0.01	1
GO:0009221	pyrimidine deoxyribonucleotide biosynthe...	5	0	0.01	1											GO:0034212	peptide N-acetyltransferase activity	23	0	0.07	1
GO:0009225	nucleotide-sugar metabolic process	31	0	0.08	1											GO:0034256	chlorophyll(ide) b reductase activity	2	0	0.01	1
GO:0009226	nucleotide-sugar biosynthetic process	29	0	0.07	1											GO:0034432	bis(5'-adenosyl)-pentaphosphatase activi...	4	0	0.01	1
GO:0009228	thiamine biosynthetic process	9	0	0.02	1											GO:0034450	ubiquitin-ubiquitin ligase activity	6	0	0.02	1
GO:0009229	thiamine diphosphate biosynthetic proces...	7	0	0.02	1											GO:0034567	chromate reductase activity	1	0	0	1
GO:0009231	riboflavin biosynthetic process	11	0	0.03	1											GO:0034593	phosphatidylinositol bisphosphate phosph...	13	0	0.04	1
GO:0009233	menaquinone metabolic process	2	0	0.01	1											GO:0034594	phosphatidylinositol trisphosphate phosp...	1	0	0	1
GO:0009234	menaquinone biosynthetic process	2	0	0.01	1											GO:0034618	arginine binding	1	0	0	1
GO:0009235	cobalamin metabolic process	3	0	0.01	1											GO:0034639	L-amino acid efflux transmembrane transp...	3	0	0.01	1
GO:0009236	cobalamin biosynthetic process	3	0	0.01	1											GO:0034722	gamma-glutamyl-peptidase activity	3	0	0.01	1
GO:0009237	siderophore metabolic process	2	0	0.01	1											GO:0034739	histone deacetylase activity (H4-K16 spe...	8	0	0.02	1
GO:0009240	isopentenyl diphosphate biosynthetic pro...	15	0	0.04	1											GO:0034979	NAD-dependent protein deacetylase activi...	9	0	0.03	1
GO:0009244	lipopolysaccharide core region biosynthe...	1	0	0	1											GO:0035064	methylated histone binding	10	0	0.03	1
GO:0009245	lipid A biosynthetic process	3	0	0.01	1											GO:0035091	phosphatidylinositol binding	39	0	0.11	1
GO:0009247	glycolipid biosynthetic process	39	0	0.1	1											GO:0035173	histone kinase activity	3	0	0.01	1
GO:0009249	protein lipoylation	1	0	0	1											GO:0035174	histone serine kinase activity	3	0	0.01	1
GO:0009250	glucan biosynthetic process	91	0	0.23	1											GO:0035175	histone kinase activity (H3-S10 specific...	3	0	0.01	1
GO:0009251	glucan catabolic process	27	0	0.07	1											GO:0035197	siRNA binding	5	0	0.01	1
GO:0009252	peptidoglycan biosynthetic process	3	0	0.01	1											GO:0035198	miRNA binding	7	0	0.02	1
GO:0009253	peptidoglycan catabolic process	2	0	0.01	1											GO:0035241	protein-arginine omega-N monomethyltrans...	1	0	0	1
GO:0009262	deoxyribonucleotide metabolic process	7	0	0.02	1											GO:0035242	protein-arginine omega-N asymmetric meth...	1	0	0	1
GO:0009263	deoxyribonucleotide biosynthetic process	6	0	0.02	1											GO:0035250	UDP-galactosyltransferase activity	15	0	0.04	1
GO:0009264	deoxyribonucleotide catabolic process	1	0	0	1											GO:0035251	UDP-glucosyltransferase activity	125	0	0.36	1
GO:0009265	2'-deoxyribonucleotide biosynthetic proc...	5	0	0.01	1											GO:0035252	UDP-xylosyltransferase activity	8	0	0.02	1
GO:0009267	cellular response to starvation	120	0	0.3	1											GO:0035257	nuclear hormone receptor binding	3	0	0.01	1
GO:0009268	response to pH	6	0	0.02	1											GO:0035258	steroid hormone receptor binding	3	0	0.01	1
GO:0009269	response to desiccation	24	0	0.06	1											GO:0035259	glucocorticoid receptor binding	1	0	0	1
GO:0009270	response to humidity	3	0	0.01	1											GO:0035276	ethanol binding	1	0	0	1
GO:0009272	fungal-type cell wall biogenesis	1	0	0	1											GO:0035379	carbon dioxide transmembrane transporter...	1	0	0	1
GO:0009273	peptidoglycan-based cell wall biogenesis	3	0	0.01	1											GO:0035514	DNA demethylase activity	1	0	0	1
GO:0009292	genetic transfer	41	0	0.1	1											GO:0035529	NADH pyrophosphatase activity	3	0	0.01	1
GO:0009294	DNA mediated transformation	41	0	0.1	1											GO:0035560	pheophoridase activity	2	0	0.01	1
GO:0009299	mRNA transcription	1	0	0	1											GO:0035613	RNA stem-loop binding	1	0	0	1
GO:0009303	rRNA transcription	4	0	0.01	1											GO:0035614	snRNA stem-loop binding	1	0	0	1
GO:0009306	protein secretion	17	0	0.04	1											GO:0035671	enone reductase activity	4	0	0.01	1
GO:0009308	amine metabolic process	115	0	0.29	1											GO:0035673	oligopeptide transmembrane transporter a...	6	0	0.02	1
GO:0009309	amine biosynthetic process	33	0	0.08	1											GO:0035885	exochitinase activity	1	0	0	1
GO:0009310	amine catabolic process	5	0	0.01	1											GO:0036002	pre-mRNA binding	2	0	0.01	1
GO:0009312	oligosaccharide biosynthetic process	42	0	0.11	1											GO:0036080	purine nucleotide-sugar transmembrane tr...	7	0	0.02	1
GO:0009313	oligosaccharide catabolic process	10	0	0.03	1											GO:0036105	peroxisome membrane class-1 targeting se...	4	0	0.01	1
GO:0009394	2'-deoxyribonucleotide metabolic process	6	0	0.02	1											GO:0036310	annealing helicase activity	1	0	0	1
GO:0009395	phospholipid catabolic process	4	0	0.01	1											GO:0036361	racemase activity, acting on amino acids...	2	0	0.01	1
GO:0009396	folic acid-containing compound biosynthe...	25	0	0.06	1											GO:0036440	citrate synthase activity	3	0	0.01	1
GO:0009399	nitrogen fixation	11	0	0.03	1											GO:0036459	thiol-dependent ubiquitinyl hydrolase ac...	7	0	0.02	1
GO:0009401	phosphoenolpyruvate-dependent sugar phos...	3	0	0.01	1											GO:0038023	signaling receptor activity	116	0	0.33	1
GO:0009403	toxin biosynthetic process	26	0	0.07	1											GO:0038024	cargo receptor activity	5	0	0.01	1
GO:0009404	toxin metabolic process	58	0	0.15	1											GO:0042054	histone methyltransferase activity	39	0	0.11	1
GO:0009405	pathogenesis	8	0	0.02	1											GO:0042083	5,10-methylenetetrahydrofolate-dependent...	3	0	0.01	1
GO:0009407	toxin catabolic process	28	0	0.07	1											GO:0042084	5-methyltetrahydrofolate-dependent methy...	2	0	0.01	1
GO:0009408	response to heat	179	0	0.45	1											GO:0042162	telomeric DNA binding	11	0	0.03	1
GO:0009410	response to xenobiotic stimulus	17	0	0.04	1											GO:0042171	lysophosphatidic acid acyltransferase ac...	1	0	0	1
GO:0009413	response to flooding	3	0	0.01	1											GO:0042277	peptide binding	50	0	0.14	1
GO:0009414	response to water deprivation	286	0	0.72	1											GO:0042282	hydroxymethylglutaryl-CoA reductase acti...	4	0	0.01	1
GO:0009415	response to water	293	0	0.74	1											GO:0042284	sphingolipid delta-4 desaturase activity	1	0	0	1
GO:0009423	chorismate biosynthetic process	9	0	0.02	1											GO:0042285	xylosyltransferase activity	12	0	0.03	1
GO:0009432	SOS response	3	0	0.01	1											GO:0042299	lupeol synthase activity	5	0	0.01	1
GO:0009435	NAD biosynthetic process	7	0	0.02	1											GO:0042300	beta-amyrin synthase activity	5	0	0.01	1
GO:0009438	methylglyoxal metabolic process	1	0	0	1											GO:0042389	omega-3 fatty acid desaturase activity	3	0	0.01	1
GO:0009439	cyanate metabolic process	1	0	0	1											GO:0042393	histone binding	23	0	0.07	1
GO:0009440	cyanate catabolic process	1	0	0	1											GO:0042562	hormone binding	32	0	0.09	1
GO:0009445	putrescine metabolic process	3	0	0.01	1											GO:0042586	peptide deformylase activity	2	0	0.01	1
GO:0009446	putrescine biosynthetic process	3	0	0.01	1											GO:0042602	riboflavin reductase (NADPH) activity	1	0	0	1
GO:0009448	gamma-aminobutyric acid metabolic proces...	3	0	0.01	1											GO:0042736	NADH kinase activity	2	0	0.01	1
GO:0009450	gamma-aminobutyric acid catabolic proces...	2	0	0.01	1											GO:0042800	histone methyltransferase activity (H3-K...	2	0	0.01	1
GO:0009453	energy taxis	1	0	0	1											GO:0042802	identical protein binding	61	0	0.18	1
GO:0009553	embryo sac development	121	0	0.31	1											GO:0042803	protein homodimerization activity	55	0	0.16	1
GO:0009554	megasporogenesis	9	0	0.02	1											GO:0042834	peptidoglycan binding	2	0	0.01	1
GO:0009555	pollen development	200	0	0.51	1											GO:0042879	aldonate transmembrane transporter activ...	7	0	0.02	1
GO:0009556	microsporogenesis	16	0	0.04	1											GO:0042887	amide transmembrane transporter activity	46	0	0.13	1
GO:0009558	embryo sac cellularization	6	0	0.02	1											GO:0042895	antibiotic transmembrane transporter act...	2	0	0.01	1
GO:0009559	embryo sac central cell differentiation	32	0	0.08	1											GO:0042903	tubulin deacetylase activity	1	0	0	1
GO:0009560	embryo sac egg cell differentiation	3	0	0.01	1											GO:0042907	xanthine transmembrane transporter activ...	2	0	0.01	1
GO:0009561	megagametogenesis	63	0	0.16	1											GO:0042910	xenobiotic transmembrane transporter act...	18	0	0.05	1
GO:0009566	fertilization	40	0	0.1	1											GO:0042937	tripeptide transmembrane transporter act...	3	0	0.01	1
GO:0009567	double fertilization forming a zygote an...	26	0	0.07	1											GO:0042975	peroxisome proliferator activated recept...	1	0	0	1
GO:0009581	detection of external stimulus	81	0	0.21	1											GO:0043014	alpha-tubulin binding	1	0	0	1
GO:0009582	detection of abiotic stimulus	69	0	0.17	1											GO:0043015	gamma-tubulin binding	1	0	0	1
GO:0009583	detection of light stimulus	59	0	0.15	1											GO:0043047	single-stranded telomeric DNA binding	3	0	0.01	1
GO:0009584	detection of visible light	5	0	0.01	1											GO:0043115	precorrin-2 dehydrogenase activity	2	0	0.01	1
GO:0009585	red, far-red light phototransduction	56	0	0.14	1											GO:0043130	ubiquitin binding	22	0	0.06	1
GO:0009590	detection of gravity	7	0	0.02	1											GO:0043142	single-stranded DNA-dependent ATPase act...	1	0	0	1
GO:0009593	detection of chemical stimulus	35	0	0.09	1											GO:0043177	organic acid binding	118	0	0.34	1
GO:0009594	detection of nutrient	2	0	0.01	1											GO:0043178	alcohol binding	25	0	0.07	1
GO:0009595	detection of biotic stimulus	12	0	0.03	1											GO:0043225	ATPase-coupled anion transmembrane trans...	9	0	0.03	1
GO:0009597	detection of virus	2	0	0.01	1											GO:0043295	glutathione binding	17	0	0.05	1
GO:0009606	tropism	87	0	0.22	1											GO:0043394	proteoglycan binding	1	0	0	1
GO:0009608	response to symbiont	21	0	0.05	1											GO:0043424	protein histidine kinase binding	1	0	0	1
GO:0009610	response to symbiotic fungus	19	0	0.05	1											GO:0043425	bHLH transcription factor binding	1	0	0	1
GO:0009611	response to wounding	212	0	0.54	1											GO:0043426	MRF binding	1	0	0	1
GO:0009612	response to mechanical stimulus	27	0	0.07	1											GO:0043495	protein membrane anchor	2	0	0.01	1
GO:0009615	response to virus	97	0	0.25	1											GO:0043515	kinetochore binding	1	0	0	1
GO:0009616	virus induced gene silencing	11	0	0.03	1											GO:0043531	ADP binding	168	0	0.48	1
GO:0009623	response to parasitic fungus	2	0	0.01	1											GO:0043546	molybdopterin cofactor binding	5	0	0.01	1
GO:0009625	response to insect	34	0	0.09	1											GO:0043565	sequence-specific DNA binding	366	0	1.05	1
GO:0009627	systemic acquired resistance	62	0	0.16	1											GO:0043621	protein self-association	16	0	0.05	1
GO:0009629	response to gravity	91	0	0.23	1											GO:0043682	copper-transporting ATPase activity	6	0	0.02	1
GO:0009630	gravitropism	80	0	0.2	1											GO:0043754	dihydrolipoyllysine-residue (2-methylpro...	1	0	0	1
GO:0009635	response to herbicide	11	0	0.03	1											GO:0043755	alpha-ribazole phosphatase activity	1	0	0	1
GO:0009638	phototropism	12	0	0.03	1											GO:0043783	oxidoreductase activity, oxidizing metal...	1	0	0	1
GO:0009640	photomorphogenesis	80	0	0.2	1											GO:0043784	cob(II)yrinic acid a,c-diamide reductase...	1	0	0	1
GO:0009641	shade avoidance	19	0	0.05	1											GO:0043855	cyclic nucleotide-gated ion channel acti...	7	0	0.02	1
GO:0009642	response to light intensity	105	0	0.27	1											GO:0043864	indoleacetamide hydrolase activity	1	0	0	1
GO:0009643	photosynthetic acclimation	6	0	0.02	1											GO:0043874	acireductone synthase activity	2	0	0.01	1
GO:0009644	response to high light intensity	57	0	0.14	1											GO:0043993	histone acetyltransferase activity (H3-K...	1	0	0	1
GO:0009645	response to low light intensity stimulus	12	0	0.03	1											GO:0044017	histone acetyltransferase activity (H3-K...	1	0	0	1
GO:0009646	response to absence of light	18	0	0.05	1											GO:0044022	histone kinase activity (H3-S28 specific...	1	0	0	1
GO:0009647	skotomorphogenesis	5	0	0.01	1											GO:0044183	protein binding involved in protein fold...	1	0	0	1
GO:0009648	photoperiodism	87	0	0.22	1											GO:0044212	transcription regulatory region DNA bind...	43	0	0.12	1
GO:0009649	entrainment of circadian clock	6	0	0.02	1											GO:0044389	ubiquitin-like protein ligase binding	3	0	0.01	1
GO:0009650	UV protection	3	0	0.01	1											GO:0044540	L-cystine L-cysteine-lyase (deaminating)	3	0	0.01	1
GO:0009651	response to salt stress	575	0	1.46	1											GO:0044620	ACP phosphopantetheine attachment site b...	4	0	0.01	1
GO:0009652	thigmotropism	3	0	0.01	1											GO:0045134	uridine-diphosphatase activity	1	0	0	1
GO:0009653	anatomical structure morphogenesis	731	0	1.85	1											GO:0045140	inositol phosphoceramide synthase activi...	3	0	0.01	1
GO:0009658	chloroplast organization	122	0	0.31	1											GO:0045153	electron transporter, transferring elect...	3	0	0.01	1
GO:0009660	amyloplast organization	5	0	0.01	1											GO:0045156	electron transporter, transferring elect...	8	0	0.02	1
GO:0009662	etioplast organization	3	0	0.01	1											GO:0045157	electron transporter, transferring elect...	4	0	0.01	1
GO:0009663	plasmodesma organization	3	0	0.01	1											GO:0045174	glutathione dehydrogenase (ascorbate) ac...	3	0	0.01	1
GO:0009664	plant-type cell wall organization	65	0	0.16	1											GO:0045182	translation regulator activity	6	0	0.02	1
GO:0009668	plastid membrane organization	22	0	0.06	1											GO:0045300	acyl-[acyl-carrier-protein] desaturase a...	4	0	0.01	1
GO:0009677	double fertilization forming two zygotes	1	0	0	1											GO:0045309	protein phosphorylated amino acid bindin...	1	0	0	1
GO:0009682	induced systemic resistance	29	0	0.07	1											GO:0045330	aspartyl esterase activity	37	0	0.11	1
GO:0009683	indoleacetic acid metabolic process	16	0	0.04	1											GO:0045430	chalcone isomerase activity	9	0	0.03	1
GO:0009684	indoleacetic acid biosynthetic process	15	0	0.04	1											GO:0045431	flavonol synthase activity	8	0	0.02	1
GO:0009685	gibberellin metabolic process	23	0	0.06	1											GO:0045436	lycopene beta cyclase activity	1	0	0	1
GO:0009686	gibberellin biosynthetic process	21	0	0.05	1											GO:0045437	uridine nucleosidase activity	2	0	0.01	1
GO:0009687	abscisic acid metabolic process	25	0	0.06	1											GO:0045480	galactose oxidase activity	1	0	0	1
GO:0009688	abscisic acid biosynthetic process	10	0	0.03	1											GO:0045485	omega-6 fatty acid desaturase activity	2	0	0.01	1
GO:0009690	cytokinin metabolic process	21	0	0.05	1											GO:0045547	dehydrodolichyl diphosphate synthase act...	2	0	0.01	1
GO:0009691	cytokinin biosynthetic process	8	0	0.02	1											GO:0045548	phenylalanine ammonia-lyase activity	2	0	0.01	1
GO:0009692	ethylene metabolic process	33	0	0.08	1											GO:0045550	geranylgeranyl reductase activity	1	0	0	1
GO:0009693	ethylene biosynthetic process	33	0	0.08	1											GO:0045551	cinnamyl-alcohol dehydrogenase activity	6	0	0.02	1
GO:0009694	jasmonic acid metabolic process	23	0	0.06	1											GO:0045703	ketoreductase activity	2	0	0.01	1
GO:0009695	jasmonic acid biosynthetic process	17	0	0.04	1											GO:0045735	nutrient reservoir activity	17	0	0.05	1
GO:0009696	salicylic acid metabolic process	22	0	0.06	1											GO:0046027	phospholipid:diacylglycerol acyltransfer...	1	0	0	1
GO:0009697	salicylic acid biosynthetic process	9	0	0.02	1											GO:0046030	inositol trisphosphate phosphatase activ...	8	0	0.02	1
GO:0009698	phenylpropanoid metabolic process	89	0	0.23	1											GO:0046406	magnesium protoporphyrin IX methyltransf...	1	0	0	1
GO:0009699	phenylpropanoid biosynthetic process	61	0	0.15	1											GO:0046408	chlorophyll synthetase activity	2	0	0.01	1
GO:0009700	indole phytoalexin biosynthetic process	17	0	0.04	1											GO:0046421	methylisocitrate lyase activity	1	0	0	1
GO:0009704	de-etiolation	18	0	0.05	1											GO:0046422	violaxanthin de-epoxidase activity	2	0	0.01	1
GO:0009712	catechol-containing compound metabolic p...	1	0	0	1											GO:0046423	allene-oxide cyclase activity	1	0	0	1
GO:0009714	chalcone metabolic process	1	0	0	1											GO:0046480	galactolipid galactosyltransferase activ...	1	0	0	1
GO:0009715	chalcone biosynthetic process	1	0	0	1											GO:0046481	digalactosyldiacylglycerol synthase acti...	2	0	0.01	1
GO:0009717	isoflavonoid biosynthetic process	2	0	0.01	1											GO:0046507	UDPsulfoquinovose synthase activity	1	0	0	1
GO:0009718	anthocyanin-containing compound biosynth...	39	0	0.1	1											GO:0046508	hydrolase activity, acting on carbon-sul...	1	0	0	1
GO:0009720	detection of hormone stimulus	16	0	0.04	1											GO:0046510	UDP-sulfoquinovose:DAG sulfoquinovosyltr...	1	0	0	1
GO:0009722	detection of cytokinin stimulus	3	0	0.01	1											GO:0046524	sucrose-phosphate synthase activity	3	0	0.01	1
GO:0009723	response to ethylene	282	0	0.71	1											GO:0046527	glucosyltransferase activity	152	0	0.44	1
GO:0009726	detection of endogenous stimulus	16	0	0.04	1											GO:0046554	malate dehydrogenase (NADP+) activity	1	0	0	1
GO:0009727	detection of ethylene stimulus	14	0	0.04	1											GO:0046556	alpha-L-arabinofuranosidase activity	7	0	0.02	1
GO:0009729	detection of brassinosteroid stimulus	2	0	0.01	1											GO:0046577	long-chain-alcohol oxidase activity	2	0	0.01	1
GO:0009734	auxin-activated signaling pathway	146	0	0.37	1											GO:0046592	polyamine oxidase activity	2	0	0.01	1
GO:0009738	abscisic acid-activated signaling pathwa...	166	0	0.42	1											GO:0046593	mandelonitrile lyase activity	4	0	0.01	1
GO:0009739	response to gibberellin	134	0	0.34	1											GO:0046608	carotenoid isomerase activity	2	0	0.01	1
GO:0009740	gibberellic acid mediated signaling path...	39	0	0.1	1											GO:0046624	sphingolipid transporter activity	1	0	0	1
GO:0009741	response to brassinosteroid	84	0	0.21	1											GO:0046715	active borate transmembrane transporter ...	3	0	0.01	1
GO:0009742	brassinosteroid mediated signaling pathw...	53	0	0.13	1											GO:0046790	virion binding	3	0	0.01	1
GO:0009745	sucrose mediated signaling	1	0	0	1											GO:0046857	oxidoreductase activity, acting on other...	2	0	0.01	1
GO:0009747	hexokinase-dependent signaling	1	0	0	1											GO:0046870	cadmium ion binding	2	0	0.01	1
GO:0009749	response to glucose	47	0	0.12	1											GO:0046873	metal ion transmembrane transporter acti...	144	0	0.41	1
GO:0009751	response to salicylic acid	195	0	0.49	1											GO:0046905	phytoene synthase activity	1	0	0	1
GO:0009753	response to jasmonic acid	214	0	0.54	1											GO:0046910	pectinesterase inhibitor activity	2	0	0.01	1
GO:0009756	carbohydrate mediated signaling	41	0	0.1	1											GO:0046912	transferase activity, transferring acyl ...	17	0	0.05	1
GO:0009757	hexose mediated signaling	11	0	0.03	1											GO:0046915	transition metal ion transmembrane trans...	38	0	0.11	1
GO:0009759	indole glucosinolate biosynthetic proces...	7	0	0.02	1											GO:0046920	alpha-(1->3)-fucosyltransferase activity	3	0	0.01	1
GO:0009768	photosynthesis, light harvesting in phot...	3	0	0.01	1											GO:0046923	ER retention sequence binding	7	0	0.02	1
GO:0009780	photosynthetic NADP+ reduction	2	0	0.01	1											GO:0046943	carboxylic acid transmembrane transporte...	77	0	0.22	1
GO:0009785	blue light signaling pathway	20	0	0.05	1											GO:0046969	NAD-dependent histone deacetylase activi...	8	0	0.02	1
GO:0009786	regulation of asymmetric cell division	1	0	0	1											GO:0046970	NAD-dependent histone deacetylase activi...	8	0	0.02	1
GO:0009787	regulation of abscisic acid-activated si...	51	0	0.13	1											GO:0046974	histone methyltransferase activity (H3-K...	1	0	0	1
GO:0009788	negative regulation of abscisic acid-act...	27	0	0.07	1											GO:0046976	histone methyltransferase activity (H3-K...	1	0	0	1
GO:0009789	positive regulation of abscisic acid-act...	22	0	0.06	1											GO:0046982	protein heterodimerization activity	8	0	0.02	1
GO:0009792	embryo development ending in birth or eg...	79	0	0.2	1											GO:0046983	protein dimerization activity	67	0	0.19	1
GO:0009793	embryo development ending in seed dorman...	273	0	0.69	1											GO:0046992	oxidoreductase activity, acting on X-H a...	10	0	0.03	1
GO:0009798	axis specification	42	0	0.11	1											GO:0046993	oxidoreductase activity, acting on X-H a...	10	0	0.03	1
GO:0009799	specification of symmetry	8	0	0.02	1											GO:0046996	oxidoreductase activity, acting on paire...	1	0	0	1
GO:0009800	cinnamic acid biosynthetic process	4	0	0.01	1											GO:0047066	phospholipid-hydroperoxide glutathione p...	2	0	0.01	1
GO:0009803	cinnamic acid metabolic process	4	0	0.01	1											GO:0047130	saccharopine dehydrogenase (NADP+, L-lys...	1	0	0	1
GO:0009804	coumarin metabolic process	11	0	0.03	1											GO:0047131	saccharopine dehydrogenase (NAD+, L-glut...	1	0	0	1
GO:0009805	coumarin biosynthetic process	10	0	0.03	1											GO:0047134	protein-disulfide reductase activity	22	0	0.06	1
GO:0009806	lignan metabolic process	3	0	0.01	1											GO:0047251	thiohydroximate beta-D-glucosyltransfera...	3	0	0.01	1
GO:0009807	lignan biosynthetic process	3	0	0.01	1											GO:0047268	galactinol-raffinose galactosyltransfera...	1	0	0	1
GO:0009808	lignin metabolic process	48	0	0.12	1											GO:0047274	galactinol-sucrose galactosyltransferase...	5	0	0.01	1
GO:0009809	lignin biosynthetic process	32	0	0.08	1											GO:0047312	L-phenylalanine:pyruvate aminotransferas...	1	0	0	1
GO:0009812	flavonoid metabolic process	103	0	0.26	1											GO:0047364	desulfoglucosinolate sulfotransferase ac...	3	0	0.01	1
GO:0009813	flavonoid biosynthetic process	80	0	0.2	1											GO:0047412	N-(long-chain-acyl)ethanolamine deacylas...	1	0	0	1
GO:0009816	defense response to bacterium, incompati...	62	0	0.16	1											GO:0047427	cyanoalanine nitrilase activity	1	0	0	1
GO:0009819	drought recovery	7	0	0.02	1											GO:0047429	nucleoside-triphosphate diphosphatase ac...	4	0	0.01	1
GO:0009820	alkaloid metabolic process	2	0	0.01	1											GO:0047450	crotonoyl-[acyl-carrier-protein] hydrata...	2	0	0.01	1
GO:0009823	cytokinin catabolic process	4	0	0.01	1											GO:0047453	ATP-dependent NAD(P)H-hydrate dehydratas...	1	0	0	1
GO:0009825	multidimensional cell growth	28	0	0.07	1											GO:0047485	protein N-terminus binding	1	0	0	1
GO:0009826	unidimensional cell growth	220	0	0.56	1											GO:0047501	(+)-neomenthol dehydrogenase activity	4	0	0.01	1
GO:0009827	plant-type cell wall modification	28	0	0.07	1											GO:0047504	(-)-menthol dehydrogenase activity	4	0	0.01	1
GO:0009828	plant-type cell wall loosening	6	0	0.02	1											GO:0047606	hydroxynitrilase activity	1	0	0	1
GO:0009830	cell wall modification involved in absci...	4	0	0.01	1											GO:0047617	acyl-CoA hydrolase activity	3	0	0.01	1
GO:0009831	plant-type cell wall modification involv...	2	0	0.01	1											GO:0047622	adenosine nucleosidase activity	1	0	0	1
GO:0009832	plant-type cell wall biogenesis	73	0	0.18	1											GO:0047623	adenosine-phosphate deaminase activity	1	0	0	1
GO:0009833	plant-type primary cell wall biogenesis	4	0	0.01	1											GO:0047627	adenylylsulfatase activity	4	0	0.01	1
GO:0009834	plant-type secondary cell wall biogenesi...	32	0	0.08	1											GO:0047631	ADP-ribose diphosphatase activity	6	0	0.02	1
GO:0009835	fruit ripening	16	0	0.04	1											GO:0047632	agmatine deiminase activity	1	0	0	1
GO:0009838	abscission	17	0	0.04	1											GO:0047635	alanine-oxo-acid transaminase activity	3	0	0.01	1
GO:0009846	pollen germination	52	0	0.13	1											GO:0047652	allantoate deiminase activity	1	0	0	1
GO:0009848	indoleacetic acid biosynthetic process v...	1	0	0	1											GO:0047661	amino-acid racemase activity	1	0	0	1
GO:0009850	auxin metabolic process	51	0	0.13	1											GO:0047668	amygdalin beta-glucosidase activity	1	0	0	1
GO:0009851	auxin biosynthetic process	30	0	0.08	1											GO:0047677	arachidonate 8(R)-lipoxygenase activity	1	0	0	1
GO:0009855	determination of bilateral symmetry	8	0	0.02	1											GO:0047681	aryl-alcohol dehydrogenase (NADP+) activ...	2	0	0.01	1
GO:0009856	pollination	194	0	0.49	1											GO:0047701	beta-L-arabinosidase activity	2	0	0.01	1
GO:0009860	pollen tube growth	89	0	0.23	1											GO:0047714	galactolipase activity	4	0	0.01	1
GO:0009861	jasmonic acid and ethylene-dependent sys...	15	0	0.04	1											GO:0047720	indoleacetaldoxime dehydratase activity	2	0	0.01	1
GO:0009862	systemic acquired resistance, salicylic ...	21	0	0.05	1											GO:0047724	inosine nucleosidase activity	2	0	0.01	1
GO:0009863	salicylic acid mediated signaling pathwa...	48	0	0.12	1											GO:0047734	CDP-glycerol diphosphatase activity	1	0	0	1
GO:0009864	induced systemic resistance, jasmonic ac...	11	0	0.03	1											GO:0047746	chlorophyllase activity	2	0	0.01	1
GO:0009865	pollen tube adhesion	1	0	0	1											GO:0047750	cholestenol delta-isomerase activity	1	0	0	1
GO:0009866	induced systemic resistance, ethylene me...	3	0	0.01	1											GO:0047760	butyrate-CoA ligase activity	1	0	0	1
GO:0009867	jasmonic acid mediated signaling pathway	65	0	0.16	1											GO:0047769	arogenate dehydratase activity	11	0	0.03	1
GO:0009868	jasmonic acid and ethylene-dependent sys...	2	0	0.01	1											GO:0047782	coniferin beta-glucosidase activity	1	0	0	1
GO:0009870	defense response signaling pathway, resi...	13	0	0.03	1											GO:0047792	cyanohydrin beta-glucosyltransferase act...	2	0	0.01	1
GO:0009871	jasmonic acid and ethylene-dependent sys...	3	0	0.01	1											GO:0047793	cycloeucalenol cycloisomerase activity	1	0	0	1
GO:0009873	ethylene-activated signaling pathway	143	0	0.36	1											GO:0047800	cysteamine dioxygenase activity	5	0	0.01	1
GO:0009875	pollen-pistil interaction	47	0	0.12	1											GO:0047884	FAD diphosphatase activity	1	0	0	1
GO:0009877	nodulation	8	0	0.02	1											GO:0047886	farnesol dehydrogenase activity	1	0	0	1
GO:0009880	embryonic pattern specification	30	0	0.08	1											GO:0047912	galacturonokinase activity	1	0	0	1
GO:0009886	post-embryonic animal morphogenesis	132	0	0.33	1											GO:0047940	glucuronokinase activity	1	0	0	1
GO:0009887	animal organ morphogenesis	185	0	0.47	1											GO:0047980	hippurate hydrolase activity	1	0	0	1
GO:0009891	positive regulation of biosynthetic proc...	186	0	0.47	1											GO:0047987	hydroperoxide dehydratase activity	1	0	0	1
GO:0009893	positive regulation of metabolic process	277	0	0.7	1											GO:0047994	hydroxymethylglutaryl-CoA hydrolase acti...	1	0	0	1
GO:0009894	regulation of catabolic process	114	0	0.29	1											GO:0048018	receptor ligand activity	10	0	0.03	1
GO:0009895	negative regulation of catabolic process	13	0	0.03	1											GO:0048019	receptor antagonist activity	1	0	0	1
GO:0009896	positive regulation of catabolic process	16	0	0.04	1											GO:0048029	monosaccharide binding	39	0	0.11	1
GO:0009900	dehiscence	9	0	0.02	1											GO:0048032	galacturonate binding	4	0	0.01	1
GO:0009901	anther dehiscence	7	0	0.02	1											GO:0048038	quinone binding	22	0	0.06	1
GO:0009902	chloroplast relocation	16	0	0.04	1											GO:0048040	UDP-glucuronate decarboxylase activity	7	0	0.02	1
GO:0009903	chloroplast avoidance movement	12	0	0.03	1											GO:0048244	phytanoyl-CoA dioxygenase activity	1	0	0	1
GO:0009904	chloroplast accumulation movement	8	0	0.02	1											GO:0048256	flap endonuclease activity	5	0	0.01	1
GO:0009910	negative regulation of flower developmen...	41	0	0.1	1											GO:0048307	ferredoxin-nitrite reductase activity	1	0	0	1
GO:0009913	epidermal cell differentiation	195	0	0.49	1											GO:0048487	beta-tubulin binding	3	0	0.01	1
GO:0009914	hormone transport	70	0	0.18	1											GO:0048529	magnesium-protoporphyrin IX monomethyl e...	1	0	0	1
GO:0009915	phloem sucrose loading	2	0	0.01	1											GO:0050031	L-pipecolate oxidase activity	1	0	0	1
GO:0009920	cell plate formation involved in plant-t...	10	0	0.03	1											GO:0050046	lathosterol oxidase activity	1	0	0	1
GO:0009926	auxin polar transport	60	0	0.15	1											GO:0050062	long-chain-fatty-acyl-CoA reductase acti...	4	0	0.01	1
GO:0009932	cell tip growth	122	0	0.31	1											GO:0050080	malonyl-CoA decarboxylase activity	2	0	0.01	1
GO:0009933	meristem structural organization	65	0	0.16	1											GO:0050103	dextrin dextranase activity	1	0	0	1
GO:0009934	regulation of meristem structural organi...	17	0	0.04	1											GO:0050105	L-gulonolactone oxidase activity	1	0	0	1
GO:0009937	regulation of gibberellic acid mediated ...	12	0	0.03	1											GO:0050113	inositol oxygenase activity	3	0	0.01	1
GO:0009938	negative regulation of gibberellic acid ...	7	0	0.02	1											GO:0050126	N-carbamoylputrescine amidase activity	1	0	0	1
GO:0009939	positive regulation of gibberellic acid ...	5	0	0.01	1											GO:0050136	NADH dehydrogenase (quinone) activity	26	0	0.07	1
GO:0009942	longitudinal axis specification	9	0	0.02	1											GO:0050145	nucleoside monophosphate kinase activity	14	0	0.04	1
GO:0009943	adaxial/abaxial axis specification	23	0	0.06	1											GO:0050188	phosphoenolpyruvate mutase activity	1	0	0	1
GO:0009944	polarity specification of adaxial/abaxia...	23	0	0.06	1											GO:0050201	fucokinase activity	1	0	0	1
GO:0009945	radial axis specification	2	0	0.01	1											GO:0050203	oxalate-CoA ligase activity	1	0	0	1
GO:0009948	anterior/posterior axis specification	5	0	0.01	1											GO:0050242	pyruvate, phosphate dikinase activity	1	0	0	1
GO:0009950	dorsal/ventral axis specification	1	0	0	1											GO:0050253	retinyl-palmitate esterase activity	22	0	0.06	1
GO:0009952	anterior/posterior pattern specification	7	0	0.02	1											GO:0050254	rhodopsin kinase activity	1	0	0	1
GO:0009953	dorsal/ventral pattern formation	7	0	0.02	1											GO:0050263	ribosylpyrimidine nucleosidase activity	2	0	0.01	1
GO:0009954	proximal/distal pattern formation	5	0	0.01	1											GO:0050269	coniferyl-aldehyde dehydrogenase activit...	2	0	0.01	1
GO:0009955	adaxial/abaxial pattern specification	33	0	0.08	1											GO:0050278	sedoheptulose-bisphosphatase activity	1	0	0	1
GO:0009956	radial pattern formation	17	0	0.04	1											GO:0050281	serine-glyoxylate transaminase activity	1	0	0	1
GO:0009957	epidermal cell fate specification	2	0	0.01	1											GO:0050291	sphingosine N-acyltransferase activity	4	0	0.01	1
GO:0009958	positive gravitropism	46	0	0.12	1											GO:0050307	sucrose-phosphate phosphatase activity	4	0	0.01	1
GO:0009959	negative gravitropism	12	0	0.03	1											GO:0050311	sulfite reductase (ferredoxin) activity	1	0	0	1
GO:0009960	endosperm development	18	0	0.05	1											GO:0050313	sulfur dioxygenase activity	1	0	0	1
GO:0009962	regulation of flavonoid biosynthetic pro...	16	0	0.04	1											GO:0050319	tartrate decarboxylase activity	1	0	0	1
GO:0009963	positive regulation of flavonoid biosynt...	6	0	0.02	1											GO:0050347	trans-octaprenyltranstransferase activit...	3	0	0.01	1
GO:0009965	leaf morphogenesis	86	0	0.22	1											GO:0050364	tryptophan dimethylallyltransferase acti...	1	0	0	1
GO:0009966	regulation of signal transduction	256	0	0.65	1											GO:0050370	tyrosine N-monooxygenase activity	2	0	0.01	1
GO:0009967	positive regulation of signal transducti...	58	0	0.15	1											GO:0050419	hydroxymandelonitrile lyase activity	1	0	0	1
GO:0009968	negative regulation of signal transducti...	86	0	0.22	1											GO:0050421	nitrite reductase (NO-forming) activity	3	0	0.01	1
GO:0009969	xyloglucan biosynthetic process	7	0	0.02	1											GO:0050437	(-)-endo-fenchol synthase activity	1	0	0	1
GO:0009970	cellular response to sulfate starvation	17	0	0.04	1											GO:0050486	intramolecular transferase activity, tra...	4	0	0.01	1
GO:0009971	anastral spindle assembly involved in ma...	3	0	0.01	1											GO:0050505	hydroquinone glucosyltransferase activit...	3	0	0.01	1
GO:0009972	cytidine deamination	4	0	0.01	1											GO:0050511	undecaprenyldiphospho-muramoylpentapepti...	1	0	0	1
GO:0009988	cell-cell recognition	2	0	0.01	1											GO:0050521	alpha-glucan, water dikinase activity	1	0	0	1
GO:0009991	response to extracellular stimulus	210	0	0.53	1											GO:0050567	glutaminyl-tRNA synthase (glutamine-hydr...	2	0	0.01	1
GO:0009992	cellular water homeostasis	5	0	0.01	1											GO:0050589	leucocyanidin oxygenase activity	7	0	0.02	1
GO:0009994	oocyte differentiation	10	0	0.03	1											GO:0050619	phytochromobilin:ferredoxin oxidoreducta...	1	0	0	1
GO:0010001	glial cell differentiation	5	0	0.01	1											GO:0050661	NADP binding	49	0	0.14	1
GO:0010014	meristem initiation	29	0	0.07	1											GO:0050664	oxidoreductase activity, acting on NAD(P...	2	0	0.01	1
GO:0010015	root morphogenesis	183	0	0.46	1											GO:0050681	androgen receptor binding	2	0	0.01	1
GO:0010016	shoot system morphogenesis	145	0	0.37	1											GO:0050733	RS domain binding	1	0	0	1
GO:0010017	red or far-red light signaling pathway	81	0	0.21	1											GO:0050734	hydroxycinnamoyltransferase activity	2	0	0.01	1
GO:0010018	far-red light signaling pathway	5	0	0.01	1											GO:0050738	fructosyltransferase activity	2	0	0.01	1
GO:0010019	chloroplast-nucleus signaling pathway	6	0	0.02	1											GO:0050750	low-density lipoprotein particle recepto...	1	0	0	1
GO:0010020	chloroplast fission	18	0	0.05	1											GO:0050780	dopamine receptor binding	1	0	0	1
GO:0010021	amylopectin biosynthetic process	8	0	0.02	1											GO:0050811	GABA receptor binding	1	0	0	1
GO:0010022	meristem determinacy	6	0	0.02	1											GO:0050824	water binding	1	0	0	1
GO:0010023	proanthocyanidin biosynthetic process	9	0	0.02	1											GO:0050825	ice binding	1	0	0	1
GO:0010024	phytochromobilin biosynthetic process	3	0	0.01	1											GO:0050833	pyruvate transmembrane transporter activ...	2	0	0.01	1
GO:0010025	wax biosynthetic process	19	0	0.05	1											GO:0051007	squalene-hopene cyclase activity	2	0	0.01	1
GO:0010026	trichome differentiation	84	0	0.21	1											GO:0051010	microtubule plus-end binding	2	0	0.01	1
GO:0010027	thylakoid membrane organization	22	0	0.06	1											GO:0051011	microtubule minus-end binding	3	0	0.01	1
GO:0010028	xanthophyll cycle	1	0	0	1											GO:0051019	mitogen-activated protein kinase binding	1	0	0	1
GO:0010029	regulation of seed germination	55	0	0.14	1											GO:0051020	GTPase binding	45	0	0.13	1
GO:0010030	positive regulation of seed germination	18	0	0.05	1											GO:0051060	pullulanase activity	1	0	0	1
GO:0010031	circumnutation	9	0	0.02	1											GO:0051082	unfolded protein binding	6	0	0.02	1
GO:0010034	response to acetate	2	0	0.01	1											GO:0051117	ATPase binding	3	0	0.01	1
GO:0010036	response to boron-containing substance	5	0	0.01	1											GO:0051139	metal ion:proton antiporter activity	2	0	0.01	1
GO:0010037	response to carbon dioxide	6	0	0.02	1											GO:0051184	cofactor transmembrane transporter activ...	14	0	0.04	1
GO:0010039	response to iron ion	52	0	0.13	1											GO:0051185	coenzyme transmembrane transporter activ...	6	0	0.02	1
GO:0010040	response to iron(II) ion	1	0	0	1											GO:0051192	prosthetic group binding	4	0	0.01	1
GO:0010041	response to iron(III) ion	7	0	0.02	1											GO:0051219	phosphoprotein binding	1	0	0	1
GO:0010042	response to manganese ion	6	0	0.02	1											GO:0051266	sirohydrochlorin ferrochelatase activity	1	0	0	1
GO:0010043	response to zinc ion	72	0	0.18	1											GO:0051287	NAD binding	58	0	0.17	1
GO:0010044	response to aluminum ion	9	0	0.02	1											GO:0051427	hormone receptor binding	3	0	0.01	1
GO:0010045	response to nickel cation	7	0	0.02	1											GO:0051499	D-aminoacyl-tRNA deacylase activity	1	0	0	1
GO:0010046	response to mycotoxin	2	0	0.01	1											GO:0051538	3 iron, 4 sulfur cluster binding	5	0	0.01	1
GO:0010047	fruit dehiscence	3	0	0.01	1											GO:0051539	4 iron, 4 sulfur cluster binding	51	0	0.15	1
GO:0010048	vernalization response	11	0	0.03	1											GO:0051669	fructan beta-fructosidase activity	3	0	0.01	1
GO:0010050	vegetative phase change	12	0	0.03	1											GO:0051670	inulinase activity	1	0	0	1
GO:0010051	xylem and phloem pattern formation	73	0	0.18	1											GO:0051721	protein phosphatase 2A binding	1	0	0	1
GO:0010052	guard cell differentiation	11	0	0.03	1											GO:0051723	protein methylesterase activity	3	0	0.01	1
GO:0010053	root epidermal cell differentiation	113	0	0.29	1											GO:0051724	NAD transmembrane transporter activity	2	0	0.01	1
GO:0010054	trichoblast differentiation	97	0	0.25	1											GO:0051738	xanthophyll binding	1	0	0	1
[truncated: 3,816 more rows]

## Sheet: cyan
Table S30B	Cardamine bellidifolia	cyan	BIOLOGICAL PROCESS					Table S31B	Cardamine bellidifolia	cyan	CELLULAR COMPONENT					Table S32B	Cardamine bellidifolia	cyan	MOLECULAR FUNCTION
GO terms within the BIOLOGICAL PROCESS DOMAIN found to be enriched when applying the elim algorithm with p < 0.05 (indicated in red and bold). Fisher = Fisher's excact test. Grey filling = Not significantly enriched.								GO terms within the CELLULAR COMPONENT DOMAIN found to be enriched when applying the elim algorithm with p < 0.05 (indicated in red and bold). Fisher = Fisher's excact test. Grey filling = Not significantly enriched.								GO terms within the MOLECULAR FUNCTION DOMAIN found to be enriched when applying the elim algorithm with p < 0.05 (indicated in red and bold). Fisher = Fisher's excact test. Grey filling = Not significantly enriched.
GO.ID	Term	Annotated	Significant	Expected	elimFisher			GO.ID	Term	Annotated	Significant	Expected	elimFisher			GO.ID	Term	Annotated	Significant	Expected	elimFisher
GO:0010200	response to chitin	147	49	21.62	9.6e-09			GO:0048046	apoplast	371	88	52.79	4.8e-07			GO:0043531	ADP binding	168	57	24.41	1.7e-10
GO:0009765	photosynthesis, light harvesting	30	17	4.41	1.2e-07			GO:0009543	chloroplast thylakoid lumen	49	21	6.97	1e-06			GO:0016168	chlorophyll binding	24	13	3.49	6.4e-06
GO:0006952	defense response	993	240	146.01	1.5e-07			GO:0010287	plastoglobule	61	24	8.68	1.2e-06			GO:0016762	xyloglucan:xyloglucosyl transferase acti...	21	11	3.05	5.1e-05
GO:0050832	defense response to fungus	231	61	33.97	2.1e-06			GO:0009523	photosystem II	44	21	6.26	2.6e-06			GO:0004674	protein serine/threonine kinase activity	810	155	117.69	0.00011
GO:0006468	protein phosphorylation	1069	197	157.19	0.00026			GO:0009505	plant-type cell wall	255	62	36.29	1e-05			GO:0052692	raffinose alpha-galactosidase activity	6	5	0.87	0.00034
GO:0009626	plant-type hypersensitive response	117	32	17.2	0.00027			GO:0009535	chloroplast thylakoid membrane	352	79	50.09	1.7e-05			GO:0004029	aldehyde dehydrogenase (NAD) activity	13	7	1.89	0.00103
GO:0018298	protein-chromophore linkage	32	13	4.71	0.00032			GO:0009522	photosystem I	35	17	4.98	6.7e-05			GO:0008169	C-methyltransferase activity	7	5	1.02	0.00105
GO:0009816	defense response to bacterium, incompati...	62	20	9.12	0.00037			GO:0005886	plasma membrane	2629	431	374.11	0.00018			GO:0004197	cysteine-type endopeptidase activity	28	11	4.07	0.00116
GO:0015979	photosynthesis	208	66	30.59	0.00063			GO:0010598	NAD(P)H dehydrogenase complex (plastoqui...	11	7	1.57	0.00023			GO:0005516	calmodulin binding	68	20	9.88	0.00119
GO:0031348	negative regulation of defense response	44	15	6.47	0.00104			GO:0030141	secretory granule	6	4	0.85	0.00482			GO:0045330	aspartyl esterase activity	37	13	5.38	0.00144
GO:0051607	defense response to virus	62	19	9.12	0.00105			GO:0009538	photosystem I reaction center	6	4	0.85	0.00482			GO:0045156	electron transporter, transferring elect...	8	5	1.16	0.00246
GO:0009611	response to wounding	212	48	31.17	0.00122			GO:0009654	photosystem II oxygen evolving complex	21	8	2.99	0.00598			GO:0004485	methylcrotonoyl-CoA carboxylase activity	3	3	0.44	0.00306
GO:0042545	cell wall modification	106	27	15.59	0.00246			GO:0031201	SNARE complex	4	3	0.57	0.01028			GO:0008936	nicotinamidase activity	3	3	0.44	0.00306
GO:0042542	response to hydrogen peroxide	123	30	18.09	0.00299			GO:0010319	stromule	44	12	6.26	0.01722			GO:0051669	fructan beta-fructosidase activity	3	3	0.44	0.00306
GO:0080005	photosystem stoichiometry adjustment	3	3	0.44	0.00317			GO:0009579	thylakoid	502	114	71.44	0.01737			GO:0005200	structural constituent of cytoskeleton	23	9	3.34	0.00336
GO:0009773	photosynthetic electron transport in pho...	15	7	2.21	0.00319			GO:0033107	Cvt vesicle	8	4	1.14	0.01774			GO:0005509	calcium ion binding	246	51	35.74	0.00478
GO:0007154	cell communication	1549	265	227.77	0.00483			GO:0033110	Cvt vesicle membrane	8	4	1.14	0.01774			GO:0004324	ferredoxin-NADP+ reductase activity	6	4	0.87	0.00521
GO:0045490	pectin catabolic process	46	14	6.76	0.00495			GO:0045298	tubulin complex	12	5	1.71	0.01926			GO:0019203	carbohydrate phosphatase activity	26	9	3.78	0.00854
GO:0010193	response to ozone	37	12	5.44	0.00513			GO:0005576	extracellular region	743	154	105.73	0.0201			GO:0008106	alcohol dehydrogenase (NADP+) activity	10	5	1.45	0.00858
GO:0080036	regulation of cytokinin-activated signal...	6	4	0.88	0.00545			GO:0009783	photosystem II antenna complex	2	2	0.28	0.02024			GO:0005351	carbohydrate:proton symporter activity	14	6	2.03	0.00983
GO:0009719	response to endogenous stimulus	1349	243	198.36	0.00554			GO:0009344	nitrite reductase complex [NAD(P)H]	2	2	0.28	0.02024			GO:0045157	electron transporter, transferring elect...	4	3	0.58	0.01092
GO:0006979	response to oxidative stress	428	95	62.93	0.0058			GO:0044436	thylakoid part	398	94	56.64	0.0253			GO:0008762	UDP-N-acetylmuramate dehydrogenase activ...	27	9	3.92	0.0112
GO:0009751	response to salicylic acid	195	42	28.67	0.00615			GO:0000421	autophagosome membrane	9	4	1.28	0.02838			GO:0030599	pectinesterase activity	67	17	9.73	0.0134
GO:0045926	negative regulation of growth	29	10	4.26	0.00637			GO:0031976	plastid thylakoid	427	100	60.76	0.04069			GO:0010427	abscisic acid binding	11	5	1.6	0.01386
GO:0009644	response to high light intensity	57	16	8.38	0.00662			GO:0009534	chloroplast thylakoid	427	100	60.76	0.04069			GO:0009927	histidine phosphotransfer kinase activit...	8	4	1.16	0.01907
GO:0042742	defense response to bacterium	346	77	50.88	0.00692			GO:0009503	thylakoid light-harvesting complex	6	3	0.85	0.04115			GO:0005179	hormone activity	8	4	1.16	0.01907
GO:0005984	disaccharide metabolic process	53	15	7.79	0.00777			GO:0005615	extracellular space	61	14	8.68	0.04454			GO:0008171	O-methyltransferase activity	2	2	0.29	0.0211
GO:0008219	cell death	289	69	42.5	0.00864			GO:0019898	extrinsic component of membrane	51	12	7.26	0.05087			GO:0016415	octanoyltransferase activity	2	2	0.29	0.0211
GO:0006687	glycosphingolipid metabolic process	10	5	1.47	0.00903			GO:0005773	vacuole	1124	178	159.95	0.05833			GO:0018488	aryl-aldehyde oxidase activity	2	2	0.29	0.0211
GO:0010410	hemicellulose metabolic process	35	11	5.15	0.00938			GO:0044421	extracellular region part	104	21	14.8	0.05879			GO:0018479	benzaldehyde dehydrogenase (NAD+) activi...	2	2	0.29	0.0211
GO:0042343	indole glucosinolate metabolic process	22	8	3.23	0.01005			GO:0005776	autophagosome	11	4	1.57	0.05886			GO:0000149	SNARE binding	2	2	0.29	0.0211
GO:0006552	leucine catabolic process	7	4	1.03	0.01124			GO:0030076	light-harvesting complex	7	3	1	0.06453			GO:0008716	D-alanine-D-alanine ligase activity	2	2	0.29	0.0211
GO:0007231	osmosensory signaling pathway	7	4	1.03	0.01124			GO:0005811	lipid droplet	16	5	2.28	0.06542			GO:0016621	cinnamoyl-CoA reductase activity	2	2	0.29	0.0211
GO:0006995	cellular response to nitrogen starvation	7	4	1.03	0.01124			GO:0048770	pigment granule	4	2	0.57	0.09964			GO:0050738	fructosyltransferase activity	2	2	0.29	0.0211
GO:0012502	induction of programmed cell death	4	3	0.59	0.0113			GO:0043332	mating projection tip	4	2	0.57	0.09964			GO:0010293	abscisic aldehyde oxidase activity	2	2	0.29	0.0211
GO:0034484	raffinose catabolic process	4	3	0.59	0.0113			GO:0042470	melanosome	4	2	0.57	0.09964			GO:0071949	FAD binding	2	2	0.29	0.0211
GO:0071456	cellular response to hypoxia	27	9	3.97	0.01209			GO:0005937	mating projection	4	2	0.57	0.09964			GO:0019200	carbohydrate kinase activity	35	10	5.09	0.02368
GO:0009750	response to fructose	23	8	3.38	0.01346			GO:0005764	lysosome	18	5	2.56	0.1011			GO:0009669	sucrose:cation symporter activity	5	3	0.73	0.02435
GO:0009266	response to temperature stimulus	503	92	73.96	0.0137			GO:0098807	chloroplast thylakoid membrane protein c...	13	4	1.85	0.1013			GO:0008506	sucrose:proton symporter activity	5	3	0.73	0.02435
GO:0007568	aging	170	36	25	0.01379			GO:0031225	anchored component of membrane	149	27	21.2	0.10787			GO:0031127	alpha-(1,2)-fucosyltransferase activity	5	3	0.73	0.02435
GO:0010941	regulation of cell death	88	21	12.94	0.01503			GO:0034357	photosynthetic membrane	381	86	54.22	0.11906			GO:0047274	galactinol-sucrose galactosyltransferase...	5	3	0.73	0.02435
GO:0060548	negative regulation of cell death	42	12	6.18	0.01518			GO:0005577	fibrinogen complex	1	1	0.14	0.1423			GO:0033293	monocarboxylic acid binding	21	7	3.05	0.02439
GO:0055114	oxidation-reduction process	1351	230	198.66	0.01549			GO:0045169	fusome	1	1	0.14	0.1423			GO:0016616	oxidoreductase activity, acting on the C...	166	37	24.12	0.02468
GO:0071453	cellular response to oxygen levels	28	9	4.12	0.01555			GO:0070971	endoplasmic reticulum exit site	1	1	0.14	0.1423			GO:0016903	oxidoreductase activity, acting on the a...	49	17	7.12	0.02809
GO:0036294	cellular response to decreased oxygen le...	28	9	4.12	0.01555			GO:0032839	dendrite cytoplasm	1	1	0.14	0.1423			GO:0008443	phosphofructokinase activity	13	5	1.89	0.03008
GO:0046351	disaccharide biosynthetic process	33	10	4.85	0.01696			GO:0036126	sperm flagellum	1	1	0.14	0.1423			GO:0004564	beta-fructofuranosidase activity	9	4	1.31	0.03044
GO:0023052	signaling	1357	229	199.54	0.01721			GO:0035452	extrinsic component of plastid membrane	1	1	0.14	0.1423			GO:0004575	sucrose alpha-glucosidase activity	9	4	1.31	0.03044
GO:0009741	response to brassinosteroid	84	20	12.35	0.01779			GO:0033017	sarcoplasmic reticulum membrane	1	1	0.14	0.1423			GO:0047134	protein-disulfide reductase activity	22	7	3.2	0.0314
GO:0009826	unidimensional cell growth	220	44	32.35	0.01894			GO:0097223	sperm part	1	1	0.14	0.1423			GO:0016491	oxidoreductase activity	1267	218	184.09	0.03252
GO:0005985	sucrose metabolic process	29	9	4.26	0.01968			GO:0097224	sperm connecting piece	1	1	0.14	0.1423			GO:0016620	oxidoreductase activity, acting on the a...	40	15	5.81	0.03288
GO:0009405	pathogenesis	8	4	1.18	0.01989			GO:0044753	amphisome	1	1	0.14	0.1423			GO:0004427	inorganic diphosphatase activity	37	10	5.38	0.03432
GO:0009083	branched-chain amino acid catabolic proc...	8	4	1.18	0.01989			GO:0032590	dendrite membrane	1	1	0.14	0.1423			GO:0005527	macrolide binding	18	6	2.62	0.03637
GO:0042344	indole glucosinolate catabolic process	8	4	1.18	0.01989			GO:0008274	gamma-tubulin ring complex	1	1	0.14	0.1423			GO:0005528	FK506 binding	18	6	2.62	0.03637
GO:0009767	photosynthetic electron transport chain	49	17	7.21	0.02057			GO:0097208	alveolar lamellar body	1	1	0.14	0.1423			GO:0016798	hydrolase activity, acting on glycosyl b...	293	60	42.57	0.04078
GO:0009628	response to abiotic stimulus	1763	294	259.24	0.02088			GO:0014801	longitudinal sarcoplasmic reticulum	1	1	0.14	0.1423			GO:0005345	purine nucleobase transmembrane transpor...	14	5	2.03	0.04133
GO:0009835	fruit ripening	16	6	2.35	0.02141			GO:0120111	neuron projection cytoplasm	1	1	0.14	0.1423			GO:0047631	ADP-ribose diphosphatase activity	6	3	0.87	0.04348
GO:0045453	bone resorption	2	2	0.29	0.02161			GO:0032589	neuron projection membrane	1	1	0.14	0.1423			GO:0004030	aldehyde dehydrogenase [NAD(P)+] activit...	6	3	0.87	0.04348
GO:0071218	cellular response to misfolded protein	2	2	0.29	0.02161			GO:0009569	chloroplast starch grain	1	1	0.14	0.1423			GO:0048018	receptor ligand activity	10	4	1.45	0.04502
GO:0097576	vacuole fusion	2	2	0.29	0.02161			GO:0042599	lamellar body	1	1	0.14	0.1423			GO:0015179	L-amino acid transmembrane transporter a...	10	4	1.45	0.04502
GO:0045297	post-mating behavior	2	2	0.29	0.02161			GO:0031256	leading edge membrane	1	1	0.14	0.1423			GO:0016987	sigma factor activity	10	4	1.45	0.04502
GO:0042551	neuron maturation	2	2	0.29	0.02161			GO:0009341	beta-galactosidase complex	1	1	0.14	0.1423			GO:0050660	flavin adenine dinucleotide binding	105	22	15.26	0.04607
GO:0010185	regulation of cellular defense response	2	2	0.29	0.02161			GO:0043235	receptor complex	1	1	0.14	0.1423			GO:0016638	oxidoreductase activity, acting on the C...	34	9	4.94	0.04915
GO:0048771	tissue remodeling	2	2	0.29	0.02161			GO:0001669	acrosomal vesicle	1	1	0.14	0.1423			GO:0016614	oxidoreductase activity, acting on CH-OH...	187	39	27.17	0.04966
GO:0046102	inosine metabolic process	2	2	0.29	0.02161			GO:0005790	smooth endoplasmic reticulum	1	1	0.14	0.1423			GO:0052689	carboxylic ester hydrolase activity	189	36	27.46	0.05083
GO:0050680	negative regulation of epithelial cell p...	2	2	0.29	0.02161			GO:0042581	specific granule	1	1	0.14	0.1423			GO:0004713	protein tyrosine kinase activity	67	15	9.73	0.05461
GO:0050673	epithelial cell proliferation	2	2	0.29	0.02161			GO:0000931	gamma-tubulin large complex	1	1	0.14	0.1423			GO:0016781	phosphotransferase activity, paired acce...	3	2	0.44	0.05718
GO:0050678	regulation of epithelial cell proliferat...	2	2	0.29	0.02161			GO:0042588	zymogen granule	1	1	0.14	0.1423			GO:0004031	aldehyde oxidase activity	3	2	0.44	0.05718
GO:0046849	bone remodeling	2	2	0.29	0.02161			GO:0042589	zymogen granule membrane	1	1	0.14	0.1423			GO:0051980	iron-nicotianamine transmembrane transpo...	3	2	0.44	0.05718
GO:1900425	negative regulation of defense response ...	2	2	0.29	0.02161			GO:0097729	9+2 motile cilium	1	1	0.14	0.1423			GO:0033807	icosanoyl-CoA synthase activity	3	2	0.44	0.05718
GO:0042177	negative regulation of protein catabolic...	2	2	0.29	0.02161			GO:0070765	gamma-secretase complex	1	1	0.14	0.1423			GO:0004123	cystathionine gamma-lyase activity	3	2	0.44	0.05718
GO:0042144	vacuole fusion, non-autophagic	2	2	0.29	0.02161			GO:0043198	dendritic shaft	1	1	0.14	0.1423			GO:0030942	endoplasmic reticulum signal peptide bin...	3	2	0.44	0.05718
GO:0051245	negative regulation of cellular defense ...	2	2	0.29	0.02161			GO:0016529	sarcoplasmic reticulum	1	1	0.14	0.1423			GO:0052731	phosphocholine phosphatase activity	3	2	0.44	0.05718
GO:0031117	positive regulation of microtubule depol...	2	2	0.29	0.02161			GO:0000329	fungal-type vacuole membrane	5	2	0.71	0.15075			GO:0052732	phosphoethanolamine phosphatase activity	3	2	0.44	0.05718
GO:0051776	detection of redox state	2	2	0.29	0.02161			GO:0055120	striated muscle dense body	5	2	0.71	0.15075			GO:0034639	L-amino acid efflux transmembrane transp...	3	2	0.44	0.05718
GO:0080169	cellular response to boron-containing su...	2	2	0.29	0.02161			GO:0000323	lytic vacuole	32	7	4.55	0.16042			GO:0016623	oxidoreductase activity, acting on the a...	3	2	0.44	0.05718
GO:0005986	sucrose biosynthetic process	12	5	1.76	0.02201			GO:0031224	intrinsic component of membrane	2583	383	367.57	0.1683			GO:0044540	L-cystine L-cysteine-lyase (deaminating)	3	2	0.44	0.05718
GO:0031331	positive regulation of cellular cataboli...	12	5	1.76	0.02201			GO:0000325	plant-type vacuole	113	20	16.08	0.17589			GO:0015603	iron chelate transmembrane transporter a...	3	2	0.44	0.05718
GO:0009409	response to cold	348	65	51.17	0.02276			GO:0071944	cell periphery	3019	506	429.61	0.19938			GO:0004335	galactokinase activity	3	2	0.44	0.05718
GO:0009106	lipoate metabolic process	5	3	0.74	0.02517			GO:0099023	tethering complex	34	7	4.84	0.20096			GO:0034722	gamma-glutamyl-peptidase activity	3	2	0.44	0.05718
GO:0009107	lipoate biosynthetic process	5	3	0.74	0.02517			GO:0030666	endocytic vesicle membrane	6	2	0.85	0.20555			GO:0005102	signaling receptor binding	30	8	4.36	0.05951
GO:0051055	negative regulation of lipid biosyntheti...	5	3	0.74	0.02517			GO:0000276	mitochondrial proton-transporting ATP sy...	6	2	0.85	0.20555			GO:0043178	alcohol binding	25	7	3.63	0.06007
GO:0045833	negative regulation of lipid metabolic p...	5	3	0.74	0.02517			GO:0045334	clathrin-coated endocytic vesicle	6	2	0.85	0.20555			GO:0004805	trehalose-phosphatase activity	11	4	1.6	0.06282
GO:0010582	floral meristem determinacy	5	3	0.74	0.02517			GO:0098852	lytic vacuole membrane	12	3	1.71	0.23794			GO:0015145	monosaccharide transmembrane transporter...	11	4	1.6	0.06282
GO:0033530	raffinose metabolic process	5	3	0.74	0.02517			GO:0005794	Golgi apparatus	917	138	130.49	0.24293			GO:0030545	receptor regulator activity	11	4	1.6	0.06282
GO:0048878	chemical homeostasis	195	39	28.67	0.02594			GO:0000145	exocyst	24	5	3.42	0.24939			GO:0016667	oxidoreductase activity, acting on a sul...	156	30	22.67	0.06283
GO:0015850	organic hydroxy compound transport	17	6	2.5	0.02907			GO:0042651	thylakoid membrane	367	84	52.22	0.25399			GO:0004553	hydrolase activity, hydrolyzing O-glycos...	265	54	38.5	0.06721
GO:0046835	carbohydrate phosphorylation	36	10	5.29	0.03088			GO:0000808	origin recognition complex	7	2	1	0.26196			GO:0003959	NADPH dehydrogenase activity	7	3	1.02	0.06802
GO:0007165	signal transduction	1332	222	195.86	0.03107			GO:0000324	fungal-type vacuole	7	2	1	0.26196			GO:0046556	alpha-L-arabinofuranosidase activity	7	3	1.02	0.06802
GO:0030148	sphingolipid biosynthetic process	13	5	1.91	0.03153			GO:0009705	plant-type vacuole membrane	75	13	10.67	0.26415			GO:0048037	cofactor binding	841	146	122.2	0.06859
GO:0090332	stomatal closure	13	5	1.91	0.03153			GO:0005967	mitochondrial pyruvate dehydrogenase com...	2	1	0.28	0.26437			GO:0046906	tetrapyrrole binding	250	54	36.32	0.06967
GO:0080144	amino acid homeostasis	9	4	1.32	0.03169			GO:0030667	secretory granule membrane	2	1	0.28	0.26437			GO:0016668	oxidoreductase activity, acting on a sul...	31	8	4.5	0.07041
GO:0090333	regulation of stomatal closure	9	4	1.32	0.03169			GO:0005968	Rab-protein geranylgeranyltransferase co...	2	1	0.28	0.26437			GO:0019840	isoprenoid binding	16	5	2.32	0.07049
GO:0046777	protein autophosphorylation	129	27	18.97	0.03422			GO:0030669	clathrin-coated endocytic vesicle membra...	2	1	0.28	0.26437			GO:0015205	nucleobase transmembrane transporter act...	16	5	2.32	0.07049
GO:0050896	response to stimulus	4449	783	654.2	0.03568			GO:0030670	phagocytic vesicle membrane	2	1	0.28	0.26437			GO:0020037	heme binding	226	41	32.84	0.07493
GO:0002237	response to molecule of bacterial origin	42	11	6.18	0.03656			GO:0000242	pericentriolar material	2	1	0.28	0.26437			GO:0042562	hormone binding	32	8	4.65	0.08246
GO:0010584	pollen exine formation	18	6	2.65	0.03832			GO:0098553	lumenal side of endoplasmic reticulum me...	2	1	0.28	0.26437			GO:0090599	alpha-glucosidase activity	12	4	1.74	0.08375
GO:0042592	homeostatic process	365	66	53.67	0.04058			GO:0045121	membrane raft	2	1	0.28	0.26437			GO:0009678	hydrogen-translocating pyrophosphatase a...	27	7	3.92	0.08592
GO:0019684	photosynthesis, light reaction	104	38	15.29	0.04081			GO:0098589	membrane region	2	1	0.28	0.26437			GO:0050661	NADP binding	49	11	7.12	0.08975
GO:0008037	cell recognition	48	12	7.06	0.04158			GO:0012511	monolayer-surrounded lipid storage body	2	1	0.28	0.26437			GO:0050662	coenzyme binding	433	73	62.91	0.09294
GO:0035556	intracellular signal transduction	496	87	72.93	0.04175			GO:0005901	caveola	2	1	0.28	0.26437			GO:0016651	oxidoreductase activity, acting on NAD(P...	96	19	13.95	0.09617
GO:0006863	purine nucleobase transport	14	5	2.06	0.04325			GO:0030122	AP-2 adaptor complex	2	1	0.28	0.26437			GO:0003825	alpha,alpha-trehalose-phosphate synthase...	8	3	1.16	0.09739
GO:0060627	regulation of vesicle-mediated transport	14	5	2.06	0.04325			GO:0005828	kinetochore microtubule	2	1	0.28	0.26437			GO:0015172	acidic amino acid transmembrane transpor...	8	3	1.16	0.09739
GO:0006081	cellular aldehyde metabolic process	70	16	10.29	0.04478			GO:0030128	clathrin coat of endocytic vesicle	2	1	0.28	0.26437			GO:0004672	protein kinase activity	996	188	144.72	0.09853
GO:0080086	stamen filament development	6	3	0.88	0.04488			GO:0032783	ELL-EAF complex	2	1	0.28	0.26437			GO:0016641	oxidoreductase activity, acting on the C...	28	7	4.07	0.10087
GO:0010022	meristem determinacy	6	3	0.88	0.04488			GO:0031298	replication fork protection complex	2	1	0.28	0.26437			GO:0015171	amino acid transmembrane transporter act...	39	9	5.67	0.10289
GO:0010037	response to carbon dioxide	6	3	0.88	0.04488			GO:0045252	oxoglutarate dehydrogenase complex	2	1	0.28	0.26437			GO:0016454	C-palmitoyltransferase activity	4	2	0.58	0.10343
GO:0051775	response to redox state	6	3	0.88	0.04488			GO:0010282	senescence-associated vacuole	2	1	0.28	0.26437			GO:0003973	(S)-2-hydroxy-acid oxidase activity	4	2	0.58	0.10343
GO:1902645	tertiary alcohol biosynthetic process	10	4	1.47	0.0468			GO:0043036	starch grain	2	1	0.28	0.26437			GO:0004654	polyribonucleotide nucleotidyltransferas...	4	2	0.58	0.10343
GO:0043289	apocarotenoid biosynthetic process	10	4	1.47	0.0468			GO:0098857	membrane microdomain	2	1	0.28	0.26437			GO:0004792	thiosulfate sulfurtransferase activity	4	2	0.58	0.10343
GO:0009688	abscisic acid biosynthetic process	10	4	1.47	0.0468			GO:0000138	Golgi trans cisterna	2	1	0.28	0.26437			GO:0004758	serine C-palmitoyltransferase activity	4	2	0.58	0.10343
GO:0042436	indole-containing compound catabolic pro...	10	4	1.47	0.0468			GO:0031252	cell leading edge	2	1	0.28	0.26437			GO:0047501	(+)-neomenthol dehydrogenase activity	4	2	0.58	0.10343
GO:0009313	oligosaccharide catabolic process	10	4	1.47	0.0468			GO:0031253	cell projection membrane	2	1	0.28	0.26437			GO:0047504	(-)-menthol dehydrogenase activity	4	2	0.58	0.10343
GO:0010252	auxin homeostasis	19	6	2.79	0.04925			GO:0071556	integral component of lumenal side of en...	2	1	0.28	0.26437			GO:0031386	protein tag	4	2	0.58	0.10343
GO:0061919	process utilizing autophagic mechanism	44	11	6.47	0.0498			GO:0010006	Toc complex	2	1	0.28	0.26437			GO:0008891	glycolate oxidase activity	4	2	0.58	0.10343
GO:0006914	autophagy	44	11	6.47	0.0498			GO:0045240	dihydrolipoyl dehydrogenase complex	2	1	0.28	0.26437			GO:0004096	catalase activity	4	2	0.58	0.10343
GO:1902533	positive regulation of intracellular sig...	24	7	3.53	0.05201			GO:0009512	cytochrome b6f complex	2	1	0.28	0.26437			GO:0030246	carbohydrate binding	226	40	32.84	0.10397
GO:0060341	regulation of cellular localization	24	7	3.53	0.05201			GO:0009516	leucoplast	2	1	0.28	0.26437			GO:0016896	exoribonuclease activity, producing 5'-p...	23	6	3.34	0.10544
GO:0046903	secretion	111	23	16.32	0.05278			GO:0000930	gamma-tubulin complex	2	1	0.28	0.26437			GO:0004532	exoribonuclease activity	23	6	3.34	0.10544
GO:0055081	anion homeostasis	29	8	4.26	0.05283			GO:0044853	plasma membrane raft	2	1	0.28	0.26437			GO:0001871	pattern binding	62	13	9.01	0.10686
GO:0000160	phosphorelay signal transduction system	194	37	28.53	0.05517			GO:0016528	sarcoplasm	2	1	0.28	0.26437			GO:0030247	polysaccharide binding	62	13	9.01	0.10686
GO:0034284	response to monosaccharide	61	14	8.97	0.05628			GO:0099080	supramolecular complex	154	25	21.91	0.2684			GO:0015294	solute:cation symporter activity	32	11	4.65	0.10751
GO:1901700	response to oxygen-containing compound	1334	255	196.16	0.0565			GO:0099081	supramolecular polymer	154	25	21.91	0.2684			GO:0016783	sulfurtransferase activity	13	4	1.89	0.1076
GO:0043562	cellular response to nitrogen levels	15	5	2.21	0.05726			GO:0099512	supramolecular fiber	154	25	21.91	0.2684			GO:1901981	phosphatidylinositol phosphate binding	13	4	1.89	0.1076
GO:0048544	recognition of pollen	45	11	6.62	0.05751			GO:0031977	thylakoid lumen	74	26	10.53	0.27177			GO:0050308	sugar-phosphatase activity	13	4	1.89	0.1076
GO:0080145	cysteine homeostasis	3	2	0.44	0.05848			GO:0016021	integral component of membrane	2435	356	346.51	0.2764			GO:0004022	alcohol dehydrogenase (NAD) activity	18	5	2.62	0.10839
GO:0019218	regulation of steroid metabolic process	3	2	0.44	0.05848			GO:0005874	microtubule	142	23	20.21	0.28309			GO:0016747	transferase activity, transferring acyl ...	215	38	31.24	0.11232
GO:0001894	tissue homeostasis	3	2	0.44	0.05848			GO:0042579	microbody	256	40	36.43	0.28437			GO:0015036	disulfide oxidoreductase activity	123	23	17.87	0.11877
GO:0010483	pollen tube reception	3	2	0.44	0.05848			GO:0005777	peroxisome	256	40	36.43	0.28437			GO:0032550	purine ribonucleoside binding	2406	368	349.59	0.12117
GO:0010422	regulation of brassinosteroid biosynthet...	3	2	0.44	0.05848			GO:0031226	intrinsic component of plasma membrane	117	19	16.65	0.30305			GO:0001883	purine nucleoside binding	2406	368	349.59	0.12117
GO:0006554	lysine catabolic process	3	2	0.44	0.05848			GO:0031903	microbody membrane	45	8	6.4	0.30576			GO:0016796	exonuclease activity, active with either...	24	6	3.49	0.12418
GO:0009252	peptidoglycan biosynthetic process	3	2	0.44	0.05848			GO:0005778	peroxisomal membrane	45	8	6.4	0.30576			GO:0008289	lipid binding	186	33	27.03	0.12659
GO:0034727	piecemeal microautophagy of the nucleus	3	2	0.44	0.05848			GO:0032588	trans-Golgi network membrane	39	7	5.55	0.31562			GO:0032549	ribonucleoside binding	2410	368	350.17	0.12906
GO:0009273	peptidoglycan-based cell wall biogenesis	3	2	0.44	0.05848			GO:0044459	plasma membrane part	219	34	31.16	0.31779			GO:0003995	acyl-CoA dehydrogenase activity	9	3	1.31	0.13087
GO:0042549	photosystem II stabilization	3	2	0.44	0.05848			GO:0045263	proton-transporting ATP synthase complex...	8	2	1.14	0.31841			GO:0017089	glycolipid transporter activity	9	3	1.31	0.13087
GO:0009768	photosynthesis, light harvesting in phot...	3	2	0.44	0.05848			GO:0005786	signal recognition particle, endoplasmic...	8	2	1.14	0.31841			GO:0004124	cysteine synthase activity	9	3	1.31	0.13087
GO:0045827	negative regulation of isoprenoid metabo...	3	2	0.44	0.05848			GO:0036477	somatodendritic compartment	14	3	1.99	0.32049			GO:0015296	anion:cation symporter activity	9	3	1.31	0.13087
GO:0006023	aminoglycan biosynthetic process	3	2	0.44	0.05848			GO:0099513	polymeric cytoskeletal fiber	146	23	20.78	0.33218			GO:0051861	glycolipid binding	9	3	1.31	0.13087
GO:0006024	glycosaminoglycan biosynthetic process	3	2	0.44	0.05848			GO:0005793	endoplasmic reticulum-Golgi intermediate...	15	3	2.13	0.36208			GO:0004311	farnesyltranstransferase activity	9	3	1.31	0.13087
GO:0046440	L-lysine metabolic process	3	2	0.44	0.05848			GO:0009521	photosystem	69	29	9.82	0.36533			GO:0005484	SNAP receptor activity	9	3	1.31	0.13087
GO:0090030	regulation of steroid hormone biosynthet...	3	2	0.44	0.05848			GO:0032279	asymmetric synapse	3	1	0.43	0.36907			GO:0004565	beta-galactosidase activity	14	4	2.03	0.13412
GO:0050810	regulation of steroid biosynthetic proce...	3	2	0.44	0.05848			GO:0014069	postsynaptic density	3	1	0.43	0.36907			GO:0001882	nucleoside binding	2414	368	350.75	0.13728
GO:0072708	response to sorbitol	3	2	0.44	0.05848			GO:0032838	plasma membrane bounded cell projection ...	3	1	0.43	0.36907			GO:0140110	transcription regulator activity	1145	179	166.37	0.14158
GO:0080029	cellular response to boron-containing su...	3	2	0.44	0.05848			GO:0098984	neuron to neuron synapse	3	1	0.43	0.36907			GO:0010181	FMN binding	36	8	5.23	0.14179
GO:0050691	regulation of defense response to virus ...	3	2	0.44	0.05848			GO:0033281	TAT protein transport complex	3	1	0.43	0.36907			GO:0004851	uroporphyrin-III C-methyltransferase act...	1	1	0.15	0.1453
GO:1901881	positive regulation of protein depolymer...	3	2	0.44	0.05848			GO:0031514	motile cilium	3	1	0.43	0.36907			GO:0008832	dGTPase activity	1	1	0.15	0.1453
GO:0051457	maintenance of protein location in nucle...	3	2	0.44	0.05848			GO:0005686	U2 snRNP	3	1	0.43	0.36907			GO:0004080	biotin-[propionyl-CoA-carboxylase (ATP-h...	1	1	0.15	0.1453
GO:0045026	plasma membrane fusion	3	2	0.44	0.05848			GO:0030123	AP-3 adaptor complex	3	1	0.43	0.36907			GO:0003879	ATP phosphoribosyltransferase activity	1	1	0.15	0.1453
GO:0015688	iron chelate transport	3	2	0.44	0.05848			GO:0045239	tricarboxylic acid cycle enzyme complex	3	1	0.43	0.36907			GO:0047606	hydroxynitrilase activity	1	1	0.15	0.1453
GO:0016237	lysosomal microautophagy	3	2	0.44	0.05848			GO:0009517	PSII associated light-harvesting complex...	3	1	0.43	0.36907			GO:0004078	biotin-[methylcrotonoyl-CoA-carboxylase]...	1	1	0.15	0.1453
GO:0044804	autophagy of nucleus	3	2	0.44	0.05848			GO:0001673	male germ cell nucleus	3	1	0.43	0.36907			GO:0010242	oxygen evolving activity	1	1	0.15	0.1453
GO:0019474	L-lysine catabolic process to acetyl-CoA	3	2	0.44	0.05848			GO:0009533	chloroplast stromal thylakoid	3	1	0.43	0.36907			GO:0009974	zeinoxanthin epsilon hydroxylase activit...	1	1	0.15	0.1453
GO:0019477	L-lysine catabolic process	3	2	0.44	0.05848			GO:0099572	postsynaptic specialization	3	1	0.43	0.36907			GO:0015334	high-affinity oligopeptide transmembrane...	1	1	0.15	0.1453
GO:0031112	positive regulation of microtubule polym...	3	2	0.44	0.05848			GO:0044441	ciliary part	3	1	0.43	0.36907			GO:0009979	16:0 monogalactosyldiacylglycerol desatu...	1	1	0.15	0.1453
GO:0033512	L-lysine catabolic process to acetyl-CoA...	3	2	0.44	0.05848			GO:0031012	extracellular matrix	48	8	6.83	0.37363			GO:0003810	protein-glutamine gamma-glutamyltransfer...	1	1	0.15	0.1453
GO:0009607	response to biotic stimulus	908	196	133.52	0.06143			GO:0030425	dendrite	9	2	1.28	0.37374			GO:0050811	GABA receptor binding	1	1	0.15	0.1453
GO:0071470	cellular response to osmotic stress	35	9	5.15	0.06178			GO:0000407	phagophore assembly site	9	2	1.28	0.37374			GO:0050419	hydroxymandelonitrile lyase activity	1	1	0.15	0.1453
GO:0009311	oligosaccharide metabolic process	83	23	12.2	0.06184			GO:0097447	dendritic tree	9	2	1.28	0.37374			GO:0047793	cycloeucalenol cycloisomerase activity	1	1	0.15	0.1453
GO:0010109	regulation of photosynthesis	33	11	4.85	0.06267			GO:0043292	contractile fiber	9	2	1.28	0.37374			GO:0001409	guanine nucleotide transmembrane transpo...	1	1	0.15	0.1453
GO:0043408	regulation of MAPK cascade	30	8	4.41	0.06312			GO:0005665	RNA polymerase II, core complex	9	2	1.28	0.37374			GO:0043394	proteoglycan binding	1	1	0.15	0.1453
GO:0034605	cellular response to heat	25	7	3.68	0.06342			GO:0042644	chloroplast nucleoid	9	2	1.28	0.37374			GO:0000035	acyl binding	1	1	0.15	0.1453
GO:0048511	rhythmic process	119	24	17.5	0.06354			GO:0005765	lysosomal membrane	9	2	1.28	0.37374			GO:0018492	carbon-monoxide dehydrogenase (acceptor)...	1	1	0.15	0.1453
GO:0042446	hormone biosynthetic process	119	24	17.5	0.06354			GO:0044449	contractile fiber part	9	2	1.28	0.37374			GO:0008974	phosphoribulokinase activity	1	1	0.15	0.1453
GO:0042594	response to starvation	131	26	19.26	0.06499			GO:0046658	anchored component of plasma membrane	75	12	10.67	0.37817			GO:0008922	long-chain fatty acid [acyl-carrier-prot...	1	1	0.15	0.1453
GO:0006885	regulation of pH	11	4	1.62	0.06521			GO:0044438	microbody part	49	8	6.97	0.39656			GO:0003955	NAD(P)H dehydrogenase (quinone) activity	1	1	0.15	0.1453
GO:2000038	regulation of stomatal complex developme...	11	4	1.62	0.06521			GO:0044439	peroxisomal part	49	8	6.97	0.39656			GO:0009671	nitrate:proton symporter activity	1	1	0.15	0.1453
GO:0048281	inflorescence morphogenesis	11	4	1.62	0.06521			GO:0016020	membrane	5254	814	747.66	0.39882			GO:0009673	low-affinity phosphate transmembrane tra...	1	1	0.15	0.1453
GO:0010206	photosystem II repair	11	4	1.62	0.06521			GO:0017119	Golgi transport complex	10	2	1.42	0.42714			GO:0009679	hexose:proton symporter activity	1	1	0.15	0.1453
GO:0010508	positive regulation of autophagy	11	4	1.62	0.06521			GO:0048500	signal recognition particle	10	2	1.42	0.42714			GO:0010349	L-galactose dehydrogenase activity	1	1	0.15	0.1453
GO:0016106	sesquiterpenoid biosynthetic process	11	4	1.62	0.06521			GO:0032153	cell division site	10	2	1.42	0.42714			GO:0048307	ferredoxin-nitrite reductase activity	1	1	0.15	0.1453
GO:0030091	protein repair	11	4	1.62	0.06521			GO:0031231	intrinsic component of peroxisomal membr...	10	2	1.42	0.42714			GO:0004515	nicotinate-nucleotide adenylyltransferas...	1	1	0.15	0.1453
GO:0009873	ethylene-activated signaling pathway	143	28	21.03	0.06598			GO:0008180	COP9 signalosome	10	2	1.42	0.42714			GO:0003937	IMP cyclohydrolase activity	1	1	0.15	0.1453
GO:0009408	response to heat	179	34	26.32	0.06692			GO:0005779	integral component of peroxisomal membra...	10	2	1.42	0.42714			GO:0033550	MAP kinase tyrosine phosphatase activity	1	1	0.15	0.1453
GO:0060560	developmental growth involved in morphog...	252	46	37.06	0.06743			GO:0005911	cell-cell junction	996	144	141.73	0.42975			GO:0019154	glycolate dehydrogenase activity	1	1	0.15	0.1453
GO:0042430	indole-containing compound metabolic pro...	74	16	10.88	0.06927			GO:0055044	symplast	996	144	141.73	0.42975			GO:0016002	sulfite reductase activity	1	1	0.15	0.1453
GO:0009620	response to fungus	312	78	45.88	0.06993			GO:0009506	plasmodesma	996	144	141.73	0.42975			GO:0051670	inulinase activity	1	1	0.15	0.1453
GO:0045116	protein neddylation	7	3	1.03	0.07011			GO:0030054	cell junction	1003	145	142.73	0.42983			GO:0080150	S-adenosyl-L-methionine:benzoic acid car...	1	1	0.15	0.1453
GO:0072347	response to anesthetic	7	3	1.03	0.07011			GO:0005887	integral component of plasma membrane	44	7	6.26	0.43866			GO:0072374	carotene epsilon hydroxylase activity	1	1	0.15	0.1453
GO:0060541	respiratory system development	7	3	1.03	0.07011			GO:0009526	plastid envelope	649	94	92.35	0.44249			GO:0015591	D-ribose transmembrane transporter activ...	1	1	0.15	0.1453
GO:0006677	glycosylceramide metabolic process	7	3	1.03	0.07011			GO:0031360	intrinsic component of thylakoid membran...	4	1	0.57	0.45887			GO:0047884	FAD diphosphatase activity	1	1	0.15	0.1453
GO:0030308	negative regulation of cell growth	7	3	1.03	0.07011			GO:0031361	integral component of thylakoid membrane	4	1	0.57	0.45887			GO:0032542	sulfiredoxin activity	1	1	0.15	0.1453
GO:0030435	sporulation resulting in formation of a ...	7	3	1.03	0.07011			GO:0031371	ubiquitin conjugating enzyme complex	4	1	0.57	0.45887			GO:0033925	mannosyl-glycoprotein endo-beta-N-acetyl...	1	1	0.15	0.1453
GO:0048732	gland development	7	3	1.03	0.07011			GO:0005674	transcription factor TFIIF complex	4	1	0.57	0.45887			GO:0004903	growth hormone receptor activity	1	1	0.15	0.1453
GO:0046477	glycosylceramide catabolic process	7	3	1.03	0.07011			GO:0000777	condensed chromosome kinetochore	4	1	0.57	0.45887			GO:0030597	RNA glycosylase activity	1	1	0.15	0.1453
GO:0046479	glycosphingolipid catabolic process	7	3	1.03	0.07011			GO:0000779	condensed chromosome, centromeric region	4	1	0.57	0.45887			GO:0030598	rRNA N-glycosylase activity	1	1	0.15	0.1453
GO:0000209	protein polyubiquitination	7	3	1.03	0.07011			GO:0030093	chloroplast photosystem I	4	1	0.57	0.45887			GO:0015575	mannitol transmembrane transporter activ...	1	1	0.15	0.1453
GO:0006906	vesicle fusion	7	3	1.03	0.07011			GO:0044297	cell body	11	2	1.57	0.47804			GO:0015576	sorbitol transmembrane transporter activ...	1	1	0.15	0.1453
GO:0097193	intrinsic apoptotic signaling pathway	7	3	1.03	0.07011			GO:0044450	microtubule organizing center part	11	2	1.57	0.47804			GO:0046406	magnesium protoporphyrin IX methyltransf...	1	1	0.15	0.1453
GO:0019377	glycolipid catabolic process	7	3	1.03	0.07011			GO:0033116	endoplasmic reticulum-Golgi intermediate...	11	2	1.57	0.47804			GO:0050281	serine-glyoxylate transaminase activity	1	1	0.15	0.1453
GO:0046520	sphingoid biosynthetic process	7	3	1.03	0.07011			GO:0005775	vacuolar lumen	11	2	1.57	0.47804			GO:0015129	lactate transmembrane transporter activi...	1	1	0.15	0.1453
GO:0046519	sphingoid metabolic process	7	3	1.03	0.07011			GO:0097458	neuron part	18	3	2.56	0.48281			GO:0019905	syntaxin binding	1	1	0.15	0.1453
GO:0071369	cellular response to ethylene stimulus	174	33	25.59	0.07141			GO:0009941	chloroplast envelope	630	90	89.65	0.50208			GO:0099106	ion channel regulator activity	1	1	0.15	0.1453
GO:0009416	response to light stimulus	652	116	95.87	0.07195			GO:0010008	endosome membrane	103	15	14.66	0.5044			GO:0043424	protein histidine kinase binding	1	1	0.15	0.1453
GO:0010411	xyloglucan metabolic process	16	5	2.35	0.07356			GO:0044440	endosomal part	103	15	14.66	0.5044			GO:0050278	sedoheptulose-bisphosphatase activity	1	1	0.15	0.1453
GO:0005983	starch catabolic process	16	5	2.35	0.07356			GO:0005856	cytoskeleton	322	46	45.82	0.51348			GO:0015146	pentose transmembrane transporter activi...	1	1	0.15	0.1453
GO:0010120	camalexin biosynthetic process	16	5	2.35	0.07356			GO:0030139	endocytic vesicle	26	4	3.7	0.5172			GO:0015148	D-xylose transmembrane transporter activ...	1	1	0.15	0.1453
GO:0009720	detection of hormone stimulus	16	5	2.35	0.07356			GO:0009574	preprophase band	19	3	2.7	0.52066			GO:0008200	ion channel inhibitor activity	1	1	0.15	0.1453
GO:0009726	detection of endogenous stimulus	16	5	2.35	0.07356			GO:0031350	intrinsic component of plastid membrane	12	2	1.71	0.52606			GO:0030946	protein tyrosine phosphatase activity, m...	1	1	0.15	0.1453
GO:0048278	vesicle docking	16	5	2.35	0.07356			GO:0031351	integral component of plastid membrane	12	2	1.71	0.52606			GO:0050242	pyruvate, phosphate dikinase activity	1	1	0.15	0.1453
GO:0009896	positive regulation of catabolic process	16	5	2.35	0.07356			GO:0016272	prefoldin complex	12	2	1.71	0.52606			GO:0051752	phosphoglucan, water dikinase activity	1	1	0.15	0.1453
GO:0015851	nucleobase transport	16	5	2.35	0.07356			GO:0043005	neuron projection	12	2	1.71	0.52606			GO:0005354	galactose transmembrane transporter acti...	1	1	0.15	0.1453
GO:0046890	regulation of lipid biosynthetic process	16	5	2.35	0.07356			GO:0045202	synapse	12	2	1.71	0.52606			GO:0005356	glucose:proton symporter activity	1	1	0.15	0.1453
GO:0052317	camalexin metabolic process	16	5	2.35	0.07356			GO:0071010	prespliceosome	5	1	0.71	0.53591			GO:0004643	phosphoribosylaminoimidazolecarboxamide ...	1	1	0.15	0.1453
GO:0052542	defense response by callose deposition	31	8	4.56	0.07457			GO:0000813	ESCRT I complex	5	1	0.71	0.53591			GO:0005358	high-affinity glucose:proton symporter a...	1	1	0.15	0.1453
GO:0012501	programmed cell death	251	58	36.91	0.07475			GO:0008023	transcription elongation factor complex	5	1	0.71	0.53591			GO:0004649	poly(ADP-ribose) glycohydrolase activity	1	1	0.15	0.1453
GO:0009875	pollen-pistil interaction	47	11	6.91	0.07517			GO:0046861	glyoxysomal membrane	5	1	0.71	0.53591			GO:0004632	phosphopantothenate--cysteine ligase act...	1	1	0.15	0.1453
GO:0010033	response to organic substance	1498	270	220.27	0.07574			GO:0120038	plasma membrane bounded cell projection ...	27	4	3.84	0.54847			GO:0046554	malate dehydrogenase (NADP+) activity	1	1	0.15	0.1453
GO:0010942	positive regulation of cell death	26	7	3.82	0.07622			GO:0045259	proton-transporting ATP synthase complex	27	4	3.84	0.54847			GO:0031219	levanase activity	1	1	0.15	0.1453
GO:0045491	xylan metabolic process	21	6	3.09	0.07632			GO:0098791	Golgi subcompartment	489	69	69.59	0.55155			GO:0009702	L-arabinokinase activity	1	1	0.15	0.1453
GO:0043410	positive regulation of MAPK cascade	21	6	3.09	0.07632			GO:0031984	organelle subcompartment	1154	195	164.22	0.55622			GO:0000213	tRNA-intron endonuclease activity	1	1	0.15	0.1453
GO:0044038	cell wall macromolecule biosynthetic pro...	21	6	3.09	0.07632			GO:0072686	mitotic spindle	13	2	1.85	0.57099			GO:0016664	oxidoreductase activity, acting on other...	1	1	0.15	0.1453
GO:0010208	pollen wall assembly	21	6	3.09	0.07632			GO:0005813	centrosome	13	2	1.85	0.57099			GO:0047130	saccharopine dehydrogenase (NADP+, L-lys...	1	1	0.15	0.1453
GO:0070589	cellular component macromolecule biosynt...	21	6	3.09	0.07632			GO:0009514	glyoxysome	13	2	1.85	0.57099			GO:0047131	saccharopine dehydrogenase (NAD+, L-glut...	1	1	0.15	0.1453
GO:0052314	phytoalexin metabolic process	21	6	3.09	0.07632			GO:0005802	trans-Golgi network	293	41	41.69	0.57296			GO:0004760	serine-pyruvate transaminase activity	1	1	0.15	0.1453
GO:0097305	response to alcohol	608	102	89.4	0.07917			GO:0044425	membrane part	2914	430	414.67	0.57346			GO:0004753	saccharopine dehydrogenase activity	1	1	0.15	0.1453
GO:0009312	oligosaccharide biosynthetic process	42	10	6.18	0.0793			GO:0005618	cell wall	655	117	93.21	0.57932			GO:0016673	oxidoreductase activity, acting on a sul...	1	1	0.15	0.1453
GO:0009742	brassinosteroid mediated signaling pathw...	53	12	7.79	0.08014			GO:0044431	Golgi apparatus part	510	71	72.57	0.60103			GO:0052894	norspermine:oxygen oxidoreductase activi...	1	1	0.15	0.1453
GO:0009746	response to hexose	53	12	7.79	0.08014			GO:0043073	germ cell nucleus	6	1	0.85	0.60198			GO:0050311	sulfite reductase (ferredoxin) activity	1	1	0.15	0.1453
GO:0043069	negative regulation of programmed cell d...	37	9	5.44	0.08338			GO:0034707	chloride channel complex	6	1	0.85	0.60198			GO:0004328	formamidase activity	1	1	0.15	0.1453
GO:0009817	defense response to fungus, incompatible...	59	13	8.68	0.08423			GO:0043076	megasporocyte nucleus	6	1	0.85	0.60198			GO:0016248	channel inhibitor activity	1	1	0.15	0.1453
GO:0023056	positive regulation of signaling	59	13	8.68	0.08423			GO:0043078	polar nucleus	6	1	0.85	0.60198			GO:0005053	peroxisome matrix targeting signal-2 bin...	1	1	0.15	0.1453
GO:0043067	regulation of programmed cell death	76	16	11.18	0.08435			GO:0045254	pyruvate dehydrogenase complex	6	1	0.85	0.60198			GO:0009039	urease activity	1	1	0.15	0.1453
GO:0000165	MAPK cascade	48	11	7.06	0.08515			GO:0009513	etioplast	6	1	0.85	0.60198			GO:0019781	NEDD8 activating enzyme activity	1	1	0.15	0.1453
GO:0036065	fucosylation	12	4	1.76	0.08681			GO:0005787	signal peptidase complex	6	1	0.85	0.60198			GO:0071522	ureidoglycine aminohydrolase activity	1	1	0.15	0.1453
GO:0043065	positive regulation of apoptotic process	12	4	1.76	0.08681			GO:0016514	SWI/SNF complex	6	1	0.85	0.60198			GO:0070009	serine-type aminopeptidase activity	1	1	0.15	0.1453
GO:0051703	intraspecies interaction between organis...	12	4	1.76	0.08681			GO:0044463	cell projection part	29	4	4.13	0.60761			GO:0008465	glycerate dehydrogenase activity	1	1	0.15	0.1453
GO:0051716	cellular response to stimulus	1990	327	292.62	0.08964			GO:0044433	cytoplasmic vesicle part	182	25	25.9	0.60889			GO:0010292	GTP:GDP antiporter activity	1	1	0.15	0.1453
GO:0071367	cellular response to brassinosteroid sti...	54	12	7.94	0.0899			GO:0033106	cis-Golgi network membrane	14	2	1.99	0.61274			GO:0008863	formate dehydrogenase (NAD+) activity	1	1	0.15	0.1453
GO:0042631	cellular response to water deprivation	27	7	3.97	0.09042			GO:0071011	precatalytic spliceosome	14	2	1.99	0.61274			GO:0016793	triphosphoric monoester hydrolase activi...	1	1	0.15	0.1453
GO:0009612	response to mechanical stimulus	27	7	3.97	0.09042			GO:0005876	spindle microtubule	14	2	1.99	0.61274			GO:0047677	arachidonate 8(R)-lipoxygenase activity	1	1	0.15	0.1453
GO:0071462	cellular response to water stimulus	27	7	3.97	0.09042			GO:0030134	COPII-coated ER to Golgi transport vesic...	14	2	1.99	0.61274			GO:0008470	isovaleryl-CoA dehydrogenase activity	1	1	0.15	0.1453
GO:0009700	indole phytoalexin biosynthetic process	17	5	2.5	0.0921			GO:0005753	mitochondrial proton-transporting ATP sy...	14	2	1.99	0.61274			GO:0004491	methylmalonate-semialdehyde dehydrogenas...	1	1	0.15	0.1453
GO:0006012	galactose metabolic process	17	5	2.5	0.0921			GO:0005758	mitochondrial intermembrane space	14	2	1.99	0.61274			GO:0015350	methotrexate transmembrane transporter a...	1	1	0.15	0.1453
GO:0009695	jasmonic acid biosynthetic process	17	5	2.5	0.0921			GO:0015630	microtubule cytoskeleton	233	32	33.16	0.61566			GO:0070008	serine-type exopeptidase activity	31	7	4.5	0.15343
GO:0046217	indole phytoalexin metabolic process	17	5	2.5	0.0921			GO:0044430	cytoskeletal part	262	36	37.28	0.61814			GO:0016730	oxidoreductase activity, acting on iron-...	11	6	1.6	0.15565
GO:0022406	membrane docking	17	5	2.5	0.0921			GO:0030312	external encapsulating structure	677	119	96.34	0.63714			GO:0015385	sodium:proton antiporter activity	5	2	0.73	0.15616
GO:0140056	organelle localization by membrane tethe...	17	5	2.5	0.0921			GO:0030659	cytoplasmic vesicle membrane	90	12	12.81	0.64244			GO:0016752	sinapoyltransferase activity	5	2	0.73	0.15616
GO:0052315	phytoalexin biosynthetic process	17	5	2.5	0.0921			GO:0009524	phragmoplast	83	11	11.81	0.64861			GO:0016756	glutathione gamma-glutamylcysteinyltrans...	5	2	0.73	0.15616
GO:0010259	multicellular organism aging	22	6	3.23	0.09245			GO:0030288	outer membrane-bounded periplasmic space	15	2	2.13	0.6513			GO:0004075	biotin carboxylase activity	5	2	0.73	0.15616
GO:0008340	determination of adult lifespan	22	6	3.23	0.09245			GO:0005956	protein kinase CK2 complex	7	1	1	0.65865			GO:0038024	cargo receptor activity	5	2	0.73	0.15616
GO:0010218	response to far red light	60	13	8.82	0.09374			GO:0043186	P granule	7	1	1	0.65865			GO:0015086	cadmium ion transmembrane transporter ac...	5	2	0.73	0.15616
GO:0051347	positive regulation of transferase activ...	38	9	5.59	0.09568			GO:0060293	germ plasm	7	1	1	0.65865			GO:0030410	nicotianamine synthase activity	5	2	0.73	0.15616
GO:0009991	response to extracellular stimulus	210	38	30.88	0.0988			GO:0000221	vacuolar proton-transporting V-type ATPa...	7	1	1	0.65865			GO:0016409	palmitoyltransferase activity	5	2	0.73	0.15616
GO:0019318	hexose metabolic process	137	26	20.15	0.09964			GO:0000419	RNA polymerase V complex	7	1	1	0.65865			GO:0032947	protein-containing complex scaffold acti...	5	2	0.73	0.15616
GO:0019747	regulation of isoprenoid metabolic proce...	8	3	1.18	0.10024			GO:0045495	pole plasm	7	1	1	0.65865			GO:0080146	L-cysteine desulfhydrase activity	5	2	0.73	0.15616
GO:0032781	positive regulation of ATPase activity	8	3	1.18	0.10024			GO:0034045	phagophore assembly site membrane	7	1	1	0.65865			GO:0019137	thioglucosidase activity	5	2	0.73	0.15616
GO:0009068	aspartate family amino acid catabolic pr...	8	3	1.18	0.10024			GO:0000307	cyclin-dependent protein kinase holoenzy...	7	1	1	0.65865			GO:0015181	arginine transmembrane transporter activ...	5	2	0.73	0.15616
GO:0097190	apoptotic signaling pathway	8	3	1.18	0.10024			GO:0031209	SCAR complex	7	1	1	0.65865			GO:0015189	L-lysine transmembrane transporter activ...	5	2	0.73	0.15616
GO:0046514	ceramide catabolic process	8	3	1.18	0.10024			GO:0005960	glycine cleavage complex	7	1	1	0.65865			GO:0004385	guanylate kinase activity	5	2	0.73	0.15616
GO:0006102	isocitrate metabolic process	8	3	1.18	0.10024			GO:0042646	plastid nucleoid	31	4	4.41	0.66176			GO:0043546	molybdopterin cofactor binding	5	2	0.73	0.15616
GO:0005982	starch metabolic process	55	12	8.09	0.10035			GO:0030136	clathrin-coated vesicle	47	6	6.69	0.67633			GO:0019776	Atg8 ligase activity	5	2	0.73	0.15616
GO:0006970	response to osmotic stress	622	103	91.46	0.10085			GO:0031300	intrinsic component of organelle membran...	85	11	12.1	0.68034			GO:0005044	scavenger receptor activity	5	2	0.73	0.15616
GO:0043450	alkene biosynthetic process	33	8	4.85	0.10097			GO:0031301	integral component of organelle membrane	70	9	9.96	0.68074			GO:0003700	DNA-binding transcription factor activit...	1097	171	159.39	0.15804
GO:0043449	cellular alkene metabolic process	33	8	4.85	0.10097			GO:0016324	apical plasma membrane	24	3	3.42	0.68429			GO:0015925	galactosidase activity	21	9	3.05	0.16186
GO:1900673	olefin metabolic process	33	8	4.85	0.10097			GO:0045335	phagocytic vesicle	16	2	2.28	0.68674			GO:0004551	nucleotide diphosphatase activity	15	4	2.18	0.16296
GO:1900674	olefin biosynthetic process	33	8	4.85	0.10097			GO:0031306	intrinsic component of mitochondrial out...	16	2	2.28	0.68674			GO:0004185	serine-type carboxypeptidase activity	26	6	3.78	0.16607
GO:0009692	ethylene metabolic process	33	8	4.85	0.10097			GO:0031307	integral component of mitochondrial oute...	16	2	2.28	0.68674			GO:1901618	organic hydroxy compound transmembrane t...	10	3	1.45	0.16766
GO:0009693	ethylene biosynthetic process	33	8	4.85	0.10097			GO:0000322	storage vacuole	16	2	2.28	0.68674			GO:0005388	calcium-transporting ATPase activity	10	3	1.45	0.16766
GO:0042737	drug catabolic process	136	32	20	0.10115			GO:0030313	cell envelope	16	2	2.28	0.68674			GO:0004602	glutathione peroxidase activity	10	3	1.45	0.16766
GO:0009314	response to radiation	669	117	98.37	0.10144			GO:0036452	ESCRT complex	16	2	2.28	0.68674			GO:0005496	steroid binding	10	3	1.45	0.16766
GO:0042221	response to chemical	2264	392	332.91	0.1027			GO:0048471	perinuclear region of cytoplasm	32	4	4.55	0.68684			GO:0004714	transmembrane receptor protein tyrosine ...	10	3	1.45	0.16766
GO:0006869	lipid transport	84	17	12.35	0.103			GO:0042170	plastid membrane	204	27	29.03	0.6894			GO:0015293	symporter activity	82	19	11.91	0.17831
GO:0009725	response to hormone	1250	213	183.8	0.10468			GO:0015030	Cajal body	8	1	1.14	0.70725			GO:0008187	poly-pyrimidine tract binding	21	5	3.05	0.17965
GO:0006515	protein quality control for misfolded or...	4	2	0.59	0.10567			GO:0000418	RNA polymerase IV complex	8	1	1.14	0.70725			GO:0015020	glucuronosyltransferase activity	21	5	3.05	0.17965
GO:0006537	glutamate biosynthetic process	4	2	0.59	0.10567			GO:0000815	ESCRT III complex	8	1	1.14	0.70725			GO:0008266	poly(U) RNA binding	21	5	3.05	0.17965
GO:0006670	sphingosine metabolic process	4	2	0.59	0.10567			GO:0098794	postsynapse	8	1	1.14	0.70725			GO:0043621	protein self-association	16	4	2.32	0.19378
GO:0070370	cellular heat acclimation	4	2	0.59	0.10567			GO:0010369	chromocenter	8	1	1.14	0.70725			GO:0015662	ATPase activity, coupled to transmembran...	39	8	5.67	0.19698
GO:0007218	neuropeptide signaling pathway	4	2	0.59	0.10567			GO:0098797	plasma membrane protein complex	25	3	3.56	0.71147			GO:0004857	enzyme inhibitor activity	113	20	16.42	0.20127
GO:0007204	positive regulation of cytosolic calcium...	4	2	0.59	0.10567			GO:0098590	plasma membrane region	41	5	5.83	0.71256			GO:0015081	sodium ion transmembrane transporter act...	22	5	3.2	0.20652
GO:0030437	ascospore formation	4	2	0.59	0.10567			GO:0071013	catalytic step 2 spliceosome	17	2	2.42	0.71916			GO:0050253	retinyl-palmitate esterase activity	22	5	3.2	0.20652
GO:0008333	endosome to lysosome transport	4	2	0.59	0.10567			GO:0016471	vacuolar proton-transporting V-type ATPa...	17	2	2.42	0.71916			GO:0008417	fucosyltransferase activity	11	3	1.6	0.20698
GO:0006968	cellular defense response	4	2	0.59	0.10567			GO:0031970	organelle envelope lumen	17	2	2.42	0.71916			GO:0016755	transferase activity, transferring amino...	11	3	1.6	0.20698
GO:2000123	positive regulation of stomatal complex ...	4	2	0.59	0.10567			GO:0032592	integral component of mitochondrial memb...	17	2	2.42	0.71916			GO:0004045	aminoacyl-tRNA hydrolase activity	11	3	1.6	0.20698
GO:0045684	positive regulation of epidermis develop...	4	2	0.59	0.10567			GO:0031902	late endosome membrane	34	4	4.84	0.73298			GO:0008515	sucrose transmembrane transporter activi...	11	3	1.6	0.20698
GO:0010677	negative regulation of cellular carbohyd...	4	2	0.59	0.10567			GO:0030119	AP-type membrane coat adaptor complex	26	3	3.7	0.73681			GO:0016417	S-acyltransferase activity	11	3	1.6	0.20698
GO:0033227	dsRNA transport	4	2	0.59	0.10567			GO:0012506	vesicle membrane	97	12	13.8	0.74312			GO:0005242	inward rectifier potassium channel activ...	11	3	1.6	0.20698
GO:0007019	microtubule depolymerization	4	2	0.59	0.10567			GO:0098573	intrinsic component of mitochondrial mem...	18	2	2.56	0.7487			GO:0015295	solute:proton symporter activity	20	8	2.91	0.21166
GO:0007041	lysosomal transport	4	2	0.59	0.10567			GO:0042597	periplasmic space	18	2	2.56	0.7487			GO:0043682	copper-transporting ATPase activity	6	2	0.87	0.21249
GO:0046512	sphingosine biosynthetic process	4	2	0.59	0.10567			GO:1903561	extracellular vesicle	9	1	1.28	0.74894			GO:0004867	serine-type endopeptidase inhibitor acti...	6	2	0.87	0.21249
GO:0043935	sexual sporulation resulting in formatio...	4	2	0.59	0.10567			GO:0070062	extracellular exosome	9	1	1.28	0.74894			GO:0004448	isocitrate dehydrogenase activity	6	2	0.87	0.21249
GO:0031114	regulation of microtubule depolymerizati...	4	2	0.59	0.10567			GO:0010494	cytoplasmic stress granule	9	1	1.28	0.74894			GO:0004161	dimethylallyltranstransferase activity	6	2	0.87	0.21249
GO:0010876	lipid localization	102	20	15	0.10589			GO:0030173	integral component of Golgi membrane	9	1	1.28	0.74894			GO:0001653	peptide receptor activity	6	2	0.87	0.21249
GO:0043405	regulation of MAP kinase activity	28	7	4.12	0.106			GO:0043025	neuronal cell body	9	1	1.28	0.74894			GO:0015174	basic amino acid transmembrane transport...	6	2	0.87	0.21249
GO:0032787	monocarboxylic acid metabolic process	406	69	59.7	0.10621			GO:0065010	extracellular membrane-bounded organelle	9	1	1.28	0.74894			GO:0015149	hexose transmembrane transporter activit...	6	2	0.87	0.21249
GO:0032940	secretion by cell	108	21	15.88	0.10637			GO:0043230	extracellular organelle	9	1	1.28	0.74894			GO:0005355	glucose transmembrane transporter activi...	6	2	0.87	0.21249
GO:0009267	cellular response to starvation	120	23	17.65	0.10678			GO:0031228	intrinsic component of Golgi membrane	9	1	1.28	0.74894			GO:0016670	oxidoreductase activity, acting on a sul...	6	2	0.87	0.21249
GO:0016049	cell growth	324	56	47.64	0.10727			GO:0030904	retromer complex	9	1	1.28	0.74894			GO:0019779	Atg8 activating enzyme activity	6	2	0.87	0.21249
GO:0016052	carbohydrate catabolic process	197	42	28.97	0.10817			GO:0043596	nuclear replication fork	9	1	1.28	0.74894			GO:0005319	lipid transporter activity	34	7	4.94	0.21606
GO:0009063	cellular amino acid catabolic process	73	15	10.73	0.10893			GO:0016591	RNA polymerase II, holoenzyme	35	4	4.98	0.75405			GO:0005342	organic acid transmembrane transporter a...	77	14	11.19	0.22148
GO:0072330	monocarboxylic acid biosynthetic process	268	47	39.41	0.10965			GO:0016459	myosin complex	27	3	3.84	0.76035			GO:0046943	carboxylic acid transmembrane transporte...	77	14	11.19	0.22148
GO:0061025	membrane fusion	23	6	3.38	0.11026			GO:0005905	clathrin-coated pit	27	3	3.84	0.76035			GO:0016832	aldehyde-lyase activity	23	5	3.34	0.2346
GO:0045492	xylan biosynthetic process	13	4	1.91	0.11137			GO:0005801	cis-Golgi network	27	3	3.84	0.76035			GO:0016645	oxidoreductase activity, acting on the C...	29	6	4.21	0.238
GO:0019852	L-ascorbic acid metabolic process	13	4	1.91	0.11137			GO:0031969	chloroplast membrane	197	25	28.03	0.76295			GO:0031418	L-ascorbic acid binding	35	7	5.09	0.23874
GO:0019853	L-ascorbic acid biosynthetic process	13	4	1.91	0.11137			GO:0000139	Golgi membrane	295	38	41.98	0.7729			GO:0004806	triglyceride lipase activity	35	7	5.09	0.23874
GO:0019674	NAD metabolic process	13	4	1.91	0.11137			GO:0031227	intrinsic component of endoplasmic retic...	36	4	5.12	0.77381			GO:0140096	catalytic activity, acting on a protein	2087	351	303.24	0.23875
GO:0015807	L-amino acid transport	13	4	1.91	0.11137			GO:0045261	proton-transporting ATP synthase complex...	19	2	2.7	0.77553			GO:0016773	phosphotransferase activity, alcohol gro...	1143	207	166.08	0.24211
GO:0031109	microtubule polymerization or depolymeri...	13	4	1.91	0.11137			GO:0009501	amyloplast	19	2	2.7	0.77553			GO:0015370	solute:sodium symporter activity	12	3	1.74	0.24806
GO:0001666	response to hypoxia	56	12	8.23	0.11151			GO:0005795	Golgi stack	53	6	7.54	0.78467			GO:0099094	ligand-gated cation channel activity	12	3	1.74	0.24806
GO:0009743	response to carbohydrate	115	22	16.91	0.11447			GO:0120025	plasma membrane bounded cell projection	53	6	7.54	0.78467			GO:0070290	N-acylphosphatidylethanolamine-specific ...	12	3	1.74	0.24806
GO:0001101	response to acid chemical	1002	176	147.34	0.11487			GO:0031354	intrinsic component of plastid outer mem...	10	1	1.42	0.7847			GO:0015154	disaccharide transmembrane transporter a...	12	3	1.74	0.24806
GO:0006887	exocytosis	45	10	6.62	0.11508			GO:0031355	integral component of plastid outer memb...	10	1	1.42	0.7847			GO:0015157	oligosaccharide transmembrane transporte...	12	3	1.74	0.24806
GO:0009625	response to insect	34	8	5	0.1159			GO:0031358	intrinsic component of chloroplast outer...	10	1	1.42	0.7847			GO:0004630	phospholipase D activity	12	3	1.74	0.24806
GO:0052545	callose localization	34	8	5	0.1159			GO:0031359	integral component of chloroplast outer ...	10	1	1.42	0.7847			GO:0015645	fatty acid ligase activity	12	3	1.74	0.24806
GO:0009723	response to ethylene	282	49	41.47	0.11703			GO:0005929	cilium	10	1	1.42	0.7847			GO:0043565	sequence-specific DNA binding	366	58	53.18	0.25421
GO:0006915	apoptotic process	74	15	10.88	0.11901			GO:0036338	viral membrane	10	1	1.42	0.7847			GO:0015035	protein disulfide oxidoreductase activit...	92	16	13.37	0.2565
GO:0070301	cellular response to hydrogen peroxide	51	11	7.5	0.11976			GO:0012507	ER to Golgi transport vesicle membrane	10	1	1.42	0.7847			GO:0016628	oxidoreductase activity, acting on the C...	42	8	6.1	0.25941
GO:0052482	defense response by cell wall thickening	29	7	4.26	0.12291			GO:0034702	ion channel complex	10	1	1.42	0.7847			GO:0008514	organic anion transmembrane transporter ...	105	18	15.26	0.25981
GO:0009682	induced systemic resistance	29	7	4.26	0.12291			GO:0030125	clathrin vesicle coat	10	1	1.42	0.7847			GO:0016229	steroid dehydrogenase activity	18	4	2.62	0.25988
GO:0052544	defense response by callose deposition i...	29	7	4.26	0.12291			GO:0000776	kinetochore	10	1	1.42	0.7847			GO:0015291	secondary active transmembrane transport...	184	34	26.73	0.26008
GO:0005996	monosaccharide metabolic process	171	31	25.14	0.12348			GO:0044732	mitotic spindle pole body	10	1	1.42	0.7847			GO:0000976	transcription regulatory region sequence...	24	5	3.49	0.26366
GO:0009593	detection of chemical stimulus	35	8	5.15	0.13193			GO:0019897	extrinsic component of plasma membrane	10	1	1.42	0.7847			GO:0005249	voltage-gated potassium channel activity	24	5	3.49	0.26366
GO:0070887	cellular response to chemical stimulus	860	141	126.46	0.13201			GO:0030132	clathrin coat of coated pit	10	1	1.42	0.7847			GO:0016702	oxidoreductase activity, acting on singl...	80	14	11.62	0.26726
GO:0034285	response to disaccharide	52	11	7.65	0.13282			GO:0019031	viral envelope	10	1	1.42	0.7847			GO:0016751	S-succinyltransferase activity	2	1	0.29	0.26949
GO:0009744	response to sucrose	52	11	7.65	0.13282			GO:0031234	extrinsic component of cytoplasmic side ...	10	1	1.42	0.7847			GO:0004064	arylesterase activity	2	1	0.29	0.26949
GO:2000031	regulation of salicylic acid mediated si...	9	3	1.32	0.13452			GO:0005875	microtubule associated complex	77	9	10.96	0.78544			GO:0004450	isocitrate dehydrogenase (NADP+) activit...	2	1	0.29	0.26949
GO:0006805	xenobiotic metabolic process	9	3	1.32	0.13452			GO:0016592	mediator complex	45	5	6.4	0.78711			GO:0004458	D-lactate dehydrogenase (cytochrome) act...	2	1	0.29	0.26949
GO:0000187	activation of MAPK activity	9	3	1.32	0.13452			GO:0009536	plastid	2445	367	347.93	0.79225			GO:0051996	squalene synthase activity	2	1	0.29	0.26949
GO:0002238	response to molecule of fungal origin	9	3	1.32	0.13452			GO:0015629	actin cytoskeleton	54	6	7.68	0.79972			GO:0016723	oxidoreductase activity, oxidizing metal...	2	1	0.29	0.26949
GO:0045862	positive regulation of proteolysis	9	3	1.32	0.13452			GO:0099568	cytoplasmic region	54	6	7.68	0.79972			GO:0004077	biotin-[acetyl-CoA-carboxylase] ligase a...	2	1	0.29	0.26949
GO:0046466	membrane lipid catabolic process	9	3	1.32	0.13452			GO:0000229	cytoplasmic chromosome	20	2	2.85	0.79982			GO:0008802	betaine-aldehyde dehydrogenase activity	2	1	0.29	0.26949
GO:0030149	sphingolipid catabolic process	9	3	1.32	0.13452			GO:0000159	protein phosphatase type 2A complex	20	2	2.85	0.79982			GO:0000064	L-ornithine transmembrane transporter ac...	2	1	0.29	0.26949
GO:0010555	response to mannitol	9	3	1.32	0.13452			GO:0033177	proton-transporting two-sector ATPase co...	20	2	2.85	0.79982			GO:0008158	hedgehog receptor activity	2	1	0.29	0.26949
GO:0032876	negative regulation of DNA endoreduplica...	9	3	1.32	0.13452			GO:0009508	plastid chromosome	20	2	2.85	0.79982			GO:0016898	oxidoreductase activity, acting on the C...	2	1	0.29	0.26949
GO:1905037	autophagosome organization	9	3	1.32	0.13452			GO:0030427	site of polarized growth	29	3	4.13	0.8023			GO:0047724	inosine nucleosidase activity	2	1	0.29	0.26949
GO:2001038	regulation of cellular response to drug	9	3	1.32	0.13452			GO:0044448	cell cortex part	46	5	6.55	0.80319			GO:0004594	pantothenate kinase activity	2	1	0.29	0.26949
GO:0015800	acidic amino acid transport	9	3	1.32	0.13452			GO:0005759	mitochondrial matrix	95	11	13.52	0.81159			GO:0019838	growth factor binding	2	1	0.29	0.26949
GO:0016122	xanthophyll metabolic process	9	3	1.32	0.13452			GO:0042995	cell projection	55	6	7.83	0.81395			GO:0045703	ketoreductase activity	2	1	0.29	0.26949
GO:0016139	glycoside catabolic process	9	3	1.32	0.13452			GO:0010168	ER body	11	1	1.57	0.81536			GO:0016855	racemase and epimerase activity, acting ...	2	1	0.29	0.26949
GO:0046836	glycolipid transport	9	3	1.32	0.13452			GO:1902495	transmembrane transporter complex	11	1	1.57	0.81536			GO:0031593	polyubiquitin modification-dependent pro...	2	1	0.29	0.26949
GO:0051262	protein tetramerization	9	3	1.32	0.13452			GO:0019012	virion	11	1	1.57	0.81536			GO:0052901	spermine:oxygen oxidoreductase (spermidi...	2	1	0.29	0.26949
GO:0090174	organelle membrane fusion	9	3	1.32	0.13452			GO:0044456	synapse part	11	1	1.57	0.81536			GO:0003984	acetolactate synthase activity	2	1	0.29	0.26949
GO:0000045	autophagosome assembly	9	3	1.32	0.13452			GO:0044423	virion part	11	1	1.57	0.81536			GO:0018454	acetoacetyl-CoA reductase activity	2	1	0.29	0.26949
GO:0097306	cellular response to alcohol	235	41	34.56	0.13515			GO:0005770	late endosome	47	5	6.69	0.81829			GO:0005290	L-histidine transmembrane transporter ac...	2	1	0.29	0.26949
GO:0006874	cellular calcium ion homeostasis	19	5	2.79	0.13547			GO:0098827	endoplasmic reticulum subcompartment	304	38	43.26	0.8309			GO:0003977	UDP-N-acetylglucosamine diphosphorylase ...	2	1	0.29	0.26949
GO:0005991	trehalose metabolic process	19	5	2.79	0.13547			GO:0005789	endoplasmic reticulum membrane	304	38	43.26	0.8309			GO:0016041	glutamate synthase (ferredoxin) activity	2	1	0.29	0.26949
GO:0005992	trehalose biosynthetic process	19	5	2.79	0.13547			GO:0009707	chloroplast outer membrane	40	4	5.69	0.84055			GO:0004149	dihydrolipoyllysine-residue succinyltran...	2	1	0.29	0.26949
GO:0043406	positive regulation of MAP kinase activi...	19	5	2.79	0.13547			GO:0030665	clathrin-coated vesicle membrane	22	2	3.13	0.84149			GO:0047066	phospholipid-hydroperoxide glutathione p...	2	1	0.29	0.26949
GO:0032147	activation of protein kinase activity	19	5	2.79	0.13547			GO:0030176	integral component of endoplasmic reticu...	22	2	3.13	0.84149			GO:0046870	cadmium ion binding	2	1	0.29	0.26949
GO:0009641	shade avoidance	19	5	2.79	0.13547			GO:0051286	cell tip	22	2	3.13	0.84149			GO:0046422	violaxanthin de-epoxidase activity	2	1	0.29	0.26949
GO:0071902	positive regulation of protein serine/th...	19	5	2.79	0.13547			GO:0031312	extrinsic component of organelle membran...	12	1	1.71	0.84166			GO:0043495	protein membrane anchor	2	1	0.29	0.26949
GO:0046685	response to arsenic-containing substance	19	5	2.79	0.13547			GO:0019773	proteasome core complex, alpha-subunit c...	12	1	1.71	0.84166			GO:0052640	salicylic acid glucosyltransferase (gluc...	2	1	0.29	0.26949
GO:0070482	response to oxygen levels	58	12	8.53	0.13587			GO:0005657	replication fork	12	1	1.71	0.84166			GO:0052641	benzoic acid glucosyltransferase activit...	2	1	0.29	0.26949
GO:0009967	positive regulation of signal transducti...	58	12	8.53	0.13587			GO:1990351	transporter complex	12	1	1.71	0.84166			GO:0045437	uridine nucleosidase activity	2	1	0.29	0.26949
GO:0036293	response to decreased oxygen levels	58	12	8.53	0.13587			GO:0009507	chloroplast	2332	349	331.85	0.84184			GO:0019145	aminobutyraldehyde dehydrogenase activit...	2	1	0.29	0.26949
GO:0007267	cell-cell signaling	64	13	9.41	0.1381			GO:0042175	nuclear outer membrane-endoplasmic retic...	306	38	43.54	0.84223			GO:0052630	UDP-N-acetylgalactosamine diphosphorylas...	2	1	0.29	0.26949
GO:0015976	carbon utilization	14	4	2.06	0.13862			GO:0009570	chloroplast stroma	681	103	96.91	0.85429			GO:0052639	salicylic acid glucosyltransferase (este...	2	1	0.29	0.26949
GO:0043433	negative regulation of DNA-binding trans...	14	4	2.06	0.13862			GO:0009706	chloroplast inner membrane	67	7	9.53	0.85843			GO:0004698	calcium-dependent protein kinase C activ...	2	1	0.29	0.26949
GO:0009727	detection of ethylene stimulus	14	4	2.06	0.13862			GO:0030131	clathrin adaptor complex	23	2	3.27	0.85923			GO:0030159	receptor signaling complex scaffold acti...	2	1	0.29	0.26949
GO:0010506	regulation of autophagy	14	4	2.06	0.13862			GO:0009532	plastid stroma	698	105	99.33	0.86192			GO:0050263	ribosylpyrimidine nucleosidase activity	2	1	0.29	0.26949
GO:0140029	exocytic process	14	4	2.06	0.13862			GO:0009898	cytoplasmic side of plasma membrane	13	1	1.85	0.86422			GO:0050664	oxidoreductase activity, acting on NAD(P...	2	1	0.29	0.26949
GO:0065008	regulation of biological quality	881	141	129.55	0.1397			GO:0099086	synaptonemal structure	13	1	1.85	0.86422			GO:0016174	NAD(P)H oxidase activity	2	1	0.29	0.26949
GO:0019760	glucosinolate metabolic process	82	16	12.06	0.14141			GO:0000795	synaptonemal complex	13	1	1.85	0.86422			GO:0004655	porphobilinogen synthase activity	2	1	0.29	0.26949
GO:0019757	glycosinolate metabolic process	82	16	12.06	0.14141			GO:0030140	trans-Golgi network transport vesicle	13	1	1.85	0.86422			GO:0004657	proline dehydrogenase activity	2	1	0.29	0.26949
GO:0016143	S-glycoside metabolic process	82	16	12.06	0.14141			GO:0016602	CCAAT-binding factor complex	13	1	1.85	0.86422			GO:0015513	high-affinity secondary active nitrite t...	2	1	0.29	0.26949
GO:0031667	response to nutrient levels	174	31	25.59	0.14504			GO:0009330	DNA topoisomerase complex (ATP-hydrolyzi...	13	1	1.85	0.86422			GO:0000293	ferric-chelate reductase activity	2	1	0.29	0.26949
GO:0080127	fruit septum development	1	1	0.15	0.14704			GO:0097525	spliceosomal snRNP complex	13	1	1.85	0.86422			GO:0017124	SH3 domain binding	2	1	0.29	0.26949
GO:0007310	oocyte dorsal/ventral axis specification	1	1	0.15	0.14704			GO:0045177	apical part of cell	42	4	5.98	0.86719			GO:0046592	polyamine oxidase activity	2	1	0.29	0.26949
GO:0007311	maternal specification of dorsal/ventral...	1	1	0.15	0.14704			GO:0000775	chromosome, centromeric region	33	3	4.7	0.86781			GO:0015930	glutamate synthase activity	2	1	0.29	0.26949
GO:0009438	methylglyoxal metabolic process	1	1	0.15	0.14704			GO:0005938	cell cortex	51	5	7.26	0.86958			GO:0004622	lysophospholipase activity	2	1	0.29	0.26949
GO:0021954	central nervous system neuron developmen...	1	1	0.15	0.14704			GO:0030135	coated vesicle	85	9	12.1	0.87155			GO:0090448	glucosinolate:proton symporter activity	2	1	0.29	0.26949
GO:0021955	central nervous system neuron axonogenes...	1	1	0.15	0.14704			GO:0044462	external encapsulating structure part	24	2	3.42	0.87513			GO:0005365	myo-inositol transmembrane transporter a...	2	1	0.29	0.26949
GO:1900744	regulation of p38MAPK cascade	1	1	0.15	0.14704			GO:0009528	plastid inner membrane	69	7	9.82	0.87805			GO:0090439	tetraketide alpha-pyrone synthase activi...	2	1	0.29	0.26949
GO:1900745	positive regulation of p38MAPK cascade	1	1	0.15	0.14704			GO:0005768	endosome	367	45	52.22	0.88124			GO:0004615	phosphomannomutase activity	2	1	0.29	0.26949
GO:0007342	fusion of sperm to egg plasma membrane i...	1	1	0.15	0.14704			GO:0016469	proton-transporting two-sector ATPase co...	61	6	8.68	0.88322			GO:0017134	fibroblast growth factor binding	2	1	0.29	0.26949
GO:1900746	regulation of vascular endothelial growt...	1	1	0.15	0.14704			GO:1902911	protein kinase complex	14	1	1.99	0.88356			GO:0008798	beta-aspartyl-peptidase activity	2	1	0.29	0.26949
GO:1900747	negative regulation of vascular endothel...	1	1	0.15	0.14704			GO:0031901	early endosome membrane	14	1	1.99	0.88356			GO:0051777	ent-kaurenoate oxidase activity	2	1	0.29	0.26949
GO:0031288	sorocarp morphogenesis	1	1	0.15	0.14704			GO:0033180	proton-transporting V-type ATPase, V1 do...	14	1	1.99	0.88356			GO:0004637	phosphoribosylamine-glycine ligase activ...	2	1	0.29	0.26949
GO:0043392	negative regulation of DNA binding	1	1	0.15	0.14704			GO:1902554	serine/threonine protein kinase complex	14	1	1.99	0.88356			GO:0034256	chlorophyll(ide) b reductase activity	2	1	0.29	0.26949
GO:0051898	negative regulation of protein kinase B ...	1	1	0.15	0.14704			GO:0005771	multivesicular body	14	1	1.99	0.88356			GO:0005328	neurotransmitter:sodium symporter activi...	2	1	0.29	0.26949
GO:0007339	binding of sperm to zona pellucida	1	1	0.15	0.14704			GO:0030658	transport vesicle membrane	25	2	3.56	0.88936			GO:0052722	fatty acid in-chain hydroxylase activity	2	1	0.29	0.26949
GO:0006704	glucocorticoid biosynthetic process	1	1	0.15	0.14704			GO:0000794	condensed nuclear chromosome	25	2	3.56	0.88936			GO:0036361	racemase activity, acting on amino acids...	2	1	0.29	0.26949
GO:0010350	cellular response to magnesium starvatio...	1	1	0.15	0.14704			GO:0030880	RNA polymerase complex	44	4	6.26	0.88991			GO:0004351	glutamate decarboxylase activity	2	1	0.29	0.26949
GO:0042759	long-chain fatty acid biosynthetic proce...	1	1	0.15	0.14704			GO:0000428	DNA-directed RNA polymerase complex	44	4	6.26	0.88991			GO:0004375	glycine dehydrogenase (decarboxylating) ...	2	1	0.29	0.26949
GO:0010323	negative regulation of isopentenyl dipho...	1	1	0.15	0.14704			GO:0055029	nuclear DNA-directed RNA polymerase comp...	44	4	6.26	0.88991			GO:0043115	precorrin-2 dehydrogenase activity	2	1	0.29	0.26949
GO:0061951	establishment of protein localization to...	1	1	0.15	0.14704			GO:0005681	spliceosomal complex	44	4	6.26	0.88991			GO:0030248	cellulose binding	2	1	0.29	0.26949
GO:0071286	cellular response to magnesium ion	1	1	0.15	0.14704			GO:0009527	plastid outer membrane	44	4	6.26	0.88991			GO:0018271	biotin-protein ligase activity	2	1	0.29	0.26949
GO:0051875	pigment granule localization	1	1	0.15	0.14704			GO:0009504	cell plate	44	4	6.26	0.88991			GO:0016247	channel regulator activity	2	1	0.29	0.26949
GO:2000060	positive regulation of ubiquitin-depende...	1	1	0.15	0.14704			GO:0044432	endoplasmic reticulum part	333	40	47.39	0.89758			GO:0016642	oxidoreductase activity, acting on the C...	2	1	0.29	0.26949
GO:0045446	endothelial cell differentiation	1	1	0.15	0.14704			GO:0005815	microtubule organizing center	45	4	6.4	0.89993			GO:0016643	oxidoreductase activity, acting on the C...	2	1	0.29	0.26949
GO:2000058	regulation of ubiquitin-dependent protei...	1	1	0.15	0.14704			GO:0005816	spindle pole body	15	1	2.13	0.90015			GO:0004310	farnesyl-diphosphate farnesyltransferase...	2	1	0.29	0.26949
GO:0060860	regulation of floral organ abscission	1	1	0.15	0.14704			GO:0031965	nuclear membrane	36	3	5.12	0.90356			GO:0009045	xylose isomerase activity	2	1	0.29	0.26949
GO:0060862	negative regulation of floral organ absc...	1	1	0.15	0.14704			GO:0012505	endomembrane system	1592	213	226.54	0.90421			GO:0004745	retinol dehydrogenase activity	2	1	0.29	0.26949
GO:0016540	protein autoprocessing	1	1	0.15	0.14704			GO:0097708	intracellular vesicle	511	66	72.72	0.9108			GO:0008898	S-adenosylmethionine-homocysteine S-meth...	2	1	0.29	0.26949
GO:1903169	regulation of calcium ion transmembrane ...	1	1	0.15	0.14704			GO:0031410	cytoplasmic vesicle	511	66	72.72	0.9108			GO:0033721	aldehyde dehydrogenase (NADP+) activity	2	1	0.29	0.26949
GO:0007450	dorsal/ventral pattern formation, imagin...	1	1	0.15	0.14704			GO:0005747	mitochondrial respiratory chain complex ...	37	3	5.27	0.91338			GO:0010297	heteropolysaccharide binding	2	1	0.29	0.26949
GO:0043335	protein unfolding	1	1	0.15	0.14704			GO:0000793	condensed chromosome	37	3	5.27	0.91338			GO:0008859	exoribonuclease II activity	2	1	0.29	0.26949
GO:0097553	calcium ion transmembrane import into cy...	1	1	0.15	0.14704			GO:0005881	cytoplasmic microtubule	16	1	2.28	0.91438			GO:0036080	purine nucleotide-sugar transmembrane tr...	7	2	1.02	0.27028
GO:0009115	xanthine catabolic process	1	1	0.15	0.14704			GO:0009295	nucleoid	47	4	6.69	0.9176			GO:0016721	oxidoreductase activity, acting on super...	7	2	1.02	0.27028
GO:1902547	regulation of cellular response to vascu...	1	1	0.15	0.14704			GO:0030964	NADH dehydrogenase complex	38	3	5.41	0.92228			GO:0008967	phosphoglycolate phosphatase activity	7	2	1.02	0.27028
GO:1902548	negative regulation of cellular response...	1	1	0.15	0.14704			GO:0030133	transport vesicle	38	3	5.41	0.92228			GO:0005221	intracellular cyclic nucleotide activate...	7	2	1.02	0.27028
GO:0046008	regulation of female receptivity, post-m...	1	1	0.15	0.14704			GO:0045271	respiratory chain complex I	38	3	5.41	0.92228			GO:0005217	intracellular ligand-gated ion channel a...	7	2	1.02	0.27028
GO:0014808	release of sequestered calcium ion into ...	1	1	0.15	0.14704			GO:0033178	proton-transporting two-sector ATPase co...	38	3	5.41	0.92228			GO:0043855	cyclic nucleotide-gated ion channel acti...	7	2	1.02	0.27028
GO:0007430	terminal branching, open tracheal system	1	1	0.15	0.14704			GO:0008287	protein serine/threonine phosphatase com...	28	2	3.98	0.92351			GO:0000210	NAD+ diphosphatase activity	7	2	1.02	0.27028
GO:0034205	amyloid-beta formation	1	1	0.15	0.14704			GO:1903293	phosphatase complex	28	2	3.98	0.92351			GO:0019238	cyclohydrolase activity	7	2	1.02	0.27028
GO:0051596	methylglyoxal catabolic process	1	1	0.15	0.14704			GO:0036464	cytoplasmic ribonucleoprotein granule	28	2	3.98	0.92351			GO:0004784	superoxide dismutase activity	7	2	1.02	0.27028
GO:0045161	neuronal ion channel clustering	1	1	0.15	0.14704			GO:0033176	proton-transporting V-type ATPase comple...	28	2	3.98	0.92351			GO:0005086	ARF guanyl-nucleotide exchange factor ac...	7	2	1.02	0.27028
GO:0045162	clustering of voltage-gated sodium chann...	1	1	0.15	0.14704			GO:0035770	ribonucleoprotein granule	28	2	3.98	0.92351			GO:0005261	cation channel activity	49	9	7.12	0.2765
GO:0001881	receptor recycling	1	1	0.15	0.14704			GO:0098687	chromosomal region	48	4	6.83	0.92534			GO:0016701	oxidoreductase activity, acting on singl...	87	15	12.64	0.27702
GO:0010478	chlororespiration	1	1	0.15	0.14704			GO:0070603	SWI/SNF superfamily-type complex	17	1	2.42	0.92658			GO:0016706	oxidoreductase activity, acting on paire...	94	16	13.66	0.28592
GO:0009299	mRNA transcription	1	1	0.15	0.14704			GO:0000932	P-body	17	1	2.42	0.92658			GO:0004725	protein tyrosine phosphatase activity	37	7	5.38	0.28614
GO:0001845	phagolysosome assembly	1	1	0.15	0.14704			GO:0031982	vesicle	525	67	74.71	0.92789			GO:0003924	GTPase activity	146	24	21.21	0.28786
GO:0035036	sperm-egg recognition	1	1	0.15	0.14704			GO:0030662	coated vesicle membrane	58	5	8.25	0.93002			GO:0030551	cyclic nucleotide binding	13	3	1.89	0.29019
GO:0048190	wing disc dorsal/ventral pattern formati...	1	1	0.15	0.14704			GO:0030118	clathrin coat	39	3	5.55	0.93033			GO:0030552	cAMP binding	13	3	1.89	0.29019
GO:0010448	vegetative meristem growth	1	1	0.15	0.14704			GO:1990204	oxidoreductase complex	89	14	12.66	0.93393			GO:0030553	cGMP binding	13	3	1.89	0.29019
GO:0000374	Group III intron splicing	1	1	0.15	0.14704			GO:0070069	cytochrome complex	18	1	2.56	0.93705			GO:0033764	steroid dehydrogenase activity, acting o...	13	3	1.89	0.29019
GO:0051511	negative regulation of unidimensional ce...	1	1	0.15	0.14704			GO:1904949	ATPase complex	18	1	2.56	0.93705			GO:0003725	double-stranded RNA binding	31	6	4.5	0.29032
GO:2001212	regulation of vasculogenesis	1	1	0.15	0.14704			GO:0098562	cytoplasmic side of membrane	19	1	2.7	0.94602			GO:0004089	carbonate dehydratase activity	19	4	2.76	0.29441
GO:2001213	negative regulation of vasculogenesis	1	1	0.15	0.14704			GO:0120114	Sm-like protein family complex	19	1	2.7	0.94602			GO:0004707	MAP kinase activity	19	4	2.76	0.29441
GO:0043419	urea catabolic process	1	1	0.15	0.14704			GO:0030532	small nuclear ribonucleoprotein complex	19	1	2.7	0.94602			GO:0016879	ligase activity, forming carbon-nitrogen...	345	54	50.13	0.29605
GO:0071712	ER-associated misfolded protein cataboli...	1	1	0.15	0.14704			GO:0098552	side of membrane	31	2	4.41	0.94753			GO:0008144	drug binding	2278	339	330.99	0.30702
GO:0038066	p38MAPK cascade	1	1	0.15	0.14704			GO:0031985	Golgi cisterna	31	2	4.41	0.94753			GO:0015932	nucleobase-containing compound transmemb...	57	10	8.28	0.31084
GO:0048168	regulation of neuronal synaptic plastici...	1	1	0.15	0.14704			GO:0005741	mitochondrial outer membrane	52	4	7.4	0.95016			GO:0005506	iron ion binding	267	42	38.79	0.31179
GO:0038084	vascular endothelial growth factor signa...	1	1	0.15	0.14704			GO:0031968	organelle outer membrane	90	8	12.81	0.95367			GO:0051539	4 iron, 4 sulfur cluster binding	51	9	7.41	0.31862
GO:2000983	regulation of ATP citrate synthase activ...	1	1	0.15	0.14704			GO:0090406	pollen tube	32	2	4.55	0.9538			GO:0050897	cobalt ion binding	51	9	7.41	0.31862
GO:2000984	negative regulation of ATP citrate synth...	1	1	0.15	0.14704			GO:0005783	endoplasmic reticulum	747	91	106.3	0.95882			GO:0035639	purine ribonucleoside triphosphate bindi...	2350	349	341.45	0.31981
GO:0006517	protein deglycosylation	1	1	0.15	0.14704			GO:0098805	whole membrane	898	111	127.79	0.9594			GO:0016799	hydrolase activity, hydrolyzing N-glycos...	26	5	3.78	0.32379
GO:0007174	epidermal growth factor catabolic proces...	1	1	0.15	0.14704			GO:0019867	outer membrane	92	8	13.09	0.96072			GO:0016746	transferase activity, transferring acyl ...	302	47	43.88	0.32683
GO:0048172	regulation of short-term neuronal synapt...	1	1	0.15	0.14704			GO:0000922	spindle pole	34	2	4.84	0.96425			GO:0008271	secondary active sulfate transmembrane t...	8	2	1.16	0.32791
GO:0050435	amyloid-beta metabolic process	1	1	0.15	0.14704			GO:0005788	endoplasmic reticulum lumen	34	2	4.84	0.96425			GO:0015175	neutral amino acid transmembrane transpo...	8	2	1.16	0.32791
GO:0048132	female germ-line stem cell asymmetric di...	1	1	0.15	0.14704			GO:1905368	peptidase complex	75	6	10.67	0.96555			GO:0015105	arsenite transmembrane transporter activ...	8	2	1.16	0.32791
GO:0001555	oocyte growth	1	1	0.15	0.14704			GO:0030126	COPI vesicle coat	22	1	3.13	0.96597			GO:0005326	neurotransmitter transporter activity	8	2	1.16	0.32791
GO:0001570	vasculogenesis	1	1	0.15	0.14704			GO:0030137	COPI-coated vesicle	22	1	3.13	0.96597			GO:0005343	organic acid:sodium symporter activity	8	2	1.16	0.32791
GO:0033059	cellular pigmentation	1	1	0.15	0.14704			GO:0030663	COPI-coated vesicle membrane	22	1	3.13	0.96597			GO:0004332	fructose-bisphosphate aldolase activity	8	2	1.16	0.32791
GO:0043162	ubiquitin-dependent protein catabolic pr...	1	1	0.15	0.14704			GO:0005798	Golgi-associated vesicle	47	3	6.69	0.97187			GO:0004708	MAP kinase kinase activity	8	2	1.16	0.32791
GO:0035970	peptidyl-threonine dephosphorylation	1	1	0.15	0.14704			GO:1905369	endopeptidase complex	68	5	9.68	0.97336			GO:0008641	ubiquitin-like modifier activating enzym...	20	4	2.91	0.32946
GO:0035924	cellular response to vascular endothelia...	1	1	0.15	0.14704			GO:0000502	proteasome complex	68	5	9.68	0.97336			GO:0005310	dicarboxylic acid transmembrane transpor...	20	4	2.91	0.32946
GO:0032434	regulation of proteasomal ubiquitin-depe...	1	1	0.15	0.14704			GO:0061695	transferase complex, transferring phosph...	68	5	9.68	0.97336			GO:0005048	signal sequence binding	20	4	2.91	0.32946
GO:0032436	positive regulation of proteasomal ubiqu...	1	1	0.15	0.14704			GO:0005774	vacuolar membrane	666	78	94.77	0.97804			GO:0051287	NAD binding	58	10	8.43	0.33101
GO:0000422	autophagy of mitochondrion	1	1	0.15	0.14704			GO:0005839	proteasome core complex	25	1	3.56	0.97855			GO:0005524	ATP binding	2135	317	310.21	0.33224
GO:1901343	negative regulation of vasculature devel...	1	1	0.15	0.14704			GO:0031967	organelle envelope	979	119	139.31	0.97855			GO:0016868	intramolecular transferase activity, pho...	14	3	2.03	0.33276
GO:0006673	inositol phosphoceramide metabolic proce...	1	1	0.15	0.14704			GO:0031975	envelope	995	121	141.59	0.97916			GO:0008242	omega peptidase activity	14	3	2.03	0.33276
GO:0006675	mannosyl-inositol phosphorylceramide met...	1	1	0.15	0.14704			GO:0005643	nuclear pore	50	3	7.12	0.98023			GO:0005315	inorganic phosphate transmembrane transp...	14	3	2.03	0.33276
GO:0019835	cytolysis	1	1	0.15	0.14704			GO:0044798	nuclear transcription factor complex	39	2	5.55	0.98138			GO:0048029	monosaccharide binding	39	7	5.67	0.33549
GO:0006622	protein targeting to lysosome	1	1	0.15	0.14704			GO:0090575	RNA polymerase II transcription factor c...	39	2	5.55	0.98138			GO:0035091	phosphatidylinositol binding	39	7	5.67	0.33549
GO:0071836	nectar secretion	1	1	0.15	0.14704			GO:0044437	vacuolar part	674	78	95.91	0.9838			GO:0004190	aspartic-type endopeptidase activity	78	13	11.33	0.34156
GO:0009745	sucrose mediated signaling	1	1	0.15	0.14704			GO:0019005	SCF ubiquitin ligase complex	27	1	3.84	0.98423			GO:0070001	aspartic-type peptidase activity	78	13	11.33	0.34156
GO:1903726	negative regulation of phospholipid meta...	1	1	0.15	0.14704			GO:0098588	bounding membrane of organelle	1087	132	154.68	0.98432			GO:0005267	potassium channel activity	33	6	4.79	0.34469
GO:0045792	negative regulation of cell size	1	1	0.15	0.14704			GO:0016604	nuclear body	63	4	8.97	0.98465			GO:0046873	metal ion transmembrane transporter acti...	144	23	20.92	0.34504
GO:0048211	Golgi vesicle docking	1	1	0.15	0.14704			GO:0030120	vesicle coat	41	2	5.83	0.98571			GO:0016881	acid-amino acid ligase activity	284	44	41.26	0.34548
GO:0007234	osmosensory signaling via phosphorelay p...	1	1	0.15	0.14704			GO:0016607	nuclear speck	41	2	5.83	0.98571			GO:0016758	transferase activity, transferring hexos...	354	62	51.44	0.34917
GO:0098722	asymmetric stem cell division	1	1	0.15	0.14704			GO:0032580	Golgi cisterna membrane	28	1	3.98	0.98648			GO:0031406	carboxylic acid binding	118	19	17.15	0.35118
GO:0098728	germline stem cell asymmetric division	1	1	0.15	0.14704			GO:0009986	cell surface	28	1	3.98	0.98648			GO:0043177	organic acid binding	118	19	17.15	0.35118
GO:0070302	regulation of stress-activated protein k...	1	1	0.15	0.14704			GO:0005769	early endosome	28	1	3.98	0.98648			GO:0022843	voltage-gated cation channel activity	27	5	3.92	0.35444
GO:0070304	positive regulation of stress-activated ...	1	1	0.15	0.14704			GO:0005623	cell	10091	1428	1435.97	0.98726			GO:0008233	peptidase activity	560	91	81.37	0.36988
GO:0061462	protein localization to lysosome	1	1	0.15	0.14704			GO:0044464	cell part	10091	1428	1435.97	0.98726			GO:0003993	acid phosphatase activity	34	6	4.94	0.37225
GO:0016082	synaptic vesicle priming	1	1	0.15	0.14704			GO:0030660	Golgi-associated vesicle membrane	42	2	5.98	0.98748			GO:0004675	transmembrane receptor protein serine/th...	15	3	2.18	0.37521
GO:0010274	hydrotropism	1	1	0.15	0.14704			GO:0005819	spindle	97	7	13.8	0.98927			GO:0015386	potassium:proton antiporter activity	3	1	0.44	0.37565
GO:0048209	regulation of vesicle targeting, to, fro...	1	1	0.15	0.14704			GO:0000151	ubiquitin ligase complex	191	17	27.18	0.99064			GO:0004066	asparagine synthase (glutamine-hydrolyzi...	3	1	0.44	0.37565
GO:1901483	regulation of transcription factor catab...	1	1	0.15	0.14704			GO:0044434	chloroplast part	1259	191	179.16	0.99165			GO:0008447	L-ascorbate oxidase activity	3	1	0.44	0.37565
GO:0000169	activation of MAPK activity involved in ...	1	1	0.15	0.14704			GO:0030117	membrane coat	82	5	11.67	0.99387			GO:0004854	xanthine dehydrogenase activity	3	1	0.44	0.37565
GO:1901485	positive regulation of transcription fac...	1	1	0.15	0.14704			GO:0048475	coated membrane	82	5	11.67	0.99387			GO:0004855	xanthine oxidase activity	3	1	0.44	0.37565
GO:0045721	negative regulation of gluconeogenesis	1	1	0.15	0.14704			GO:0098803	respiratory chain complex	60	3	8.54	0.99413			GO:0004071	aspartate-ammonia ligase activity	3	1	0.44	0.37565
GO:0048794	swim bladder development	1	1	0.15	0.14704			GO:0044435	plastid part	1277	192	181.72	0.9943			GO:0016727	oxidoreductase activity, acting on CH or...	3	1	0.44	0.37565
GO:0045747	positive regulation of Notch signaling p...	1	1	0.15	0.14704			GO:0005746	mitochondrial respiratory chain	61	3	8.68	0.99481			GO:0050421	nitrite reductase (NO-forming) activity	3	1	0.44	0.37565
GO:0002215	defense response to nematode	1	1	0.15	0.14704			GO:0005737	cytoplasm	6916	955	984.16	0.99533			GO:0052592	oxidoreductase activity, acting on CH or...	3	1	0.44	0.37565
GO:0061191	positive regulation of vacuole fusion, n...	1	1	0.15	0.14704			GO:0000790	nuclear chromatin	36	1	5.12	0.99606			GO:0009977	proton motive force dependent protein tr...	3	1	0.44	0.37565
GO:0061192	negative regulation of vacuole fusion, n...	1	1	0.15	0.14704			GO:0000786	nucleosome	52	2	7.4	0.99676			GO:0004421	hydroxymethylglutaryl-CoA synthase activ...	3	1	0.44	0.37565
GO:0032258	protein localization by the Cvt pathway	1	1	0.15	0.14704			GO:0046930	pore complex	65	3	9.25	0.99686			GO:0016748	succinyltransferase activity	3	1	0.44	0.37565
GO:0046461	neutral lipid catabolic process	1	1	0.15	0.14704			GO:0015935	small ribosomal subunit	67	3	9.53	0.99756			GO:0031071	cysteine desulfurase activity	3	1	0.44	0.37565
GO:0046464	acylglycerol catabolic process	1	1	0.15	0.14704			GO:0044815	DNA packaging complex	55	2	7.83	0.99786			GO:0009931	calcium-dependent protein serine/threoni...	3	1	0.44	0.37565
GO:0048892	lateral line nerve development	1	1	0.15	0.14704			GO:0005667	transcription factor complex	55	2	7.83	0.99786			GO:0004832	valine-tRNA ligase activity	3	1	0.44	0.37565
GO:0048893	afferent axon development in lateral lin...	1	1	0.15	0.14704			GO:0000228	nuclear chromosome	82	4	11.67	0.99831			GO:0010209	vacuolar sorting signal binding	3	1	0.44	0.37565
GO:0048894	efferent axon development in a lateral l...	1	1	0.15	0.14704			GO:0044454	nuclear chromosome part	70	3	9.96	0.99834			GO:0004000	adenosine deaminase activity	3	1	0.44	0.37565
GO:0048895	lateral line nerve glial cell differenti...	1	1	0.15	0.14704			GO:0005635	nuclear envelope	116	7	16.51	0.99843			GO:0051117	ATPase binding	3	1	0.44	0.37565
GO:0048897	myelination of lateral line nerve axons	1	1	0.15	0.14704			GO:0098800	inner mitochondrial membrane protein com...	95	5	13.52	0.99857			GO:0032442	phenylcoumaran benzylic ether reductase ...	3	1	0.44	0.37565
GO:0048898	anterior lateral line system development	1	1	0.15	0.14704			GO:0044429	mitochondrial part	316	28	44.97	0.99872			GO:1901149	salicylic acid binding	3	1	0.44	0.37565
GO:0046437	D-amino acid biosynthetic process	1	1	0.15	0.14704			GO:0070469	respiratory chain	74	3	10.53	0.99901			GO:0008551	cadmium-exporting ATPase activity	3	1	0.44	0.37565
GO:0071630	nuclear protein quality control by the u...	1	1	0.15	0.14704			GO:0044445	cytosolic part	257	21	36.57	0.99903			GO:0003994	aconitate hydratase activity	3	1	0.44	0.37565
GO:0060029	convergent extension involved in organog...	1	1	0.15	0.14704			GO:0005829	cytosol	1775	211	252.59	0.99926			GO:0016463	zinc-exporting ATPase activity	3	1	0.44	0.37565
GO:0070178	D-serine metabolic process	1	1	0.15	0.14704			GO:0005740	mitochondrial envelope	242	19	34.44	0.99926			GO:0042389	omega-3 fatty acid desaturase activity	3	1	0.44	0.37565
GO:0070179	D-serine biosynthetic process	1	1	0.15	0.14704			GO:0031966	mitochondrial membrane	224	17	31.88	0.99931			GO:0008517	folic acid transmembrane transporter act...	3	1	0.44	0.37565
GO:0048881	mechanosensory lateral line system devel...	1	1	0.15	0.14704			GO:0044455	mitochondrial membrane part	124	7	17.65	0.99933			GO:0019003	GDP binding	3	1	0.44	0.37565
GO:1905613	regulation of developmental vegetative g...	1	1	0.15	0.14704			GO:0098798	mitochondrial protein complex	113	6	16.08	0.99933			GO:0044389	ubiquitin-like protein ligase binding	3	1	0.44	0.37565
GO:0035494	SNARE complex disassembly	1	1	0.15	0.14704			GO:1990234	transferase complex	303	25	43.12	0.99953			GO:0050113	inositol oxygenase activity	3	1	0.44	0.37565
GO:1903514	release of sequestered calcium ion into ...	1	1	0.15	0.14704			GO:0032993	protein-DNA complex	66	2	9.39	0.99954			GO:0008508	bile acid:sodium symporter activity	3	1	0.44	0.37565
GO:0006000	fructose metabolic process	1	1	0.15	0.14704			GO:0022627	cytosolic small ribosomal subunit	54	1	7.68	0.99975			GO:0004148	dihydrolipoyl dehydrogenase activity	3	1	0.44	0.37565
GO:0035459	cargo loading into vesicle	1	1	0.15	0.14704			GO:0019866	organelle inner membrane	246	18	35.01	0.99976			GO:0003935	GTP cyclohydrolase II activity	3	1	0.44	0.37565
GO:0042074	cell migration involved in gastrulation	1	1	0.15	0.14704			GO:0005743	mitochondrial inner membrane	177	11	25.19	0.99978			GO:0000170	sphingosine hydroxylase activity	3	1	0.44	0.37565
GO:0010880	regulation of release of sequestered cal...	1	1	0.15	0.14704			GO:0022626	cytosolic ribosome	221	15	31.45	0.99984			GO:0050505	hydroquinone glucosyltransferase activit...	3	1	0.44	0.37565
GO:0051958	methotrexate transport	1	1	0.15	0.14704			GO:0005840	ribosome	478	43	68.02	0.99984			GO:0052622	ATP dimethylallyltransferase activity	3	1	0.44	0.37565
GO:0070296	sarcoplasmic reticulum calcium ion trans...	1	1	0.15	0.14704			GO:0031090	organelle membrane	1611	184	229.25	0.99985			GO:0052623	ADP dimethylallyltransferase activity	3	1	0.44	0.37565
GO:0051972	regulation of telomerase activity	1	1	0.15	0.14704			GO:0044451	nucleoplasm part	212	14	30.17	0.99985			GO:0048487	beta-tubulin binding	3	1	0.44	0.37565
GO:0051973	positive regulation of telomerase activi...	1	1	0.15	0.14704			GO:0005739	mitochondrion	1218	133	173.32	0.99987			GO:0016992	lipoate synthase activity	3	1	0.44	0.37565
GO:0007595	lactation	1	1	0.15	0.14704			GO:0044444	cytoplasmic part	6333	854	901.2	0.99989			GO:0080116	glucuronoxylan glucuronosyltransferase a...	3	1	0.44	0.37565
GO:2000181	negative regulation of blood vessel morp...	1	1	0.15	0.14704			GO:0098796	membrane protein complex	444	64	63.18	0.99991			GO:0015168	glycerol transmembrane transporter activ...	3	1	0.44	0.37565
GO:0015795	sorbitol transport	1	1	0.15	0.14704			GO:0044427	chromosomal part	188	11	26.75	0.99993			GO:0098809	nitrite reductase activity	3	1	0.44	0.37565
GO:0015797	mannitol transport	1	1	0.15	0.14704			GO:0000785	chromatin	108	4	15.37	0.99993			GO:0052631	sphingolipid delta-8 desaturase activity	3	1	0.44	0.37565
GO:0046103	inosine biosynthetic process	1	1	0.15	0.14704			GO:0005654	nucleoplasm	265	18	37.71	0.99996			GO:0052633	isocitrate hydro-lyase (cis-aconitate-fo...	3	1	0.44	0.37565
GO:0015750	pentose transmembrane transport	1	1	0.15	0.14704			GO:0043231	intracellular membrane-bounded organelle	7642	1025	1087.47	1			GO:0019948	SUMO activating enzyme activity	3	1	0.44	0.37565
GO:0015752	D-ribose transmembrane transport	1	1	0.15	0.14704			GO:0043227	membrane-bounded organelle	7645	1026	1087.9	1			GO:0004697	protein kinase C activity	3	1	0.44	0.37565
GO:0015753	D-xylose transmembrane transport	1	1	0.15	0.14704			GO:0031461	cullin-RING ubiquitin ligase complex	116	3	16.51	1			GO:0010857	calcium-dependent protein kinase activit...	3	1	0.44	0.37565
GO:0015757	galactose transmembrane transport	1	1	0.15	0.14704			GO:0005694	chromosome	264	15	37.57	1			GO:0016157	sucrose synthase activity	3	1	0.44	0.37565
GO:0072709	cellular response to sorbitol	1	1	0.15	0.14704			GO:1902494	catalytic complex	548	49	77.98	1			GO:0015173	aromatic amino acid transmembrane transp...	3	1	0.44	0.37565
GO:0042966	biotin carboxyl carrier protein biosynth...	1	1	0.15	0.14704			GO:1990904	ribonucleoprotein complex	590	48	83.96	1			GO:0004663	Rab geranylgeranyltransferase activity	3	1	0.44	0.37565
GO:0006907	pinocytosis	1	1	0.15	0.14704			GO:0022625	cytosolic large ribosomal subunit	89	1	12.66	1			GO:0015125	bile acid transmembrane transporter acti...	3	1	0.44	0.37565
GO:0032889	regulation of vacuole fusion, non-autoph...	1	1	0.15	0.14704			GO:0005634	nucleus	3317	392	472.02	1			GO:0016972	thiol oxidase activity	3	1	0.44	0.37565
GO:0032872	regulation of stress-activated MAPK casc...	1	1	0.15	0.14704			GO:0043226	organelle	7914	1053	1126.18	1			GO:0016979	lipoate-protein ligase activity	3	1	0.44	0.37565
GO:0032874	positive regulation of stress-activated ...	1	1	0.15	0.14704			GO:0043229	intracellular organelle	7911	1052	1125.75	1			GO:0008201	heparin binding	3	1	0.44	0.37565
GO:0042982	amyloid precursor protein metabolic proc...	1	1	0.15	0.14704			GO:0015934	large ribosomal subunit	110	1	15.65	1			GO:0004614	phosphoglucomutase activity	3	1	0.44	0.37565
GO:0015727	lactate transport	1	1	0.15	0.14704			GO:0044391	ribosomal subunit	177	4	25.19	1			GO:0004647	phosphoserine phosphatase activity	3	1	0.44	0.37565
GO:0042987	amyloid precursor protein catabolic proc...	1	1	0.15	0.14704			GO:0044424	intracellular part	8850	1183	1259.37	1			GO:0031625	ubiquitin protein ligase binding	3	1	0.44	0.37565
GO:0001921	positive regulation of receptor recyclin...	1	1	0.15	0.14704			GO:0043228	non-membrane-bounded organelle	1294	117	184.14	1			GO:0051723	protein methylesterase activity	3	1	0.44	0.37565
GO:0045676	regulation of R7 cell differentiation	1	1	0.15	0.14704			GO:0043232	intracellular non-membrane-bounded organ...	1294	117	184.14	1			GO:0045140	inositol phosphoceramide synthase activi...	3	1	0.44	0.37565
GO:0010522	regulation of calcium ion transport into...	1	1	0.15	0.14704			GO:0005622	intracellular	8975	1193	1277.16	1			GO:0008373	sialyltransferase activity	3	1	0.44	0.37565
GO:0071072	negative regulation of phospholipid bios...	1	1	0.15	0.14704			GO:0032991	protein-containing complex	2053	214	292.15	1			GO:0016662	oxidoreductase activity, acting on other...	3	1	0.44	0.37565
GO:0033473	indoleacetic acid conjugate metabolic pr...	1	1	0.15	0.14704			GO:0005730	nucleolus	450	17	64.04	1			GO:0022821	potassium ion antiporter activity	3	1	0.44	0.37565
GO:0040024	dauer larval development	1	1	0.15	0.14704			GO:0044446	intracellular organelle part	3786	440	538.76	1			GO:0016618	hydroxypyruvate reductase activity	3	1	0.44	0.37565
GO:0016322	neuron remodeling	1	1	0.15	0.14704			GO:0031974	membrane-enclosed lumen	866	54	123.23	1			GO:0042937	tripeptide transmembrane transporter act...	3	1	0.44	0.37565
GO:0001919	regulation of receptor recycling	1	1	0.15	0.14704			GO:0070013	intracellular organelle lumen	866	54	123.23	1			GO:0016647	oxidoreductase activity, acting on the C...	3	1	0.44	0.37565
GO:0061726	mitochondrion disassembly	1	1	0.15	0.14704			GO:0043233	organelle lumen	866	54	123.23	1			GO:0004348	glucosylceramidase activity	3	1	0.44	0.37565
GO:0001935	endothelial cell proliferation	1	1	0.15	0.14704			GO:0044422	organelle part	3798	440	540.46	1			GO:0140161	monocarboxylate:sodium symporter activit...	3	1	0.44	0.37565
GO:0001936	regulation of endothelial cell prolifera...	1	1	0.15	0.14704			GO:0031981	nuclear lumen	718	37	102.17	1			GO:0051011	microtubule minus-end binding	3	1	0.44	0.37565
GO:0001937	negative regulation of endothelial cell ...	1	1	0.15	0.14704			GO:0005575	cellular_component	11068	1575	1575	1			GO:0070401	NADP+ binding	3	1	0.44	0.37565
GO:0044126	regulation of growth of symbiont in host	1	1	0.15	0.14704			GO:0099503	secretory vesicle	13	4	1.85	1			GO:0047251	thiohydroximate beta-D-glucosyltransfera...	3	1	0.44	0.37565
GO:0044110	growth involved in symbiotic interaction	1	1	0.15	0.14704			GO:0031978	plastid thylakoid lumen	49	21	6.97	1			GO:0019788	NEDD8 transferase activity	3	1	0.44	0.37565
GO:0044116	growth of symbiont involved in interacti...	1	1	0.15	0.14704			GO:0055035	plastid thylakoid membrane	352	79	50.09	1			GO:0010291	carotene beta-ring hydroxylase activity	3	1	0.44	0.37565
GO:0044117	growth of symbiont in host	1	1	0.15	0.14704			GO:0044428	nuclear part	864	48	122.95	1			GO:0010296	prenylcysteine methylesterase activity	3	1	0.44	0.37565
GO:0045601	regulation of endothelial cell different...	1	1	0.15	0.14704			GO:0000015	phosphopyruvate hydratase complex	3	0	0.43	1			GO:0008453	alanine-glyoxylate transaminase activity	3	1	0.44	0.37565
GO:0045602	negative regulation of endothelial cell ...	1	1	0.15	0.14704			GO:0000109	nucleotide-excision repair complex	5	0	0.71	1			GO:0008477	purine nucleosidase activity	3	1	0.44	0.37565
GO:0044144	modulation of growth of symbiont involve...	1	1	0.15	0.14704			GO:0000118	histone deacetylase complex	3	0	0.43	1			GO:0043168	anion binding	2863	453	415.99	0.38069
GO:0044146	negative regulation of growth of symbion...	1	1	0.15	0.14704			GO:0000123	histone acetyltransferase complex	15	0	2.13	1			GO:0140102	catalytic activity, acting on a rRNA	9	2	1.31	0.38421
GO:0044130	negative regulation of growth of symbion...	1	1	0.15	0.14704			GO:0000124	SAGA complex	2	0	0.28	1			GO:0016725	oxidoreductase activity, acting on CH or...	9	2	1.31	0.38421
GO:0021854	hypothalamus development	1	1	0.15	0.14704			GO:0000131	incipient cellular bud site	3	0	0.43	1			GO:0016899	oxidoreductase activity, acting on the C...	9	2	1.31	0.38421
GO:0007620	copulation	1	1	0.15	0.14704			GO:0000133	polarisome	1	0	0.14	1			GO:0033549	MAP kinase phosphatase activity	9	2	1.31	0.38421
GO:0110116	regulation of compound eye photoreceptor...	1	1	0.15	0.14704			GO:0000142	cellular bud neck contractile ring	1	0	0.14	1			GO:0008312	7S RNA binding	9	2	1.31	0.38421
GO:0008211	glucocorticoid metabolic process	1	1	0.15	0.14704			GO:0000152	nuclear ubiquitin ligase complex	21	0	2.99	1			GO:0016624	oxidoreductase activity, acting on the a...	9	2	1.31	0.38421
GO:0030850	prostate gland development	1	1	0.15	0.14704			GO:0000153	cytoplasmic ubiquitin ligase complex	1	0	0.14	1			GO:0005459	UDP-galactose transmembrane transporter ...	9	2	1.31	0.38421
GO:0030857	negative regulation of epithelial cell d...	1	1	0.15	0.14704			GO:0000164	protein phosphatase type 1 complex	6	0	0.85	1			GO:0033743	peptide-methionine (R)-S-oxide reductase...	9	2	1.31	0.38421
GO:0043652	engulfment of apoptotic cell	1	1	0.15	0.14704			GO:0000172	ribonuclease MRP complex	1	0	0.14	1			GO:1990837	sequence-specific double-stranded DNA bi...	28	5	4.07	0.38519
GO:0030879	mammary gland development	1	1	0.15	0.14704			GO:0000176	nuclear exosome (RNase complex)	2	0	0.28	1			GO:0051213	dioxygenase activity	134	21	19.47	0.38953
GO:1903052	positive regulation of proteolysis invol...	1	1	0.15	0.14704			GO:0000178	exosome (RNase complex)	9	0	1.28	1			GO:0042802	identical protein binding	61	10	8.86	0.39271
GO:1901800	positive regulation of proteasomal prote...	1	1	0.15	0.14704			GO:0000220	vacuolar proton-transporting V-type ATPa...	7	0	1	1			GO:0008081	phosphoric diester hydrolase activity	61	10	8.86	0.39271
GO:0043609	regulation of carbon utilization	1	1	0.15	0.14704			GO:0000243	commitment complex	2	0	0.28	1			GO:0004222	metalloendopeptidase activity	48	8	6.97	0.39677
GO:0051469	vesicle fusion with vacuole	1	1	0.15	0.14704			GO:0000275	mitochondrial proton-transporting ATP sy...	7	0	1	1			GO:0048038	quinone binding	22	4	3.2	0.39987
GO:1903008	organelle disassembly	1	1	0.15	0.14704			GO:0000306	extrinsic component of vacuolar membrane	2	0	0.28	1			GO:0015299	solute:proton antiporter activity	22	4	3.2	0.39987
GO:0021545	cranial nerve development	1	1	0.15	0.14704			GO:0000311	plastid large ribosomal subunit	4	0	0.57	1			GO:0051119	sugar transmembrane transporter activity	35	6	5.09	0.39987
GO:0036369	transcription factor catabolic process	1	1	0.15	0.14704			GO:0000312	plastid small ribosomal subunit	2	0	0.28	1			GO:0008236	serine-type peptidase activity	142	22	20.63	0.40738
GO:0021536	diencephalon development	1	1	0.15	0.14704			GO:0000313	organellar ribosome	16	0	2.28	1			GO:0017171	serine hydrolase activity	142	22	20.63	0.40738
GO:0036385	nucleoid DNA packaging	1	1	0.15	0.14704			GO:0000314	organellar small ribosomal subunit	7	0	1	1			GO:0016301	kinase activity	1373	237	199.49	0.40977
GO:0090382	phagosome maturation	1	1	0.15	0.14704			GO:0000315	organellar large ribosomal subunit	6	0	0.85	1			GO:0019899	enzyme binding	62	10	9.01	0.41347
GO:0090383	phagosome acidification	1	1	0.15	0.14704			GO:0000326	protein storage vacuole	9	0	1.28	1			GO:0015276	ligand-gated ion channel activity	29	5	4.21	0.41585
GO:0090385	phagosome-lysosome fusion	1	1	0.15	0.14704			GO:0000327	lytic vacuole within protein storage vac...	2	0	0.28	1			GO:0022834	ligand-gated channel activity	29	5	4.21	0.41585
GO:0090386	phagosome maturation involved in apoptot...	1	1	0.15	0.14704			GO:0000331	contractile vacuole	2	0	0.28	1			GO:0008408	3'-5' exonuclease activity	16	3	2.32	0.41708
GO:0090387	phagolysosome assembly involved in apopt...	1	1	0.15	0.14704			GO:0000346	transcription export complex	2	0	0.28	1			GO:0005262	calcium channel activity	16	3	2.32	0.41708
GO:0072660	maintenance of protein location in plasm...	1	1	0.15	0.14704			GO:0000347	THO complex	2	0	0.28	1			GO:0051540	metal cluster binding	136	21	19.76	0.41749
GO:0051418	microtubule nucleation by microtubule or...	1	1	0.15	0.14704			GO:0000439	transcription factor TFIIH core complex	6	0	0.85	1			GO:0051536	iron-sulfur cluster binding	136	21	19.76	0.41749
GO:0072658	maintenance of protein location in membr...	1	1	0.15	0.14704			GO:0000445	THO complex part of transcription export...	2	0	0.28	1			GO:0070011	peptidase activity, acting on L-amino ac...	473	77	68.73	0.433
GO:0009950	dorsal/ventral axis specification	1	1	0.15	0.14704			GO:0000506	glycosylphosphatidylinositol-N-acetylglu...	3	0	0.43	1			GO:0008238	exopeptidase activity	90	14	13.08	0.43583
GO:0048069	eye pigmentation	1	1	0.15	0.14704			GO:0000778	condensed nuclear chromosome kinetochore	1	0	0.14	1			GO:0044212	transcription regulatory region DNA bind...	43	7	6.25	0.43638
GO:0048072	compound eye pigmentation	1	1	0.15	0.14704			GO:0000780	condensed nuclear chromosome, centromeri...	1	0	0.14	1			GO:0004012	phospholipid-translocating ATPase activi...	10	2	1.45	0.43834
GO:0007040	lysosome organization	1	1	0.15	0.14704			GO:0000781	chromosome, telomeric region	8	0	1.14	1			GO:2001070	starch binding	10	2	1.45	0.43834
GO:0048042	regulation of post-mating oviposition	1	1	0.15	0.14704			GO:0000784	nuclear chromosome, telomeric region	2	0	0.28	1			GO:1901683	arsenate ion transmembrane transporter a...	10	2	1.45	0.43834
GO:0060438	trachea development	1	1	0.15	0.14704			GO:0000791	euchromatin	6	0	0.85	1			GO:0016408	C-acyltransferase activity	10	2	1.45	0.43834
GO:0060439	trachea morphogenesis	1	1	0.15	0.14704			GO:0000792	heterochromatin	8	0	1.14	1			GO:0015116	sulfate transmembrane transporter activi...	10	2	1.45	0.43834
GO:0031321	ascospore-type prospore assembly	1	1	0.15	0.14704			GO:0000796	condensin complex	3	0	0.43	1			GO:0004616	phosphogluconate dehydrogenase (decarbox...	10	2	1.45	0.43834
GO:0035865	cellular response to potassium ion	1	1	0.15	0.14704			GO:0000798	nuclear cohesin complex	1	0	0.14	1			GO:0030276	clathrin binding	10	2	1.45	0.43834
GO:0010083	regulation of vegetative meristem growth	1	1	0.15	0.14704			GO:0000799	nuclear condensin complex	1	0	0.14	1			GO:0004383	guanylate cyclase activity	10	2	1.45	0.43834
GO:0060401	cytosolic calcium ion transport	1	1	0.15	0.14704			GO:0000800	lateral element	1	0	0.14	1			GO:0005451	monovalent cation:proton antiporter acti...	10	2	1.45	0.43834
GO:0060402	calcium ion transport into cytosol	1	1	0.15	0.14704			GO:0000811	GINS complex	2	0	0.28	1			GO:0004709	MAP kinase kinase kinase activity	10	2	1.45	0.43834
GO:0060403	post-mating oviposition	1	1	0.15	0.14704			GO:0000812	Swr1 complex	1	0	0.14	1			GO:0016410	N-acyltransferase activity	70	11	10.17	0.43982
GO:0035873	lactate transmembrane transport	1	1	0.15	0.14704			GO:0000814	ESCRT II complex	3	0	0.43	1			GO:0019829	cation-transporting ATPase activity	84	13	12.2	0.44917
GO:0010028	xanthophyll cycle	1	1	0.15	0.14704			GO:0000940	condensed chromosome outer kinetochore	2	0	0.28	1			GO:1901505	carbohydrate derivative transmembrane tr...	57	9	8.28	0.44972
GO:0045924	regulation of female receptivity	1	1	0.15	0.14704			GO:0001405	PAM complex, Tim23 associated import mot...	1	0	0.14	1			GO:0005216	ion channel activity	91	14	13.22	0.45316
GO:0071325	cellular response to mannitol stimulus	1	1	0.15	0.14704			GO:0001411	hyphal tip	4	0	0.57	1			GO:0022857	transmembrane transporter activity	729	111	105.92	0.4576
GO:0006154	adenosine catabolic process	1	1	0.15	0.14704			GO:0001725	stress fiber	2	0	0.28	1			GO:0015095	magnesium ion transmembrane transporter ...	17	3	2.47	0.45798
GO:1900160	plastid DNA packaging	1	1	0.15	0.14704			GO:0001891	phagocytic cup	1	0	0.14	1			GO:0016814	hydrolase activity, acting on carbon-nit...	17	3	2.47	0.45798
GO:0060180	female mating behavior	1	1	0.15	0.14704			GO:0002178	palmitoyltransferase complex	1	0	0.14	1			GO:1901682	sulfur compound transmembrane transporte...	17	3	2.47	0.45798
GO:1905328	plant septum development	1	1	0.15	0.14704			GO:0005581	collagen trimer	4	0	0.57	1			GO:0008509	anion transmembrane transporter activity	173	26	25.14	0.45865
GO:0006111	regulation of gluconeogenesis	1	1	0.15	0.14704			GO:0005628	prospore membrane	1	0	0.14	1			GO:0005507	copper ion binding	214	32	31.09	0.45948
GO:0046532	regulation of photoreceptor cell differe...	1	1	0.15	0.14704			GO:0005637	nuclear inner membrane	2	0	0.28	1			GO:0001067	regulatory region nucleic acid binding	44	7	6.39	0.46144
GO:0043001	Golgi to plasma membrane protein transpo...	1	1	0.15	0.14704			GO:0005639	integral component of nuclear inner memb...	1	0	0.14	1			GO:0050062	long-chain-fatty-acyl-CoA reductase acti...	4	1	0.58	0.4664
GO:0006148	inosine catabolic process	1	1	0.15	0.14704			GO:0005640	nuclear outer membrane	1	0	0.14	1			GO:0042282	hydroxymethylglutaryl-CoA reductase acti...	4	1	0.58	0.4664
GO:0046503	glycerolipid catabolic process	1	1	0.15	0.14704			GO:0005652	nuclear lamina	2	0	0.28	1			GO:0070569	uridylyltransferase activity	4	1	0.58	0.4664
GO:0048925	lateral line system development	1	1	0.15	0.14704			GO:0005655	nucleolar ribonuclease P complex	1	0	0.14	1			GO:0004457	lactate dehydrogenase activity	4	1	0.58	0.4664
GO:0048929	efferent axon development in posterior l...	1	1	0.15	0.14704			GO:0005656	nuclear pre-replicative complex	1	0	0.14	1			GO:0051993	abscisic acid glucose ester beta-glucosi...	4	1	0.58	0.4664
GO:0048913	anterior lateral line nerve glial cell d...	1	1	0.15	0.14704			GO:0005658	alpha DNA polymerase:primase complex	1	0	0.14	1			GO:0016726	oxidoreductase activity, acting on CH or...	4	1	0.58	0.4664
GO:0048914	myelination of anterior lateral line ner...	1	1	0.15	0.14704			GO:0005664	nuclear origin of replication recognitio...	4	0	0.57	1			GO:0004020	adenylylsulfate kinase activity	4	1	0.58	0.4664
GO:0048915	posterior lateral line system developmen...	1	1	0.15	0.14704			GO:0005666	RNA polymerase III complex	2	0	0.28	1			GO:0004420	hydroxymethylglutaryl-CoA reductase (NAD...	4	1	0.58	0.4664
GO:0048918	posterior lateral line nerve development	1	1	0.15	0.14704			GO:0005669	transcription factor TFIID complex	10	0	1.42	1			GO:0004449	isocitrate dehydrogenase (NAD+) activity	4	1	0.58	0.4664
GO:0048940	anterior lateral line nerve glial cell m...	1	1	0.15	0.14704			GO:0005671	Ada2/Gcn5/Ada3 transcription activator c...	1	0	0.14	1			GO:0004008	copper-exporting ATPase activity	4	1	0.58	0.4664
GO:0048941	posterior lateral line nerve glial cell ...	1	1	0.15	0.14704			GO:0005672	transcription factor TFIIA complex	2	0	0.28	1			GO:0008964	phosphoenolpyruvate carboxylase activity	4	1	0.58	0.4664
GO:0048942	posterior lateral line nerve glial cell ...	1	1	0.15	0.14704			GO:0005673	transcription factor TFIIE complex	3	0	0.43	1			GO:0080019	fatty-acyl-CoA reductase (alcohol-formin...	4	1	0.58	0.4664
GO:0046692	sperm competition	1	1	0.15	0.14704			GO:0005675	transcription factor TFIIH holo complex	2	0	0.28	1			GO:0047714	galactolipase activity	4	1	0.58	0.4664
GO:0042182	ketone catabolic process	1	1	0.15	0.14704			GO:0005677	chromatin silencing complex	1	0	0.14	1			GO:0008176	tRNA (guanine-N7-)-methyltransferase act...	4	1	0.58	0.4664
GO:0048931	posterior lateral line nerve glial cell ...	1	1	0.15	0.14704			GO:0005680	anaphase-promoting complex	10	0	1.42	1			GO:0034432	bis(5'-adenosyl)-pentaphosphatase activi...	4	1	0.58	0.4664
GO:0048932	myelination of posterior lateral line ne...	1	1	0.15	0.14704			GO:0005682	U5 snRNP	5	0	0.71	1			GO:0003951	NAD+ kinase activity	4	1	0.58	0.4664
GO:0048933	afferent axon development in posterior l...	1	1	0.15	0.14704			GO:0005684	U2-type spliceosomal complex	2	0	0.28	1			GO:0004560	alpha-L-fucosidase activity	4	1	0.58	0.4664
GO:0032026	response to magnesium ion	1	1	0.15	0.14704			GO:0005685	U1 snRNP	7	0	1	1			GO:0004566	beta-glucuronidase activity	4	1	0.58	0.4664
GO:0048937	lateral line nerve glial cell developmen...	1	1	0.15	0.14704			GO:0005692	U11 snRNP	1	0	0.14	1			GO:0004150	dihydroneopterin aldolase activity	4	1	0.58	0.4664
GO:0048938	lateral line nerve glial cell morphogene...	1	1	0.15	0.14704			GO:0005700	polytene chromosome	3	0	0.43	1			GO:0010328	auxin influx transmembrane transporter a...	4	1	0.58	0.4664
GO:0048939	anterior lateral line nerve glial cell d...	1	1	0.15	0.14704			GO:0005705	polytene chromosome interband	1	0	0.14	1			GO:0008905	mannose-phosphate guanylyltransferase ac...	4	1	0.58	0.4664
GO:0051282	regulation of sequestering of calcium io...	1	1	0.15	0.14704			GO:0005712	chiasma	2	0	0.28	1			GO:0003933	GTP cyclohydrolase activity	4	1	0.58	0.4664
GO:0051283	negative regulation of sequestering of c...	1	1	0.15	0.14704			GO:0005719	nuclear euchromatin	4	0	0.57	1			GO:0004133	glycogen debranching enzyme activity	4	1	0.58	0.4664
GO:0051279	regulation of release of sequestered cal...	1	1	0.15	0.14704			GO:0005720	nuclear heterochromatin	5	0	0.71	1			GO:0050291	sphingosine N-acyltransferase activity	4	1	0.58	0.4664
GO:0048909	anterior lateral line nerve development	1	1	0.15	0.14704			GO:0005721	pericentric heterochromatin	1	0	0.14	1			GO:0032934	sterol binding	4	1	0.58	0.4664
GO:0019424	sulfide oxidation, using siroheme sulfit...	1	1	0.15	0.14704			GO:0005731	nucleolus organizer region	1	0	0.14	1			GO:0019139	cytokinin dehydrogenase activity	4	1	0.58	0.4664
GO:0019418	sulfide oxidation	1	1	0.15	0.14704			GO:0005732	small nucleolar ribonucleoprotein comple...	9	0	1.28	1			GO:0001671	ATPase activator activity	4	1	0.58	0.4664
GO:1903364	positive regulation of cellular protein ...	1	1	0.15	0.14704			GO:0005742	mitochondrial outer membrane translocase...	10	0	1.42	1			GO:0098599	palmitoyl hydrolase activity	4	1	0.58	0.4664
GO:0019433	triglyceride catabolic process	1	1	0.15	0.14704			GO:0005744	TIM23 mitochondrial import inner membran...	21	0	2.99	1			GO:0019900	kinase binding	4	1	0.58	0.4664
GO:0034418	urate biosynthetic process	1	1	0.15	0.14704			GO:0005749	mitochondrial respiratory chain complex ...	6	0	0.85	1			GO:0019901	protein kinase binding	4	1	0.58	0.4664
GO:0051208	sequestering of calcium ion	1	1	0.15	0.14704			GO:0005750	mitochondrial respiratory chain complex ...	7	0	1	1			GO:0019904	protein domain specific binding	4	1	0.58	0.4664
GO:0051209	release of sequestered calcium ion into ...	1	1	0.15	0.14704			GO:0005751	mitochondrial respiratory chain complex ...	9	0	1.28	1			GO:0004610	phosphoacetylglucosamine mutase activity	4	1	0.58	0.4664
GO:0008631	intrinsic apoptotic signaling pathway in...	1	1	0.15	0.14704			GO:0005754	mitochondrial proton-transporting ATP sy...	5	0	0.71	1			GO:0004617	phosphoglycerate dehydrogenase activity	4	1	0.58	0.4664
GO:1990067	intrachromosomal DNA recombination	1	1	0.15	0.14704			GO:0005761	mitochondrial ribosome	8	0	1.14	1			GO:0017137	Rab GTPase binding	4	1	0.58	0.4664
GO:0060767	epithelial cell proliferation involved i...	1	1	0.15	0.14704			GO:0005762	mitochondrial large ribosomal subunit	2	0	0.28	1			GO:0005313	L-glutamate transmembrane transporter ac...	4	1	0.58	0.4664
GO:0060768	regulation of epithelial cell proliferat...	1	1	0.15	0.14704			GO:0005763	mitochondrial small ribosomal subunit	5	0	0.71	1			GO:0033612	receptor serine/threonine kinase binding	4	1	0.58	0.4664
GO:0080162	intracellular auxin transport	1	1	0.15	0.14704			GO:0005767	secondary lysosome	1	0	0.14	1			GO:0016656	monodehydroascorbate reductase (NADH) ac...	4	1	0.58	0.4664
GO:0033542	fatty acid beta-oxidation, unsaturated, ...	1	1	0.15	0.14704			GO:0005782	peroxisomal matrix	4	0	0.57	1			GO:0009824	AMP dimethylallyltransferase activity	4	1	0.58	0.4664
GO:0060770	negative regulation of epithelial cell p...	1	1	0.15	0.14704			GO:0005785	signal recognition particle receptor com...	1	0	0.14	1			GO:1901474	azole transmembrane transporter activity	4	1	0.58	0.4664
GO:0080186	developmental vegetative growth	1	1	0.15	0.14704			GO:0005791	rough endoplasmic reticulum	2	0	0.28	1			GO:0004337	geranyltranstransferase activity	4	1	0.58	0.4664
GO:0007320	insemination	1	1	0.15	0.14704			GO:0005797	Golgi medial cisterna	2	0	0.28	1			GO:0050307	sucrose-phosphate phosphatase activity	4	1	0.58	0.4664
GO:0045087	innate immune response	333	76	48.97	0.14857			GO:0005814	centriole	1	0	0.14	1			GO:0008474	palmitoyl-(protein) hydrolase activity	4	1	0.58	0.4664
GO:0033037	polysaccharide localization	36	8	5.29	0.14904			GO:0005826	actomyosin contractile ring	1	0	0.14	1			GO:0019787	ubiquitin-like protein transferase activ...	242	36	35.16	0.46687
GO:0010565	regulation of cellular ketone metabolic ...	36	8	5.29	0.14904			GO:0005827	polar microtubule	1	0	0.14	1			GO:0015298	solute:cation antiporter activity	24	4	3.49	0.46886
GO:1902644	tertiary alcohol metabolic process	25	6	3.68	0.1506			GO:0005838	proteasome regulatory particle	13	0	1.85	1			GO:0022804	active transmembrane transporter activit...	360	57	52.31	0.47147
GO:0043288	apocarotenoid metabolic process	25	6	3.68	0.1506			GO:0005845	mRNA cap binding complex	4	0	0.57	1			GO:0008080	N-acetyltransferase activity	65	10	9.44	0.47552
GO:0009687	abscisic acid metabolic process	25	6	3.68	0.1506			GO:0005846	nuclear cap binding complex	5	0	0.71	1			GO:0019199	transmembrane receptor protein kinase ac...	38	6	5.52	0.48179
GO:0002376	immune system process	381	85	56.02	0.1543			GO:0005847	mRNA cleavage and polyadenylation specif...	3	0	0.43	1			GO:0005085	guanyl-nucleotide exchange factor activi...	38	6	5.52	0.48179
GO:0050801	ion homeostasis	138	25	20.29	0.15442			GO:0005849	mRNA cleavage factor complex	7	0	1	1			GO:0016627	oxidoreductase activity, acting on the C...	79	12	11.48	0.4822
GO:0019748	secondary metabolic process	226	39	33.23	0.1587			GO:0005850	eukaryotic translation initiation factor...	1	0	0.14	1			GO:0004180	carboxypeptidase activity	45	7	6.54	0.48624
GO:0048308	organelle inheritance	5	2	0.74	0.15934			GO:0005851	eukaryotic translation initiation factor...	4	0	0.57	1			GO:0051020	GTPase binding	45	7	6.54	0.48624
GO:0010324	membrane invagination	5	2	0.74	0.15934			GO:0005852	eukaryotic translation initiation factor...	20	0	2.85	1			GO:0004842	ubiquitin-protein transferase activity	237	35	34.44	0.48677
GO:0048439	flower morphogenesis	5	2	0.74	0.15934			GO:0005853	eukaryotic translation elongation factor...	6	0	0.85	1			GO:0004467	long-chain fatty acid-CoA ligase activit...	11	2	1.6	0.48976
GO:0072351	tricarboxylic acid biosynthetic process	5	2	0.74	0.15934			GO:0005865	striated muscle thin filament	1	0	0.14	1			GO:0005548	phospholipid transporter activity	11	2	1.6	0.48976
GO:0006528	asparagine metabolic process	5	2	0.74	0.15934			GO:0005871	kinesin complex	8	0	1.14	1			GO:0016880	acid-ammonia (or amide) ligase activity	11	2	1.6	0.48976
GO:0007186	G protein-coupled receptor signaling pat...	5	2	0.74	0.15934			GO:0005872	minus-end kinesin complex	3	0	0.43	1			GO:0004143	diacylglycerol kinase activity	11	2	1.6	0.48976
GO:0030323	respiratory tube development	5	2	0.74	0.15934			GO:0005880	nuclear microtubule	2	0	0.28	1			GO:0010011	auxin binding	11	2	1.6	0.48976
GO:0030324	lung development	5	2	0.74	0.15934			GO:0005884	actin filament	4	0	0.57	1			GO:0004372	glycine hydroxymethyltransferase activit...	11	2	1.6	0.48976
GO:0048280	vesicle fusion with Golgi apparatus	5	2	0.74	0.15934			GO:0005885	Arp2/3 protein complex	5	0	0.71	1			GO:0016211	ammonia ligase activity	11	2	1.6	0.48976
GO:0030497	fatty acid elongation	5	2	0.74	0.15934			GO:0005902	microvillus	1	0	0.14	1			GO:0015079	potassium ion transmembrane transporter ...	52	8	7.56	0.48995
GO:0001655	urogenital system development	5	2	0.74	0.15934			GO:0005903	brush border	2	0	0.28	1			GO:0016298	lipase activity	100	15	14.53	0.49005
GO:0030417	nicotianamine metabolic process	5	2	0.74	0.15934			GO:0005912	adherens junction	3	0	0.43	1			GO:0022838	substrate-specific channel activity	100	15	14.53	0.49005
GO:0030418	nicotianamine biosynthetic process	5	2	0.74	0.15934			GO:0005921	gap junction	1	0	0.14	1			GO:0016742	hydroxymethyl-, formyl- and related tran...	18	3	2.62	0.49759
GO:0046331	lateral inhibition	5	2	0.74	0.15934			GO:0005924	cell-substrate adherens junction	1	0	0.14	1			GO:0016407	acetyltransferase activity	80	12	11.62	0.50074
GO:0000270	peptidoglycan metabolic process	5	2	0.74	0.15934			GO:0005925	focal adhesion	1	0	0.14	1			GO:0004177	aminopeptidase activity	25	4	3.63	0.50227
GO:0044375	regulation of peroxisome size	5	2	0.74	0.15934			GO:0005930	axoneme	2	0	0.28	1			GO:0004659	prenyltransferase activity	25	4	3.63	0.50227
[truncated: 5,178 more rows]

## Sheet: darkgreen
Table S30C	Cardamine bellidifolia	darkgreen	BIOLOGICAL PROCESS					Table S31C	Cardamine bellidifolia	darkgreen	CELLULAR COMPONENT					Table S32C	Cardamine bellidifolia	darkgreen	MOLECULAR FUNCTION
[truncated: 5,815 more rows]

[truncated: 10 more sheets: darkgrey, darkmagenta, darkorange2, darkturquoise, floralwhite, grey, lightyellow, orangered4, paleturquoise, sienna3]
