# Supplementary material for: What can cold‐induced transcriptomes of Arctic Brassicaceae tell us about the evolution of cold tolerance?
Source: Mol Ecol. 2022 Jul 15;31(16):4271–85. doi: 10.1111/mec.16581 (PMC9546214; doi:10.1111/mec.16581)
Supplement: Supplementary file 1 — Appendix S1 [file MEC-31-4271-s001.zip › mec16581_sup-0008-TableS33-S35.xlsx]

## Sheet: blue2
Table S33A	Cochlearia groenlandica	blue2	BIOLOGICAL PROCESS					Table S34A	Cochlearia groenlandica	blue2	CELLULAR COMPONENT					Table S35A	Cochlearia groenlandica	blue2	MOLECULAR FUNCTION
GO terms within the BIOLOGICAL PROCESS DOMAIN found to be enriched when applying the elim algorithm with p < 0.05 (indicated in red and bold). Fisher = Fisher's excact test. Grey filling = Not significantly enriched.								GO terms within the CELLULAR COMPONENT DOMAIN found to be enriched when applying the elim algorithm with p < 0.05 (indicated in red and bold). Fisher = Fisher's excact test. Grey filling = Not significantly enriched.								GO terms within the MOLECULAR FUNCTION DOMAIN found to be enriched when applying the elim algorithm with p < 0.05 (indicated in red and bold). Fisher = Fisher's excact test. Grey filling = Not significantly enriched.
GO.ID	Term	Annotated	Significant	Expected	elimFisher			GO.ID	Term	Annotated	Significant	Expected	elimFisher			GO.ID	Term	Annotated	Significant	Expected	elimFisher
GO:0006468	protein phosphorylation	1130	57	26.95	3.9e-08			GO:0005886	plasma membrane	2857	118	70.06	2.7e-10			GO:0004674	protein serine/threonine kinase activity	829	49	18.52	2.5e-10
GO:0015914	phospholipid transport	17	4	0.41	0.00059			GO:0016021	integral component of membrane	2619	104	64.23	5.5e-08			GO:0032550	purine ribonucleoside binding	2481	91	55.43	2.3e-07
GO:0006887	exocytosis	55	6	1.31	0.0019			GO:0005783	endoplasmic reticulum	828	43	20.31	0.00015			GO:0005524	ATP binding	2212	81	49.42	1.6e-06
GO:0015031	protein transport	631	27	15.05	0.0024			GO:0000145	exocyst	37	5	0.91	0.00196			GO:0015293	symporter activity	86	9	1.92	0.00012
GO:0006032	chitin catabolic process	12	3	0.29	0.00252			GO:0017119	Golgi transport complex	12	3	0.29	0.00273			GO:0015415	ATPase-coupled phosphate ion transmembra...	2	2	0.04	0.0005
GO:0043069	negative regulation of programmed cell d...	42	5	1	0.00308			GO:0005789	endoplasmic reticulum membrane	327	17	8.02	0.00293			GO:0004712	protein serine/threonine/tyrosine kinase...	51	6	1.14	0.00091
GO:0006817	phosphate ion transport	10	4	0.24	0.00326			GO:0005794	Golgi apparatus	1061	42	26.02	0.00486			GO:0016004	phospholipase activator activity	3	2	0.07	0.00147
GO:0010262	somatic embryogenesis	4	2	0.1	0.0033			GO:0010008	endosome membrane	127	8	3.11	0.01291			GO:0004012	phospholipid-translocating ATPase activi...	11	3	0.25	0.00159
GO:0042742	defense response to bacterium	377	18	8.99	0.00414			GO:0044440	endosomal part	127	8	3.11	0.01291			GO:0016878	acid-thiol ligase activity	24	4	0.54	0.00182
GO:0018160	peptidyl-pyrromethane cofactor linkage	5	2	0.12	0.00541			GO:0005768	endosome	449	19	11.01	0.01482			GO:0004568	chitinase activity	12	3	0.27	0.00209
GO:0006812	cation transport	511	22	12.19	0.00553			GO:0012505	endomembrane system	1808	79	44.34	0.01687			GO:0004714	transmembrane receptor protein tyrosine ...	13	3	0.29	0.00267
GO:0007338	single fertilization	16	3	0.38	0.00598			GO:0098588	bounding membrane of organelle	1269	43	31.12	0.01758			GO:0015662	ATPase activity, coupled to transmembran...	47	5	1.05	0.00382
GO:0034220	ion transmembrane transport	560	25	13.36	0.00658			GO:1903561	extracellular vesicle	9	2	0.22	0.01926			GO:0008883	glutamyl-tRNA reductase activity	5	2	0.11	0.00476
GO:0031348	negative regulation of defense response	50	5	1.19	0.00658			GO:0065010	extracellular membrane-bounded organelle	9	2	0.22	0.01926			GO:0004418	hydroxymethylbilane synthase activity	5	2	0.11	0.00476
GO:0035435	phosphate ion transmembrane transport	6	2	0.14	0.00798			GO:0043230	extracellular organelle	9	2	0.22	0.01926			GO:0005261	cation channel activity	58	5	1.3	0.00937
GO:0009060	aerobic respiration	55	5	1.31	0.00982			GO:0070062	extracellular exosome	9	2	0.22	0.01926			GO:0004713	protein tyrosine kinase activity	72	8	1.61	0.00965
GO:0008219	cell death	277	17	6.61	0.00983			GO:0031982	vesicle	628	24	15.4	0.02079			GO:0140096	catalytic activity, acting on a protein	2214	88	49.46	0.01077
GO:0010155	regulation of proton transport	7	2	0.17	0.011			GO:0044433	cytoplasmic vesicle part	224	11	5.49	0.02236			GO:0004708	MAP kinase kinase activity	8	2	0.18	0.01274
GO:0034976	response to endoplasmic reticulum stress	39	4	0.93	0.01354			GO:0005785	signal recognition particle receptor com...	1	1	0.02	0.02452			GO:0016405	CoA-ligase activity	23	3	0.51	0.01403
GO:0006099	tricarboxylic acid cycle	39	4	0.93	0.01354			GO:0070825	micropyle	1	1	0.02	0.02452			GO:0019829	cation-transporting ATPase activity	89	6	1.99	0.01459
GO:0006101	citrate metabolic process	39	4	0.93	0.01354			GO:0042600	chorion	1	1	0.02	0.02452			GO:0015645	fatty acid ligase activity	9	2	0.2	0.01614
GO:0098655	cation transmembrane transport	248	12	5.92	0.01601			GO:0005770	late endosome	50	4	1.23	0.03378			GO:0004190	aspartic-type endopeptidase activity	93	6	2.08	0.01779
GO:0009101	glycoprotein biosynthetic process	111	7	2.65	0.01692			GO:0000326	protein storage vacuole	13	2	0.32	0.03912			GO:0070001	aspartic-type peptidase activity	93	6	2.08	0.01779
GO:0006486	protein glycosylation	111	7	2.65	0.01692			GO:0031224	intrinsic component of membrane	2775	111	68.05	0.0397			GO:0015085	calcium ion transmembrane transporter ac...	26	3	0.58	0.01962
GO:0043413	macromolecule glycosylation	111	7	2.65	0.01692			GO:0031410	cytoplasmic vesicle	614	22	15.06	0.04802			GO:0015101	organic cation transmembrane transporter...	10	2	0.22	0.01988
GO:0009100	glycoprotein metabolic process	112	7	2.67	0.01769			GO:0097708	intracellular vesicle	614	22	15.06	0.04802			GO:0004579	dolichyl-diphosphooligosaccharide-protei...	10	2	0.22	0.01988
GO:0032107	regulation of response to nutrient level...	9	2	0.21	0.01827			GO:0030867	rough endoplasmic reticulum membrane	2	1	0.05	0.04845			GO:0035885	exochitinase activity	1	1	0.02	0.02234
GO:0032104	regulation of response to extracellular ...	9	2	0.21	0.01827			GO:0031902	late endosome membrane	34	3	0.83	0.04996			GO:0005356	glucose:proton symporter activity	1	1	0.02	0.02234
GO:0072350	tricarboxylic acid metabolic process	43	4	1.03	0.01887			GO:0030665	clathrin-coated vesicle membrane	36	3	0.88	0.05754			GO:0005358	high-affinity glucose:proton symporter a...	1	1	0.02	0.02234
GO:0097305	response to alcohol	715	26	17.05	0.02127			GO:0005801	cis-Golgi network	37	3	0.91	0.06152			GO:0008922	long-chain fatty acid [acyl-carrier-prot...	1	1	0.02	0.02234
GO:0009737	response to abscisic acid	615	23	14.67	0.02209			GO:0036452	ESCRT complex	17	2	0.42	0.06399			GO:0050203	oxalate-CoA ligase activity	1	1	0.02	0.02234
GO:1904062	regulation of cation transmembrane trans...	10	2	0.24	0.02249			GO:0000325	plant-type vacuole	145	7	3.56	0.06608			GO:0017113	dihydropyrimidine dehydrogenase (NADP+) ...	1	1	0.02	0.02234
GO:0010107	potassium ion import	10	2	0.24	0.02249			GO:0000139	Golgi membrane	367	14	9	0.06829			GO:0009679	hexose:proton symporter activity	1	1	0.02	0.02234
GO:0034050	host programmed cell death induced by sy...	93	6	2.22	0.0237			GO:0098805	whole membrane	1033	33	25.33	0.06973			GO:0008466	glycogenin glucosyltransferase activity	1	1	0.02	0.02234
GO:0033611	oxalate catabolic process	1	1	0.02	0.02385			GO:0031090	organelle membrane	1888	56	46.3	0.07061			GO:0004576	oligosaccharyl transferase activity	11	2	0.25	0.02395
GO:0033609	oxalate metabolic process	1	1	0.02	0.02385			GO:0044462	external encapsulating structure part	18	2	0.44	0.07086			GO:0005388	calcium-transporting ATPase activity	13	2	0.29	0.03298
GO:0050896	response to stimulus	4814	137	114.82	0.02664			GO:0005901	caveola	3	1	0.07	0.07179			GO:0004029	aldehyde dehydrogenase (NAD) activity	13	2	0.29	0.03298
GO:0048281	inflorescence morphogenesis	11	2	0.26	0.02706			GO:0044853	plasma membrane raft	3	1	0.07	0.07179			GO:0046873	metal ion transmembrane transporter acti...	170	8	3.8	0.03707
GO:0000187	activation of MAPK activity	11	2	0.26	0.02706			GO:0045252	oxoglutarate dehydrogenase complex	3	1	0.07	0.07179			GO:0005262	calcium channel activity	14	2	0.31	0.03792
GO:0015695	organic cation transport	11	2	0.26	0.02706			GO:0005791	rough endoplasmic reticulum	3	1	0.07	0.07179			GO:0042910	xenobiotic transmembrane transporter act...	14	2	0.31	0.03792
GO:0000165	MAPK cascade	48	4	1.14	0.02714			GO:0045240	dihydrolipoyl dehydrogenase complex	3	1	0.07	0.07179			GO:0008559	xenobiotic transmembrane transporting AT...	14	2	0.31	0.03792
GO:0045087	innate immune response	332	14	7.92	0.02835			GO:0030133	transport vesicle	68	4	1.67	0.08542			GO:0004383	guanylate cyclase activity	15	2	0.34	0.04312
GO:0015672	monovalent inorganic cation transport	270	12	6.44	0.02876			GO:0045239	tricarboxylic acid cycle enzyme complex	4	1	0.1	0.09456			GO:0015370	solute:sodium symporter activity	15	2	0.34	0.04312
GO:0046777	protein autophosphorylation	153	8	3.65	0.03029			GO:0098857	membrane microdomain	4	1	0.1	0.09456			GO:0008265	Mo-molybdopterin cofactor sulfurase acti...	2	1	0.04	0.04419
GO:0043085	positive regulation of catalytic activit...	153	8	3.65	0.03029			GO:0045121	membrane raft	4	1	0.1	0.09456			GO:0008963	phospho-N-acetylmuramoyl-pentapeptide-tr...	2	1	0.04	0.04419
GO:0006950	response to stress	2864	89	68.31	0.03102			GO:0030658	transport vesicle membrane	45	3	1.1	0.09768			GO:0004152	dihydroorotate dehydrogenase activity	2	1	0.04	0.04419
GO:0032482	Rab protein signal transduction	29	3	0.69	0.03107			GO:0000322	storage vacuole	22	2	0.54	0.10044			GO:0004158	dihydroorotate oxidase activity	2	1	0.04	0.04419
GO:0032483	regulation of Rab protein signal transdu...	29	3	0.69	0.03107			GO:0005674	transcription factor TFIIF complex	5	1	0.12	0.11677			GO:0003975	UDP-N-acetylglucosamine-dolichyl-phospha...	2	1	0.04	0.04419
GO:0043405	regulation of MAP kinase activity	29	3	0.69	0.03107			GO:0035061	interchromatin granule	5	1	0.12	0.11677			GO:0008843	endochitinase activity	2	1	0.04	0.04419
GO:0044093	positive regulation of molecular functio...	156	8	3.72	0.03344			GO:0046861	glyoxysomal membrane	5	1	0.12	0.11677			GO:0005047	signal recognition particle binding	2	1	0.04	0.04419
GO:0006955	immune response	341	14	8.13	0.03442			GO:0031225	anchored component of membrane	167	7	4.1	0.1168			GO:0032452	histone demethylase activity	2	1	0.04	0.04419
GO:0009856	pollination	218	10	5.2	0.03641			GO:0030659	cytoplasmic vesicle membrane	108	5	2.65	0.12618			GO:0032453	histone demethylase activity (H3-K4 spec...	2	1	0.04	0.04419
GO:0043408	regulation of MAPK cascade	31	3	0.74	0.03692			GO:0000327	lytic vacuole within protein storage vac...	6	1	0.15	0.13844			GO:0017017	MAP kinase tyrosine/serine/threonine pho...	2	1	0.04	0.04419
GO:0009697	salicylic acid biosynthetic process	13	2	0.31	0.03719			GO:0098589	membrane region	6	1	0.15	0.13844			GO:0009940	amino-terminal vacuolar sorting propepti...	2	1	0.04	0.04419
GO:0002229	defense response to oomycetes	13	2	0.31	0.03719			GO:0012506	vesicle membrane	113	5	2.77	0.14459			GO:0090422	thiamine pyrophosphate transmembrane tra...	2	1	0.04	0.04419
GO:0070085	glycosylation	131	7	3.12	0.03741			GO:0044432	endoplasmic reticulum part	357	19	8.75	0.15888			GO:0032555	purine ribonucleotide binding	2502	91	55.9	0.05201
GO:0030036	actin cytoskeleton organization	104	6	2.48	0.0381			GO:0000813	ESCRT I complex	7	1	0.17	0.15958			GO:0015079	potassium ion transmembrane transporter ...	63	4	1.41	0.05206
GO:0009816	defense response to bacterium, incompati...	54	4	1.29	0.03953			GO:0000815	ESCRT III complex	7	1	0.17	0.15958			GO:0043021	ribonucleoprotein complex binding	17	2	0.38	0.05425
GO:0070588	calcium ion transmembrane transport	32	3	0.76	0.04004			GO:0030136	clathrin-coated vesicle	58	3	1.42	0.1698			GO:0017076	purine nucleotide binding	2505	91	55.97	0.05502
GO:0030029	actin filament-based process	106	6	2.53	0.04121			GO:0009705	plant-type vacuole membrane	89	4	2.18	0.17462			GO:0005267	potassium channel activity	40	3	0.89	0.05946
GO:0042908	xenobiotic transport	14	2	0.33	0.04272			GO:0005769	early endosome	31	2	0.76	0.17578			GO:0008061	chitin binding	18	2	0.4	0.06016
GO:0140029	exocytic process	14	2	0.33	0.04272			GO:0005788	endoplasmic reticulum lumen	31	2	0.76	0.17578			GO:0045735	nutrient reservoir activity	18	2	0.4	0.06016
GO:0009759	indole glucosinolate biosynthetic proces...	14	2	0.33	0.04272			GO:0010168	ER body	8	1	0.2	0.1802			GO:0016849	phosphorus-oxygen lyase activity	18	2	0.4	0.06016
GO:0006904	vesicle docking involved in exocytosis	14	2	0.33	0.04272			GO:0098791	Golgi subcompartment	590	18	14.47	0.2003			GO:0015294	solute:cation symporter activity	41	3	0.92	0.06314
GO:0009814	defense response, incompatible interacti...	197	9	4.7	0.04673			GO:0005751	mitochondrial respiratory chain complex ...	9	1	0.22	0.20032			GO:0000287	magnesium ion binding	126	6	2.82	0.06325
GO:0044706	multi-multicellular organism process	228	10	5.44	0.04696			GO:0005787	signal peptidase complex	9	1	0.22	0.20032			GO:0080019	fatty-acyl-CoA reductase (alcohol-formin...	3	1	0.07	0.06554
GO:1901684	arsenate ion transmembrane transport	2	1	0.05	0.04714			GO:0045277	respiratory chain complex IV	9	1	0.22	0.20032			GO:0015398	high-affinity secondary active ammonium ...	3	1	0.07	0.06554
GO:1902931	negative regulation of alcohol biosynthe...	2	1	0.05	0.04714			GO:0000791	euchromatin	10	1	0.25	0.21994			GO:0003994	aconitate hydratase activity	3	1	0.07	0.06554
GO:0090359	negative regulation of abscisic acid bio...	2	1	0.05	0.04714			GO:0016602	CCAAT-binding factor complex	10	1	0.25	0.21994			GO:0080116	glucuronoxylan glucuronosyltransferase a...	3	1	0.07	0.06554
GO:0030974	thiamine pyrophosphate transmembrane tra...	2	1	0.05	0.04714			GO:0044431	Golgi apparatus part	618	21	15.16	0.2211			GO:0050062	long-chain-fatty-acyl-CoA reductase acti...	3	1	0.07	0.06554
GO:0080088	spermidine hydroxycinnamate conjugate bi...	2	1	0.05	0.04714			GO:0030135	coated vesicle	99	4	2.43	0.22508			GO:0032934	sterol binding	3	1	0.07	0.06554
GO:0080181	lateral root branching	2	1	0.05	0.04714			GO:0032580	Golgi cisterna membrane	38	2	0.93	0.23882			GO:0010209	vacuolar sorting signal binding	3	1	0.07	0.06554
GO:0046068	cGMP metabolic process	15	2	0.36	0.04853			GO:0030288	outer membrane-bounded periplasmic space	11	1	0.27	0.23909			GO:0033721	aldehyde dehydrogenase (NADP+) activity	3	1	0.07	0.06554
GO:0006465	signal peptide processing	15	2	0.36	0.04853			GO:0090575	RNA polymerase II transcription factor c...	39	2	0.96	0.24795			GO:0004149	dihydrolipoyllysine-residue succinyltran...	3	1	0.07	0.06554
GO:0052652	cyclic purine nucleotide metabolic proce...	15	2	0.36	0.04853			GO:0044798	nuclear transcription factor complex	40	2	0.98	0.2571			GO:0004774	succinate-CoA ligase activity	3	1	0.07	0.06554
GO:0006182	cGMP biosynthetic process	15	2	0.36	0.04853			GO:0044425	membrane part	3155	118	77.37	0.27164			GO:0004775	succinate-CoA ligase (ADP-forming) activ...	3	1	0.07	0.06554
GO:0051641	cellular localization	738	25	17.6	0.04867			GO:0030662	coated vesicle membrane	74	3	1.81	0.27252			GO:0016751	S-succinyltransferase activity	3	1	0.07	0.06554
GO:0002213	defense response to insect	35	3	0.83	0.05018			GO:0005720	nuclear heterochromatin	13	1	0.32	0.27599			GO:0008420	RNA polymerase II CTD heptapeptide repea...	3	1	0.07	0.06554
GO:0006816	calcium ion transport	36	3	0.86	0.05381			GO:0030313	cell envelope	13	1	0.32	0.27599			GO:0070548	L-glutamine aminotransferase activity	3	1	0.07	0.06554
GO:0023014	signal transduction by protein phosphory...	86	5	2.05	0.05455			GO:0005771	multivesicular body	14	1	0.34	0.29376			GO:0052633	isocitrate hydro-lyase (cis-aconitate-fo...	3	1	0.07	0.06554
GO:0046501	protoporphyrinogen IX metabolic process	16	2	0.38	0.05461			GO:0042597	periplasmic space	14	1	0.34	0.29376			GO:0016748	succinyltransferase activity	3	1	0.07	0.06554
GO:0006782	protoporphyrinogen IX biosynthetic proce...	16	2	0.38	0.05461			GO:0033116	endoplasmic reticulum-Golgi intermediate...	14	1	0.34	0.29376			GO:0016620	oxidoreductase activity, acting on the a...	47	5	1.05	0.06581
GO:0002239	response to oomycetes	16	2	0.38	0.05461			GO:0031228	intrinsic component of Golgi membrane	15	1	0.37	0.3111			GO:0022853	active ion transmembrane transporter act...	91	8	2.03	0.07222
GO:1902531	regulation of intracellular signal trans...	143	7	3.41	0.05535			GO:0030173	integral component of Golgi membrane	15	1	0.37	0.3111			GO:0042625	ATPase coupled ion transmembrane transpo...	91	8	2.03	0.07222
GO:0098662	inorganic cation transmembrane transport	235	10	5.61	0.05546			GO:0055028	cortical microtubule	15	1	0.37	0.3111			GO:0000166	nucleotide binding	3185	106	71.16	0.078
GO:0051649	establishment of localization in cell	642	22	15.31	0.05599			GO:0005793	endoplasmic reticulum-Golgi intermediate...	15	1	0.37	0.3111			GO:1901265	nucleoside phosphate binding	3185	106	71.16	0.078
GO:0098660	inorganic ion transmembrane transport	244	12	5.82	0.05749			GO:0031985	Golgi cisterna	46	2	1.13	0.31188			GO:0005509	calcium ion binding	269	10	6.01	0.07995
GO:0006952	defense response	998	39	23.8	0.0581			GO:0000792	heterochromatin	16	1	0.39	0.32802			GO:0035639	purine ribonucleoside triphosphate bindi...	2449	89	54.71	0.08514
GO:0009190	cyclic nucleotide biosynthetic process	17	2	0.41	0.06094			GO:0005881	cytoplasmic microtubule	16	1	0.39	0.32802			GO:0015369	calcium:proton antiporter activity	4	1	0.09	0.08643
GO:0009625	response to insect	38	3	0.91	0.06143			GO:0016272	prefoldin complex	16	1	0.39	0.32802			GO:0003878	ATP citrate synthase activity	4	1	0.09	0.08643
GO:0016998	cell wall macromolecule catabolic proces...	38	3	0.91	0.06143			GO:0031903	microbody membrane	49	2	1.2	0.339			GO:0004816	asparagine-tRNA ligase activity	4	1	0.09	0.08643
GO:0001101	response to acid chemical	1161	36	27.69	0.06166			GO:0005778	peroxisomal membrane	49	2	1.2	0.339			GO:0004791	thioredoxin-disulfide reductase activity	4	1	0.09	0.08643
GO:0009620	response to fungus	306	12	7.3	0.06333			GO:0033106	cis-Golgi network membrane	17	1	0.42	0.34452			GO:0032451	demethylase activity	4	1	0.09	0.08643
GO:0009626	plant-type hypersensitive response	90	5	2.15	0.06387			GO:0030134	COPII-coated ER to Golgi transport vesic...	17	1	0.42	0.34452			GO:0009674	potassium:sodium symporter activity	4	1	0.09	0.08643
GO:1901135	carbohydrate derivative metabolic proces...	1305	42	31.13	0.06653			GO:0005773	vacuole	1249	33	30.63	0.35112			GO:0004107	chorismate synthase activity	4	1	0.09	0.08643
GO:0031329	regulation of cellular catabolic process	120	6	2.86	0.0674			GO:0009514	glyoxysome	18	1	0.44	0.36061			GO:0047274	galactinol-sucrose galactosyltransferase...	4	1	0.09	0.08643
GO:0009187	cyclic nucleotide metabolic process	18	2	0.43	0.06751			GO:0044438	microbody part	52	2	1.28	0.36578			GO:0005096	GTPase activator activity	75	4	1.68	0.08676
GO:0048278	vesicle docking	18	2	0.43	0.06751			GO:0044439	peroxisomal part	52	2	1.28	0.36578			GO:0008324	cation transmembrane transporter activit...	372	16	8.31	0.08771
GO:0071902	positive regulation of protein serine/th...	18	2	0.43	0.06751			GO:0030981	cortical microtubule cytoskeleton	19	1	0.47	0.37632			GO:0005516	calmodulin binding	76	4	1.7	0.09006
GO:0006984	ER-nucleus signaling pathway	18	2	0.43	0.06751			GO:0005802	trans-Golgi network	357	10	8.75	0.37938			GO:0016864	intramolecular oxidoreductase activity, ...	23	2	0.51	0.09257
GO:0043406	positive regulation of MAP kinase activi...	18	2	0.43	0.06751			GO:0005774	vacuolar membrane	753	20	18.47	0.38857			GO:0003756	protein disulfide isomerase activity	23	2	0.51	0.09257
GO:0032147	activation of protein kinase activity	18	2	0.43	0.06751			GO:0044421	extracellular region part	94	3	2.31	0.40664			GO:0032553	ribonucleotide binding	2538	91	56.7	0.09585
GO:0006212	uracil catabolic process	3	1	0.07	0.06987			GO:0005667	transcription factor complex	57	2	1.4	0.40943			GO:0016862	intramolecular oxidoreductase activity, ...	24	2	0.54	0.09955
GO:0006208	pyrimidine nucleobase catabolic process	3	1	0.07	0.06987			GO:0044437	vacuolar part	764	20	18.74	0.41414			GO:0009975	cyclase activity	24	2	0.54	0.09955
GO:0042964	thioredoxin reduction	3	1	0.07	0.06987			GO:0090404	pollen tube tip	22	1	0.54	0.42116			GO:0022890	inorganic cation transmembrane transport...	345	15	7.71	0.10303
GO:0071323	cellular response to chitin	3	1	0.07	0.06987			GO:0035838	growing cell tip	22	1	0.54	0.42116			GO:0016903	oxidoreductase activity, acting on the a...	56	5	1.25	0.10358
GO:0045827	negative regulation of isoprenoid metabo...	3	1	0.07	0.06987			GO:0070069	cytochrome complex	23	1	0.56	0.43538			GO:0015276	ligand-gated ion channel activity	25	2	0.56	0.10667
GO:0015843	methylammonium transport	3	1	0.07	0.06987			GO:0030130	clathrin coat of trans-Golgi network ves...	23	1	0.56	0.43538			GO:0022834	ligand-gated channel activity	25	2	0.56	0.10667
GO:0006983	ER overload response	3	1	0.07	0.06987			GO:0030132	clathrin coat of coated pit	23	1	0.56	0.43538			GO:0015081	sodium ion transmembrane transporter act...	25	2	0.56	0.10667
GO:0034051	negative regulation of plant-type hypers...	3	1	0.07	0.06987			GO:0005615	extracellular space	61	2	1.5	0.44328			GO:0015368	calcium:cation antiporter activity	5	1	0.11	0.10684
GO:0009868	jasmonic acid and ethylene-dependent sys...	3	1	0.07	0.06987			GO:0009506	plasmodesma	1140	29	27.96	0.44636			GO:0004697	protein kinase C activity	5	1	0.11	0.10684
GO:1901259	chloroplast rRNA processing	3	1	0.07	0.06987			GO:0055044	symplast	1140	29	27.96	0.44636			GO:0004698	calcium-dependent protein kinase C activ...	5	1	0.11	0.10684
GO:0006104	succinyl-CoA metabolic process	3	1	0.07	0.06987			GO:0005911	cell-cell junction	1140	29	27.96	0.44636			GO:1901474	azole transmembrane transporter activity	5	1	0.11	0.10684
GO:0010239	chloroplast mRNA processing	3	1	0.07	0.06987			GO:0030125	clathrin vesicle coat	24	1	0.59	0.44925			GO:0004030	aldehyde dehydrogenase [NAD(P)+] activit...	5	1	0.11	0.10684
GO:0040007	growth	589	20	14.05	0.07131			GO:0009505	plant-type cell wall	300	8	7.36	0.45561			GO:0009916	alternative oxidase activity	5	1	0.11	0.10684
GO:0002376	immune system process	380	14	9.06	0.07164			GO:0005811	lipid droplet	25	1	0.61	0.46279			GO:0015924	mannosyl-oligosaccharide mannosidase act...	5	1	0.11	0.10684
GO:0022406	membrane docking	19	2	0.45	0.07429			GO:0060187	cell pole	25	1	0.61	0.46279			GO:0051139	metal ion:proton antiporter activity	5	1	0.11	0.10684
GO:0140056	organelle localization by membrane tethe...	19	2	0.45	0.07429			GO:0030054	cell junction	1154	29	28.3	0.47382			GO:0043531	ADP binding	82	4	1.83	0.11106
GO:0043410	positive regulation of MAPK cascade	19	2	0.45	0.07429			GO:0012510	trans-Golgi network transport vesicle me...	26	1	0.64	0.47599			GO:0015318	inorganic molecular entity transmembrane...	510	21	11.39	0.11766
GO:0043620	regulation of DNA-templated transcriptio...	19	2	0.45	0.07429			GO:0030863	cortical cytoskeleton	26	1	0.64	0.47599			GO:0017153	sodium:dicarboxylate symporter activity	6	1	0.13	0.12681
GO:0033993	response to lipid	809	26	19.3	0.07435			GO:0005798	Golgi-associated vesicle	65	2	1.59	0.47603			GO:0008113	peptide-methionine (S)-S-oxide reductase...	6	1	0.13	0.12681
GO:0010260	animal organ senescence	95	5	2.27	0.07669			GO:0071944	cell periphery	3323	129	81.49	0.47952			GO:0090482	vitamin transmembrane transporter activi...	6	1	0.13	0.12681
GO:0016192	vesicle-mediated transport	446	20	10.64	0.07782			GO:0044448	cell cortex part	65	6	1.59	0.49653			GO:0015929	hexosaminidase activity	6	1	0.13	0.12681
GO:0016999	antibiotic metabolic process	157	7	3.74	0.08209			GO:0051286	cell tip	29	1	0.71	0.51368			GO:0050307	sucrose-phosphate phosphatase activity	6	1	0.13	0.12681
GO:0090693	plant organ senescence	97	5	2.31	0.08219			GO:0000775	chromosome, centromeric region	30	1	0.74	0.52564			GO:0004563	beta-N-acetylhexosaminidase activity	6	1	0.13	0.12681
GO:0010150	leaf senescence	97	5	2.31	0.08219			GO:0005795	Golgi stack	72	2	1.77	0.53043			GO:0004559	alpha-mannosidase activity	6	1	0.13	0.12681
GO:0043269	regulation of ion transport	99	5	2.36	0.08788			GO:0030140	trans-Golgi network transport vesicle	31	1	0.76	0.5373			GO:0004449	isocitrate dehydrogenase (NAD+) activity	6	1	0.13	0.12681
GO:0046189	phenol-containing compound biosynthetic ...	21	2	0.5	0.08848			GO:0009986	cell surface	32	1	0.78	0.54868			GO:0043621	protein self-association	28	2	0.63	0.12879
GO:0009960	endosperm development	21	2	0.5	0.08848			GO:0120038	plasma membrane bounded cell projection ...	33	1	0.81	0.55978			GO:0030145	manganese ion binding	28	2	0.63	0.12879
GO:0006163	purine nucleotide metabolic process	899	28	21.44	0.08853			GO:0005905	clathrin-coated pit	34	1	0.83	0.5706			GO:0070011	peptidase activity, acting on L-amino ac...	494	15	11.04	0.14158
GO:0071804	cellular potassium ion transport	71	4	1.69	0.08931			GO:0030427	site of polarized growth	35	1	0.86	0.58116			GO:0016860	intramolecular oxidoreductase activity	59	3	1.32	0.14487
GO:0071805	potassium ion transmembrane transport	71	4	1.69	0.08931			GO:0031012	extracellular matrix	35	1	0.86	0.58116			GO:0008519	ammonium transmembrane transporter activ...	7	1	0.16	0.14633
GO:0060548	negative regulation of cell death	46	6	1.1	0.0909			GO:0016591	RNA polymerase II, holoenzyme	36	1	0.88	0.59146			GO:1901683	arsenate ion transmembrane transporter a...	7	1	0.16	0.14633
GO:0007585	respiratory gaseous exchange	4	1	0.1	0.09206			GO:0005938	cell cortex	74	6	1.81	0.59633			GO:0016892	endoribonuclease activity, producing 3'-...	7	1	0.16	0.14633
GO:0033512	L-lysine catabolic process to acetyl-CoA...	4	1	0.1	0.09206			GO:0044463	cell projection part	37	1	0.91	0.60151			GO:0016894	endonuclease activity, active with eithe...	7	1	0.16	0.14633
GO:0019474	L-lysine catabolic process to acetyl-CoA	4	1	0.1	0.09206			GO:0009706	chloroplast inner membrane	83	2	2.04	0.60786			GO:0010857	calcium-dependent protein kinase activit...	7	1	0.16	0.14633
GO:0019477	L-lysine catabolic process	4	1	0.1	0.09206			GO:0099568	cytoplasmic region	76	6	1.86	0.61568			GO:0004788	thiamine diphosphokinase activity	7	1	0.16	0.14633
GO:0007112	male meiosis cytokinesis	4	1	0.1	0.09206			GO:0000323	lytic vacuole	39	1	0.96	0.62088			GO:0009678	hydrogen-translocating pyrophosphatase a...	7	1	0.16	0.14633
GO:0045857	negative regulation of molecular functio...	4	1	0.1	0.09206			GO:0016607	nuclear speck	39	1	0.96	0.62088			GO:0009931	calcium-dependent protein serine/threoni...	7	1	0.16	0.14633
GO:1901404	regulation of tetrapyrrole catabolic pro...	4	1	0.1	0.09206			GO:0016592	mediator complex	39	1	0.96	0.62088			GO:0008649	rRNA methyltransferase activity	7	1	0.16	0.14633
GO:0042539	hypotonic salinity response	4	1	0.1	0.09206			GO:0009528	plastid inner membrane	87	2	2.13	0.63352			GO:0016635	oxidoreductase activity, acting on the C...	7	1	0.16	0.14633
GO:0006971	hypotonic response	4	1	0.1	0.09206			GO:0098590	plasma membrane region	43	1	1.05	0.65684			GO:0033897	ribonuclease T2 activity	7	1	0.16	0.14633
GO:0045901	positive regulation of translational elo...	4	1	0.1	0.09206			GO:0098797	plasma membrane protein complex	43	1	1.05	0.65684			GO:0015077	monovalent inorganic cation transmembran...	232	8	5.18	0.14889
GO:0045905	positive regulation of translational ter...	4	1	0.1	0.09206			GO:0005874	microtubule	139	3	3.41	0.66687			GO:0072509	divalent inorganic cation transmembrane ...	60	3	1.34	0.15014
GO:0006452	translational frameshifting	4	1	0.1	0.09206			GO:0055029	nuclear DNA-directed RNA polymerase comp...	46	1	1.13	0.68156			GO:0016668	oxidoreductase activity, acting on a sul...	31	2	0.69	0.15186
GO:0006421	asparaginyl-tRNA aminoacylation	4	1	0.1	0.09206			GO:0005759	mitochondrial matrix	96	2	2.35	0.68642			GO:0016758	transferase activity, transferring hexos...	423	13	9.45	0.15317
GO:0006554	lysine catabolic process	4	1	0.1	0.09206			GO:0000428	DNA-directed RNA polymerase complex	47	1	1.15	0.6894			GO:0008233	peptidase activity	581	17	12.98	0.15526
GO:0006449	regulation of translational termination	4	1	0.1	0.09206			GO:0030880	RNA polymerase complex	47	1	1.15	0.6894			GO:0005355	glucose transmembrane transporter activi...	8	1	0.18	0.16541
GO:0040030	regulation of molecular function, epigen...	4	1	0.1	0.09206			GO:0099513	polymeric cytoskeletal fiber	145	3	3.56	0.69454			GO:0005242	inward rectifier potassium channel activ...	8	1	0.18	0.16541
GO:0090306	spindle assembly involved in meiosis	4	1	0.1	0.09206			GO:0030118	clathrin coat	49	1	1.2	0.7045			GO:0005496	steroid binding	8	1	0.18	0.16541
GO:0080112	seed growth	4	1	0.1	0.09206			GO:0070469	respiratory chain	100	2	2.45	0.70785			GO:0004467	long-chain fatty acid-CoA ligase activit...	8	1	0.18	0.16541
GO:0080113	regulation of seed growth	4	1	0.1	0.09206			GO:0005739	mitochondrion	1368	31	33.55	0.70889			GO:0015149	hexose transmembrane transporter activit...	8	1	0.18	0.16541
GO:0010271	regulation of chlorophyll catabolic proc...	4	1	0.1	0.09206			GO:0090406	pollen tube	50	1	1.23	0.71178			GO:0140102	catalytic activity, acting on a rRNA	8	1	0.18	0.16541
GO:0010225	response to UV-C	4	1	0.1	0.09206			GO:0099512	supramolecular fiber	149	3	3.65	0.71201			GO:0004842	ubiquitin-protein transferase activity	242	8	5.41	0.17499
GO:0006105	succinate metabolic process	4	1	0.1	0.09206			GO:0099080	supramolecular complex	149	3	3.65	0.71201			GO:0008509	anion transmembrane transporter activity	173	8	3.87	0.18006
GO:0019860	uracil metabolic process	4	1	0.1	0.09206			GO:0099081	supramolecular polymer	149	3	3.65	0.71201			GO:0022804	active transmembrane transporter activit...	348	21	7.77	0.18173
GO:0046440	L-lysine metabolic process	4	1	0.1	0.09206			GO:0000151	ubiquitin ligase complex	197	4	4.83	0.71612			GO:0099094	ligand-gated cation channel activity	9	1	0.2	0.18407
GO:0006195	purine nucleotide catabolic process	683	22	16.29	0.09363			GO:0000790	nuclear chromatin	51	1	1.25	0.71888			GO:0031127	alpha-(1,2)-fucosyltransferase activity	9	1	0.2	0.18407
GO:0010214	seed coat development	22	2	0.52	0.09585			GO:0044459	plasma membrane part	248	5	6.08	0.73192			GO:0005343	organic acid:sodium symporter activity	9	1	0.2	0.18407
GO:0030001	metal ion transport	295	11	7.04	0.09607			GO:0098687	chromosomal region	53	1	1.3	0.73255			GO:0004715	non-membrane spanning protein tyrosine k...	9	1	0.2	0.18407
GO:0016049	cell growth	399	14	9.52	0.09691			GO:0005643	nuclear pore	53	1	1.3	0.73255			GO:0010294	abscisic acid glucosyltransferase activi...	9	1	0.2	0.18407
GO:0009117	nucleotide metabolic process	1059	32	25.26	0.09767			GO:0009504	cell plate	54	1	1.32	0.73914			GO:0004448	isocitrate dehydrogenase activity	9	1	0.2	0.18407
GO:0006979	response to oxidative stress	435	15	10.38	0.09815			GO:0030120	vesicle coat	54	1	1.32	0.73914			GO:0004175	endopeptidase activity	286	9	6.39	0.19109
GO:0044036	cell wall macromolecule metabolic proces...	103	5	2.46	0.09987			GO:0005576	extracellular region	839	18	20.58	0.75675			GO:0019787	ubiquitin-like protein transferase activ...	248	8	5.54	0.19156
GO:0010200	response to chitin	165	7	3.94	0.1002			GO:0030660	Golgi-associated vesicle membrane	57	1	1.4	0.75795			GO:0051213	dioxygenase activity	137	5	3.06	0.19227
GO:0006753	nucleoside phosphate metabolic process	1062	32	25.33	0.10039			GO:0044451	nucleoplasm part	212	4	5.2	0.76784			GO:0004888	transmembrane signaling receptor activit...	82	6	1.83	0.19601
GO:0043547	positive regulation of GTPase activity	75	4	1.79	0.10401			GO:0016020	membrane	5721	182	140.3	0.78159			GO:0038023	signaling receptor activity	117	7	2.61	0.19844
GO:0071702	organic substance transport	1000	43	23.85	0.10425			GO:0016604	nuclear body	62	1	1.52	0.78634			GO:0016863	intramolecular oxidoreductase activity, ...	10	1	0.22	0.20231
GO:0009414	response to water deprivation	369	13	8.8	0.10447			GO:0005635	nuclear envelope	118	2	2.89	0.78965			GO:0016882	cyclo-ligase activity	10	1	0.22	0.20231
GO:0072523	purine-containing compound catabolic pro...	696	22	16.6	0.10838			GO:0048046	apoplast	455	9	11.16	0.79022			GO:0015923	mannosidase activity	10	1	0.22	0.20231
GO:0071705	nitrogen compound transport	807	34	19.25	0.10954			GO:0005654	nucleoplasm	269	5	6.6	0.79355			GO:0015112	nitrate transmembrane transporter activi...	10	1	0.22	0.20231
GO:0043087	regulation of GTPase activity	77	4	1.84	0.11175			GO:1990234	transferase complex	319	6	7.82	0.7991			GO:0035252	UDP-xylosyltransferase activity	10	1	0.22	0.20231
GO:0009415	response to water	374	13	8.92	0.11267			GO:0046930	pore complex	67	1	1.64	0.81141			GO:0016706	oxidoreductase activity, acting on paire...	104	4	2.32	0.20325
GO:0048583	regulation of response to stimulus	537	21	12.81	0.11303			GO:0120025	plasma membrane bounded cell projection	68	1	1.67	0.81606			GO:0005525	GTP binding	291	9	6.5	0.20434
GO:0043649	dicarboxylic acid catabolic process	5	1	0.12	0.11372			GO:0030312	external encapsulating structure	788	16	19.32	0.81765			GO:0008047	enzyme activator activity	109	6	2.44	0.20902
GO:0032260	response to jasmonic acid stimulus invol...	5	1	0.12	0.11372			GO:0042579	microbody	279	5	6.84	0.81875			GO:0004672	protein kinase activity	1048	55	23.41	0.21659
GO:0070076	histone lysine demethylation	5	1	0.12	0.11372			GO:0005777	peroxisome	279	5	6.84	0.81875			GO:0008889	glycerophosphodiester phosphodiesterase ...	11	1	0.25	0.22015
GO:0043266	regulation of potassium ion transport	5	1	0.12	0.11372			GO:0042995	cell projection	70	1	1.72	0.82502			GO:0033549	MAP kinase phosphatase activity	11	1	0.25	0.22015
GO:0046113	nucleobase catabolic process	5	1	0.12	0.11372			GO:0061695	transferase complex, transferring phosph...	72	1	1.77	0.83355			GO:0016634	oxidoreductase activity, acting on the C...	11	1	0.25	0.22015
GO:0051055	negative regulation of lipid biosyntheti...	5	1	0.12	0.11372			GO:0031301	integral component of organelle membrane	77	1	1.89	0.8531			GO:0015075	ion transmembrane transporter activity	528	22	11.8	0.22023
GO:0071985	multivesicular body sorting pathway	5	1	0.12	0.11372			GO:0044454	nuclear chromosome part	77	1	1.89	0.8531			GO:0016757	transferase activity, transferring glyco...	537	15	12	0.22146
GO:0005513	detection of calcium ion	5	1	0.12	0.11372			GO:0098803	respiratory chain complex	78	1	1.91	0.85672			GO:0016702	oxidoreductase activity, acting on singl...	73	3	1.63	0.22325
GO:0048354	mucilage biosynthetic process involved i...	5	1	0.12	0.11372			GO:0046658	anchored component of plasma membrane	81	1	1.99	0.86707			GO:0015405	P-P-bond-hydrolysis-driven transmembrane...	160	11	3.57	0.22468
GO:0045833	negative regulation of lipid metabolic p...	5	1	0.12	0.11372			GO:1905368	peptidase complex	81	1	1.99	0.86707			GO:0043565	sequence-specific DNA binding	422	12	9.43	0.23547
GO:0023021	termination of signal transduction	5	1	0.12	0.11372			GO:0005829	cytosol	2064	44	50.62	0.86799			GO:0015296	anion:cation symporter activity	12	1	0.27	0.23759
GO:0033206	meiotic cytokinesis	5	1	0.12	0.11372			GO:0005746	mitochondrial respiratory chain	82	1	2.01	0.87035			GO:0016417	S-acyltransferase activity	12	1	0.27	0.23759
GO:0010507	negative regulation of autophagy	5	1	0.12	0.11372			GO:0015934	large ribosomal subunit	151	2	3.7	0.88865			GO:0005315	inorganic phosphate transmembrane transp...	12	1	0.27	0.23759
GO:0006482	protein demethylation	5	1	0.12	0.11372			GO:0048475	coated membrane	89	1	2.18	0.89117			GO:0019187	beta-1,4-mannosyltransferase activity	12	1	0.27	0.23759
GO:0070370	cellular heat acclimation	5	1	0.12	0.11372			GO:0031300	intrinsic component of organelle membran...	89	1	2.18	0.89117			GO:0005484	SNAP receptor activity	12	1	0.27	0.23759
GO:0010115	regulation of abscisic acid biosynthetic...	5	1	0.12	0.11372			GO:0030117	membrane coat	89	1	2.18	0.89117			GO:0051753	mannan synthase activity	12	1	0.27	0.23759
GO:0048530	fruit morphogenesis	5	1	0.12	0.11372			GO:0005618	cell wall	771	14	18.91	0.90827			GO:0015399	primary active transmembrane transporter...	163	11	3.64	0.23874
GO:0072488	ammonium transmembrane transport	5	1	0.12	0.11372			GO:0000228	nuclear chromosome	98	1	2.4	0.91312			GO:0032561	guanyl ribonucleotide binding	304	9	6.79	0.24046
GO:0008214	protein dealkylation	5	1	0.12	0.11372			GO:0098800	inner mitochondrial membrane protein com...	111	1	2.72	0.93727			GO:0019001	guanyl nucleotide binding	304	9	6.79	0.24046
GO:0080142	regulation of salicylic acid biosyntheti...	5	1	0.12	0.11372			GO:1990204	oxidoreductase complex	112	1	2.75	0.93882			GO:0004521	endoribonuclease activity	76	3	1.7	0.24105
GO:0045117	azole transport	5	1	0.12	0.11372			GO:0019866	organelle inner membrane	302	4	7.41	0.94155			GO:0004523	RNA-DNA hybrid ribonuclease activity	42	2	0.94	0.24125
GO:0032509	endosome transport via multivesicular bo...	5	1	0.12	0.11372			GO:0015630	microtubule cytoskeleton	247	3	6.06	0.94443			GO:0008194	UDP-glycosyltransferase activity	268	8	5.99	0.25111
GO:0016577	histone demethylation	5	1	0.12	0.11372			GO:0031461	cullin-RING ubiquitin ligase complex	120	1	2.94	0.94994			GO:0046912	transferase activity, transferring acyl ...	13	1	0.29	0.25464
GO:0050832	defense response to fungus	238	9	5.68	0.11667			GO:0031984	organelle subcompartment	1335	34	32.74	0.95217			GO:0016780	phosphotransferase activity, for other s...	13	1	0.29	0.25464
GO:0048316	seed development	455	17	10.85	0.11784			GO:0031226	intrinsic component of plasma membrane	125	1	3.07	0.95584			GO:0016790	thiolester hydrolase activity	80	3	1.79	0.26512
GO:1902533	positive regulation of intracellular sig...	25	2	0.6	0.11891			GO:0000785	chromatin	126	1	3.09	0.95693			GO:0015605	organophosphate ester transmembrane tran...	45	2	1.01	0.26621
GO:0009894	regulation of catabolic process	141	6	3.36	0.12124			GO:0044429	mitochondrial part	377	5	9.25	0.95701			GO:0035064	methylated histone binding	14	1	0.31	0.27131
GO:0072521	purine-containing compound metabolic pro...	932	28	22.23	0.1219			GO:0022625	cytosolic large ribosomal subunit	128	1	3.14	0.95904			GO:0004143	diacylglycerol kinase activity	14	1	0.31	0.27131
GO:1901700	response to oxygen-containing compound	1548	44	36.92	0.12275			GO:0098798	mitochondrial protein complex	129	1	3.16	0.96006			GO:0140034	methylation-dependent protein binding	14	1	0.31	0.27131
GO:0051716	cellular response to stimulus	2100	58	50.09	0.12439			GO:0044427	chromosomal part	202	2	4.95	0.9608			GO:0004616	phosphogluconate dehydrogenase (decarbox...	14	1	0.31	0.27131
GO:0006783	heme biosynthetic process	26	2	0.62	0.12688			GO:0098796	membrane protein complex	507	7	12.43	0.96837			GO:0008417	fucosyltransferase activity	14	1	0.31	0.27131
GO:0031667	response to nutrient levels	176	7	4.2	0.12837			GO:0044430	cytoskeletal part	279	3	6.84	0.96946			GO:0016667	oxidoreductase activity, acting on a sul...	159	5	3.55	0.28289
GO:0010154	fruit development	499	18	11.9	0.12996			GO:0031966	mitochondrial membrane	280	3	6.87	0.97004			GO:0016701	oxidoreductase activity, acting on singl...	83	3	1.85	0.28336
GO:0009169	purine ribonucleoside monophosphate cata...	457	15	10.9	0.13216			GO:0005743	mitochondrial inner membrane	216	2	5.3	0.97086			GO:0043022	ribosome binding	15	1	0.34	0.28761
GO:0009158	ribonucleoside monophosphate catabolic p...	457	15	10.9	0.13216			GO:0044455	mitochondrial membrane part	144	1	3.53	0.9726			GO:0005337	nucleoside transmembrane transporter act...	15	1	0.34	0.28761
GO:0009125	nucleoside monophosphate catabolic proce...	457	15	10.9	0.13216			GO:0005740	mitochondrial envelope	298	3	7.31	0.97882			GO:0008143	poly(A) binding	15	1	0.34	0.28761
GO:0009128	purine nucleoside monophosphate cataboli...	457	15	10.9	0.13216			GO:0031969	chloroplast membrane	242	2	5.93	0.98334			GO:0015145	monosaccharide transmembrane transporter...	15	1	0.34	0.28761
GO:0015995	chlorophyll biosynthetic process	53	3	1.26	0.13233			GO:0005623	cell	11107	271	272.38	0.98471			GO:0015491	cation:cation antiporter activity	15	1	0.34	0.28761
GO:0019693	ribose phosphate metabolic process	866	26	20.66	0.1332			GO:0044464	cell part	11107	271	272.38	0.98471			GO:0016783	sulfurtransferase activity	15	1	0.34	0.28761
GO:0009617	response to bacterium	462	22	11.02	0.13405			GO:0042170	plastid membrane	251	2	6.16	0.9863			GO:0016778	diphosphotransferase activity	15	1	0.34	0.28761
GO:0051180	vitamin transport	6	1	0.14	0.13487			GO:0044391	ribosomal subunit	255	2	6.25	0.98745			GO:0043492	ATPase activity, coupled to movement of ...	135	10	3.02	0.29015
GO:0034975	protein folding in endoplasmic reticulum	6	1	0.14	0.13487			GO:0005856	cytoskeleton	350	3	8.58	0.99248			GO:0042626	ATPase activity, coupled to transmembran...	135	10	3.02	0.29015
GO:0012502	induction of programmed cell death	6	1	0.14	0.13487			GO:0044445	cytosolic part	361	3	8.85	0.99399			GO:0030695	GTPase regulator activity	122	4	2.73	0.29054
GO:0006491	N-glycan processing	6	1	0.14	0.13487			GO:1902494	catalytic complex	613	7	15.03	0.99404			GO:0008378	galactosyltransferase activity	48	2	1.07	0.29118
GO:0000212	meiotic spindle organization	6	1	0.14	0.13487			GO:0005694	chromosome	300	2	7.36	0.99537			GO:0005231	excitatory extracellular ligand-gated io...	16	1	0.36	0.30354
GO:0048482	plant ovule morphogenesis	6	1	0.14	0.13487			GO:0005737	cytoplasm	7651	183	187.63	0.99645			GO:0005234	extracellularly glutamate-gated ion chan...	16	1	0.36	0.30354
GO:0048445	carpel morphogenesis	6	1	0.14	0.13487			GO:0022626	cytosolic ribosome	319	2	7.82	0.99699			GO:0000030	mannosyltransferase activity	16	1	0.36	0.30354
GO:0015696	ammonium transport	6	1	0.14	0.13487			GO:0043233	organelle lumen	975	12	23.91	0.99825			GO:0005338	nucleotide-sugar transmembrane transport...	16	1	0.36	0.30354
GO:0019755	one-carbon compound transport	6	1	0.14	0.13487			GO:0070013	intracellular organelle lumen	975	12	23.91	0.99825			GO:0070717	poly-purine tract binding	16	1	0.36	0.30354
GO:0010618	aerenchyma formation	6	1	0.14	0.13487			GO:0031974	membrane-enclosed lumen	975	12	23.91	0.99825			GO:0050308	sugar-phosphatase activity	16	1	0.36	0.30354
GO:0006065	UDP-glucuronate biosynthetic process	6	1	0.14	0.13487			GO:0005634	nucleus	3685	67	90.37	0.99912			GO:0032559	adenyl ribonucleotide binding	2270	83	50.72	0.30522
GO:0080148	negative regulation of response to water...	6	1	0.14	0.13487			GO:0005840	ribosome	613	5	15.03	0.9994			GO:0015036	disulfide oxidoreductase activity	125	4	2.79	0.30564
GO:0009405	pathogenesis	6	1	0.14	0.13487			GO:0055035	plastid thylakoid membrane	399	2	9.78	0.99952			GO:1901505	carbohydrate derivative transmembrane tr...	51	2	1.14	0.31603
GO:0072665	protein localization to vacuole	27	2	0.64	0.13497			GO:0009535	chloroplast thylakoid membrane	399	2	9.78	0.99952			GO:0005402	carbohydrate:cation symporter activity	17	1	0.38	0.31912
GO:0072666	establishment of protein localization to...	27	2	0.64	0.13497			GO:0031981	nuclear lumen	825	8	20.23	0.99957			GO:0005351	carbohydrate:proton symporter activity	17	1	0.38	0.31912
GO:0042343	indole glucosinolate metabolic process	27	2	0.64	0.13497			GO:0042651	thylakoid membrane	413	2	10.13	0.99965			GO:0008066	glutamate receptor activity	17	1	0.38	0.31912
GO:0010942	positive regulation of cell death	27	2	0.64	0.13497			GO:0044444	cytoplasmic part	7053	165	172.97	0.99967			GO:0005230	extracellular ligand-gated ion channel a...	17	1	0.38	0.31912
GO:0080092	regulation of pollen tube growth	27	2	0.64	0.13497			GO:0034357	photosynthetic membrane	421	2	10.32	0.99971			GO:0022824	transmitter-gated ion channel activity	17	1	0.38	0.31912
GO:0006623	protein targeting to vacuole	27	2	0.64	0.13497			GO:0044428	nuclear part	979	10	24.01	0.99976			GO:0000049	tRNA binding	17	1	0.38	0.31912
GO:0007166	cell surface receptor signaling pathway	114	5	2.72	0.13674			GO:0044436	thylakoid part	445	2	10.91	0.99984			GO:0004970	ionotropic glutamate receptor activity	17	1	0.38	0.31912
GO:0009605	response to external stimulus	1236	43	29.48	0.13904			GO:0005730	nucleolus	553	3	13.56	0.9999			GO:0022835	transmitter-gated channel activity	17	1	0.38	0.31912
GO:0046700	heterocycle catabolic process	872	26	20.8	0.1407			GO:0031976	plastid thylakoid	490	2	12.02	0.99994			GO:0042285	xylosyltransferase activity	17	1	0.38	0.31912
GO:0033121	regulation of purine nucleotide cataboli...	84	4	2	0.14072			GO:0009534	chloroplast thylakoid	490	2	12.02	0.99994			GO:0060589	nucleoside-triphosphatase regulator acti...	129	4	2.88	0.32589
GO:0010035	response to inorganic substance	1065	31	25.4	0.14315			GO:0009941	chloroplast envelope	731	5	17.93	0.99995			GO:0019843	rRNA binding	90	3	2.01	0.32624
GO:0010769	regulation of cell morphogenesis involve...	28	2	0.67	0.14317			GO:0009579	thylakoid	579	3	14.2	0.99995			GO:0030554	adenyl nucleotide binding	2273	83	50.78	0.32643
GO:0042168	heme metabolic process	28	2	0.67	0.14317			GO:1990904	ribonucleoprotein complex	734	5	18	0.99995			GO:0016881	acid-amino acid ligase activity	292	8	6.52	0.32901
GO:0009862	systemic acquired resistance, salicylic ...	28	2	0.67	0.14317			GO:0009526	plastid envelope	754	5	18.49	0.99997			GO:1901682	sulfur compound transmembrane transporte...	18	1	0.4	0.33436
GO:0044270	cellular nitrogen compound catabolic pro...	874	26	20.85	0.14326			GO:0031975	envelope	1154	11	28.3	0.99997			GO:0015020	glucuronosyltransferase activity	18	1	0.4	0.33436
GO:0055086	nucleobase-containing small molecule met...	1104	32	26.33	0.14377			GO:0044446	intracellular organelle part	4282	82	105.01	0.99998			GO:0140030	modification-dependent protein binding	18	1	0.4	0.33436
GO:0009118	regulation of nucleoside metabolic proce...	85	4	2.03	0.14508			GO:0044422	organelle part	4296	82	105.35	0.99999			GO:0016838	carbon-oxygen lyase activity, acting on ...	18	1	0.4	0.33436
GO:0030811	regulation of nucleotide catabolic proce...	85	4	2.03	0.14508			GO:0031967	organelle envelope	1141	10	27.98	0.99999			GO:0003824	catalytic activity	7765	194	173.48	0.33876
GO:0010243	response to organonitrogen compound	216	8	5.15	0.14549			GO:0043227	membrane-bounded organelle	8416	185	206.39	1			GO:0004675	transmembrane receptor protein serine/th...	19	1	0.42	0.34925
GO:0009259	ribonucleotide metabolic process	838	25	19.99	0.14582			GO:0009536	plastid	2670	36	65.48	1			GO:0005215	transporter activity	945	35	21.11	0.35574
GO:0009860	pollen tube growth	117	5	2.79	0.14772			GO:0043231	intracellular membrane-bounded organelle	8412	183	206.29	1			GO:0044877	protein-containing complex binding	56	2	1.25	0.35697
GO:0002237	response to molecule of bacterial origin	29	2	0.69	0.15148			GO:0032991	protein-containing complex	2333	34	57.21	1			GO:0015238	drug transmembrane transporter activity	96	3	2.14	0.36302
GO:0034765	regulation of ion transmembrane transpor...	87	4	2.08	0.15397			GO:0009570	chloroplast stroma	771	3	18.91	1			GO:0005310	dicarboxylic acid transmembrane transpor...	20	1	0.45	0.36381
GO:1901565	organonitrogen compound catabolic proces...	1058	33	25.24	0.15544			GO:0043228	non-membrane-bounded organelle	1508	13	36.98	1			GO:0030594	neurotransmitter receptor activity	20	1	0.45	0.36381
GO:0030149	sphingolipid catabolic process	7	1	0.17	0.15551			GO:0043232	intracellular non-membrane-bounded organ...	1508	13	36.98	1			GO:0005048	signal sequence binding	20	1	0.45	0.36381
GO:0016075	rRNA catabolic process	7	1	0.17	0.15551			GO:0009532	plastid stroma	788	3	19.32	1			GO:0016682	oxidoreductase activity, acting on diphe...	20	1	0.45	0.36381
GO:0045793	positive regulation of cell size	7	1	0.17	0.15551			GO:0009507	chloroplast	2554	30	62.63	1			GO:0004707	MAP kinase activity	20	1	0.45	0.36381
GO:0050777	negative regulation of immune response	7	1	0.17	0.15551			GO:0005622	intracellular	9939	218	243.74	1			GO:0008234	cysteine-type peptidase activity	137	4	3.06	0.36658
GO:0019430	removal of superoxide radicals	7	1	0.17	0.15551			GO:0044434	chloroplast part	1398	10	34.28	1			GO:0030246	carbohydrate binding	220	6	4.92	0.3688
GO:0046621	negative regulation of organ growth	7	1	0.17	0.15551			GO:0043226	organelle	8768	187	215.02	1			GO:0015932	nucleobase-containing compound transmemb...	58	2	1.3	0.37311
GO:0010324	membrane invagination	7	1	0.17	0.15551			GO:0044435	plastid part	1418	10	34.77	1			GO:0047134	protein-disulfide reductase activity	21	1	0.47	0.37805
GO:0052305	positive regulation by organism of innat...	7	1	0.17	0.15551			GO:0044424	intracellular part	9790	212	240.09	1			GO:0016891	endoribonuclease activity, producing 5'-...	59	2	1.32	0.38112
GO:0052306	modulation by organism of innate immune ...	7	1	0.17	0.15551			GO:0043229	intracellular organelle	8764	185	214.92	1			GO:0008375	acetylglucosaminyltransferase activity	59	2	1.32	0.38112
GO:0052308	pathogen-associated molecular pattern de...	7	1	0.17	0.15551			GO:0099023	tethering complex	49	8	1.2	1			GO:0050661	NADP binding	60	2	1.34	0.38908
GO:0071450	cellular response to oxygen radical	7	1	0.17	0.15551			GO:0098827	endoplasmic reticulum subcompartment	327	17	8.02	1			GO:0004427	inorganic diphosphatase activity	22	1	0.49	0.39197
GO:0071451	cellular response to superoxide	7	1	0.17	0.15551			GO:0005575	cellular_component	12070	296	296	1			GO:0001871	pattern binding	62	2	1.39	0.40488
GO:0048359	mucilage metabolic process involved in s...	7	1	0.17	0.15551			GO:0042175	nuclear outer membrane-endoplasmic retic...	329	17	8.07	1			GO:0030247	polysaccharide binding	62	2	1.39	0.40488
GO:0007229	integrin-mediated signaling pathway	7	1	0.17	0.15551			GO:0000015	phosphopyruvate hydratase complex	3	0	0.07	1			GO:0035251	UDP-glucosyltransferase activity	145	4	3.24	0.40716
GO:0045824	negative regulation of innate immune res...	7	1	0.17	0.15551			GO:0000109	nucleotide-excision repair complex	3	0	0.07	1			GO:0022836	gated channel activity	63	2	1.41	0.4127
GO:0019646	aerobic electron transport chain	7	1	0.17	0.15551			GO:0000110	nucleotide-excision repair factor 1 comp...	1	0	0.02	1			GO:0022839	ion gated channel activity	63	2	1.41	0.4127
GO:0048317	seed morphogenesis	7	1	0.17	0.15551			GO:0000118	histone deacetylase complex	1	0	0.02	1			GO:0032182	ubiquitin-like protein binding	24	1	0.54	0.41888
GO:0052510	positive regulation by organism of defen...	7	1	0.17	0.15551			GO:0000123	histone acetyltransferase complex	17	0	0.42	1			GO:0043130	ubiquitin binding	24	1	0.54	0.41888
GO:0052509	positive regulation by symbiont of host ...	7	1	0.17	0.15551			GO:0000124	SAGA complex	1	0	0.02	1			GO:0008138	protein tyrosine/serine/threonine phosph...	24	1	0.54	0.41888
GO:0052166	positive regulation by symbiont of host ...	7	1	0.17	0.15551			GO:0000131	incipient cellular bud site	5	0	0.12	1			GO:0022857	transmembrane transporter activity	747	30	16.69	0.42263
GO:0052167	modulation by symbiont of host innate im...	7	1	0.17	0.15551			GO:0000133	polarisome	1	0	0.02	1			GO:0016879	ligase activity, forming carbon-nitrogen...	363	9	8.11	0.42316
GO:0052169	pathogen-associated molecular pattern de...	7	1	0.17	0.15551			GO:0000138	Golgi trans cisterna	1	0	0.02	1			GO:0015291	secondary active transmembrane transport...	195	12	4.36	0.42417
GO:1902930	regulation of alcohol biosynthetic proce...	7	1	0.17	0.15551			GO:0000142	cellular bud neck contractile ring	2	0	0.05	1			GO:0015103	inorganic anion transmembrane transporte...	67	4	1.5	0.42455
GO:0052033	pathogen-associated molecular pattern de...	7	1	0.17	0.15551			GO:0000152	nuclear ubiquitin ligase complex	13	0	0.32	1			GO:0016705	oxidoreductase activity, acting on paire...	322	8	7.19	0.43084
GO:0046398	UDP-glucuronate metabolic process	7	1	0.17	0.15551			GO:0000153	cytoplasmic ubiquitin ligase complex	1	0	0.02	1			GO:0036094	small molecule binding	3392	109	75.78	0.43369
GO:0052257	pathogen-associated molecular pattern de...	7	1	0.17	0.15551			GO:0000159	protein phosphatase type 2A complex	34	0	0.83	1			GO:0016893	endonuclease activity, active with eithe...	66	2	1.47	0.43585
GO:0051365	cellular response to potassium ion starv...	7	1	0.17	0.15551			GO:0000164	protein phosphatase type 1 complex	8	0	0.2	1			GO:0008514	organic anion transmembrane transporter ...	109	3	2.44	0.44124
GO:0098869	cellular oxidant detoxification	7	1	0.17	0.15551			GO:0000172	ribonuclease MRP complex	1	0	0.02	1			GO:0015295	solute:proton symporter activity	26	1	0.58	0.44461
GO:0072529	pyrimidine-containing compound catabolic...	7	1	0.17	0.15551			GO:0000176	nuclear exosome (RNase complex)	2	0	0.05	1			GO:0015299	solute:proton antiporter activity	26	1	0.58	0.44461
GO:0006123	mitochondrial electron transport, cytoch...	7	1	0.17	0.15551			GO:0000178	exosome (RNase complex)	7	0	0.17	1			GO:0004129	cytochrome-c oxidase activity	26	1	0.58	0.44461
GO:0071216	cellular response to biotic stimulus	7	1	0.17	0.15551			GO:0000220	vacuolar proton-transporting V-type ATPa...	7	0	0.17	1			GO:0016675	oxidoreductase activity, acting on a hem...	26	1	0.58	0.44461
GO:0046466	membrane lipid catabolic process	7	1	0.17	0.15551			GO:0000221	vacuolar proton-transporting V-type ATPa...	7	0	0.17	1			GO:0016676	oxidoreductase activity, acting on a hem...	26	1	0.58	0.44461
GO:0051179	localization	2221	86	52.98	0.15765			GO:0000229	cytoplasmic chromosome	21	0	0.51	1			GO:0015002	heme-copper terminal oxidase activity	26	1	0.58	0.44461
GO:1901361	organic cyclic compound catabolic proces...	885	26	21.11	0.15779			GO:0000242	pericentriolar material	3	0	0.07	1			GO:0099516	ion antiporter activity	26	1	0.58	0.44461
GO:0007165	signal transduction	1428	40	34.06	0.15841			GO:0000243	commitment complex	2	0	0.05	1			GO:0016301	kinase activity	1465	62	32.73	0.45096
GO:0006813	potassium ion transport	88	4	2.1	0.15848			GO:0000275	mitochondrial proton-transporting ATP sy...	5	0	0.12	1			GO:0019199	transmembrane receptor protein kinase ac...	40	4	0.89	0.45367
GO:1900542	regulation of purine nucleotide metaboli...	88	4	2.1	0.15848			GO:0000276	mitochondrial proton-transporting ATP sy...	9	0	0.22	1			GO:0042393	histone binding	27	1	0.6	0.45705
GO:0062012	regulation of small molecule metabolic p...	153	6	3.65	0.15928			GO:0000307	cyclin-dependent protein kinase holoenzy...	4	0	0.1	1			GO:0015298	solute:cation antiporter activity	28	1	0.63	0.4692
GO:0009116	nucleoside metabolic process	810	24	19.32	0.15959			GO:0000311	plastid large ribosomal subunit	4	0	0.1	1			GO:0005249	voltage-gated potassium channel activity	28	1	0.63	0.4692
GO:0007584	response to nutrient	30	2	0.72	0.15987			GO:0000312	plastid small ribosomal subunit	3	0	0.07	1			GO:0004177	aminopeptidase activity	28	1	0.63	0.4692
GO:0033674	positive regulation of kinase activity	30	2	0.72	0.15987			GO:0000313	organellar ribosome	18	0	0.44	1			GO:0016832	aldehyde-lyase activity	28	1	0.63	0.4692
GO:0045860	positive regulation of protein kinase ac...	30	2	0.72	0.15987			GO:0000314	organellar small ribosomal subunit	9	0	0.22	1			GO:0043178	alcohol binding	29	1	0.65	0.48109
GO:0034762	regulation of transmembrane transport	89	4	2.12	0.16305			GO:0000315	organellar large ribosomal subunit	6	0	0.15	1			GO:0008762	UDP-N-acetylmuramate dehydrogenase activ...	29	1	0.65	0.48109
GO:0032270	positive regulation of cellular protein ...	59	3	1.41	0.16616			GO:0000324	fungal-type vacuole	9	0	0.22	1			GO:0051287	NAD binding	73	2	1.63	0.48788
GO:0045089	positive regulation of innate immune res...	59	3	1.41	0.16616			GO:0000328	fungal-type vacuole lumen	1	0	0.02	1			GO:0004197	cysteine-type endopeptidase activity	30	1	0.67	0.49271
GO:0006140	regulation of nucleotide metabolic proce...	90	4	2.15	0.16766			GO:0000329	fungal-type vacuole membrane	5	0	0.12	1			GO:0000155	phosphorelay sensor kinase activity	30	1	0.67	0.49271
GO:0012501	programmed cell death	234	12	5.58	0.16775			GO:0000331	contractile vacuole	2	0	0.05	1			GO:0016760	cellulose synthase (UDP-forming) activit...	30	1	0.67	0.49271
GO:0009932	cell tip growth	156	6	3.72	0.16952			GO:0000346	transcription export complex	1	0	0.02	1			GO:0016759	cellulose synthase activity	30	1	0.67	0.49271
GO:1901137	carbohydrate derivative biosynthetic pro...	516	16	12.31	0.1718			GO:0000347	THO complex	1	0	0.02	1			GO:0004540	ribonuclease activity	119	3	2.66	0.49883
GO:0009863	salicylic acid mediated signaling pathwa...	60	3	1.43	0.17202			GO:0000407	phagophore assembly site	8	0	0.2	1			GO:0003755	peptidyl-prolyl cis-trans isomerase acti...	75	2	1.68	0.50219
GO:0048527	lateral root development	91	4	2.17	0.17232			GO:0000418	RNA polymerase IV complex	8	0	0.2	1			GO:0004185	serine-type carboxypeptidase activity	31	1	0.69	0.50407
GO:0009150	purine ribonucleotide metabolic process	819	24	19.53	0.17274			GO:0000419	RNA polymerase V complex	8	0	0.2	1			GO:0019203	carbohydrate phosphatase activity	31	1	0.69	0.50407
GO:0019637	organophosphate metabolic process	1245	35	29.7	0.17299			GO:0000421	autophagosome membrane	8	0	0.2	1			GO:0016782	transferase activity, transferring sulfu...	31	1	0.69	0.50407
GO:1901657	glycosyl compound metabolic process	896	26	21.37	0.17313			GO:0000439	transcription factor TFIIH core complex	10	0	0.25	1			GO:0022843	voltage-gated cation channel activity	32	1	0.71	0.51518
GO:0033587	shikimate biosynthetic process	8	1	0.19	0.17567			GO:0000445	THO complex part of transcription export...	1	0	0.02	1			GO:0004673	protein histidine kinase activity	32	1	0.71	0.51518
GO:1990748	cellular detoxification	8	1	0.19	0.17567			GO:0000502	proteasome complex	71	0	1.74	1			GO:0016679	oxidoreductase activity, acting on diphe...	32	1	0.71	0.51518
GO:0046620	regulation of organ growth	8	1	0.19	0.17567			GO:0000506	glycosylphosphatidylinositol-N-acetylglu...	2	0	0.05	1			GO:0016775	phosphotransferase activity, nitrogenous...	32	1	0.71	0.51518
GO:0010345	suberin biosynthetic process	8	1	0.19	0.17567			GO:0000776	kinetochore	6	0	0.15	1			GO:0030599	pectinesterase activity	77	2	1.72	0.51624
GO:0015837	amine transport	8	1	0.19	0.17567			GO:0000777	condensed chromosome kinetochore	2	0	0.05	1			GO:0016836	hydro-lyase activity	77	2	1.72	0.51624
GO:0051225	spindle assembly	8	1	0.19	0.17567			GO:0000779	condensed chromosome, centromeric region	2	0	0.05	1			GO:0016859	cis-trans isomerase activity	78	2	1.74	0.52317
GO:2000037	regulation of stomatal complex patternin...	8	1	0.19	0.17567			GO:0000781	chromosome, telomeric region	16	0	0.39	1			GO:0003993	acid phosphatase activity	33	1	0.74	0.52604
GO:0006471	protein ADP-ribosylation	8	1	0.19	0.17567			GO:0000784	nuclear chromosome, telomeric region	9	0	0.22	1			GO:0031418	L-ascorbic acid binding	33	1	0.74	0.52604
GO:0043090	amino acid import	8	1	0.19	0.17567			GO:0000786	nucleosome	67	0	1.64	1			GO:0008565	protein transporter activity	79	2	1.76	0.53002
GO:0009061	anaerobic respiration	8	1	0.19	0.17567			GO:0000793	condensed chromosome	31	0	0.76	1			GO:0015215	nucleotide transmembrane transporter act...	35	1	0.78	0.54704
GO:0001934	positive regulation of protein phosphory...	32	2	0.76	0.17691			GO:0000794	condensed nuclear chromosome	18	0	0.44	1			GO:0004725	protein tyrosine phosphatase activity	35	1	0.78	0.54704
GO:0010941	regulation of cell death	104	8	2.48	0.17911			GO:0000795	synaptonemal complex	5	0	0.12	1			GO:0016835	carbon-oxygen lyase activity	130	3	2.9	0.55854
GO:0051345	positive regulation of hydrolase activit...	93	4	2.22	0.18177			GO:0000796	condensin complex	1	0	0.02	1			GO:0046943	carboxylic acid transmembrane transporte...	84	2	1.88	0.56331
GO:0009166	nucleotide catabolic process	749	22	17.87	0.18282			GO:0000798	nuclear cohesin complex	1	0	0.02	1			GO:0005342	organic acid transmembrane transporter a...	84	2	1.88	0.56331
GO:0031349	positive regulation of defense response	62	3	1.48	0.18393			GO:0000808	origin recognition complex	7	0	0.17	1			GO:0004812	aminoacyl-tRNA ligase activity	84	2	1.88	0.56331
GO:1901292	nucleoside phosphate catabolic process	750	22	17.89	0.18443			GO:0000811	GINS complex	2	0	0.05	1			GO:0016875	ligase activity, forming carbon-oxygen b...	84	2	1.88	0.56331
GO:0042327	positive regulation of phosphorylation	33	2	0.79	0.18553			GO:0000812	Swr1 complex	2	0	0.05	1			GO:0004722	protein serine/threonine phosphatase act...	84	2	1.88	0.56331
GO:0017000	antibiotic biosynthetic process	33	2	0.79	0.18553			GO:0000814	ESCRT II complex	3	0	0.07	1			GO:0016874	ligase activity	577	16	12.89	0.56529
GO:0035383	thioester metabolic process	33	2	0.79	0.18553			GO:0000835	ER ubiquitin ligase complex	1	0	0.02	1			GO:0048029	monosaccharide binding	37	1	0.83	0.56711
GO:0006637	acyl-CoA metabolic process	33	2	0.79	0.18553			GO:0000837	Doa10p ubiquitin ligase complex	1	0	0.02	1			GO:0070008	serine-type exopeptidase activity	37	1	0.83	0.56711
GO:0048868	pollen tube development	161	6	3.84	0.18718			GO:0000922	spindle pole	22	0	0.54	1			GO:0016616	oxidoreductase activity, acting on the C...	179	4	4	0.57002
GO:0034655	nucleobase-containing compound catabolic...	830	24	19.8	0.18957			GO:0000923	equatorial microtubule organizing center	1	0	0.02	1			GO:0050662	coenzyme binding	457	10	10.21	0.57259
GO:0009628	response to abiotic stimulus	1973	53	47.06	0.19039			GO:0000930	gamma-tubulin complex	2	0	0.05	1			GO:0046527	glucosyltransferase activity	180	4	4.02	0.57444
GO:0023052	signaling	1458	40	34.78	0.19298			GO:0000931	gamma-tubulin large complex	1	0	0.02	1			GO:0016671	oxidoreductase activity, acting on a sul...	38	1	0.85	0.57682
GO:0042357	thiamine diphosphate metabolic process	9	1	0.21	0.19534			GO:0000932	P-body	26	0	0.64	1			GO:0043168	anion binding	2964	95	66.22	0.5839
GO:0043243	positive regulation of protein complex d...	9	1	0.21	0.19534			GO:0000974	Prp19 complex	2	0	0.05	1			GO:0004806	triglyceride lipase activity	40	1	0.89	0.59557
GO:0047484	regulation of response to osmotic stress	9	1	0.21	0.19534			GO:0001405	PAM complex, Tim23 associated import mot...	1	0	0.02	1			GO:0016407	acetyltransferase activity	90	2	2.01	0.60098
GO:0002683	negative regulation of immune system pro...	9	1	0.21	0.19534			GO:0001673	male germ cell nucleus	3	0	0.07	1			GO:0008237	metallopeptidase activity	90	2	2.01	0.60098
GO:0009229	thiamine diphosphate biosynthetic proces...	9	1	0.21	0.19534			GO:0001725	stress fiber	4	0	0.1	1			GO:0045330	aspartyl esterase activity	41	1	0.92	0.60464
GO:0071491	cellular response to red light	9	1	0.21	0.19534			GO:0001726	ruffle	2	0	0.05	1			GO:0004180	carboxypeptidase activity	41	1	0.92	0.60464
GO:0010088	phloem development	9	1	0.21	0.19534			GO:0001891	phagocytic cup	2	0	0.05	1			GO:0051119	sugar transmembrane transporter activity	41	1	0.92	0.60464
GO:0010161	red light signaling pathway	9	1	0.21	0.19534			GO:0002178	palmitoyltransferase complex	1	0	0.02	1			GO:0016740	transferase activity	3583	103	80.05	0.60816
GO:0010045	response to nickel cation	9	1	0.21	0.19534			GO:0002199	zona pellucida receptor complex	1	0	0.02	1			GO:0016773	phosphotransferase activity, alcohol gro...	1219	56	27.23	0.61209
GO:0051604	protein maturation	64	3	1.53	0.19605			GO:0005577	fibrinogen complex	1	0	0.02	1			GO:0140098	catalytic activity, acting on RNA	291	8	6.5	0.61272
GO:0009846	pollen germination	64	3	1.53	0.19605			GO:0005581	collagen trimer	7	0	0.17	1			GO:0008173	RNA methyltransferase activity	42	1	0.94	0.6135
GO:0009146	purine nucleoside triphosphate catabolic...	605	18	14.43	0.19754			GO:0005628	prospore membrane	2	0	0.05	1			GO:0016772	transferase activity, transferring phosp...	1905	69	42.56	0.61497
GO:0009203	ribonucleoside triphosphate catabolic pr...	605	18	14.43	0.19754			GO:0005637	nuclear inner membrane	1	0	0.02	1			GO:0003727	single-stranded RNA binding	43	1	0.96	0.62217
GO:0009207	purine ribonucleoside triphosphate catab...	605	18	14.43	0.19754			GO:0005639	integral component of nuclear inner memb...	1	0	0.02	1			GO:0015297	antiporter activity	94	2	2.1	0.62471
GO:0009154	purine ribonucleotide catabolic process	606	18	14.45	0.19942			GO:0005640	nuclear outer membrane	1	0	0.02	1			GO:0008238	exopeptidase activity	95	2	2.12	0.63047
GO:0009143	nucleoside triphosphate catabolic proces...	606	18	14.45	0.19942			GO:0005642	annulate lamellae	2	0	0.05	1			GO:0015171	amino acid transmembrane transporter act...	45	1	1.01	0.63892
GO:0009261	ribonucleotide catabolic process	606	18	14.45	0.19942			GO:0005652	nuclear lamina	2	0	0.05	1			GO:0015035	protein disulfide oxidoreductase activit...	97	2	2.17	0.64178
GO:0019439	aromatic compound catabolic process	875	25	20.87	0.19959			GO:0005655	nucleolar ribonuclease P complex	1	0	0.02	1			GO:0005216	ion channel activity	107	6	2.39	0.6651
GO:0033036	macromolecule localization	821	37	19.58	0.20083			GO:0005656	nuclear pre-replicative complex	1	0	0.02	1			GO:0016491	oxidoreductase activity	1395	31	31.17	0.66761
GO:0071446	cellular response to salicylic acid stim...	65	3	1.55	0.20218			GO:0005657	replication fork	18	0	0.44	1			GO:0016614	oxidoreductase activity, acting on CH-OH...	203	4	4.54	0.66869
GO:0009696	salicylic acid metabolic process	35	2	0.83	0.20293			GO:0005658	alpha DNA polymerase:primase complex	1	0	0.02	1			GO:0004222	metalloendopeptidase activity	49	1	1.09	0.67024
GO:0010562	positive regulation of phosphorus metabo...	35	2	0.83	0.20293			GO:0005663	DNA replication factor C complex	3	0	0.07	1			GO:0016887	ATPase activity	458	15	10.23	0.6752
GO:0045937	positive regulation of phosphate metabol...	35	2	0.83	0.20293			GO:0005664	nuclear origin of replication recognitio...	3	0	0.07	1			GO:0005244	voltage-gated ion channel activity	50	1	1.12	0.67764
GO:0006810	transport	2125	83	50.69	0.20479			GO:0005665	RNA polymerase II, core complex	11	0	0.27	1			GO:0022832	voltage-gated channel activity	50	1	1.12	0.67764
GO:0046130	purine ribonucleoside catabolic process	609	18	14.53	0.20511			GO:0005666	RNA polymerase III complex	4	0	0.1	1			GO:0015144	carbohydrate transmembrane transporter a...	50	1	1.12	0.67764
GO:0006152	purine nucleoside catabolic process	610	18	14.55	0.20703			GO:0005669	transcription factor TFIID complex	8	0	0.2	1			GO:0004519	endonuclease activity	156	3	3.49	0.68133
GO:0050778	positive regulation of immune response	66	3	1.57	0.20836			GO:0005671	Ada2/Gcn5/Ada3 transcription activator c...	2	0	0.05	1			GO:0008081	phosphoric diester hydrolase activity	51	1	1.14	0.68487
GO:0002684	positive regulation of immune system pro...	66	3	1.57	0.20836			GO:0005672	transcription factor TFIIA complex	3	0	0.07	1			GO:0051539	4 iron, 4 sulfur cluster binding	51	1	1.14	0.68487
GO:1902532	negative regulation of intracellular sig...	36	2	0.86	0.2117			GO:0005673	transcription factor TFIIE complex	2	0	0.05	1			GO:0016651	oxidoreductase activity, acting on NAD(P...	106	2	2.37	0.68933
GO:0009164	nucleoside catabolic process	613	18	14.62	0.21283			GO:0005675	transcription factor TFIIH holo complex	2	0	0.05	1			GO:0015078	proton transmembrane transporter activit...	160	3	3.57	0.6978
GO:0042454	ribonucleoside catabolic process	613	18	14.62	0.21283			GO:0005677	chromatin silencing complex	2	0	0.05	1			GO:0030234	enzyme regulator activity	316	8	7.06	0.69807
GO:0034656	nucleobase-containing small molecule cat...	613	18	14.62	0.21283			GO:0005680	anaphase-promoting complex	5	0	0.12	1			GO:0005506	iron ion binding	311	6	6.95	0.69878
GO:0000303	response to superoxide	10	1	0.24	0.21455			GO:0005681	spliceosomal complex	42	0	1.03	1			GO:0003964	RNA-directed DNA polymerase activity	263	5	5.88	0.70381
GO:0000305	response to oxygen radical	10	1	0.24	0.21455			GO:0005682	U5 snRNP	1	0	0.02	1			GO:0050897	cobalt ion binding	54	1	1.21	0.70561
GO:0015706	nitrate transport	10	1	0.24	0.21455			GO:0005684	U2-type spliceosomal complex	2	0	0.05	1			GO:0050660	flavin adenine dinucleotide binding	110	2	2.46	0.70874
GO:2000070	regulation of response to water deprivat...	10	1	0.24	0.21455			GO:0005685	U1 snRNP	6	0	0.15	1			GO:0003924	GTPase activity	163	3	3.64	0.70972
GO:0008645	hexose transmembrane transport	10	1	0.24	0.21455			GO:0005686	U2 snRNP	3	0	0.07	1			GO:0016769	transferase activity, transferring nitro...	55	1	1.23	0.71222
GO:0051247	positive regulation of protein metabolic...	67	3	1.6	0.21458			GO:0005692	U11 snRNP	1	0	0.02	1			GO:0008483	transaminase activity	55	1	1.23	0.71222
GO:0032101	regulation of response to external stimu...	67	3	1.6	0.21458			GO:0005700	polytene chromosome	9	0	0.22	1			GO:0042578	phosphoric ester hydrolase activity	367	7	8.2	0.71718
GO:0046434	organophosphate catabolic process	768	22	18.32	0.21479			GO:0005703	polytene chromosome puff	1	0	0.02	1			GO:0042277	peptide binding	56	1	1.25	0.71868
GO:0070727	cellular macromolecule localization	500	15	11.93	0.21531			GO:0005712	chiasma	2	0	0.05	1			GO:0016763	transferase activity, transferring pento...	57	1	1.27	0.72499
GO:0045088	regulation of innate immune response	100	4	2.39	0.2161			GO:0005719	nuclear euchromatin	7	0	0.17	1			GO:0003729	mRNA binding	57	1	1.27	0.72499
GO:0009607	response to biotic stimulus	934	34	22.28	0.21988			GO:0005724	nuclear telomeric heterochromatin	4	0	0.1	1			GO:0016628	oxidoreductase activity, acting on the C...	57	1	1.27	0.72499
GO:0048544	recognition of pollen	37	2	0.88	0.22051			GO:0005731	nucleolus organizer region	2	0	0.05	1			GO:0098772	molecular function regulator	327	8	7.31	0.72907
GO:0055081	anion homeostasis	37	2	0.88	0.22051			GO:0005732	small nucleolar ribonucleoprotein comple...	9	0	0.22	1			GO:0016746	transferase activity, transferring acyl ...	322	6	7.19	0.72994
GO:0051704	multi-organism process	1346	45	32.1	0.22112			GO:0005741	mitochondrial outer membrane	48	0	1.18	1			GO:0060089	molecular transducer activity	292	8	6.52	0.7434
GO:0009624	response to nematode	101	4	2.41	0.22114			GO:0005742	mitochondrial outer membrane translocase...	6	0	0.15	1			GO:0022838	substrate-specific channel activity	119	6	2.66	0.74399
GO:0048638	regulation of developmental growth	102	4	2.43	0.22622			GO:0005744	TIM23 mitochondrial import inner membran...	19	0	0.47	1			GO:0008757	S-adenosylmethionine-dependent methyltra...	118	2	2.64	0.74454
GO:0006779	porphyrin-containing compound biosynthet...	69	3	1.65	0.22713			GO:0005747	mitochondrial respiratory chain complex ...	47	0	1.15	1			GO:0016853	isomerase activity	330	6	7.37	0.75114
GO:0051234	establishment of localization	2139	83	51.02	0.22728			GO:0005749	mitochondrial respiratory chain complex ...	9	0	0.22	1			GO:0016788	hydrolase activity, acting on ester bond...	965	19	21.56	0.75139
GO:0060284	regulation of cell development	38	2	0.91	0.22935			GO:0005750	mitochondrial respiratory chain complex ...	10	0	0.25	1			GO:0003743	translation initiation factor activity	123	2	2.75	0.76495
GO:0009567	double fertilization forming a zygote an...	38	2	0.91	0.22935			GO:0005753	mitochondrial proton-transporting ATP sy...	16	0	0.39	1			GO:0015267	channel activity	123	6	2.75	0.76593
GO:0016485	protein processing	38	2	0.91	0.22935			GO:0005754	mitochondrial proton-transporting ATP sy...	5	0	0.12	1			GO:0022803	passive transmembrane transporter activi...	123	6	2.75	0.76593
GO:0035556	intracellular signal transduction	545	16	13	0.23025			GO:0005758	mitochondrial intermembrane space	12	0	0.29	1			GO:0004857	enzyme inhibitor activity	124	2	2.77	0.76886
GO:0007154	cell communication	1648	44	39.31	0.23138			GO:0005761	mitochondrial ribosome	10	0	0.25	1			GO:0004497	monooxygenase activity	180	3	4.02	0.77052
GO:0006796	phosphate-containing compound metabolic ...	2799	97	66.76	0.23199			GO:0005762	mitochondrial large ribosomal subunit	2	0	0.05	1			GO:0003712	transcription coregulator activity	65	1	1.45	0.77068
GO:0009068	aspartate family amino acid catabolic pr...	11	1	0.26	0.2333			GO:0005763	mitochondrial small ribosomal subunit	6	0	0.15	1			GO:0034061	DNA polymerase activity	288	5	6.43	0.7754
GO:0031330	negative regulation of cellular cataboli...	11	1	0.26	0.2333			GO:0005764	lysosome	20	0	0.49	1			GO:0003746	translation elongation factor activity	66	1	1.47	0.77583
GO:0010375	stomatal complex patterning	11	1	0.26	0.2333			GO:0005765	lysosomal membrane	8	0	0.2	1			GO:0016831	carboxy-lyase activity	67	1	1.5	0.78087
GO:0062014	negative regulation of small molecule me...	11	1	0.26	0.2333			GO:0005767	secondary lysosome	3	0	0.07	1			GO:0140101	catalytic activity, acting on a tRNA	134	4	2.99	0.78428
GO:0000188	inactivation of MAPK activity	11	1	0.26	0.2333			GO:0005775	vacuolar lumen	15	0	0.37	1			GO:0016462	pyrophosphatase activity	910	23	20.33	0.78526
GO:0010497	plasmodesmata-mediated intercellular tra...	11	1	0.26	0.2333			GO:0005776	autophagosome	9	0	0.22	1			GO:0033218	amide binding	69	1	1.54	0.7906
GO:0006896	Golgi to vacuole transport	11	1	0.26	0.2333			GO:0005779	integral component of peroxisomal membra...	9	0	0.22	1			GO:0017111	nucleoside-triphosphatase activity	864	22	19.3	0.79109
GO:0052564	response to immune response of other org...	11	1	0.26	0.2333			GO:0005782	peroxisomal matrix	3	0	0.07	1			GO:0004721	phosphoprotein phosphatase activity	187	3	4.18	0.79236
GO:0052552	modulation by organism of immune respons...	11	1	0.26	0.2333			GO:0005784	Sec61 translocon complex	1	0	0.02	1			GO:0005507	copper ion binding	242	4	5.41	0.79357
GO:0052553	modulation by symbiont of host immune re...	11	1	0.26	0.2333			GO:0005786	signal recognition particle, endoplasmic...	11	0	0.27	1			GO:0016818	hydrolase activity, acting on acid anhyd...	921	23	20.58	0.80136
GO:0052555	positive regulation by organism of immun...	11	1	0.26	0.2333			GO:0005790	smooth endoplasmic reticulum	1	0	0.02	1			GO:0016829	lyase activity	354	6	7.91	0.80746
GO:0052556	positive regulation by symbiont of host ...	11	1	0.26	0.2333			GO:0005797	Golgi medial cisterna	8	0	0.2	1			GO:0008080	N-acetyltransferase activity	74	1	1.65	0.8131
GO:0052572	response to host immune response	11	1	0.26	0.2333			GO:0005813	centrosome	15	0	0.37	1			GO:0016747	transferase activity, transferring acyl ...	250	4	5.59	0.81389
GO:0010413	glucuronoxylan metabolic process	11	1	0.26	0.2333			GO:0005814	centriole	1	0	0.02	1			GO:0008236	serine-type peptidase activity	137	2	3.06	0.81475
GO:0010417	glucuronoxylan biosynthetic process	11	1	0.26	0.2333			GO:0005815	microtubule organizing center	37	0	0.91	1			GO:0017171	serine hydrolase activity	137	2	3.06	0.81475
GO:0031167	rRNA methylation	11	1	0.26	0.2333			GO:0005816	spindle pole body	8	0	0.2	1			GO:0019842	vitamin binding	137	2	3.06	0.81475
GO:0006097	glyoxylate cycle	11	1	0.26	0.2333			GO:0005819	spindle	92	0	2.26	1			GO:0016817	hydrolase activity, acting on acid anhyd...	931	23	20.8	0.81524
GO:0030497	fatty acid elongation	11	1	0.26	0.2333			GO:0005826	actomyosin contractile ring	2	0	0.05	1			GO:0016209	antioxidant activity	138	2	3.08	0.81792
GO:0080026	response to indolebutyric acid	11	1	0.26	0.2333			GO:0005828	kinetochore microtubule	2	0	0.05	1			GO:0016791	phosphatase activity	309	5	6.9	0.82468
GO:0043407	negative regulation of MAP kinase activi...	11	1	0.26	0.2333			GO:0005832	chaperonin-containing T-complex	1	0	0.02	1			GO:0009055	electron transfer activity	364	6	8.13	0.8278
GO:0043409	negative regulation of MAPK cascade	11	1	0.26	0.2333			GO:0005835	fatty acid synthase complex	1	0	0.02	1			GO:0052689	carboxylic ester hydrolase activity	203	3	4.54	0.83585
GO:0045116	protein neddylation	11	1	0.26	0.2333			GO:0005838	proteasome regulatory particle	14	0	0.34	1			GO:0016410	N-acyltransferase activity	80	1	1.79	0.83694
GO:0072531	pyrimidine-containing compound transmemb...	11	1	0.26	0.2333			GO:0005839	proteasome core complex	21	0	0.51	1			GO:0004386	helicase activity	217	3	4.85	0.86726
GO:0046487	glyoxylate metabolic process	11	1	0.26	0.2333			GO:0005845	mRNA cap binding complex	3	0	0.07	1			GO:0043167	ion binding	5601	139	125.14	0.87361
GO:0006102	isocitrate metabolic process	11	1	0.26	0.2333			GO:0005846	nuclear cap binding complex	5	0	0.12	1			GO:0042623	ATPase activity, coupled	336	11	7.51	0.87722
GO:0006793	phosphorus metabolic process	2802	97	66.83	0.23564			GO:0005847	mRNA cleavage and polyadenylation specif...	2	0	0.05	1			GO:0016298	lipase activity	93	1	2.08	0.8787
GO:0051347	positive regulation of transferase activ...	39	2	0.93	0.23821			GO:0005849	mRNA cleavage factor complex	6	0	0.15	1			GO:0030170	pyridoxal phosphate binding	93	1	2.08	0.8787
GO:0098656	anion transmembrane transport	111	6	2.65	0.23835			GO:0005850	eukaryotic translation initiation factor...	1	0	0.02	1			GO:0070279	vitamin B6 binding	93	1	2.08	0.8787
GO:0033554	cellular response to stress	743	21	17.72	0.23993			GO:0005851	eukaryotic translation initiation factor...	6	0	0.15	1			GO:0016627	oxidoreductase activity, acting on the C...	97	1	2.17	0.88926
GO:0048588	developmental cell growth	175	6	4.17	0.24004			GO:0005852	eukaryotic translation initiation factor...	19	0	0.47	1			GO:0005515	protein binding	479	7	10.7	0.9151
GO:0017144	drug metabolic process	1001	30	23.88	0.24349			GO:0005853	eukaryotic translation elongation factor...	9	0	0.22	1			GO:0097159	organic cyclic compound binding	6160	151	137.63	0.92134
GO:0051707	response to other organism	906	33	21.61	0.24425			GO:0005865	striated muscle thin filament	3	0	0.07	1			GO:0046872	metal ion binding	3297	64	73.66	0.92144
GO:0033014	tetrapyrrole biosynthetic process	72	3	1.72	0.24621			GO:0005871	kinesin complex	5	0	0.12	1			GO:0016779	nucleotidyltransferase activity	433	6	9.67	0.92554
GO:0043207	response to external biotic stimulus	907	33	21.63	0.24647			GO:0005872	minus-end kinesin complex	2	0	0.05	1			GO:0048037	cofactor binding	921	15	20.58	0.92612
GO:0050776	regulation of immune response	106	4	2.53	0.2468			GO:0005875	microtubule associated complex	83	0	2.04	1			GO:0004518	nuclease activity	255	3	5.7	0.92742
GO:0051193	regulation of cofactor metabolic process	40	2	0.95	0.24709			GO:0005876	spindle microtubule	13	0	0.32	1			GO:0020037	heme binding	256	3	5.72	0.9286
GO:0042981	regulation of apoptotic process	40	2	0.95	0.24709			GO:0005880	nuclear microtubule	4	0	0.1	1			GO:0008135	translation factor activity, RNA binding	194	2	4.33	0.93368
GO:0052482	defense response by cell wall thickening	40	2	0.95	0.24709			GO:0005884	actin filament	6	0	0.15	1			GO:0016830	carbon-carbon lyase activity	121	1	2.7	0.93593
GO:0052544	defense response by callose deposition i...	40	2	0.95	0.24709			GO:0005885	Arp2/3 protein complex	5	0	0.12	1			GO:0016787	hydrolase activity	2924	62	65.33	0.9395
GO:0009875	pollen-pistil interaction	40	2	0.95	0.24709			GO:0005887	integral component of plasma membrane	50	0	1.23	1			GO:1901363	heterocyclic compound binding	6154	150	137.49	0.94007
GO:0007010	cytoskeleton organization	251	8	5.99	0.25109			GO:0005912	adherens junction	2	0	0.05	1			GO:0008289	lipid binding	200	2	4.47	0.94073
GO:0090696	post-embryonic plant organ development	142	5	3.39	0.25135			GO:0005924	cell-substrate adherens junction	1	0	0.02	1			GO:0008144	drug binding	2361	82	52.75	0.94509
GO:0051049	regulation of transport	142	5	3.39	0.25135			GO:0005925	focal adhesion	1	0	0.02	1			GO:0043177	organic acid binding	133	1	2.97	0.95129
GO:0046516	hypusine metabolic process	12	1	0.29	0.2516			GO:0005929	cilium	2	0	0.05	1			GO:0031406	carboxylic acid binding	133	1	2.97	0.95129
GO:0005986	sucrose biosynthetic process	12	1	0.29	0.2516			GO:0005930	axoneme	1	0	0.02	1			GO:0043169	cation binding	3381	64	75.54	0.95244
GO:0075136	response to host	12	1	0.29	0.2516			GO:0005933	cellular bud	5	0	0.12	1			GO:0003723	RNA binding	1130	18	25.25	0.95479
GO:0010337	regulation of salicylic acid metabolic p...	12	1	0.29	0.2516			GO:0005934	cellular bud tip	3	0	0.07	1			GO:0140097	catalytic activity, acting on DNA	412	5	9.2	0.95592
GO:0010959	regulation of metal ion transport	12	1	0.29	0.2516			GO:0005935	cellular bud neck	5	0	0.12	1			GO:0070035	purine NTP-dependent helicase activity	140	1	3.13	0.95849
GO:0000154	rRNA modification	12	1	0.29	0.2516			GO:0005937	mating projection	4	0	0.1	1			GO:0008026	ATP-dependent helicase activity	140	1	3.13	0.95849
GO:0010192	mucilage biosynthetic process	12	1	0.29	0.2516			GO:0005942	phosphatidylinositol 3-kinase complex	1	0	0.02	1			GO:0046906	tetrapyrrole binding	291	3	6.5	0.96028
GO:0009895	negative regulation of catabolic process	12	1	0.29	0.2516			GO:0005950	anthranilate synthase complex	2	0	0.05	1			GO:0051540	metal cluster binding	142	1	3.17	0.96035
GO:0008612	peptidyl-lysine modification to peptidyl...	12	1	0.29	0.2516			GO:0005952	cAMP-dependent protein kinase complex	1	0	0.02	1			GO:0051536	iron-sulfur cluster binding	142	1	3.17	0.96035
GO:0052173	response to defenses of other organism i...	12	1	0.29	0.2516			GO:0005953	CAAX-protein geranylgeranyltransferase c...	4	0	0.1	1			GO:0005488	binding	8389	190	187.42	0.96329
GO:0052031	modulation by symbiont of host defense r...	12	1	0.29	0.2516			GO:0005955	calcineurin complex	1	0	0.02	1			GO:0004553	hydrolase activity, hydrolyzing O-glycos...	298	5	6.66	0.98822
GO:0052255	modulation by organism of defense respon...	12	1	0.29	0.2516			GO:0005956	protein kinase CK2 complex	6	0	0.15	1			GO:0003700	DNA-binding transcription factor activit...	1218	17	27.21	0.98965
GO:0052200	response to host defenses	12	1	0.29	0.2516			GO:0005958	DNA-dependent protein kinase-DNA ligase ...	2	0	0.05	1			GO:0140110	transcription regulator activity	1275	18	28.49	0.98987
GO:0048528	post-embryonic root development	107	4	2.55	0.25201			GO:0005960	glycine cleavage complex	11	0	0.27	1			GO:0003735	structural constituent of ribosome	449	4	10.03	0.99138
GO:0046578	regulation of Ras protein signal transdu...	73	3	1.74	0.25262			GO:0005965	protein farnesyltransferase complex	3	0	0.07	1			GO:0016798	hydrolase activity, acting on glycosyl b...	333	5	7.44	0.99415
GO:0048573	photoperiodism, flowering	73	3	1.74	0.25262			GO:0005967	mitochondrial pyruvate dehydrogenase com...	2	0	0.05	1			GO:0046914	transition metal ion binding	2232	35	49.87	0.99431
GO:0006820	anion transport	247	15	5.89	0.2531			GO:0005971	ribonucleoside-diphosphate reductase com...	4	0	0.1	1			GO:0005198	structural molecule activity	587	5	13.11	0.9973
GO:0009886	post-embryonic animal morphogenesis	143	5	3.41	0.25584			GO:0008021	synaptic vesicle	2	0	0.05	1			GO:0008168	methyltransferase activity	363	2	8.11	0.99769
GO:0051510	regulation of unidimensional cell growth	41	2	0.98	0.25598			GO:0008023	transcription elongation factor complex	6	0	0.15	1			GO:0008270	zinc ion binding	1691	23	37.78	0.99797
GO:0009226	nucleotide-sugar biosynthetic process	41	2	0.98	0.25598			GO:0008076	voltage-gated potassium channel complex	8	0	0.2	1			GO:0016741	transferase activity, transferring one-c...	376	2	8.4	0.99824
GO:0031401	positive regulation of protein modificat...	41	2	0.98	0.25598			GO:0008180	COP9 signalosome	9	0	0.22	1			GO:0003682	chromatin binding	309	1	6.9	0.99915
GO:0010229	inflorescence development	41	2	0.98	0.25598			GO:0008250	oligosaccharyltransferase complex	6	0	0.15	1			GO:0003677	DNA binding	2047	28	45.73	0.99922
GO:1901658	glycosyl compound catabolic process	635	18	15.15	0.2575			GO:0008274	gamma-tubulin ring complex	1	0	0.02	1			GO:0003676	nucleic acid binding	3546	53	79.22	0.99991
GO:1901698	response to nitrogen compound	291	9	6.94	0.25995			GO:0008278	cohesin complex	2	0	0.05	1			GO:0005548	phospholipid transporter activity	15	3	0.34	1
GO:0034404	nucleobase-containing small molecule bio...	833	23	19.87	0.26179			GO:0008287	protein serine/threonine phosphatase com...	43	0	1.05	1			GO:0060229	lipase activator activity	3	2	0.07	1
GO:1901136	carbohydrate derivative catabolic proces...	655	21	15.62	0.26241			GO:0008290	F-actin capping protein complex	4	0	0.1	1			GO:0001882	nucleoside binding	2493	91	55.7	1
GO:0048364	root development	406	12	9.68	0.26375			GO:0008328	ionotropic glutamate receptor complex	2	0	0.05	1			GO:0001883	purine nucleoside binding	2481	91	55.43	1
GO:0042537	benzene-containing compound metabolic pr...	42	2	1	0.26487			GO:0008352	katanin complex	3	0	0.07	1			GO:0005319	lipid transporter activity	33	3	0.74	1
GO:0010410	hemicellulose metabolic process	42	2	1	0.26487			GO:0008540	proteasome regulatory particle, base sub...	12	0	0.29	1			GO:0016877	ligase activity, forming carbon-sulfur b...	44	4	0.98	1
GO:0052542	defense response by callose deposition	42	2	1	0.26487			GO:0008541	proteasome regulatory particle, lid subc...	1	0	0.02	1			GO:0003674	molecular_function	12085	270	270	1
GO:0010193	response to ozone	42	2	1	0.26487			GO:0008622	epsilon DNA polymerase complex	2	0	0.05	1			GO:0015114	phosphate ion transmembrane transporter ...	6	2	0.13	1
GO:0009825	multidimensional cell growth	42	2	1	0.26487			GO:0008623	CHRAC	1	0	0.02	1			GO:0016765	transferase activity, transferring alkyl...	124	2	2.77	1
GO:0022604	regulation of cell morphogenesis	75	3	1.79	0.26552			GO:0009277	fungal-type cell wall	2	0	0.05	1			GO:0043225	ATPase-coupled anion transmembrane trans...	7	2	0.16	1
GO:0006081	cellular aldehyde metabolic process	75	3	1.79	0.26552			GO:0009279	cell outer membrane	2	0	0.05	1			GO:0032549	ribonucleoside binding	2487	91	55.56	1
GO:0046034	ATP metabolic process	562	16	13.4	0.268			GO:0009295	nucleoid	45	0	1.1	1			GO:0097367	carbohydrate derivative binding	2574	91	57.51	1
GO:0022622	root system development	408	12	9.73	0.2691			GO:0009317	acetyl-CoA carboxylase complex	5	0	0.12	1			GO:0000014	single-stranded DNA endodeoxyribonucleas...	3	0	0.07	1
GO:0090698	post-embryonic plant morphogenesis	146	5	3.48	0.26945			GO:0009330	DNA topoisomerase complex (ATP-hydrolyzi...	7	0	0.17	1			GO:0000035	acyl binding	1	0	0.02	1
GO:0009688	abscisic acid biosynthetic process	13	1	0.31	0.26947			GO:0009341	beta-galactosidase complex	2	0	0.05	1			GO:0000036	acyl carrier activity	4	0	0.09	1
GO:0043289	apocarotenoid biosynthetic process	13	1	0.31	0.26947			GO:0009344	nitrite reductase complex [NAD(P)H]	2	0	0.05	1			GO:0000062	fatty-acyl-CoA binding	8	0	0.18	1
GO:0045727	positive regulation of translation	13	1	0.31	0.26947			GO:0009346	citrate lyase complex	3	0	0.07	1			GO:0000064	L-ornithine transmembrane transporter ac...	3	0	0.07	1
GO:0070298	negative regulation of phosphorelay sign...	13	1	0.31	0.26947			GO:0009349	riboflavin synthase complex	2	0	0.05	1			GO:0000095	S-adenosyl-L-methionine transmembrane tr...	2	0	0.04	1
GO:0006777	Mo-molybdopterin cofactor biosynthetic p...	13	1	0.31	0.26947			GO:0009360	DNA polymerase III complex	7	0	0.17	1			GO:0000104	succinate dehydrogenase activity	7	0	0.16	1
GO:0051189	prosthetic group metabolic process	13	1	0.31	0.26947			GO:0009368	endopeptidase Clp complex	8	0	0.2	1			GO:0000107	imidazoleglycerol-phosphate synthase act...	1	0	0.02	1
GO:0031425	chloroplast RNA processing	13	1	0.31	0.26947			GO:0009501	amyloplast	22	0	0.54	1			GO:0000146	microfilament motor activity	2	0	0.04	1
GO:0010496	intercellular transport	13	1	0.31	0.26947			GO:0009503	thylakoid light-harvesting complex	7	0	0.17	1			GO:0000149	SNARE binding	1	0	0.02	1
GO:0010555	response to mannitol	13	1	0.31	0.26947			GO:0009508	plastid chromosome	21	0	0.51	1			GO:0000150	recombinase activity	1	0	0.02	1
GO:0032324	molybdopterin cofactor biosynthetic proc...	13	1	0.31	0.26947			GO:0009509	chromoplast	8	0	0.2	1			GO:0000156	phosphorelay response regulator activity	37	0	0.83	1
GO:0006828	manganese ion transport	13	1	0.31	0.26947			GO:0009512	cytochrome b6f complex	4	0	0.1	1			GO:0000170	sphingosine hydroxylase activity	2	0	0.04	1
GO:2000038	regulation of stomatal complex developme...	13	1	0.31	0.26947			GO:0009513	etioplast	8	0	0.2	1			GO:0000175	3'-5'-exoribonuclease activity	18	0	0.4	1
GO:0009861	jasmonic acid and ethylene-dependent sys...	13	1	0.31	0.26947			GO:0009516	leucoplast	2	0	0.05	1			GO:0000179	rRNA (adenine-N6,N6-)-dimethyltransferas...	4	0	0.09	1
GO:0006535	cysteine biosynthetic process from serin...	13	1	0.31	0.26947			GO:0009517	PSII associated light-harvesting complex...	3	0	0.07	1			GO:0000182	rDNA binding	5	0	0.11	1
GO:0015691	cadmium ion transport	13	1	0.31	0.26947			GO:0009521	photosystem	94	0	2.31	1			GO:0000210	NAD+ diphosphatase activity	6	0	0.13	1
GO:0010105	negative regulation of ethylene-activate...	13	1	0.31	0.26947			GO:0009522	photosystem I	45	0	1.1	1			GO:0000217	DNA secondary structure binding	3	0	0.07	1
GO:0019720	Mo-molybdopterin cofactor metabolic proc...	13	1	0.31	0.26947			GO:0009523	photosystem II	69	0	1.69	1			GO:0000234	phosphoethanolamine N-methyltransferase ...	3	0	0.07	1
GO:0043545	molybdopterin cofactor metabolic process	13	1	0.31	0.26947			GO:0009524	phragmoplast	93	0	2.28	1			GO:0000247	C-8 sterol isomerase activity	1	0	0.02	1
GO:0019747	regulation of isoprenoid metabolic proce...	13	1	0.31	0.26947			GO:0009527	plastid outer membrane	59	0	1.45	1			GO:0000248	C-5 sterol desaturase activity	1	0	0.02	1
GO:0010216	maintenance of DNA methylation	13	1	0.31	0.26947			GO:0009529	plastid intermembrane space	2	0	0.05	1			GO:0000249	C-22 sterol desaturase activity	1	0	0.02	1
GO:1902645	tertiary alcohol biosynthetic process	13	1	0.31	0.26947			GO:0009531	secondary cell wall	4	0	0.1	1			GO:0000254	C-4 methylsterol oxidase activity	4	0	0.09	1
GO:0009966	regulation of signal transduction	295	9	7.04	0.27259			GO:0009533	chloroplast stromal thylakoid	7	0	0.17	1			GO:0000257	nitrilase activity	1	0	0.02	1
GO:0008037	cell recognition	43	2	1.03	0.27377			GO:0009537	proplastid	2	0	0.05	1			GO:0000268	peroxisome targeting sequence binding	2	0	0.04	1
GO:0008104	protein localization	676	29	16.12	0.27523			GO:0009538	photosystem I reaction center	9	0	0.22	1			GO:0000293	ferric-chelate reductase activity	4	0	0.09	1
GO:0006886	intracellular protein transport	411	12	9.8	0.2772			GO:0009539	photosystem II reaction center	1	0	0.02	1			GO:0000295	adenine nucleotide transmembrane transpo...	14	0	0.31	1
GO:0008643	carbohydrate transport	112	4	2.67	0.27838			GO:0009543	chloroplast thylakoid lumen	55	0	1.35	1			GO:0000339	RNA cap binding	7	0	0.16	1
GO:0007265	Ras protein signal transduction	77	3	1.84	0.2785			GO:0009544	chloroplast ATP synthase complex	2	0	0.05	1			GO:0000400	four-way junction DNA binding	2	0	0.04	1
GO:0070838	divalent metal ion transport	77	3	1.84	0.2785			GO:0009547	plastid ribosome	8	0	0.2	1			GO:0000403	Y-form DNA binding	1	0	0.02	1
GO:0044703	multi-organism reproductive process	354	13	8.44	0.27931			GO:0009568	amyloplast starch grain	2	0	0.05	1			GO:0000404	heteroduplex DNA loop binding	3	0	0.07	1
GO:0007264	small GTPase mediated signal transductio...	185	6	4.41	0.28024			GO:0009569	chloroplast starch grain	2	0	0.05	1			GO:0000406	double-strand/single-strand DNA junction...	1	0	0.02	1
GO:0052543	callose deposition in cell wall	44	2	1.05	0.28266			GO:0009571	proplastid stroma	1	0	0.02	1			GO:0000702	oxidized base lesion DNA N-glycosylase a...	3	0	0.07	1
GO:0015994	chlorophyll metabolic process	78	3	1.86	0.28501			GO:0009573	chloroplast ribulose bisphosphate carbox...	1	0	0.02	1			GO:0000773	phosphatidyl-N-methylethanolamine N-meth...	1	0	0.02	1
GO:1901564	organonitrogen compound metabolic proces...	5023	147	119.81	0.28554			GO:0009574	preprophase band	21	0	0.51	1			GO:0000774	adenyl-nucleotide exchange factor activi...	3	0	0.07	1
GO:0046907	intracellular transport	531	15	12.67	0.28669			GO:0009575	chromoplast stroma	2	0	0.05	1			GO:0000822	inositol hexakisphosphate binding	7	0	0.16	1
GO:0010363	regulation of plant-type hypersensitive ...	14	1	0.33	0.28691			GO:0009654	photosystem II oxygen evolving complex	22	0	0.54	1			GO:0000900	translation repressor activity, mRNA reg...	3	0	0.07	1
GO:0001763	morphogenesis of a branching structure	14	1	0.33	0.28691			GO:0009707	chloroplast outer membrane	55	0	1.35	1			GO:0000976	transcription regulatory region sequence...	30	0	0.67	1
GO:0036065	fucosylation	14	1	0.33	0.28691			GO:0009782	photosystem I antenna complex	1	0	0.02	1			GO:0000977	RNA polymerase II regulatory region sequ...	1	0	0.02	1
GO:0071417	cellular response to organonitrogen comp...	14	1	0.33	0.28691			GO:0009783	photosystem II antenna complex	3	0	0.07	1			GO:0000978	RNA polymerase II proximal promoter sequ...	1	0	0.02	1
GO:0019632	shikimate metabolic process	14	1	0.33	0.28691			GO:0009840	chloroplastic endopeptidase Clp complex	8	0	0.2	1			GO:0000981	DNA-binding transcription factor activit...	8	0	0.18	1
GO:0050918	positive chemotaxis	14	1	0.33	0.28691			GO:0009897	external side of plasma membrane	7	0	0.17	1			GO:0000982	transcription factor activity, RNA polym...	1	0	0.02	1
GO:0045492	xylan biosynthetic process	14	1	0.33	0.28691			GO:0009898	cytoplasmic side of plasma membrane	15	0	0.37	1			GO:0000987	proximal promoter sequence-specific DNA ...	2	0	0.04	1
GO:0034661	ncRNA catabolic process	14	1	0.33	0.28691			GO:0009921	auxin efflux carrier complex	4	0	0.1	1			GO:0001012	RNA polymerase II regulatory region DNA ...	1	0	0.02	1
GO:0010183	pollen tube guidance	14	1	0.33	0.28691			GO:0009923	fatty acid elongase complex	1	0	0.02	1			GO:0001013	RNA polymerase I regulatory region DNA b...	1	0	0.02	1
GO:0010030	positive regulation of seed germination	14	1	0.33	0.28691			GO:0009925	basal plasma membrane	6	0	0.15	1			GO:0001018	mitochondrial promoter sequence-specific...	1	0	0.02	1
GO:0070988	demethylation	14	1	0.33	0.28691			GO:0009930	longitudinal side of cell surface	3	0	0.07	1			GO:0001046	core promoter sequence-specific DNA bind...	2	0	0.04	1
GO:0043065	positive regulation of apoptotic process	14	1	0.33	0.28691			GO:0010005	cortical microtubule, transverse to long...	8	0	0.2	1			GO:0001047	core promoter binding	4	0	0.09	1
GO:0048584	positive regulation of response to stimu...	150	5	3.58	0.28783			GO:0010006	Toc complex	2	0	0.05	1			GO:0001067	regulatory region nucleic acid binding	52	0	1.16	1
GO:0009144	purine nucleoside triphosphate metabolic...	728	20	17.36	0.28804			GO:0010007	magnesium chelatase complex	4	0	0.1	1			GO:0001070	RNA-binding transcription regulator acti...	2	0	0.04	1
GO:0009205	purine ribonucleoside triphosphate metab...	728	20	17.36	0.28804			GO:0010009	cytoplasmic side of endosome membrane	1	0	0.02	1			GO:0001072	transcription antitermination factor act...	2	0	0.04	1
GO:0009161	ribonucleoside monophosphate metabolic p...	610	17	14.55	0.28836			GO:0010169	thioglucosidase complex	2	0	0.05	1			GO:0001077	proximal promoter DNA-binding transcript...	1	0	0.02	1
GO:0034613	cellular protein localization	454	13	10.83	0.28883			GO:0010240	plastid pyruvate dehydrogenase complex	2	0	0.05	1			GO:0001085	RNA polymerase II transcription factor b...	2	0	0.04	1
GO:0009991	response to extracellular stimulus	225	7	5.37	0.29105			GO:0010282	senescence-associated vacuole	4	0	0.1	1			GO:0001091	RNA polymerase II basal transcription fa...	1	0	0.02	1
GO:0071554	cell wall organization or biogenesis	339	10	8.09	0.29108			GO:0010287	plastoglobule	81	0	1.99	1			GO:0001096	TFIIF-class transcription factor complex...	1	0	0.02	1
GO:0009225	nucleotide-sugar metabolic process	45	2	1.07	0.29154			GO:0010319	stromule	62	0	1.52	1			GO:0001098	basal transcription machinery binding	1	0	0.02	1
GO:0006612	protein targeting to membrane	45	2	1.07	0.29154			GO:0010330	cellulose synthase complex	5	0	0.12	1			GO:0001099	basal RNA polymerase II transcription ma...	1	0	0.02	1
GO:0009119	ribonucleoside metabolic process	730	20	17.41	0.29222			GO:0010368	chloroplast isoamylase complex	1	0	0.02	1			GO:0001102	RNA polymerase II activating transcripti...	1	0	0.02	1
GO:0015893	drug transport	115	4	2.74	0.29442			GO:0010369	chromocenter	8	0	0.2	1			GO:0001134	transcription regulator recruiting activ...	2	0	0.04	1
GO:0043648	dicarboxylic acid metabolic process	80	3	1.91	0.29807			GO:0010370	perinucleolar chromocenter	2	0	0.05	1			GO:0001135	RNA polymerase II transcription regulato...	1	0	0.02	1
GO:0072511	divalent inorganic cation transport	80	3	1.91	0.29807			GO:0010445	nuclear dicing body	2	0	0.05	1			GO:0001163	RNA polymerase I regulatory region seque...	1	0	0.02	1
GO:0060560	developmental growth involved in morphog...	303	9	7.23	0.29841			GO:0010494	cytoplasmic stress granule	6	0	0.15	1			GO:0001179	RNA polymerase I transcription factor bi...	1	0	0.02	1
GO:0023051	regulation of signaling	303	9	7.23	0.29841			GO:0010598	NAD(P)H dehydrogenase complex (plastoqui...	10	0	0.25	1			GO:0001186	RNA polymerase I transcription regulator...	1	0	0.02	1
GO:0009826	unidimensional cell growth	265	8	6.32	0.29897			GO:0012507	ER to Golgi transport vesicle membrane	13	0	0.32	1			GO:0001228	DNA-binding transcription activator acti...	1	0	0.02	1
GO:0006464	cellular protein modification process	2188	84	52.19	0.30002			GO:0012511	monolayer-surrounded lipid storage body	2	0	0.05	1			GO:0001409	guanine nucleotide transmembrane transpo...	1	0	0.02	1
GO:0036211	protein modification process	2188	84	52.19	0.30002			GO:0014069	postsynaptic density	5	0	0.12	1			GO:0001653	peptide receptor activity	9	0	0.2	1
GO:0009910	negative regulation of flower developmen...	46	2	1.1	0.30041			GO:0015030	Cajal body	10	0	0.25	1			GO:0001664	G protein-coupled receptor binding	2	0	0.04	1
GO:0009199	ribonucleoside triphosphate metabolic pr...	734	20	17.51	0.30062			GO:0015629	actin cytoskeleton	62	0	1.52	1			GO:0001671	ATPase activator activity	4	0	0.09	1
GO:0042493	response to drug	655	18	15.62	0.301			GO:0015935	small ribosomal subunit	105	0	2.57	1			GO:0001716	L-amino-acid oxidase activity	2	0	0.04	1
GO:0046686	response to cadmium ion	537	15	12.81	0.30135			GO:0016006	Nebenkern	1	0	0.02	1			GO:0001727	lipid kinase activity	2	0	0.04	1
GO:0009555	pollen development	228	7	5.44	0.30238			GO:0016234	inclusion body	2	0	0.05	1			GO:0001729	ceramide kinase activity	1	0	0.02	1
GO:0006206	pyrimidine nucleobase metabolic process	15	1	0.36	0.30394			GO:0016235	aggresome	1	0	0.02	1			GO:0001735	prenylcysteine oxidase activity	1	0	0.02	1
GO:0016106	sesquiterpenoid biosynthetic process	15	1	0.36	0.30394			GO:0016282	eukaryotic 43S preinitiation complex	15	0	0.37	1			GO:0001872	(1->3)-beta-D-glucan binding	5	0	0.11	1
GO:0010310	regulation of hydrogen peroxide metaboli...	15	1	0.36	0.30394			GO:0016323	basolateral plasma membrane	6	0	0.15	1			GO:0002094	polyprenyltransferase activity	1	0	0.02	1
GO:0006892	post-Golgi vesicle-mediated transport	15	1	0.36	0.30394			GO:0016324	apical plasma membrane	21	0	0.51	1			GO:0002161	aminoacyl-tRNA editing activity	14	0	0.31	1
GO:0006353	DNA-templated transcription, termination	15	1	0.36	0.30394			GO:0016328	lateral plasma membrane	9	0	0.22	1			GO:0003678	DNA helicase activity	45	0	1.01	1
GO:0052546	cell wall pectin metabolic process	15	1	0.36	0.30394			GO:0016363	nuclear matrix	18	0	0.44	1			GO:0003681	bent DNA binding	1	0	0.02	1
GO:0010191	mucilage metabolic process	15	1	0.36	0.30394			GO:0016442	RISC complex	2	0	0.05	1			GO:0003684	damaged DNA binding	38	0	0.85	1
GO:0010506	regulation of autophagy	15	1	0.36	0.30394			GO:0016459	myosin complex	24	0	0.59	1			GO:0003688	DNA replication origin binding	2	0	0.04	1
GO:0030968	endoplasmic reticulum unfolded protein r...	15	1	0.36	0.30394			GO:0016469	proton-transporting two-sector ATPase co...	63	0	1.54	1			GO:0003689	DNA clamp loader activity	3	0	0.07	1
GO:0080050	regulation of seed development	15	1	0.36	0.30394			GO:0016471	vacuolar proton-transporting V-type ATPa...	16	0	0.39	1			GO:0003690	double-stranded DNA binding	89	0	1.99	1
GO:0034250	positive regulation of cellular amide me...	15	1	0.36	0.30394			GO:0016514	SWI/SNF complex	6	0	0.15	1			GO:0003691	double-stranded telomeric DNA binding	10	0	0.22	1
GO:0010227	floral organ abscission	15	1	0.36	0.30394			GO:0016587	Isw1 complex	1	0	0.02	1			GO:0003697	single-stranded DNA binding	44	0	0.98	1
GO:0006457	protein folding	229	7	5.46	0.30618			GO:0016589	NURF complex	1	0	0.02	1			GO:0003707	steroid hormone receptor activity	2	0	0.04	1
GO:0032879	regulation of localization	154	5	3.67	0.30642			GO:0016590	ACF complex	1	0	0.02	1			GO:0003713	transcription coactivator activity	20	0	0.45	1
GO:1901617	organic hydroxy compound biosynthetic pr...	154	5	3.67	0.30642			GO:0017053	transcriptional repressor complex	2	0	0.05	1			GO:0003714	transcription corepressor activity	3	0	0.07	1
GO:0009123	nucleoside monophosphate metabolic proce...	618	17	14.74	0.3067			GO:0017101	aminoacyl-tRNA synthetase multienzyme co...	2	0	0.05	1			GO:0003724	RNA helicase activity	13	0	0.29	1
GO:0055085	transmembrane transport	959	36	22.87	0.30785			GO:0017102	methionyl glutamyl tRNA synthetase compl...	1	0	0.02	1			GO:0003725	double-stranded RNA binding	30	0	0.67	1
GO:0042221	response to chemical	2521	64	60.13	0.30825			GO:0017146	NMDA selective glutamate receptor comple...	1	0	0.02	1			GO:0003747	translation release factor activity	13	0	0.29	1
GO:0052386	cell wall thickening	47	2	1.12	0.30925			GO:0019005	SCF ubiquitin ligase complex	24	0	0.59	1			GO:0003774	motor activity	70	0	1.56	1
GO:0052545	callose localization	47	2	1.12	0.30925			GO:0019008	molybdopterin synthase complex	1	0	0.02	1			GO:0003777	microtubule motor activity	42	0	0.94	1
GO:0046128	purine ribonucleoside metabolic process	699	19	16.67	0.3107			GO:0019012	virion	14	0	0.34	1			GO:0003779	actin binding	47	0	1.05	1
GO:0006915	apoptotic process	82	3	1.96	0.31116			GO:0019013	viral nucleocapsid	2	0	0.05	1			GO:0003785	actin monomer binding	13	0	0.29	1
GO:0009141	nucleoside triphosphate metabolic proces...	739	20	17.63	0.31124			GO:0019028	viral capsid	2	0	0.05	1			GO:0003810	protein-glutamine gamma-glutamyltransfer...	1	0	0.02	1
GO:0010646	regulation of cell communication	307	9	7.32	0.31154			GO:0019031	viral envelope	12	0	0.29	1			GO:0003825	alpha,alpha-trehalose-phosphate synthase...	10	0	0.22	1
GO:0042278	purine nucleoside metabolic process	700	19	16.7	0.31289			GO:0019185	snRNA-activating protein complex	1	0	0.02	1			GO:0003837	beta-ureidopropionase activity	1	0	0.02	1
GO:0015748	organophosphate ester transport	65	6	1.55	0.31313			GO:0019773	proteasome core complex, alpha-subunit c...	9	0	0.22	1			GO:0003876	AMP deaminase activity	1	0	0.02	1
GO:0048589	developmental growth	386	11	9.21	0.31609			GO:0019867	outer membrane	102	0	2.5	1			GO:0003879	ATP phosphoribosyltransferase activity	3	0	0.07	1
GO:0009627	systemic acquired resistance	83	3	1.98	0.31771			GO:0019897	extrinsic component of plasma membrane	11	0	0.27	1			GO:0003883	CTP synthase activity	7	0	0.16	1
GO:0051056	regulation of small GTPase mediated sign...	83	3	1.98	0.31771			GO:0019898	extrinsic component of membrane	55	0	1.35	1			GO:0003884	D-amino-acid oxidase activity	1	0	0.02	1
GO:0042435	indole-containing compound biosynthetic ...	48	2	1.14	0.31808			GO:0020011	apicoplast	2	0	0.05	1			GO:0003886	DNA (cytosine-5-)-methyltransferase acti...	4	0	0.09	1
GO:0018958	phenol-containing compound metabolic pro...	48	2	1.14	0.31808			GO:0022624	proteasome accessory complex	14	0	0.34	1			GO:0003887	DNA-directed DNA polymerase activity	36	0	0.8	1
GO:0042723	thiamine-containing compound metabolic p...	16	1	0.38	0.32056			GO:0022627	cytosolic small ribosomal subunit	89	0	2.18	1			GO:0003896	DNA primase activity	3	0	0.07	1
GO:0009612	response to mechanical stimulus	16	1	0.38	0.32056			GO:0030016	myofibril	6	0	0.15	1			GO:0003899	DNA-directed 5'-3' RNA polymerase activi...	3	0	0.07	1
GO:0006772	thiamine metabolic process	16	1	0.38	0.32056			GO:0030017	sarcomere	6	0	0.15	1			GO:0003904	deoxyribodipyrimidine photo-lyase activi...	1	0	0.02	1
GO:0035265	organ growth	16	1	0.38	0.32056			GO:0030018	Z disc	1	0	0.02	1			GO:0003905	alkylbase DNA N-glycosylase activity	7	0	0.16	1
GO:0015996	chlorophyll catabolic process	16	1	0.38	0.32056			GO:0030027	lamellipodium	1	0	0.02	1			GO:0003906	DNA-(apurinic or apyrimidinic site) endo...	18	0	0.4	1
GO:0010167	response to nitrate	16	1	0.38	0.32056			GO:0030055	cell-substrate junction	1	0	0.02	1			GO:0003908	methylated-DNA-[protein]-cysteine S-meth...	1	0	0.02	1
GO:0006553	lysine metabolic process	16	1	0.38	0.32056			GO:0030075	bacterial thylakoid	1	0	0.02	1			GO:0003909	DNA ligase activity	2	0	0.04	1
GO:0010048	vernalization response	16	1	0.38	0.32056			GO:0030076	light-harvesting complex	9	0	0.22	1			GO:0003910	DNA ligase (ATP) activity	2	0	0.04	1
GO:0055075	potassium ion homeostasis	16	1	0.38	0.32056			GO:0030093	chloroplast photosystem I	7	0	0.17	1			GO:0003913	DNA photolyase activity	8	0	0.18	1
GO:0051865	protein autoubiquitination	16	1	0.38	0.32056			GO:0030096	plasma membrane-derived thylakoid photos...	1	0	0.02	1			GO:0003914	DNA (6-4) photolyase activity	1	0	0.02	1
GO:0009423	chorismate biosynthetic process	16	1	0.38	0.32056			GO:0030119	AP-type membrane coat adaptor complex	24	0	0.59	1			GO:0003916	DNA topoisomerase activity	26	0	0.58	1
GO:0048640	negative regulation of developmental gro...	16	1	0.38	0.32056			GO:0030121	AP-1 adaptor complex	2	0	0.05	1			GO:0003917	DNA topoisomerase type I activity	17	0	0.38	1
GO:0002682	regulation of immune system process	120	4	2.86	0.32138			GO:0030122	AP-2 adaptor complex	1	0	0.02	1			GO:0003918	DNA topoisomerase type II (ATP-hydrolyzi...	14	0	0.31	1
GO:0015698	inorganic anion transport	59	6	1.41	0.32161			GO:0030123	AP-3 adaptor complex	3	0	0.07	1			GO:0003919	FMN adenylyltransferase activity	2	0	0.04	1
GO:0009167	purine ribonucleoside monophosphate meta...	585	16	13.95	0.32226			GO:0030126	COPI vesicle coat	18	0	0.44	1			GO:0003933	GTP cyclohydrolase activity	6	0	0.13	1
GO:0009126	purine nucleoside monophosphate metaboli...	585	16	13.95	0.32226			GO:0030127	COPII vesicle coat	12	0	0.29	1			GO:0003934	GTP cyclohydrolase I activity	2	0	0.04	1
GO:0048585	negative regulation of response to stimu...	172	9	4.1	0.32401			GO:0030128	clathrin coat of endocytic vesicle	1	0	0.02	1			GO:0003935	GTP cyclohydrolase II activity	4	0	0.09	1
GO:0006855	drug transmembrane transport	84	3	2	0.32427			GO:0030131	clathrin adaptor complex	21	0	0.51	1			GO:0003937	IMP cyclohydrolase activity	1	0	0.02	1
GO:0009651	response to salt stress	666	18	15.89	0.32585			GO:0030137	COPI-coated vesicle	18	0	0.44	1			GO:0003938	IMP dehydrogenase activity	2	0	0.04	1
GO:0002218	activation of innate immune response	49	2	1.17	0.32688			GO:0030139	endocytic vesicle	33	0	0.81	1			GO:0003941	L-serine ammonia-lyase activity	1	0	0.02	1
GO:0010286	heat acclimation	49	2	1.17	0.32688			GO:0030141	secretory granule	4	0	0.1	1			GO:0003942	N-acetyl-gamma-glutamyl-phosphate reduct...	4	0	0.09	1
GO:0009611	response to wounding	236	7	5.63	0.33303			GO:0030175	filopodium	1	0	0.02	1			GO:0003950	NAD+ ADP-ribosyltransferase activity	14	0	0.31	1
GO:0007034	vacuolar transport	50	2	1.19	0.33565			GO:0030176	integral component of endoplasmic reticu...	21	0	0.51	1			GO:0003951	NAD+ kinase activity	5	0	0.11	1
GO:0033037	polysaccharide localization	50	2	1.19	0.33565			GO:0030286	dynein complex	2	0	0.05	1			GO:0003952	NAD+ synthase (glutamine-hydrolyzing) ac...	1	0	0.02	1
GO:0002253	activation of immune response	50	2	1.19	0.33565			GO:0030424	axon	4	0	0.1	1			GO:0003954	NADH dehydrogenase activity	39	0	0.87	1
GO:0010565	regulation of cellular ketone metabolic ...	50	2	1.19	0.33565			GO:0030425	dendrite	5	0	0.12	1			GO:0003955	NAD(P)H dehydrogenase (quinone) activity	2	0	0.04	1
GO:0010431	seed maturation	50	2	1.19	0.33565			GO:0030426	growth cone	2	0	0.05	1			GO:0003958	NADPH-hemoprotein reductase activity	2	0	0.04	1
GO:0018904	ether metabolic process	50	2	1.19	0.33565			GO:0030428	cell septum	1	0	0.02	1			GO:0003959	NADPH dehydrogenase activity	6	0	0.13	1
GO:1901264	carbohydrate derivative transport	50	2	1.19	0.33565			GO:0030478	actin cap	1	0	0.02	1			GO:0003962	cystathionine gamma-synthase activity	2	0	0.04	1
GO:0006662	glycerol ether metabolic process	50	2	1.19	0.33565			GO:0030479	actin cortical patch	5	0	0.12	1			GO:0003972	RNA ligase (ATP) activity	1	0	0.02	1
GO:0015780	nucleotide-sugar transmembrane transport	17	1	0.41	0.33678			GO:0030485	smooth muscle contractile fiber	2	0	0.05	1			GO:0003973	(S)-2-hydroxy-acid oxidase activity	3	0	0.07	1
GO:0000578	embryonic axis specification	17	1	0.41	0.33678			GO:0030496	midbody	1	0	0.02	1			GO:0003977	UDP-N-acetylglucosamine diphosphorylase ...	2	0	0.04	1
GO:0015749	monosaccharide transmembrane transport	17	1	0.41	0.33678			GO:0030532	small nuclear ribonucleoprotein complex	16	0	0.39	1			GO:0003980	UDP-glucose:glycoprotein glucosyltransfe...	1	0	0.02	1
GO:0010380	regulation of chlorophyll biosynthetic p...	17	1	0.41	0.33678			GO:0030663	COPI-coated vesicle membrane	18	0	0.44	1			GO:0003984	acetolactate synthase activity	3	0	0.07	1
GO:0070297	regulation of phosphorelay signal transd...	17	1	0.41	0.33678			GO:0030666	endocytic vesicle membrane	8	0	0.2	1			GO:0003985	acetyl-CoA C-acetyltransferase activity	1	0	0.02	1
GO:0035235	ionotropic glutamate receptor signaling ...	17	1	0.41	0.33678			GO:0030669	clathrin-coated endocytic vesicle membra...	1	0	0.02	1			GO:0003986	acetyl-CoA hydrolase activity	1	0	0.02	1
GO:0006801	superoxide metabolic process	17	1	0.41	0.33678			GO:0030670	phagocytic vesicle membrane	4	0	0.1	1			GO:0003987	acetate-CoA ligase activity	2	0	0.04	1
GO:0010104	regulation of ethylene-activated signali...	17	1	0.41	0.33678			GO:0030672	synaptic vesicle membrane	1	0	0.02	1			GO:0003988	acetyl-CoA C-acyltransferase activity	5	0	0.11	1
GO:0001676	long-chain fatty acid metabolic process	17	1	0.41	0.33678			GO:0030677	ribonuclease P complex	1	0	0.02	1			GO:0003989	acetyl-CoA carboxylase activity	10	0	0.22	1
GO:0015074	DNA integration	123	4	2.93	0.33765			GO:0030681	multimeric ribonuclease P complex	1	0	0.02	1			GO:0003991	acetylglutamate kinase activity	4	0	0.09	1
GO:0016567	protein ubiquitination	512	14	12.21	0.33821			GO:0030684	preribosome	21	0	0.51	1			GO:0003995	acyl-CoA dehydrogenase activity	10	0	0.22	1
GO:0051174	regulation of phosphorus metabolic proce...	238	7	5.68	0.34077			GO:0030686	90S preribosome	6	0	0.15	1			GO:0003997	acyl-CoA oxidase activity	5	0	0.11	1
GO:0019220	regulation of phosphate metabolic proces...	238	7	5.68	0.34077			GO:0030687	preribosome, large subunit precursor	1	0	0.02	1			GO:0003998	acylphosphatase activity	9	0	0.2	1
GO:0010087	phloem or xylem histogenesis	51	2	1.22	0.34438			GO:0030688	preribosome, small subunit precursor	8	0	0.2	1			GO:0003999	adenine phosphoribosyltransferase activi...	2	0	0.04	1
GO:0044281	small molecule metabolic process	2265	57	54.02	0.34875			GO:0030864	cortical actin cytoskeleton	6	0	0.15	1			GO:0004000	adenosine deaminase activity	2	0	0.04	1
GO:0009648	photoperiodism	88	3	2.1	0.35047			GO:0030870	Mre11 complex	1	0	0.02	1			GO:0004001	adenosine kinase activity	2	0	0.04	1
GO:0009690	cytokinin metabolic process	18	1	0.43	0.35262			GO:0030874	nucleolar chromatin	3	0	0.07	1			GO:0004003	ATP-dependent DNA helicase activity	26	0	0.58	1
GO:0046149	pigment catabolic process	18	1	0.43	0.35262			GO:0030894	replisome	8	0	0.2	1			GO:0004004	ATP-dependent RNA helicase activity	8	0	0.18	1
GO:0042330	taxis	18	1	0.43	0.35262			GO:0030896	checkpoint clamp complex	3	0	0.07	1			GO:0004008	copper-exporting ATPase activity	5	0	0.11	1
GO:0033015	tetrapyrrole catabolic process	18	1	0.43	0.35262			GO:0030904	retromer complex	9	0	0.22	1			GO:0004013	adenosylhomocysteinase activity	4	0	0.09	1
GO:0006787	porphyrin-containing compound catabolic ...	18	1	0.43	0.35262			GO:0030929	ADPG pyrophosphorylase complex	2	0	0.05	1			GO:0004014	adenosylmethionine decarboxylase activit...	3	0	0.07	1
GO:1901463	regulation of tetrapyrrole biosynthetic ...	18	1	0.43	0.35262			GO:0030931	heterotetrameric ADPG pyrophosphorylase ...	2	0	0.05	1			GO:0004017	adenylate kinase activity	7	0	0.16	1
GO:0015858	nucleoside transport	18	1	0.43	0.35262			GO:0030956	glutamyl-tRNA(Gln) amidotransferase comp...	2	0	0.05	1			GO:0004019	adenylosuccinate synthase activity	3	0	0.07	1
GO:0006935	chemotaxis	18	1	0.43	0.35262			GO:0030964	NADH dehydrogenase complex	50	0	1.23	1			GO:0004020	adenylylsulfate kinase activity	3	0	0.07	1
GO:0034620	cellular response to unfolded protein	18	1	0.43	0.35262			GO:0031004	potassium ion-transporting ATPase comple...	2	0	0.05	1			GO:0004022	alcohol dehydrogenase (NAD) activity	16	0	0.36	1
GO:0009838	abscission	18	1	0.43	0.35262			GO:0031010	ISWI-type complex	1	0	0.02	1			GO:0004024	alcohol dehydrogenase activity, zinc-dep...	2	0	0.04	1
GO:0043066	negative regulation of apoptotic process	18	1	0.43	0.35262			GO:0031011	Ino80 complex	12	0	0.29	1			GO:0004031	aldehyde oxidase activity	2	0	0.04	1
GO:0019344	cysteine biosynthetic process	18	1	0.43	0.35262			GO:0031080	nuclear pore outer ring	1	0	0.02	1			GO:0004033	aldo-keto reductase (NADP) activity	9	0	0.2	1
GO:0045454	cell redox homeostasis	164	5	3.91	0.35356			GO:0031082	BLOC complex	1	0	0.02	1			GO:0004038	allantoinase activity	1	0	0.02	1
GO:0016144	S-glycoside biosynthetic process	53	2	1.26	0.36173			GO:0031143	pseudopodium	2	0	0.05	1			GO:0004040	amidase activity	1	0	0.02	1
GO:0010383	cell wall polysaccharide metabolic proce...	53	2	1.26	0.36173			GO:0031160	spore wall	1	0	0.02	1			GO:0004044	amidophosphoribosyltransferase activity	1	0	0.02	1
GO:0019761	glucosinolate biosynthetic process	53	2	1.26	0.36173			GO:0031201	SNARE complex	5	0	0.12	1			GO:0004045	aminoacyl-tRNA hydrolase activity	11	0	0.25	1
GO:0019758	glycosinolate biosynthetic process	53	2	1.26	0.36173			GO:0031209	SCAR complex	8	0	0.2	1			GO:0004046	aminoacylase activity	2	0	0.04	1
GO:0007568	aging	166	5	3.96	0.36304			GO:0031211	endoplasmic reticulum palmitoyltransfera...	1	0	0.02	1			GO:0004047	aminomethyltransferase activity	7	0	0.16	1
GO:0071900	regulation of protein serine/threonine k...	90	3	2.15	0.36354			GO:0031213	RSF complex	1	0	0.02	1			GO:0004048	anthranilate phosphoribosyltransferase a...	1	0	0.02	1
GO:0051592	response to calcium ion	19	1	0.45	0.36809			GO:0031227	intrinsic component of endoplasmic retic...	31	0	0.76	1			GO:0004049	anthranilate synthase activity	3	0	0.07	1
GO:0007215	glutamate receptor signaling pathway	19	1	0.45	0.36809			GO:0031229	intrinsic component of nuclear inner mem...	1	0	0.02	1			GO:0004053	arginase activity	1	0	0.02	1
GO:0009870	defense response signaling pathway, resi...	19	1	0.45	0.36809			GO:0031231	intrinsic component of peroxisomal membr...	9	0	0.22	1			GO:0004055	argininosuccinate synthase activity	1	0	0.02	1
GO:0034605	cellular response to heat	19	1	0.45	0.36809			GO:0031233	intrinsic component of external side of ...	1	0	0.02	1			GO:0004056	argininosuccinate lyase activity	3	0	0.07	1
GO:0009970	cellular response to sulfate starvation	19	1	0.45	0.36809			GO:0031234	extrinsic component of cytoplasmic side ...	10	0	0.25	1			GO:0004057	arginyltransferase activity	1	0	0.02	1
GO:0043068	positive regulation of programmed cell d...	19	1	0.45	0.36809			GO:0031248	protein acetyltransferase complex	17	0	0.42	1			GO:0004058	aromatic-L-amino-acid decarboxylase acti...	1	0	0.02	1
GO:0010252	auxin homeostasis	19	1	0.45	0.36809			GO:0031252	cell leading edge	5	0	0.12	1			GO:0004064	arylesterase activity	1	0	0.02	1
GO:0044242	cellular lipid catabolic process	54	2	1.29	0.37035			GO:0031253	cell projection membrane	1	0	0.02	1			GO:0004066	asparagine synthase (glutamine-hydrolyzi...	3	0	0.07	1
GO:0034032	purine nucleoside bisphosphate metabolic...	54	2	1.29	0.37035			GO:0031256	leading edge membrane	1	0	0.02	1			GO:0004067	asparaginase activity	2	0	0.04	1
GO:0033865	nucleoside bisphosphate metabolic proces...	54	2	1.29	0.37035			GO:0031261	DNA replication preinitiation complex	3	0	0.07	1			GO:0004070	aspartate carbamoyltransferase activity	2	0	0.04	1
GO:0033875	ribonucleoside bisphosphate metabolic pr...	54	2	1.29	0.37035			GO:0031298	replication fork protection complex	2	0	0.05	1			GO:0004071	aspartate-ammonia ligase activity	2	0	0.04	1
GO:0044248	cellular catabolic process	1443	39	34.42	0.37127			GO:0031304	intrinsic component of mitochondrial inn...	3	0	0.07	1			GO:0004072	aspartate kinase activity	4	0	0.09	1
GO:1901575	organic substance catabolic process	1488	40	35.49	0.37734			GO:0031305	integral component of mitochondrial inne...	1	0	0.02	1			GO:0004073	aspartate-semialdehyde dehydrogenase act...	1	0	0.02	1
GO:0006898	receptor-mediated endocytosis	55	2	1.31	0.37892			GO:0031306	intrinsic component of mitochondrial out...	15	0	0.37	1			GO:0004075	biotin carboxylase activity	6	0	0.13	1
GO:0009850	auxin metabolic process	55	2	1.31	0.37892			GO:0031307	integral component of mitochondrial oute...	15	0	0.37	1			GO:0004076	biotin synthase activity	1	0	0.02	1
GO:0006890	retrograde vesicle-mediated transport, G...	20	1	0.48	0.38318			GO:0031312	extrinsic component of organelle membran...	14	0	0.34	1			GO:0004077	biotin-[acetyl-CoA-carboxylase] ligase a...	4	0	0.09	1
GO:0006986	response to unfolded protein	20	1	0.48	0.38318			GO:0031314	extrinsic component of mitochondrial inn...	4	0	0.1	1			GO:0004078	biotin-[methylcrotonoyl-CoA-carboxylase]...	2	0	0.04	1
GO:0006084	acetyl-CoA metabolic process	20	1	0.48	0.38318			GO:0031332	RNAi effector complex	2	0	0.05	1			GO:0004080	biotin-[propionyl-CoA-carboxylase (ATP-h...	2	0	0.04	1
GO:0045682	regulation of epidermis development	20	1	0.48	0.38318			GO:0031350	intrinsic component of plastid membrane	16	0	0.39	1			GO:0004081	bis(5'-nucleosyl)-tetraphosphatase (asym...	1	0	0.02	1
GO:0010204	defense response signaling pathway, resi...	20	1	0.48	0.38318			GO:0031351	integral component of plastid membrane	16	0	0.39	1			GO:0004084	branched-chain-amino-acid transaminase a...	7	0	0.16	1
GO:0032446	protein modification by small protein co...	530	14	12.64	0.38622			GO:0031352	intrinsic component of plastid inner mem...	4	0	0.1	1			GO:0004088	carbamoyl-phosphate synthase (glutamine-...	1	0	0.02	1
GO:0098542	defense response to other organism	636	25	15.17	0.39226			GO:0031353	integral component of plastid inner memb...	4	0	0.1	1			GO:0004089	carbonate dehydratase activity	20	0	0.45	1
GO:0009699	phenylpropanoid biosynthetic process	57	2	1.36	0.3959			GO:0031354	intrinsic component of plastid outer mem...	10	0	0.25	1			GO:0004096	catalase activity	8	0	0.18	1
GO:0036293	response to decreased oxygen levels	57	2	1.36	0.3959			GO:0031355	integral component of plastid outer memb...	10	0	0.25	1			GO:0004103	choline kinase activity	2	0	0.04	1
GO:2000242	negative regulation of reproductive proc...	57	2	1.36	0.3959			GO:0031356	intrinsic component of chloroplast inner...	4	0	0.1	1			GO:0004105	choline-phosphate cytidylyltransferase a...	1	0	0.02	1
GO:0070482	response to oxygen levels	57	2	1.36	0.3959			GO:0031357	integral component of chloroplast inner ...	4	0	0.1	1			GO:0004106	chorismate mutase activity	2	0	0.04	1
GO:0001666	response to hypoxia	57	2	1.36	0.3959			GO:0031358	intrinsic component of chloroplast outer...	10	0	0.25	1			GO:0004108	citrate (Si)-synthase activity	1	0	0.02	1
GO:0044550	secondary metabolite biosynthetic proces...	134	4	3.2	0.39735			GO:0031359	integral component of chloroplast outer ...	10	0	0.25	1			GO:0004109	coproporphyrinogen oxidase activity	2	0	0.04	1
GO:0051552	flavone metabolic process	21	1	0.5	0.39792			GO:0031360	intrinsic component of thylakoid membran...	1	0	0.02	1			GO:0004112	cyclic-nucleotide phosphodiesterase acti...	3	0	0.07	1
GO:0051553	flavone biosynthetic process	21	1	0.5	0.39792			GO:0031361	integral component of thylakoid membrane	1	0	0.02	1			GO:0004121	cystathionine beta-lyase activity	1	0	0.02	1
GO:0051554	flavonol metabolic process	21	1	0.5	0.39792			GO:0031362	anchored component of external side of p...	1	0	0.02	1			GO:0004122	cystathionine beta-synthase activity	1	0	0.02	1
GO:0051555	flavonol biosynthetic process	21	1	0.5	0.39792			GO:0031371	ubiquitin conjugating enzyme complex	4	0	0.1	1			GO:0004123	cystathionine gamma-lyase activity	2	0	0.04	1
GO:0007140	male meiotic nuclear division	21	1	0.5	0.39792			GO:0031429	box H/ACA snoRNP complex	1	0	0.02	1			GO:0004124	cysteine synthase activity	8	0	0.18	1
GO:0071901	negative regulation of protein serine/th...	21	1	0.5	0.39792			GO:0031430	M band	2	0	0.05	1			GO:0004126	cytidine deaminase activity	3	0	0.07	1
GO:0035725	sodium ion transmembrane transport	21	1	0.5	0.39792			GO:0031501	mannosyltransferase complex	1	0	0.02	1			GO:0004127	cytidylate kinase activity	2	0	0.04	1
GO:0046890	regulation of lipid biosynthetic process	21	1	0.5	0.39792			GO:0031514	motile cilium	1	0	0.02	1			GO:0004128	cytochrome-b5 reductase activity, acting...	2	0	0.04	1
GO:0043562	cellular response to nitrogen levels	21	1	0.5	0.39792			GO:0031515	tRNA (m1A) methyltransferase complex	2	0	0.05	1			GO:0004133	glycogen debranching enzyme activity	5	0	0.11	1
GO:0035967	cellular response to topologically incor...	21	1	0.5	0.39792			GO:0031519	PcG protein complex	5	0	0.12	1			GO:0004140	dephospho-CoA kinase activity	3	0	0.07	1
GO:0006071	glycerol metabolic process	21	1	0.5	0.39792			GO:0031520	plasma membrane of cell tip	1	0	0.02	1			GO:0004141	dethiobiotin synthase activity	1	0	0.02	1
GO:0006074	(1->3)-beta-D-glucan metabolic process	21	1	0.5	0.39792			GO:0031523	Myb complex	1	0	0.02	1			GO:0004142	diacylglycerol cholinephosphotransferase...	3	0	0.07	1
GO:0006075	(1->3)-beta-D-glucan biosynthetic proces...	21	1	0.5	0.39792			GO:0031597	cytosolic proteasome complex	1	0	0.02	1			GO:0004146	dihydrofolate reductase activity	15	0	0.34	1
GO:0065009	regulation of molecular function	494	13	11.78	0.39835			GO:0031672	A band	2	0	0.05	1			GO:0004148	dihydrolipoyl dehydrogenase activity	3	0	0.07	1
GO:0071407	cellular response to organic cyclic comp...	174	5	4.15	0.401			GO:0031674	I band	3	0	0.07	1			GO:0004150	dihydroneopterin aldolase activity	3	0	0.07	1
GO:0006970	response to osmotic stress	739	19	17.63	0.40127			GO:0031897	Tic complex	4	0	0.1	1			GO:0004151	dihydroorotase activity	1	0	0.02	1
GO:0048193	Golgi vesicle transport	96	3	2.29	0.40244			GO:0031898	chromoplast envelope	1	0	0.02	1			GO:0004156	dihydropteroate synthase activity	1	0	0.02	1
GO:0044282	small molecule catabolic process	864	22	20.61	0.40664			GO:0031901	early endosome membrane	20	0	0.49	1			GO:0004157	dihydropyrimidinase activity	1	0	0.02	1
GO:0006778	porphyrin-containing compound metabolic ...	97	3	2.31	0.40886			GO:0031907	microbody lumen	3	0	0.07	1			GO:0004161	dimethylallyltranstransferase activity	6	0	0.13	1
GO:0009741	response to brassinosteroid	97	3	2.31	0.40886			GO:0031931	TORC1 complex	2	0	0.05	1			GO:0004163	diphosphomevalonate decarboxylase activi...	1	0	0.02	1
GO:0009968	negative regulation of signal transducti...	97	3	2.31	0.40886			GO:0031933	telomeric heterochromatin	4	0	0.1	1			GO:0004164	diphthine synthase activity	1	0	0.02	1
GO:0042775	mitochondrial ATP synthesis coupled elec...	22	1	0.52	0.4123			GO:0031941	filamentous actin	2	0	0.05	1			GO:0004165	dodecenoyl-CoA delta-isomerase activity	7	0	0.16	1
GO:0090056	regulation of chlorophyll metabolic proc...	22	1	0.52	0.4123			GO:0031965	nuclear membrane	34	0	0.83	1			GO:0004168	dolichol kinase activity	1	0	0.02	1
GO:0006222	UMP biosynthetic process	22	1	0.52	0.4123			GO:0031968	organelle outer membrane	99	0	2.43	1			GO:0004170	dUTP diphosphatase activity	2	0	0.04	1
GO:0009173	pyrimidine ribonucleoside monophosphate ...	22	1	0.52	0.4123			GO:0031970	organelle envelope lumen	14	0	0.34	1			GO:0004174	electron-transferring-flavoprotein dehyd...	1	0	0.02	1
GO:0009174	pyrimidine ribonucleoside monophosphate ...	22	1	0.52	0.4123			GO:0031972	chloroplast intermembrane space	2	0	0.05	1			GO:0004176	ATP-dependent peptidase activity	22	0	0.49	1
GO:0009687	abscisic acid metabolic process	22	1	0.52	0.4123			GO:0031977	thylakoid lumen	87	0	2.13	1			GO:0004181	metallocarboxypeptidase activity	5	0	0.11	1
GO:0043288	apocarotenoid metabolic process	22	1	0.52	0.4123			GO:0031978	plastid thylakoid lumen	55	0	1.35	1			GO:0004198	calcium-dependent cysteine-type endopept...	1	0	0.02	1
GO:0046049	UMP metabolic process	22	1	0.52	0.4123			GO:0032009	early phagosome	2	0	0.05	1			GO:0004252	serine-type endopeptidase activity	87	0	1.94	1
GO:0019400	alditol metabolic process	22	1	0.52	0.4123			GO:0032010	phagolysosome	3	0	0.07	1			GO:0004298	threonine-type endopeptidase activity	22	0	0.49	1
GO:0010411	xyloglucan metabolic process	22	1	0.52	0.4123			GO:0032039	integrator complex	2	0	0.05	1			GO:0004300	enoyl-CoA hydratase activity	2	0	0.04	1
GO:0070592	cell wall polysaccharide biosynthetic pr...	22	1	0.52	0.4123			GO:0032040	small-subunit processome	11	0	0.27	1			GO:0004301	epoxide hydrolase activity	1	0	0.02	1
GO:1902644	tertiary alcohol metabolic process	22	1	0.52	0.4123			GO:0032153	cell division site	8	0	0.2	1			GO:0004306	ethanolamine-phosphate cytidylyltransfer...	2	0	0.04	1
GO:0051336	regulation of hydrolase activity	137	4	3.27	0.41352			GO:0032155	cell division site part	3	0	0.07	1			GO:0004307	ethanolaminephosphotransferase activity	1	0	0.02	1
GO:0033013	tetrapyrrole metabolic process	98	3	2.34	0.41527			GO:0032279	asymmetric synapse	5	0	0.12	1			GO:0004309	exopolyphosphatase activity	1	0	0.02	1
GO:0000272	polysaccharide catabolic process	98	3	2.34	0.41527			GO:0032281	AMPA glutamate receptor complex	1	0	0.02	1			GO:0004310	farnesyl-diphosphate farnesyltransferase...	2	0	0.04	1
GO:0015711	organic anion transport	157	8	3.74	0.42084			GO:0032300	mismatch repair complex	7	0	0.17	1			GO:0004311	farnesyltranstransferase activity	8	0	0.18	1
GO:0043900	regulation of multi-organism process	99	3	2.36	0.42165			GO:0032301	MutSalpha complex	2	0	0.05	1			GO:0004312	fatty acid synthase activity	22	0	0.49	1
GO:0005976	polysaccharide metabolic process	340	9	8.11	0.42309			GO:0032302	MutSbeta complex	1	0	0.02	1			GO:0004314	[acyl-carrier-protein] S-malonyltransfer...	1	0	0.02	1
GO:0080167	response to karrikin	219	6	5.22	0.42397			GO:0032389	MutLalpha complex	2	0	0.05	1			GO:0004318	enoyl-[acyl-carrier-protein] reductase (...	1	0	0.02	1
GO:0006367	transcription initiation from RNA polyme...	23	1	0.55	0.42634			GO:0032390	MutLbeta complex	2	0	0.05	1			GO:0004320	oleoyl-[acyl-carrier-protein] hydrolase ...	1	0	0.02	1
GO:1901401	regulation of tetrapyrrole metabolic pro...	23	1	0.55	0.42634			GO:0032421	stereocilium bundle	1	0	0.02	1			GO:0004321	fatty-acyl-CoA synthase activity	3	0	0.07	1
GO:0045491	xylan metabolic process	23	1	0.55	0.42634			GO:0032432	actin filament bundle	4	0	0.1	1			GO:0004322	ferroxidase activity	9	0	0.2	1
GO:0072348	sulfur compound transport	23	1	0.55	0.42634			GO:0032578	aleurone grain membrane	6	0	0.15	1			GO:0004324	ferredoxin-NADP+ reductase activity	4	0	0.09	1
GO:0046885	regulation of hormone biosynthetic proce...	23	1	0.55	0.42634			GO:0032585	multivesicular body membrane	3	0	0.07	1			GO:0004325	ferrochelatase activity	3	0	0.07	1
GO:0072657	protein localization to membrane	61	2	1.45	0.4292			GO:0032586	protein storage vacuole membrane	3	0	0.07	1			GO:0004326	tetrahydrofolylpolyglutamate synthase ac...	5	0	0.11	1
GO:0090150	establishment of protein localization to...	61	2	1.45	0.4292			GO:0032588	trans-Golgi network membrane	49	0	1.2	1			GO:0004328	formamidase activity	1	0	0.02	1
GO:0031669	cellular response to nutrient levels	140	4	3.34	0.4296			GO:0032589	neuron projection membrane	1	0	0.02	1			GO:0004329	formate-tetrahydrofolate ligase activity	1	0	0.02	1
GO:0023057	negative regulation of signaling	101	3	2.41	0.43434			GO:0032590	dendrite membrane	1	0	0.02	1			GO:0004332	fructose-bisphosphate aldolase activity	9	0	0.2	1
GO:0010648	negative regulation of cell communicatio...	101	3	2.41	0.43434			GO:0032592	integral component of mitochondrial memb...	16	0	0.39	1			GO:0004333	fumarate hydratase activity	1	0	0.02	1
GO:0010359	regulation of anion channel activity	24	1	0.57	0.44005			GO:0032777	Piccolo NuA4 histone acetyltransferase c...	3	0	0.07	1			GO:0004334	fumarylacetoacetase activity	1	0	0.02	1
GO:0044038	cell wall macromolecule biosynthetic pro...	24	1	0.57	0.44005			GO:0032783	ELL-EAF complex	2	0	0.05	1			GO:0004335	galactokinase activity	4	0	0.09	1
GO:0000184	nuclear-transcribed mRNA catabolic proce...	24	1	0.57	0.44005			GO:0032806	carboxy-terminal domain protein kinase c...	11	0	0.27	1			GO:0004337	geranyltranstransferase activity	4	0	0.09	1
GO:0009396	folic acid-containing compound biosynthe...	24	1	0.57	0.44005			GO:0032807	DNA ligase IV complex	1	0	0.02	1			GO:0004340	glucokinase activity	3	0	0.07	1
GO:0010089	xylem development	24	1	0.57	0.44005			GO:0032838	plasma membrane bounded cell projection ...	2	0	0.05	1			GO:0004348	glucosylceramidase activity	2	0	0.04	1
GO:0070589	cellular component macromolecule biosynt...	24	1	0.57	0.44005			GO:0032839	dendrite cytoplasm	1	0	0.02	1			GO:0004351	glutamate decarboxylase activity	2	0	0.04	1
GO:0023056	positive regulation of signaling	63	2	1.5	0.44549			GO:0032993	protein-DNA complex	79	0	1.94	1			GO:0004352	glutamate dehydrogenase (NAD+) activity	1	0	0.02	1
GO:0009967	positive regulation of signal transducti...	63	2	1.5	0.44549			GO:0033009	nucleomorph	1	0	0.02	1			GO:0004353	glutamate dehydrogenase [NAD(P)+] activi...	1	0	0.02	1
GO:0035690	cellular response to drug	143	4	3.41	0.44556			GO:0033095	aleurone grain	7	0	0.17	1			GO:0004356	glutamate-ammonia ligase activity	5	0	0.11	1
GO:0046148	pigment biosynthetic process	143	4	3.41	0.44556			GO:0033096	amyloplast envelope	1	0	0.02	1			GO:0004357	glutamate-cysteine ligase activity	1	0	0.02	1
GO:0080134	regulation of response to stress	237	10	5.65	0.45123			GO:0033097	amyloplast membrane	1	0	0.02	1			GO:0004358	glutamate N-acetyltransferase activity	1	0	0.02	1
GO:0043244	regulation of protein complex disassembl...	25	1	0.6	0.45343			GO:0033107	Cvt vesicle	7	0	0.17	1			GO:0004359	glutaminase activity	1	0	0.02	1
GO:0071453	cellular response to oxygen levels	25	1	0.6	0.45343			GO:0033110	Cvt vesicle membrane	7	0	0.17	1			GO:0004362	glutathione-disulfide reductase activity	2	0	0.04	1
GO:0071456	cellular response to hypoxia	25	1	0.6	0.45343			GO:0033176	proton-transporting V-type ATPase comple...	27	0	0.66	1			GO:0004363	glutathione synthase activity	8	0	0.18	1
GO:0036294	cellular response to decreased oxygen le...	25	1	0.6	0.45343			GO:0033177	proton-transporting two-sector ATPase co...	29	0	0.71	1			GO:0004364	glutathione transferase activity	38	0	0.85	1
GO:0046417	chorismate metabolic process	25	1	0.6	0.45343			GO:0033178	proton-transporting two-sector ATPase co...	31	0	0.76	1			GO:0004370	glycerol kinase activity	1	0	0.02	1
GO:0042398	cellular modified amino acid biosyntheti...	64	2	1.53	0.45354			GO:0033179	proton-transporting V-type ATPase, V0 do...	15	0	0.37	1			GO:0004371	glycerone kinase activity	1	0	0.02	1
GO:0006865	amino acid transport	64	2	1.53	0.45354			GO:0033180	proton-transporting V-type ATPase, V1 do...	10	0	0.25	1			GO:0004372	glycine hydroxymethyltransferase activit...	11	0	0.25	1
GO:0000904	cell morphogenesis involved in different...	226	6	5.39	0.45361			GO:0033181	plasma membrane proton-transporting V-ty...	2	0	0.05	1			GO:0004373	glycogen (starch) synthase activity	4	0	0.09	1
GO:0006508	proteolysis	721	18	17.2	0.45565			GO:0033185	dolichol-phosphate-mannose synthase comp...	1	0	0.02	1			GO:0004375	glycine dehydrogenase (decarboxylating) ...	1	0	0.02	1
GO:0010118	stomatal movement	146	4	3.48	0.46139			GO:0033202	DNA helicase complex	12	0	0.29	1			GO:0004376	glycolipid mannosyltransferase activity	2	0	0.04	1
GO:0070647	protein modification by small protein co...	559	14	13.33	0.46473			GO:0033267	axon part	2	0	0.05	1			GO:0004379	glycylpeptide N-tetradecanoyltransferase...	1	0	0.02	1
GO:0010038	response to metal ion	642	16	15.31	0.46507			GO:0033281	TAT protein transport complex	2	0	0.05	1			GO:0004382	guanosine-diphosphatase activity	1	0	0.02	1
GO:0006714	sesquiterpenoid metabolic process	26	1	0.62	0.46649			GO:0033290	eukaryotic 48S preinitiation complex	14	0	0.34	1			GO:0004385	guanylate kinase activity	2	0	0.04	1
GO:0042559	pteridine-containing compound biosynthet...	26	1	0.62	0.46649			GO:0033553	rDNA heterochromatin	3	0	0.07	1			GO:0004392	heme oxygenase (decyclizing) activity	3	0	0.07	1
GO:0019216	regulation of lipid metabolic process	26	1	0.62	0.46649			GO:0033588	Elongator holoenzyme complex	6	0	0.15	1			GO:0004395	hexaprenyldihydroxybenzoate methyltransf...	1	0	0.02	1
GO:0010166	wax metabolic process	26	1	0.62	0.46649			GO:0033597	mitotic checkpoint complex	2	0	0.05	1			GO:0004396	hexokinase activity	10	0	0.22	1
GO:0010025	wax biosynthetic process	26	1	0.62	0.46649			GO:0034045	phagophore assembly site membrane	6	0	0.15	1			GO:0004397	histidine ammonia-lyase activity	1	0	0.02	1
GO:0032412	regulation of ion transmembrane transpor...	26	1	0.62	0.46649			GO:0034245	mitochondrial DNA-directed RNA polymeras...	1	0	0.02	1			GO:0004399	histidinol dehydrogenase activity	2	0	0.04	1
GO:0035966	response to topologically incorrect prot...	26	1	0.62	0.46649			GO:0034399	nuclear periphery	23	0	0.56	1			GO:0004400	histidinol-phosphate transaminase activi...	1	0	0.02	1
GO:0022898	regulation of transmembrane transporter ...	26	1	0.62	0.46649			GO:0034425	etioplast envelope	5	0	0.12	1			GO:0004401	histidinol-phosphatase activity	1	0	0.02	1
GO:0032409	regulation of transporter activity	26	1	0.62	0.46649			GO:0034426	etioplast membrane	5	0	0.12	1			GO:0004402	histone acetyltransferase activity	24	0	0.54	1
GO:0055046	microgametogenesis	26	1	0.62	0.46649			GO:0034455	t-UTP complex	2	0	0.05	1			GO:0004407	histone deacetylase activity	13	0	0.29	1
GO:0061025	membrane fusion	26	1	0.62	0.46649			GO:0034515	proteasome storage granule	1	0	0.02	1			GO:0004412	homoserine dehydrogenase activity	3	0	0.07	1
GO:0140013	meiotic nuclear division	66	2	1.57	0.46943			GO:0034518	RNA cap binding complex	7	0	0.17	1			GO:0004413	homoserine kinase activity	1	0	0.02	1
GO:0048229	gametophyte development	314	8	7.49	0.47554			GO:0034657	GID complex	1	0	0.02	1			GO:0004416	hydroxyacylglutathione hydrolase activit...	7	0	0.16	1
GO:0099402	plant organ development	771	19	18.39	0.47568			GO:0034702	ion channel complex	17	0	0.42	1			GO:0004417	hydroxyethylthiazole kinase activity	1	0	0.02	1
GO:0061640	cytoskeleton-dependent cytokinesis	67	2	1.6	0.47727			GO:0034703	cation channel complex	10	0	0.25	1			GO:0004419	hydroxymethylglutaryl-CoA lyase activity	1	0	0.02	1
GO:0001558	regulation of cell growth	67	2	1.6	0.47727			GO:0034705	potassium channel complex	8	0	0.2	1			GO:0004420	hydroxymethylglutaryl-CoA reductase (NAD...	9	0	0.2	1
GO:0042773	ATP synthesis coupled electron transport	27	1	0.64	0.47924			GO:0034707	chloride channel complex	7	0	0.17	1			GO:0004421	hydroxymethylglutaryl-CoA synthase activ...	5	0	0.11	1
GO:0009129	pyrimidine nucleoside monophosphate meta...	27	1	0.64	0.47924			GO:0034708	methyltransferase complex	11	0	0.27	1			GO:0004422	hypoxanthine phosphoribosyltransferase a...	1	0	0.02	1
GO:0009130	pyrimidine nucleoside monophosphate bios...	27	1	0.64	0.47924			GO:0035032	phosphatidylinositol 3-kinase complex, c...	1	0	0.02	1			GO:0004424	imidazoleglycerol-phosphate dehydratase ...	2	0	0.04	1
GO:0007178	transmembrane receptor protein serine/th...	27	1	0.64	0.47924			GO:0035097	histone methyltransferase complex	9	0	0.22	1			GO:0004435	phosphatidylinositol phospholipase C act...	10	0	0.22	1
GO:0006448	regulation of translational elongation	27	1	0.64	0.47924			GO:0035101	FACT complex	4	0	0.1	1			GO:0004436	phosphatidylinositol diacylglycerol-lyas...	1	0	0.02	1
GO:0006534	cysteine metabolic process	27	1	0.64	0.47924			GO:0035102	PRC1 complex	2	0	0.05	1			GO:0004450	isocitrate dehydrogenase (NADP+) activit...	4	0	0.09	1
GO:0043650	dicarboxylic acid biosynthetic process	27	1	0.64	0.47924			GO:0035145	exon-exon junction complex	4	0	0.1	1			GO:0004452	isopentenyl-diphosphate delta-isomerase ...	1	0	0.02	1
GO:0000902	cell morphogenesis	399	10	9.52	0.4822			GO:0035267	NuA4 histone acetyltransferase complex	6	0	0.15	1			GO:0004455	ketol-acid reductoisomerase activity	1	0	0.02	1
GO:0071367	cellular response to brassinosteroid sti...	68	2	1.62	0.48504			GO:0035452	extrinsic component of plastid membrane	3	0	0.07	1			GO:0004457	lactate dehydrogenase activity	3	0	0.07	1
GO:0009742	brassinosteroid mediated signaling pathw...	68	2	1.62	0.48504			GO:0035517	PR-DUB complex	1	0	0.02	1			GO:0004458	D-lactate dehydrogenase (cytochrome) act...	1	0	0.02	1
GO:0009653	anatomical structure morphogenesis	859	21	20.49	0.48619			GO:0035770	ribonucleoprotein granule	34	0	0.83	1			GO:0004459	L-lactate dehydrogenase activity	2	0	0.04	1
GO:0008361	regulation of cell size	28	1	0.67	0.49169			GO:0035861	site of double-strand break	2	0	0.05	1			GO:0004462	lactoylglutathione lyase activity	9	0	0.2	1
GO:0009112	nucleobase metabolic process	28	1	0.67	0.49169			GO:0036338	viral membrane	12	0	0.29	1			GO:0004470	malic enzyme activity	6	0	0.13	1
GO:0051181	cofactor transport	28	1	0.67	0.49169			GO:0036379	myofilament	3	0	0.07	1			GO:0004471	malate dehydrogenase (decarboxylating) (...	2	0	0.04	1
GO:0033673	negative regulation of kinase activity	28	1	0.67	0.49169			GO:0036387	pre-replicative complex	1	0	0.02	1			GO:0004473	malate dehydrogenase (decarboxylating) (...	4	0	0.09	1
GO:0000038	very long-chain fatty acid metabolic pro...	28	1	0.67	0.49169			GO:0036464	cytoplasmic ribonucleoprotein granule	34	0	0.83	1			GO:0004474	malate synthase activity	1	0	0.02	1
GO:0006469	negative regulation of protein kinase ac...	28	1	0.67	0.49169			GO:0036477	somatodendritic compartment	11	0	0.27	1			GO:0004477	methenyltetrahydrofolate cyclohydrolase ...	1	0	0.02	1
GO:0006415	translational termination	28	1	0.67	0.49169			GO:0038201	TOR complex	2	0	0.05	1			GO:0004478	methionine adenosyltransferase activity	5	0	0.11	1
GO:0010112	regulation of systemic acquired resistan...	28	1	0.67	0.49169			GO:0042405	nuclear inclusion body	1	0	0.02	1			GO:0004479	methionyl-tRNA formyltransferase activit...	1	0	0.02	1
GO:0045185	maintenance of protein location	28	1	0.67	0.49169			GO:0042406	extrinsic component of endoplasmic retic...	7	0	0.17	1			GO:0004482	mRNA (guanine-N7-)-methyltransferase act...	2	0	0.04	1
GO:0006613	cotranslational protein targeting to mem...	28	1	0.67	0.49169			GO:0042470	melanosome	5	0	0.12	1			GO:0004484	mRNA guanylyltransferase activity	3	0	0.07	1
GO:0006614	SRP-dependent cotranslational protein ta...	28	1	0.67	0.49169			GO:0042555	MCM complex	15	0	0.37	1			GO:0004485	methylcrotonoyl-CoA carboxylase activity	2	0	0.04	1
GO:0043412	macromolecule modification	2343	85	55.89	0.4925			GO:0042575	DNA polymerase complex	11	0	0.27	1			GO:0004488	methylenetetrahydrofolate dehydrogenase ...	2	0	0.04	1
GO:0010647	positive regulation of cell communicatio...	69	2	1.65	0.49274			GO:0042599	lamellar body	2	0	0.05	1			GO:0004489	methylenetetrahydrofolate reductase (NAD...	1	0	0.02	1
GO:0006869	lipid transport	87	6	2.08	0.49411			GO:0042641	actomyosin	4	0	0.1	1			GO:0004491	methylmalonate-semialdehyde dehydrogenas...	1	0	0.02	1
GO:1901659	glycosyl compound biosynthetic process	194	5	4.63	0.49415			GO:0042643	actomyosin, actin portion	2	0	0.05	1			GO:0004496	mevalonate kinase activity	1	0	0.02	1
GO:0048731	system development	1588	40	37.88	0.4949			GO:0042644	chloroplast nucleoid	10	0	0.25	1			GO:0004499	N,N-dimethylaniline monooxygenase activi...	9	0	0.2	1
GO:0051640	organelle localization	70	2	1.67	0.50037			GO:0042645	mitochondrial nucleoid	2	0	0.05	1			GO:0004500	dopamine beta-monooxygenase activity	3	0	0.07	1
GO:0051274	beta-glucan biosynthetic process	70	2	1.67	0.50037			GO:0042646	plastid nucleoid	33	0	0.81	1			GO:0004506	squalene monooxygenase activity	3	0	0.07	1
GO:0009070	serine family amino acid biosynthetic pr...	29	1	0.69	0.50384			GO:0042719	mitochondrial intermembrane space protei...	1	0	0.02	1			GO:0004514	nicotinate-nucleotide diphosphorylase (c...	3	0	0.07	1
GO:0009220	pyrimidine ribonucleotide biosynthetic p...	29	1	0.69	0.50384			GO:0042720	mitochondrial inner membrane peptidase c...	2	0	0.05	1			GO:0004516	nicotinate phosphoribosyltransferase act...	2	0	0.04	1
GO:0009218	pyrimidine ribonucleotide metabolic proc...	29	1	0.69	0.50384			GO:0042763	intracellular immature spore	2	0	0.05	1			GO:0004517	nitric-oxide synthase activity	1	0	0.02	1
GO:1901570	fatty acid derivative biosynthetic proce...	29	1	0.69	0.50384			GO:0042764	ascospore-type prospore	2	0	0.05	1			GO:0004520	endodeoxyribonuclease activity	13	0	0.29	1
GO:0006487	protein N-linked glycosylation	29	1	0.69	0.50384			GO:0042807	central vacuole	2	0	0.05	1			GO:0004525	ribonuclease III activity	8	0	0.18	1
GO:0001933	negative regulation of protein phosphory...	29	1	0.69	0.50384			GO:0043005	neuron projection	11	0	0.27	1			GO:0004526	ribonuclease P activity	4	0	0.09	1
GO:0055067	monovalent inorganic cation homeostasis	29	1	0.69	0.50384			GO:0043025	neuronal cell body	8	0	0.2	1			GO:0004527	exonuclease activity	85	0	1.9	1
GO:0009593	detection of chemical stimulus	29	1	0.69	0.50384			GO:0043033	isoamylase complex	1	0	0.02	1			GO:0004532	exoribonuclease activity	29	0	0.65	1
GO:1903959	regulation of anion transmembrane transp...	29	1	0.69	0.50384			GO:0043034	costamere	2	0	0.05	1			GO:0004535	poly(A)-specific ribonuclease activity	18	0	0.4	1
GO:0043622	cortical microtubule organization	29	1	0.69	0.50384			GO:0043036	starch grain	4	0	0.1	1			GO:0004536	deoxyribonuclease activity	14	0	0.31	1
GO:0009062	fatty acid catabolic process	29	1	0.69	0.50384			GO:0043073	germ cell nucleus	5	0	0.12	1			GO:0004549	tRNA-specific ribonuclease activity	4	0	0.09	1
GO:0045859	regulation of protein kinase activity	113	3	2.7	0.50801			GO:0043076	megasporocyte nucleus	10	0	0.25	1			GO:0004550	nucleoside diphosphate kinase activity	7	0	0.16	1
GO:0043549	regulation of kinase activity	113	3	2.7	0.50801			GO:0043078	polar nucleus	10	0	0.25	1			GO:0004551	nucleotide diphosphatase activity	11	0	0.25	1
GO:0061024	membrane organization	113	3	2.7	0.50801			GO:0043186	P granule	7	0	0.17	1			GO:0004556	alpha-amylase activity	4	0	0.09	1
GO:0050790	regulation of catalytic activity	450	11	10.73	0.51056			GO:0043189	H4/H2A histone acetyltransferase complex	7	0	0.17	1			GO:0004557	alpha-galactosidase activity	6	0	0.13	1
GO:0031122	cytoplasmic microtubule organization	30	1	0.72	0.5157			GO:0043190	ATP-binding cassette (ABC) transporter c...	1	0	0.02	1			GO:0004560	alpha-L-fucosidase activity	5	0	0.11	1
GO:2000280	regulation of root development	30	1	0.72	0.5157			GO:0043197	dendritic spine	2	0	0.05	1			GO:0004564	beta-fructofuranosidase activity	7	0	0.16	1
GO:0006541	glutamine metabolic process	30	1	0.72	0.5157			GO:0043198	dendritic shaft	1	0	0.02	1			GO:0004565	beta-galactosidase activity	14	0	0.31	1
GO:0006119	oxidative phosphorylation	30	1	0.72	0.5157			GO:0043202	lysosomal lumen	1	0	0.02	1			GO:0004566	beta-glucuronidase activity	3	0	0.07	1
GO:0005975	carbohydrate metabolic process	1042	25	24.85	0.5186			GO:0043224	nuclear SCF ubiquitin ligase complex	3	0	0.07	1			GO:0004567	beta-mannosidase activity	4	0	0.09	1
GO:0015849	organic acid transport	115	3	2.74	0.5198			GO:0043235	receptor complex	3	0	0.07	1			GO:0004573	mannosyl-oligosaccharide glucosidase act...	2	0	0.04	1
GO:0046942	carboxylic acid transport	115	3	2.74	0.5198			GO:0043240	Fanconi anaemia nuclear complex	1	0	0.02	1			GO:0004575	sucrose alpha-glucosidase activity	7	0	0.16	1
GO:0019538	protein metabolic process	3640	112	86.82	0.52289			GO:0043292	contractile fiber	6	0	0.15	1			GO:0004577	N-acetylglucosaminyldiphosphodolichol N-...	1	0	0.02	1
GO:0022904	respiratory electron transport chain	31	1	0.74	0.52728			GO:0043332	mating projection tip	4	0	0.1	1			GO:0004585	ornithine carbamoyltransferase activity	2	0	0.04	1
GO:0042326	negative regulation of phosphorylation	31	1	0.74	0.52728			GO:0043527	tRNA methyltransferase complex	2	0	0.05	1			GO:0004587	ornithine-oxo-acid transaminase activity	1	0	0.02	1
GO:0042126	nitrate metabolic process	31	1	0.74	0.52728			GO:0043564	Ku70:Ku80 complex	2	0	0.05	1			GO:0004588	orotate phosphoribosyltransferase activi...	2	0	0.04	1
GO:0042128	nitrate assimilation	31	1	0.74	0.52728			GO:0043596	nuclear replication fork	9	0	0.22	1			GO:0004591	oxoglutarate dehydrogenase (succinyl-tra...	2	0	0.04	1
GO:0040008	regulation of growth	202	5	4.82	0.52997			GO:0043601	nuclear replisome	6	0	0.15	1			GO:0004592	pantoate-beta-alanine ligase activity	1	0	0.02	1
GO:0071383	cellular response to steroid hormone sti...	74	2	1.77	0.53012			GO:0043625	delta DNA polymerase complex	2	0	0.05	1			GO:0004594	pantothenate kinase activity	2	0	0.04	1
GO:0043401	steroid hormone mediated signaling pathw...	74	2	1.77	0.53012			GO:0043626	PCNA complex	1	0	0.02	1			GO:0004595	pantetheine-phosphate adenylyltransferas...	1	0	0.02	1
GO:0009056	catabolic process	1625	41	38.76	0.53597			GO:0043659	symbiosome	2	0	0.05	1			GO:0004601	peroxidase activity	115	0	2.57	1
GO:0071482	cellular response to light stimulus	118	3	2.81	0.53721			GO:0043660	bacteroid-containing symbiosome	2	0	0.05	1			GO:0004602	glutathione peroxidase activity	14	0	0.31	1
GO:0000413	protein peptidyl-prolyl isomerization	75	2	1.79	0.53737			GO:0043661	peribacteroid membrane	2	0	0.05	1			GO:0004604	phosphoadenylyl-sulfate reductase (thior...	2	0	0.04	1
GO:0042180	cellular ketone metabolic process	75	2	1.79	0.53737			GO:0043667	pollen wall	3	0	0.07	1			GO:0004605	phosphatidate cytidylyltransferase activ...	2	0	0.04	1
GO:0046132	pyrimidine ribonucleoside biosynthetic p...	32	1	0.76	0.53858			GO:0043668	exine	3	0	0.07	1			GO:0004609	phosphatidylserine decarboxylase activit...	3	0	0.07	1
GO:1901568	fatty acid derivative metabolic process	32	1	0.76	0.53858			GO:0043673	sexine	3	0	0.07	1			GO:0004610	phosphoacetylglucosamine mutase activity	6	0	0.13	1
GO:0006835	dicarboxylic acid transport	32	1	0.76	0.53858			GO:0043674	columella	3	0	0.07	1			GO:0004611	phosphoenolpyruvate carboxykinase activi...	6	0	0.13	1
GO:0006563	L-serine metabolic process	32	1	0.76	0.53858			GO:0043680	filiform apparatus	1	0	0.02	1			GO:0004612	phosphoenolpyruvate carboxykinase (ATP) ...	4	0	0.09	1
GO:0072599	establishment of protein localization to...	32	1	0.76	0.53858			GO:0044194	cytolytic granule	1	0	0.02	1			GO:0004614	phosphoglucomutase activity	4	0	0.09	1
GO:0009834	plant-type secondary cell wall biogenesi...	32	1	0.76	0.53858			GO:0044214	spanning component of plasma membrane	1	0	0.02	1			GO:0004615	phosphomannomutase activity	3	0	0.07	1
GO:0045047	protein targeting to ER	32	1	0.76	0.53858			GO:0044297	cell body	10	0	0.25	1			GO:0004617	phosphoglycerate dehydrogenase activity	3	0	0.07	1
GO:0071478	cellular response to radiation	119	3	2.84	0.54293			GO:0044309	neuron spine	2	0	0.05	1			GO:0004618	phosphoglycerate kinase activity	3	0	0.07	1
GO:0048545	response to steroid hormone	76	2	1.81	0.54455			GO:0044420	extracellular matrix component	10	0	0.25	1			GO:0004619	phosphoglycerate mutase activity	4	0	0.09	1
GO:0009719	response to endogenous stimulus	1522	36	36.3	0.5486			GO:0044423	virion part	14	0	0.34	1			GO:0004620	phospholipase activity	41	0	0.92	1
GO:0010053	root epidermal cell differentiation	120	3	2.86	0.54861			GO:0044426	cell wall part	1	0	0.02	1			GO:0004622	lysophospholipase activity	2	0	0.04	1
GO:0001932	regulation of protein phosphorylation	120	3	2.86	0.54861			GO:0044441	ciliary part	1	0	0.02	1			GO:0004623	phospholipase A2 activity	8	0	0.18	1
GO:0071236	cellular response to antibiotic	120	3	2.86	0.54861			GO:0044449	contractile fiber part	6	0	0.15	1			GO:0004629	phospholipase C activity	11	0	0.25	1
GO:0007167	enzyme linked receptor protein signaling...	33	1	0.79	0.54962			GO:0044450	microtubule organizing center part	9	0	0.22	1			GO:0004630	phospholipase D activity	5	0	0.11	1
GO:0046134	pyrimidine nucleoside biosynthetic proce...	33	1	0.79	0.54962			GO:0044452	nucleolar part	7	0	0.17	1			GO:0004632	phosphopantothenate--cysteine ligase act...	2	0	0.04	1
GO:0032350	regulation of hormone metabolic process	33	1	0.79	0.54962			GO:0044453	nuclear membrane part	1	0	0.02	1			GO:0004633	phosphopantothenoylcysteine decarboxylas...	4	0	0.09	1
GO:0045926	negative regulation of growth	33	1	0.79	0.54962			GO:0044456	synapse part	17	0	0.42	1			GO:0004634	phosphopyruvate hydratase activity	3	0	0.07	1
GO:0009880	embryonic pattern specification	33	1	0.79	0.54962			GO:0044545	NSL complex	2	0	0.05	1			GO:0004635	phosphoribosyl-AMP cyclohydrolase activi...	1	0	0.02	1
GO:0019722	calcium-mediated signaling	33	1	0.79	0.54962			GO:0044611	nuclear pore inner ring	1	0	0.02	1			GO:0004636	phosphoribosyl-ATP diphosphatase activit...	1	0	0.02	1
GO:0006665	sphingolipid metabolic process	33	1	0.79	0.54962			GO:0044613	nuclear pore central transport channel	1	0	0.02	1			GO:0004637	phosphoribosylamine-glycine ligase activ...	1	0	0.02	1
GO:1902600	proton transmembrane transport	77	2	1.84	0.55164			GO:0044615	nuclear pore nuclear basket	2	0	0.05	1			GO:0004638	phosphoribosylaminoimidazole carboxylase...	1	0	0.02	1
GO:0042430	indole-containing compound metabolic pro...	77	2	1.84	0.55164			GO:0044665	MLL1/2 complex	3	0	0.07	1			GO:0004639	phosphoribosylaminoimidazolesuccinocarbo...	1	0	0.02	1
GO:0072528	pyrimidine-containing compound biosynthe...	77	2	1.84	0.55164			GO:0044666	MLL3/4 complex	2	0	0.05	1			GO:0004640	phosphoribosylanthranilate isomerase act...	1	0	0.02	1
GO:0032989	cellular component morphogenesis	422	10	10.07	0.55402			GO:0044732	mitotic spindle pole body	8	0	0.2	1			GO:0004641	phosphoribosylformylglycinamidine cyclo-...	1	0	0.02	1
GO:0016054	organic acid catabolic process	121	3	2.89	0.55425			GO:0044753	amphisome	1	0	0.02	1			GO:0004642	phosphoribosylformylglycinamidine syntha...	3	0	0.07	1
GO:0009267	cellular response to starvation	121	3	2.89	0.55425			GO:0044796	DNA polymerase processivity factor compl...	1	0	0.02	1			GO:0004643	phosphoribosylaminoimidazolecarboxamide ...	1	0	0.02	1
GO:0046395	carboxylic acid catabolic process	121	3	2.89	0.55425			GO:0044815	DNA packaging complex	68	0	1.67	1			GO:0004644	phosphoribosylglycinamide formyltransfer...	2	0	0.04	1
GO:0045333	cellular respiration	89	6	2.12	0.55597			GO:0045111	intermediate filament cytoskeleton	1	0	0.02	1			GO:0004645	phosphorylase activity	5	0	0.11	1
GO:0009644	response to high light intensity	78	2	1.86	0.55866			GO:0045169	fusome	4	0	0.1	1			GO:0004647	phosphoserine phosphatase activity	5	0	0.11	1
GO:0051156	glucose 6-phosphate metabolic process	34	1	0.81	0.56039			GO:0045177	apical part of cell	45	0	1.1	1			GO:0004649	poly(ADP-ribose) glycohydrolase activity	1	0	0.02	1
GO:0006098	pentose-phosphate shunt	34	1	0.81	0.56039			GO:0045178	basal part of cell	6	0	0.15	1			GO:0004650	polygalacturonase activity	28	0	0.63	1
GO:0009751	response to salicylic acid	210	5	5.01	0.56464			GO:0045179	apical cortex	3	0	0.07	1			GO:0004652	polynucleotide adenylyltransferase activ...	3	0	0.07	1
GO:0016143	S-glycoside metabolic process	79	2	1.88	0.5656			GO:0045202	synapse	18	0	0.44	1			GO:0004654	polyribonucleotide nucleotidyltransferas...	3	0	0.07	1
GO:0019760	glucosinolate metabolic process	79	2	1.88	0.5656			GO:0045211	postsynaptic membrane	11	0	0.27	1			GO:0004655	porphobilinogen synthase activity	3	0	0.07	1
GO:0019757	glycosinolate metabolic process	79	2	1.88	0.5656			GO:0045254	pyruvate dehydrogenase complex	6	0	0.15	1			GO:0004657	proline dehydrogenase activity	1	0	0.02	1
GO:0009566	fertilization	51	4	1.22	0.56776			GO:0045257	succinate dehydrogenase complex (ubiquin...	9	0	0.22	1			GO:0004659	prenyltransferase activity	25	0	0.56	1
GO:0009725	response to hormone	1407	33	33.56	0.56899			GO:0045259	proton-transporting ATP synthase complex	30	0	0.74	1			GO:0004660	protein farnesyltransferase activity	3	0	0.07	1
GO:0008360	regulation of cell shape	35	1	0.83	0.5709			GO:0045261	proton-transporting ATP synthase complex...	16	0	0.39	1			GO:0004661	protein geranylgeranyltransferase activi...	5	0	0.11	1
GO:0000911	cytokinesis by cell plate formation	35	1	0.83	0.5709			GO:0045263	proton-transporting ATP synthase complex...	13	0	0.32	1			GO:0004662	CAAX-protein geranylgeranyltransferase a...	4	0	0.09	1
GO:0071941	nitrogen cycle metabolic process	35	1	0.83	0.5709			GO:0045267	proton-transporting ATP synthase, cataly...	5	0	0.12	1			GO:0004663	Rab geranylgeranyltransferase activity	1	0	0.02	1
GO:0006814	sodium ion transport	35	1	0.83	0.5709			GO:0045271	respiratory chain complex I	50	0	1.23	1			GO:0004664	prephenate dehydratase activity	7	0	0.16	1
GO:0035335	peptidyl-tyrosine dephosphorylation	35	1	0.83	0.5709			GO:0045273	respiratory chain complex II	9	0	0.22	1			GO:0004665	prephenate dehydrogenase (NADP+) activit...	6	0	0.13	1
GO:0009809	lignin biosynthetic process	35	1	0.83	0.5709			GO:0045275	respiratory chain complex III	10	0	0.25	1			GO:0004668	protein-arginine deiminase activity	1	0	0.02	1
GO:0009867	jasmonic acid mediated signaling pathway	80	2	1.91	0.57246			GO:0045281	succinate dehydrogenase complex	9	0	0.22	1			GO:0004683	calmodulin-dependent protein kinase acti...	20	0	0.45	1
GO:0042545	cell wall modification	125	3	2.98	0.57639											GO:0004693	cyclin-dependent protein serine/threonin...	15	0	0.34	1
GO:0010876	lipid localization	99	6	2.36	0.57949											GO:0004694	eukaryotic translation initiation factor...	1	0	0.02	1
GO:0034754	cellular hormone metabolic process	36	1	0.86	0.58116											GO:0004709	MAP kinase kinase kinase activity	7	0	0.16	1
GO:2000377	regulation of reactive oxygen species me...	36	1	0.86	0.58116											GO:0004723	calcium-dependent protein serine/threoni...	1	0	0.02	1
GO:0048444	floral organ morphogenesis	36	1	0.86	0.58116											GO:0004729	oxygen-dependent protoporphyrinogen oxid...	2	0	0.04	1
GO:2001057	reactive nitrogen species metabolic proc...	36	1	0.86	0.58116											GO:0004733	pyridoxamine-phosphate oxidase activity	3	0	0.07	1
GO:2000241	regulation of reproductive process	214	5	5.1	0.58148											GO:0004737	pyruvate decarboxylase activity	2	0	0.04	1
GO:0022603	regulation of anatomical structure morph...	126	3	3.01	0.58181											GO:0004738	pyruvate dehydrogenase activity	6	0	0.13	1
GO:0048569	post-embryonic animal organ development	258	6	6.15	0.58268											GO:0004739	pyruvate dehydrogenase (acetyl-transferr...	6	0	0.13	1
GO:0042440	pigment metabolic process	171	4	4.08	0.58561											GO:0004740	pyruvate dehydrogenase (acetyl-transferr...	2	0	0.04	1
GO:0071395	cellular response to jasmonic acid stimu...	82	2	1.96	0.58594											GO:0004742	dihydrolipoyllysine-residue acetyltransf...	6	0	0.13	1
GO:0051338	regulation of transferase activity	127	3	3.03	0.58719											GO:0004743	pyruvate kinase activity	14	0	0.31	1
GO:0005985	sucrose metabolic process	37	1	0.88	0.59118											GO:0004746	riboflavin synthase activity	2	0	0.04	1
GO:0009631	cold acclimation	37	1	0.88	0.59118											GO:0004747	ribokinase activity	14	0	0.31	1
GO:0006740	NADPH regeneration	37	1	0.88	0.59118											GO:0004748	ribonucleoside-diphosphate reductase act...	4	0	0.09	1
GO:0030865	cortical cytoskeleton organization	37	1	0.88	0.59118											GO:0004749	ribose phosphate diphosphokinase activit...	5	0	0.11	1
GO:0043455	regulation of secondary metabolic proces...	37	1	0.88	0.59118											GO:0004753	saccharopine dehydrogenase activity	1	0	0.02	1
GO:0080135	regulation of cellular response to stres...	37	1	0.88	0.59118											GO:0004758	serine C-palmitoyltransferase activity	3	0	0.07	1
GO:0042737	drug catabolic process	141	6	3.36	0.59178											GO:0004760	serine-pyruvate transaminase activity	1	0	0.02	1
GO:0051241	negative regulation of multicellular org...	128	3	3.05	0.59253											GO:0004765	shikimate kinase activity	5	0	0.11	1
GO:0071489	cellular response to red or far red ligh...	83	2	1.98	0.59256											GO:0004766	spermidine synthase activity	3	0	0.07	1
GO:0010017	red or far-red light signaling pathway	83	2	1.98	0.59256											GO:0004767	sphingomyelin phosphodiesterase activity	5	0	0.11	1
GO:0071555	cell wall organization	173	4	4.13	0.59482											GO:0004776	succinate-CoA ligase (GDP-forming) activ...	1	0	0.02	1
GO:0006897	endocytosis	129	3	3.08	0.59782											GO:0004777	succinate-semialdehyde dehydrogenase (NA...	1	0	0.02	1
GO:0006401	RNA catabolic process	84	2	2	0.5991											GO:0004779	sulfate adenylyltransferase activity	5	0	0.11	1
GO:0006213	pyrimidine nucleoside metabolic process	38	1	0.91	0.60096											GO:0004780	sulfate adenylyltransferase (ADP) activi...	1	0	0.02	1
GO:0046131	pyrimidine ribonucleoside metabolic proc...	38	1	0.91	0.60096											GO:0004781	sulfate adenylyltransferase (ATP) activi...	4	0	0.09	1
GO:0006760	folic acid-containing compound metabolic...	38	1	0.91	0.60096											GO:0004784	superoxide dismutase activity	10	0	0.22	1
GO:0006862	nucleotide transport	38	1	0.91	0.60096											GO:0004789	thiamine-phosphate diphosphorylase activ...	1	0	0.02	1
GO:0051348	negative regulation of transferase activ...	38	1	0.91	0.60096											GO:0004792	thiosulfate sulfurtransferase activity	5	0	0.11	1
GO:0016072	rRNA metabolic process	130	3	3.1	0.60307											GO:0004793	threonine aldolase activity	2	0	0.04	1
GO:0098657	import into cell	130	3	3.1	0.60307											GO:0004794	L-threonine ammonia-lyase activity	2	0	0.04	1
GO:0051273	beta-glucan metabolic process	85	2	2.03	0.60557											GO:0004795	threonine synthase activity	2	0	0.04	1
GO:0072527	pyrimidine-containing compound metabolic...	85	2	2.03	0.60557											GO:0004797	thymidine kinase activity	2	0	0.04	1
GO:0090627	plant epidermal cell differentiation	131	3	3.12	0.60827											GO:0004798	thymidylate kinase activity	1	0	0.02	1
GO:0042325	regulation of phosphorylation	131	3	3.12	0.60827											GO:0004799	thymidylate synthase activity	3	0	0.07	1
GO:0016197	endosomal transport	39	1	0.93	0.6105											GO:0004802	transketolase activity	3	0	0.07	1
GO:0010563	negative regulation of phosphorus metabo...	39	1	0.93	0.6105											GO:0004803	transposase activity	9	0	0.2	1
GO:0045936	negative regulation of phosphate metabol...	39	1	0.93	0.6105											GO:0004805	trehalose-phosphatase activity	13	0	0.29	1
GO:0072329	monocarboxylic acid catabolic process	39	1	0.93	0.6105											GO:0004807	triose-phosphate isomerase activity	2	0	0.04	1
GO:0090697	post-embryonic plant organ morphogenesis	86	2	2.05	0.61195											GO:0004809	tRNA (guanine-N2-)-methyltransferase act...	2	0	0.04	1
GO:0009735	response to cytokinin	86	2	2.05	0.61195											GO:0004813	alanine-tRNA ligase activity	6	0	0.13	1
GO:0090407	organophosphate biosynthetic process	442	10	10.54	0.61318											GO:0004814	arginine-tRNA ligase activity	2	0	0.04	1
GO:0042594	response to starvation	132	3	3.15	0.61343											GO:0004815	aspartate-tRNA ligase activity	3	0	0.07	1
GO:0006605	protein targeting	178	4	4.25	0.61731											GO:0004817	cysteine-tRNA ligase activity	3	0	0.07	1
GO:0019932	second-messenger-mediated signaling	40	1	0.95	0.61982											GO:0004818	glutamate-tRNA ligase activity	3	0	0.07	1
GO:0010311	lateral root formation	40	1	0.95	0.61982											GO:0004819	glutamine-tRNA ligase activity	2	0	0.04	1
GO:0048563	post-embryonic animal organ morphogenesi...	40	1	0.95	0.61982											GO:0004820	glycine-tRNA ligase activity	2	0	0.04	1
GO:0009958	positive gravitropism	40	1	0.95	0.61982											GO:0004821	histidine-tRNA ligase activity	8	0	0.18	1
GO:0070972	protein localization to endoplasmic reti...	40	1	0.95	0.61982											GO:0004822	isoleucine-tRNA ligase activity	3	0	0.07	1
GO:0070925	organelle assembly	40	1	0.95	0.61982											GO:0004823	leucine-tRNA ligase activity	3	0	0.07	1
GO:0042592	homeostatic process	402	9	9.59	0.62437											GO:0004824	lysine-tRNA ligase activity	2	0	0.04	1
GO:0009260	ribonucleotide biosynthetic process	225	5	5.37	0.62593											GO:0004825	methionine-tRNA ligase activity	3	0	0.07	1
GO:0046390	ribose phosphate biosynthetic process	225	5	5.37	0.62593											GO:0004826	phenylalanine-tRNA ligase activity	5	0	0.11	1
GO:0044283	small molecule biosynthetic process	1442	33	34.39	0.62806											GO:0004827	proline-tRNA ligase activity	3	0	0.07	1
GO:0031400	negative regulation of protein modificat...	41	1	0.98	0.62892											GO:0004828	serine-tRNA ligase activity	7	0	0.16	1
GO:0018208	peptidyl-proline modification	89	2	2.12	0.63064											GO:0004829	threonine-tRNA ligase activity	2	0	0.04	1
GO:0048513	animal organ development	928	21	22.13	0.63239											GO:0004830	tryptophan-tRNA ligase activity	2	0	0.04	1
GO:0042455	ribonucleoside biosynthetic process	136	3	3.24	0.6336											GO:0004831	tyrosine-tRNA ligase activity	2	0	0.04	1
GO:0006470	protein dephosphorylation	136	3	3.24	0.6336											GO:0004832	valine-tRNA ligase activity	4	0	0.09	1
GO:0044272	sulfur compound biosynthetic process	182	4	4.34	0.63474											GO:0004834	tryptophan synthase activity	4	0	0.09	1
GO:0010043	response to zinc ion	90	2	2.15	0.63671											GO:0004835	tubulin-tyrosine ligase activity	2	0	0.04	1
GO:0010374	stomatal complex development	42	1	1	0.6378											GO:0004837	tyrosine decarboxylase activity	1	0	0.02	1
GO:0042558	pteridine-containing compound metabolic ...	42	1	1	0.6378											GO:0004839	ubiquitin activating enzyme activity	1	0	0.02	1
GO:0045490	pectin catabolic process	42	1	1	0.6378											GO:0004843	thiol-dependent ubiquitin-specific prote...	5	0	0.11	1
GO:0006914	autophagy	42	1	1	0.6378											GO:0004844	uracil DNA N-glycosylase activity	1	0	0.02	1
GO:0061919	process utilizing autophagic mechanism	42	1	1	0.6378											GO:0004845	uracil phosphoribosyltransferase activit...	3	0	0.07	1
GO:0009163	nucleoside biosynthetic process	137	3	3.27	0.63853											GO:0004846	urate oxidase activity	1	0	0.02	1
GO:1901701	cellular response to oxygen-containing c...	583	13	13.91	0.6389											GO:0004848	ureidoglycolate hydrolase activity	2	0	0.04	1
GO:0000271	polysaccharide biosynthetic process	183	4	4.36	0.63901											GO:0004849	uridine kinase activity	15	0	0.34	1
GO:0009165	nucleotide biosynthetic process	319	7	7.61	0.64183											GO:0004851	uroporphyrin-III C-methyltransferase act...	1	0	0.02	1
GO:0043436	oxoacid metabolic process	1063	24	25.35	0.64248											GO:0004852	uroporphyrinogen-III synthase activity	1	0	0.02	1
GO:0010393	galacturonan metabolic process	91	2	2.17	0.6427											GO:0004853	uroporphyrinogen decarboxylase activity	5	0	0.11	1
GO:1903046	meiotic cell cycle process	91	2	2.17	0.6427											GO:0004854	xanthine dehydrogenase activity	3	0	0.07	1
GO:0006366	transcription by RNA polymerase II	91	2	2.17	0.6427											GO:0004855	xanthine oxidase activity	3	0	0.07	1
GO:0045488	pectin metabolic process	91	2	2.17	0.6427											GO:0004856	xylulokinase activity	1	0	0.02	1
GO:0046039	GTP metabolic process	184	4	4.39	0.64326											GO:0004860	protein kinase inhibitor activity	16	0	0.36	1
GO:0016042	lipid catabolic process	138	3	3.29	0.64341											GO:0004861	cyclin-dependent protein serine/threonin...	8	0	0.18	1
GO:1901293	nucleoside phosphate biosynthetic proces...	320	7	7.63	0.64508											GO:0004864	protein phosphatase inhibitor activity	6	0	0.13	1
GO:0009798	axis specification	43	1	1.03	0.64647											GO:0004866	endopeptidase inhibitor activity	23	0	0.51	1
GO:0046351	disaccharide biosynthetic process	43	1	1.03	0.64647											GO:0004867	serine-type endopeptidase inhibitor acti...	5	0	0.11	1
GO:0031668	cellular response to extracellular stimu...	185	4	4.41	0.64747											GO:0004869	cysteine-type endopeptidase inhibitor ac...	14	0	0.31	1
GO:0009698	phenylpropanoid metabolic process	92	2	2.19	0.64861											GO:0004896	cytokine receptor activity	2	0	0.04	1
GO:1901615	organic hydroxy compound metabolic proce...	277	6	6.61	0.65153											GO:0004903	growth hormone receptor activity	1	0	0.02	1
GO:0044092	negative regulation of molecular functio...	186	4	4.44	0.65164											GO:0004930	G protein-coupled receptor activity	3	0	0.07	1
GO:0010016	shoot system morphogenesis	186	4	4.44	0.65164											GO:0004969	histamine receptor activity	2	0	0.04	1
GO:0048608	reproductive structure development	948	23	22.61	0.65236											GO:0004972	NMDA glutamate receptor activity	1	0	0.02	1
GO:0061458	reproductive system development	948	23	22.61	0.65236											GO:0004984	olfactory receptor activity	1	0	0.02	1
GO:0009269	response to desiccation	44	1	1.05	0.65493											GO:0005034	osmosensor activity	4	0	0.09	1
GO:0006739	NADP metabolic process	44	1	1.05	0.65493											GO:0005044	scavenger receptor activity	11	0	0.25	1
GO:0019682	glyceraldehyde-3-phosphate metabolic pro...	44	1	1.05	0.65493											GO:0005046	KDEL sequence binding	2	0	0.04	1
GO:1902410	mitotic cytokinetic process	44	1	1.05	0.65493											GO:0005052	peroxisome matrix targeting signal-1 bin...	1	0	0.02	1
GO:0071496	cellular response to external stimulus	187	4	4.46	0.65579											GO:0005053	peroxisome matrix targeting signal-2 bin...	1	0	0.02	1
GO:0019748	secondary metabolic process	233	5	5.56	0.65642											GO:0005080	protein kinase C binding	1	0	0.02	1
GO:0006082	organic acid metabolic process	1071	24	25.55	0.65714											GO:0005085	guanyl-nucleotide exchange factor activi...	45	0	1.01	1
GO:0014070	response to organic cyclic compound	370	8	8.83	0.66114											GO:0005086	ARF guanyl-nucleotide exchange factor ac...	9	0	0.2	1
GO:0006342	chromatin silencing	45	1	1.07	0.66319											GO:0005088	Ras guanyl-nucleotide exchange factor ac...	17	0	0.38	1
GO:0022414	reproductive process	1291	33	30.79	0.67085											GO:0005089	Rho guanyl-nucleotide exchange factor ac...	11	0	0.25	1
GO:0044070	regulation of anion transport	46	1	1.1	0.67125											GO:0005095	GTPase inhibitor activity	1	0	0.02	1
GO:0000097	sulfur amino acid biosynthetic process	46	1	1.1	0.67125											GO:0005102	signaling receptor binding	31	0	0.69	1
GO:0048581	negative regulation of post-embryonic de...	96	2	2.29	0.6715											GO:0005109	frizzled binding	1	0	0.02	1
GO:1903507	negative regulation of nucleic acid-temp...	191	4	4.56	0.67204											GO:0005159	insulin-like growth factor receptor bind...	1	0	0.02	1
GO:0045892	negative regulation of transcription, DN...	191	4	4.56	0.67204											GO:0005179	hormone activity	10	0	0.22	1
GO:1902679	negative regulation of RNA biosynthetic ...	191	4	4.56	0.67204											GO:0005199	structural constituent of cell wall	21	0	0.47	1
GO:0031347	regulation of defense response	196	8	4.67	0.67256											GO:0005200	structural constituent of cytoskeleton	24	0	0.54	1
GO:0010033	response to organic substance	1688	38	40.26	0.67606											GO:0005214	structural constituent of chitin-based c...	1	0	0.02	1
GO:0031327	negative regulation of cellular biosynth...	239	5	5.7	0.67823											GO:0005217	intracellular ligand-gated ion channel a...	3	0	0.07	1
GO:0009890	negative regulation of biosynthetic proc...	239	5	5.7	0.67823											GO:0005221	intracellular cyclic nucleotide activate...	3	0	0.07	1
GO:0045814	negative regulation of gene expression, ...	47	1	1.12	0.67912											GO:0005222	intracellular cAMP-activated cation chan...	1	0	0.02	1
GO:0051235	maintenance of location	47	1	1.12	0.67912											GO:0005227	calcium activated cation channel activit...	5	0	0.11	1
GO:0098754	detoxification	47	1	1.12	0.67912											GO:0005245	voltage-gated calcium channel activity	2	0	0.04	1
GO:0050801	ion homeostasis	146	3	3.48	0.68078											GO:0005247	voltage-gated chloride channel activity	7	0	0.16	1
GO:0090558	plant epidermis development	240	5	5.72	0.68177											GO:0005253	anion channel activity	21	0	0.47	1
GO:0009311	oligosaccharide metabolic process	98	2	2.34	0.68248											GO:0005254	chloride channel activity	8	0	0.18	1
GO:1901068	guanosine-containing compound metabolic ...	194	4	4.63	0.68387											GO:0005272	sodium channel activity	2	0	0.04	1
GO:0006511	ubiquitin-dependent protein catabolic pr...	194	4	4.63	0.68387											GO:0005274	allantoin:proton symporter activity	2	0	0.04	1
GO:0010228	vegetative to reproductive phase transit...	147	3	3.51	0.68524											GO:0005275	amine transmembrane transporter activity	1	0	0.02	1
GO:0003006	developmental process involved in reprod...	1142	27	27.24	0.68613											GO:0005290	L-histidine transmembrane transporter ac...	3	0	0.07	1
GO:0000956	nuclear-transcribed mRNA catabolic proce...	48	1	1.14	0.6868											GO:0005313	L-glutamate transmembrane transporter ac...	3	0	0.07	1
GO:0006305	DNA alkylation	48	1	1.14	0.6868											GO:0005324	long-chain fatty acid transporter activi...	1	0	0.02	1
GO:0006306	DNA methylation	48	1	1.14	0.6868											GO:0005326	neurotransmitter transporter activity	7	0	0.16	1
GO:0048366	leaf development	335	7	7.99	0.69159											GO:0005328	neurotransmitter:sodium symporter activi...	2	0	0.04	1
GO:0045229	external encapsulating structure organiz...	196	4	4.67	0.6916											GO:0005344	oxygen carrier activity	5	0	0.11	1
GO:0043632	modification-dependent macromolecule cat...	196	4	4.67	0.6916											GO:0005345	purine nucleobase transmembrane transpor...	16	0	0.36	1
GO:0019941	modification-dependent protein catabolic...	196	4	4.67	0.6916											GO:0005346	purine ribonucleotide transmembrane tran...	15	0	0.34	1
GO:0030244	cellulose biosynthetic process	49	1	1.17	0.6943											GO:0005347	ATP transmembrane transporter activity	11	0	0.25	1
GO:0043067	regulation of programmed cell death	92	6	2.19	0.69682											GO:0005350	pyrimidine nucleobase transmembrane tran...	2	0	0.04	1
GO:0010015	root morphogenesis	198	4	4.72	0.69918											GO:0005353	fructose transmembrane transporter activ...	3	0	0.07	1
GO:0009408	response to heat	198	4	4.72	0.69918											GO:0005354	galactose transmembrane transporter acti...	2	0	0.04	1
GO:0003333	amino acid transmembrane transport	50	1	1.19	0.70162											GO:0005363	maltose transmembrane transporter activi...	1	0	0.02	1
GO:0010101	post-embryonic root morphogenesis	50	1	1.19	0.70162											GO:0005365	myo-inositol transmembrane transporter a...	5	0	0.11	1
GO:0010102	lateral root morphogenesis	50	1	1.19	0.70162											GO:0005366	myo-inositol:proton symporter activity	3	0	0.07	1
GO:0032506	cytokinetic process	50	1	1.19	0.70162											GO:0005372	water transmembrane transporter activity	12	0	0.27	1
GO:0051253	negative regulation of RNA metabolic pro...	199	4	4.75	0.70293											GO:0005375	copper ion transmembrane transporter act...	18	0	0.4	1
GO:0009266	response to temperature stimulus	611	13	14.57	0.70397											GO:0005381	iron ion transmembrane transporter activ...	11	0	0.25	1
GO:0006278	RNA-dependent DNA biosynthetic process	247	5	5.89	0.70584											GO:0005384	manganese ion transmembrane transporter ...	5	0	0.11	1
GO:0034637	cellular carbohydrate biosynthetic proce...	200	4	4.77	0.70664											GO:0005385	zinc ion transmembrane transporter activ...	11	0	0.25	1
GO:0097306	cellular response to alcohol	294	6	7.01	0.70692											GO:0005432	calcium:sodium antiporter activity	1	0	0.02	1
GO:0000910	cytokinesis	103	2	2.46	0.70863											GO:0005451	monovalent cation:proton antiporter acti...	8	0	0.18	1
GO:0015931	nucleobase-containing compound transport	103	2	2.46	0.70863											GO:0005452	inorganic anion exchanger activity	1	0	0.02	1
GO:0009756	carbohydrate mediated signaling	51	1	1.22	0.70876											GO:0005459	UDP-galactose transmembrane transporter ...	6	0	0.13	1
GO:0006304	DNA modification	51	1	1.22	0.70876											GO:0005460	UDP-glucose transmembrane transporter ac...	7	0	0.16	1
GO:0010182	sugar mediated signaling pathway	51	1	1.22	0.70876											GO:0005471	ATP:ADP antiporter activity	5	0	0.11	1
GO:0044728	DNA methylation or demethylation	51	1	1.22	0.70876											GO:0005483	soluble NSF attachment protein activity	3	0	0.07	1
GO:0001510	RNA methylation	51	1	1.22	0.70876											GO:0005504	fatty acid binding	2	0	0.04	1
GO:0009808	lignin metabolic process	51	1	1.22	0.70876											GO:0005522	profilin binding	1	0	0.02	1
GO:0031324	negative regulation of cellular metaboli...	341	7	8.13	0.70906											GO:0005527	macrolide binding	22	0	0.49	1
GO:0000302	response to reactive oxygen species	202	4	4.82	0.71396											GO:0005528	FK506 binding	22	0	0.49	1
GO:0033692	cellular polysaccharide biosynthetic pro...	154	3	3.67	0.71517											GO:0005539	glycosaminoglycan binding	2	0	0.04	1
GO:0035670	plant-type ovary development	52	1	1.24	0.71573											GO:0005542	folic acid binding	1	0	0.02	1
GO:0048481	plant ovule development	52	1	1.24	0.71573											GO:0005543	phospholipid binding	126	0	2.82	1
GO:0006811	ion transport	731	32	17.44	0.71695											GO:0005544	calcium-dependent phospholipid binding	9	0	0.2	1
GO:0042445	hormone metabolic process	203	4	4.84	0.71757											GO:0005549	odorant binding	1	0	0.02	1
GO:0051239	regulation of multicellular organismal p...	436	9	10.4	0.71757											GO:0008017	microtubule binding	36	0	0.8	1
GO:0015980	energy derivation by oxidation of organi...	108	6	2.58	0.71818											GO:0008028	monocarboxylic acid transmembrane transp...	20	0	0.45	1
GO:0044267	cellular protein metabolic process	3217	100	76.73	0.71865											GO:0008079	translation termination factor activity	13	0	0.29	1
GO:0009738	abscisic acid-activated signaling pathwa...	204	4	4.87	0.72114											GO:0008092	cytoskeletal protein binding	90	0	2.01	1
GO:0008544	epidermis development	252	5	6.01	0.72224											GO:0008094	DNA-dependent ATPase activity	58	0	1.3	1
GO:0031399	regulation of protein modification proce...	156	3	3.72	0.72331											GO:0008097	5S rRNA binding	11	0	0.25	1
GO:0000003	reproduction	1325	33	31.6	0.72416											GO:0008106	alcohol dehydrogenase (NADP+) activity	7	0	0.16	1
GO:0009152	purine ribonucleotide biosynthetic proce...	205	4	4.89	0.72469											GO:0008115	sarcosine oxidase activity	1	0	0.02	1
GO:0008652	cellular amino acid biosynthetic process	253	5	6.03	0.72544											GO:0008121	ubiquinol-cytochrome-c reductase activit...	12	0	0.27	1
GO:0006164	purine nucleotide biosynthetic process	206	4	4.91	0.7282											GO:0008131	primary amine oxidase activity	8	0	0.18	1
GO:0051321	meiotic cell cycle	107	2	2.55	0.72823											GO:0008134	transcription factor binding	13	0	0.29	1
GO:0009312	oligosaccharide biosynthetic process	54	1	1.29	0.72919											GO:0008137	NADH dehydrogenase (ubiquinone) activity	37	0	0.83	1
GO:0048878	chemical homeostasis	207	4	4.94	0.73167											GO:0008146	sulfotransferase activity	15	0	0.34	1
GO:0071897	DNA biosynthetic process	255	5	6.08	0.73176											GO:0008157	protein phosphatase 1 binding	2	0	0.04	1
GO:0046129	purine ribonucleoside biosynthetic proce...	108	2	2.58	0.73295											GO:0008158	hedgehog receptor activity	2	0	0.04	1
GO:0042451	purine nucleoside biosynthetic process	108	2	2.58	0.73295											GO:0008169	C-methyltransferase activity	9	0	0.2	1
GO:0071695	anatomical structure maturation	159	3	3.79	0.73517											GO:0008170	N-methyltransferase activity	63	0	1.41	1
GO:0006220	pyrimidine nucleotide metabolic process	55	1	1.31	0.73567											GO:0008171	O-methyltransferase activity	2	0	0.04	1
GO:0006221	pyrimidine nucleotide biosynthetic proce...	55	1	1.31	0.73567											GO:0008172	S-methyltransferase activity	13	0	0.29	1
GO:0048232	male gamete generation	55	1	1.31	0.73567											GO:0008174	mRNA methyltransferase activity	4	0	0.09	1
GO:0051130	positive regulation of cellular componen...	55	1	1.31	0.73567											GO:0008175	tRNA methyltransferase activity	14	0	0.31	1
GO:0006732	coenzyme metabolic process	304	6	7.25	0.73658											GO:0008176	tRNA (guanine-N7-)-methyltransferase act...	4	0	0.09	1
GO:0045595	regulation of cell differentiation	109	2	2.6	0.73761											GO:0008177	succinate dehydrogenase (ubiquinone) act...	4	0	0.09	1
GO:0016051	carbohydrate biosynthetic process	305	6	7.27	0.73943											GO:0008184	glycogen phosphorylase activity	2	0	0.04	1
GO:0097237	cellular response to toxic substance	56	1	1.34	0.74201											GO:0008186	RNA-dependent ATPase activity	9	0	0.2	1
GO:0002831	regulation of response to biotic stimulu...	56	1	1.34	0.74201											GO:0008187	poly-pyrimidine tract binding	23	0	0.51	1
GO:0043624	cellular protein complex disassembly	56	1	1.34	0.74201											GO:0008192	RNA guanylyltransferase activity	4	0	0.09	1
GO:0006575	cellular modified amino acid metabolic p...	110	2	2.62	0.74219											GO:0008193	tRNA guanylyltransferase activity	1	0	0.02	1
GO:0071229	cellular response to acid chemical	400	8	9.54	0.74278											GO:0008195	phosphatidate phosphatase activity	8	0	0.18	1
GO:0048580	regulation of post-embryonic development	259	5	6.18	0.74409											GO:0008198	ferrous iron binding	2	0	0.04	1
GO:0044265	cellular macromolecule catabolic process	309	6	7.37	0.75059											GO:0008199	ferric iron binding	7	0	0.16	1
GO:0072593	reactive oxygen species metabolic proces...	112	2	2.67	0.75116											GO:0008201	heparin binding	1	0	0.02	1
GO:0006790	sulfur compound metabolic process	310	6	7.39	0.75333											GO:0008227	G protein-coupled amine receptor activit...	2	0	0.04	1
GO:0048609	multicellular organismal reproductive pr...	164	3	3.91	0.75406											GO:0008235	metalloexopeptidase activity	12	0	0.27	1
GO:0051093	negative regulation of developmental pro...	164	3	3.91	0.75406											GO:0008240	tripeptidyl-peptidase activity	1	0	0.02	1
GO:1901069	guanosine-containing compound catabolic ...	164	3	3.91	0.75406											GO:0008241	peptidyl-dipeptidase activity	6	0	0.13	1
GO:0006402	mRNA catabolic process	58	1	1.38	0.75422											GO:0008242	omega peptidase activity	15	0	0.34	1
GO:0034219	carbohydrate transmembrane transport	58	1	1.38	0.75422											GO:0008252	nucleotidase activity	8	0	0.18	1
GO:0072594	establishment of protein localization to...	165	3	3.94	0.7577											GO:0008266	poly(U) RNA binding	23	0	0.51	1
GO:0007051	spindle organization	59	1	1.41	0.76011											GO:0008271	secondary active sulfate transmembrane t...	8	0	0.18	1
GO:0007033	vacuole organization	59	1	1.41	0.76011											GO:0008276	protein methyltransferase activity	65	0	1.45	1
GO:0009749	response to glucose	59	1	1.41	0.76011											GO:0008281	sulfonylurea receptor activity	1	0	0.02	1
GO:0048440	carpel development	59	1	1.41	0.76011											GO:0008301	DNA binding, bending	3	0	0.07	1
GO:0019751	polyol metabolic process	59	1	1.41	0.76011											GO:0008308	voltage-gated anion channel activity	16	0	0.36	1
GO:0046474	glycerophospholipid biosynthetic process	59	1	1.41	0.76011											GO:0008312	7S RNA binding	13	0	0.29	1
GO:0009409	response to cold	454	9	10.83	0.76032											GO:0008318	protein prenyltransferase activity	8	0	0.18	1
GO:0032940	secretion by cell	115	7	2.74	0.76054											GO:0008320	protein transmembrane transporter activi...	21	0	0.47	1
GO:0051603	proteolysis involved in cellular protein...	216	4	5.15	0.76147											GO:0008327	methyl-CpG binding	14	0	0.31	1
GO:0046677	response to antibiotic	362	7	8.63	0.76494											GO:0008353	RNA polymerase II CTD heptapeptide repea...	14	0	0.31	1
GO:0019752	carboxylic acid metabolic process	1003	21	23.92	0.7656											GO:0008373	sialyltransferase activity	3	0	0.07	1
GO:0042743	hydrogen peroxide metabolic process	60	1	1.43	0.76586											GO:0008381	mechanosensitive ion channel activity	2	0	0.04	1
GO:0009250	glucan biosynthetic process	116	2	2.77	0.76829											GO:0008395	steroid hydroxylase activity	2	0	0.04	1
GO:0016052	carbohydrate catabolic process	219	4	5.22	0.77082											GO:0008408	3'-5' exonuclease activity	20	0	0.45	1
GO:0072522	purine-containing compound biosynthetic ...	219	4	5.22	0.77082											GO:0008410	CoA-transferase activity	1	0	0.02	1
GO:0006352	DNA-templated transcription, initiation	61	1	1.45	0.77147											GO:0008418	protein-N-terminal asparagine amidohydro...	1	0	0.02	1
GO:0000281	mitotic cytokinesis	61	1	1.45	0.77147											GO:0008419	RNA lariat debranching enzyme activity	1	0	0.02	1
GO:0046903	secretion	117	7	2.79	0.77171											GO:0008422	beta-glucosidase activity	46	0	1.03	1
GO:0055114	oxidation-reduction process	1482	35	35.35	0.7747											GO:0008426	protein kinase C inhibitor activity	2	0	0.04	1
GO:0032787	monocarboxylic acid metabolic process	461	9	11	0.77567											GO:0008428	ribonuclease inhibitor activity	2	0	0.04	1
GO:0019725	cellular homeostasis	270	5	6.44	0.77584											GO:0008430	selenium binding	7	0	0.16	1
GO:0016036	cellular response to phosphate starvatio...	62	1	1.48	0.77694											GO:0008441	3'(2'),5'-bisphosphate nucleotidase acti...	6	0	0.13	1
GO:0071322	cellular response to carbohydrate stimul...	62	1	1.48	0.77694											GO:0008443	phosphofructokinase activity	15	0	0.34	1
GO:0051187	cofactor catabolic process	62	1	1.48	0.77694											GO:0008447	L-ascorbate oxidase activity	4	0	0.09	1
GO:0010256	endomembrane system organization	62	1	1.48	0.77694											GO:0008452	RNA ligase activity	1	0	0.02	1
GO:0032504	multicellular organism reproduction	171	3	4.08	0.77866											GO:0008453	alanine-glyoxylate transaminase activity	5	0	0.11	1
GO:0043086	negative regulation of catalytic activit...	171	3	4.08	0.77866											GO:0008463	formylmethionine deformylase activity	4	0	0.09	1
GO:0009073	aromatic amino acid family biosynthetic ...	63	1	1.5	0.78229											GO:0008465	glycerate dehydrogenase activity	1	0	0.02	1
GO:0006767	water-soluble vitamin metabolic process	63	1	1.5	0.78229											GO:0008469	histone-arginine N-methyltransferase act...	3	0	0.07	1
GO:0032984	protein-containing complex disassembly	63	1	1.5	0.78229											GO:0008470	isovaleryl-CoA dehydrogenase activity	1	0	0.02	1
GO:0010029	regulation of seed germination	63	1	1.5	0.78229											GO:0008474	palmitoyl-(protein) hydrolase activity	4	0	0.09	1
GO:0032535	regulation of cellular component size	63	1	1.5	0.78229											GO:0008476	protein-tyrosine sulfotransferase activi...	1	0	0.02	1
GO:0009913	epidermal cell differentiation	223	4	5.32	0.78283											GO:0008477	purine nucleosidase activity	4	0	0.09	1
GO:1905392	plant organ morphogenesis	322	6	7.68	0.78448											GO:0008479	queuine tRNA-ribosyltransferase activity	5	0	0.11	1
GO:0045934	negative regulation of nucleobase-contai...	224	4	5.34	0.78575											GO:0008481	sphinganine kinase activity	1	0	0.02	1
GO:0051188	cofactor biosynthetic process	323	6	7.7	0.78694											GO:0008482	sulfite oxidase activity	1	0	0.02	1
GO:0030243	cellulose metabolic process	64	1	1.53	0.78751											GO:0008484	sulfuric ester hydrolase activity	1	0	0.02	1
GO:1901699	cellular response to nitrogen compound	64	1	1.53	0.78751											GO:0008490	arsenite secondary active transmembrane ...	5	0	0.11	1
GO:0006364	rRNA processing	121	2	2.89	0.78825											GO:0008495	protoheme IX farnesyltransferase activit...	1	0	0.02	1
GO:0051128	regulation of cellular component organiz...	225	4	5.37	0.78864											GO:0008506	sucrose:proton symporter activity	4	0	0.09	1
GO:0044257	cellular protein catabolic process	225	4	5.37	0.78864											GO:0008508	bile acid:sodium symporter activity	3	0	0.07	1
GO:0071215	cellular response to abscisic acid stimu...	225	4	5.37	0.78864											GO:0008511	sodium:potassium:chloride symporter acti...	2	0	0.04	1
GO:0048523	negative regulation of cellular process	516	14	12.31	0.79											GO:0008515	sucrose transmembrane transporter activi...	10	0	0.22	1
GO:0010558	negative regulation of macromolecule bio...	226	4	5.39	0.79151											GO:0008517	folic acid transmembrane transporter act...	3	0	0.07	1
GO:2000113	negative regulation of cellular macromol...	226	4	5.39	0.79151											GO:0008525	phosphatidylcholine transporter activity	2	0	0.04	1
GO:0042446	hormone biosynthetic process	122	2	2.91	0.79206											GO:0008526	phosphatidylinositol transporter activit...	3	0	0.07	1
GO:0042542	response to hydrogen peroxide	122	2	2.91	0.79206											GO:0008528	G protein-coupled peptide receptor activ...	1	0	0.02	1
GO:0042546	cell wall biogenesis	122	2	2.91	0.79206											GO:0008531	riboflavin kinase activity	2	0	0.04	1
GO:1900140	regulation of seedling development	65	1	1.55	0.7926											GO:0008534	oxidized purine nucleobase lesion DNA N-...	3	0	0.07	1
GO:0042127	regulation of cell proliferation	65	1	1.55	0.7926											GO:0008536	Ran GTPase binding	2	0	0.04	1
GO:0009817	defense response to fungus, incompatible...	65	1	1.55	0.7926											GO:0008551	cadmium-exporting ATPase activity	4	0	0.09	1
GO:0090066	regulation of anatomical structure size	65	1	1.55	0.7926											GO:0008553	proton-exporting ATPase activity, phosph...	13	0	0.29	1
GO:0009987	cellular process	10369	253	247.32	0.79616											GO:0008566	mitochondrial protein-transporting ATPas...	1	0	0.02	1
GO:0009066	aspartate family amino acid metabolic pr...	66	1	1.57	0.79757											GO:0008568	microtubule-severing ATPase activity	4	0	0.09	1
GO:1905039	carboxylic acid transmembrane transport	66	1	1.57	0.79757											GO:0008569	ATP-dependent microtubule motor activity...	2	0	0.04	1
GO:1903825	organic acid transmembrane transport	66	1	1.57	0.79757											GO:0008574	ATP-dependent microtubule motor activity...	1	0	0.02	1
GO:0009845	seed germination	124	2	2.96	0.79949											GO:0008603	cAMP-dependent protein kinase regulator ...	1	0	0.02	1
GO:0048827	phyllome development	425	8	10.14	0.79965											GO:0008641	ubiquitin-like modifier activating enzym...	20	0	0.45	1
GO:0009156	ribonucleoside monophosphate biosyntheti...	178	3	4.25	0.80121											GO:0008705	methionine synthase activity	7	0	0.16	1
GO:0021700	developmental maturation	178	3	4.25	0.80121											GO:0008716	D-alanine-D-alanine ligase activity	1	0	0.02	1
GO:0051186	cofactor metabolic process	521	10	12.43	0.80162											GO:0008721	D-serine ammonia-lyase activity	1	0	0.02	1
GO:0044003	modification by symbiont of host morphol...	67	1	1.6	0.80243											GO:0008728	GTP diphosphokinase activity	2	0	0.04	1
GO:0006357	regulation of transcription by RNA polym...	67	1	1.6	0.80243											GO:0008734	L-aspartate oxidase activity	2	0	0.04	1
GO:0051817	modification of morphology or physiology...	67	1	1.6	0.80243											GO:0008745	N-acetylmuramoyl-L-alanine amidase activ...	6	0	0.13	1
GO:1901606	alpha-amino acid catabolic process	68	1	1.62	0.80716											GO:0008756	o-succinylbenzoate-CoA ligase activity	1	0	0.02	1
GO:0033365	protein localization to organelle	180	3	4.29	0.80729											GO:0008782	adenosylhomocysteine nucleosidase activi...	1	0	0.02	1
GO:0009791	post-embryonic development	1226	27	29.24	0.80991											GO:0008792	arginine decarboxylase activity	4	0	0.09	1
GO:0009642	response to light intensity	127	2	3.03	0.8102											GO:0008794	arsenate reductase (glutaredoxin) activi...	1	0	0.02	1
GO:0048767	root hair elongation	69	1	1.65	0.81179											GO:0008796	bis(5'-nucleosyl)-tetraphosphatase activ...	1	0	0.02	1
GO:0048467	gynoecium development	69	1	1.65	0.81179											GO:0008798	beta-aspartyl-peptidase activity	2	0	0.04	1
GO:0104004	cellular response to environmental stimu...	182	3	4.34	0.81321											GO:0008800	beta-lactamase activity	4	0	0.09	1
GO:0071214	cellular response to abiotic stimulus	182	3	4.34	0.81321											GO:0008802	betaine-aldehyde dehydrogenase activity	2	0	0.04	1
GO:0006631	fatty acid metabolic process	234	4	5.58	0.8133											GO:0008804	carbamate kinase activity	2	0	0.04	1
GO:0030855	epithelial cell differentiation	235	4	5.61	0.81589											GO:0008807	carboxyvinyl-carboxyphosphonate phosphor...	1	0	0.02	1
GO:0022411	cellular component disassembly	70	1	1.67	0.8163											GO:0008808	cardiolipin synthase activity	1	0	0.02	1
GO:0009746	response to hexose	70	1	1.67	0.8163											GO:0008810	cellulase activity	12	0	0.27	1
GO:0048468	cell development	385	7	9.18	0.81676											GO:0008812	choline dehydrogenase activity	2	0	0.04	1
GO:0006754	ATP biosynthetic process	129	2	3.08	0.81705											GO:0008824	cyanate hydratase activity	1	0	0.02	1
GO:0009909	regulation of flower development	130	2	3.1	0.82039											GO:0008832	dGTPase activity	2	0	0.04	1
GO:0009069	serine family amino acid metabolic proce...	71	1	1.69	0.82071											GO:0008835	diaminohydroxyphosphoribosylaminopyrimid...	2	0	0.04	1
GO:0005984	disaccharide metabolic process	71	1	1.69	0.82071											GO:0008836	diaminopimelate decarboxylase activity	2	0	0.04	1
GO:0071396	cellular response to lipid	338	6	8.06	0.82128											GO:0008837	diaminopimelate epimerase activity	1	0	0.02	1
GO:0032501	multicellular organismal process	2353	52	56.12	0.82253											GO:0008841	dihydrofolate synthase activity	1	0	0.02	1
GO:0009636	response to toxic substance	238	4	5.68	0.82348											GO:0008859	exoribonuclease II activity	2	0	0.04	1
GO:0009124	nucleoside monophosphate biosynthetic pr...	186	3	4.44	0.8246											GO:0008863	formate dehydrogenase (NAD+) activity	1	0	0.02	1
GO:0022412	cellular process involved in reproductio...	72	1	1.72	0.82501											GO:0008864	formyltetrahydrofolate deformylase activ...	1	0	0.02	1
GO:0000096	sulfur amino acid metabolic process	73	1	1.74	0.8292											GO:0008865	fructokinase activity	8	0	0.18	1
GO:0040011	locomotion	73	1	1.74	0.8292											GO:0008887	glycerate kinase activity	1	0	0.02	1
GO:0048582	positive regulation of post-embryonic de...	73	1	1.74	0.8292											GO:0008891	glycolate oxidase activity	3	0	0.07	1
GO:0050793	regulation of developmental process	537	10	12.81	0.82999											GO:0008897	holo-[acyl-carrier-protein] synthase act...	1	0	0.02	1
GO:0044264	cellular polysaccharide metabolic proces...	241	4	5.75	0.83081											GO:0008898	S-adenosylmethionine-homocysteine S-meth...	2	0	0.04	1
GO:0043588	skin development	241	4	5.75	0.83081											GO:0008901	ferredoxin hydrogenase activity	1	0	0.02	1
GO:0009664	plant-type cell wall organization	74	1	1.77	0.8333											GO:0008902	hydroxymethylpyrimidine kinase activity	1	0	0.02	1
GO:0006418	tRNA aminoacylation for protein translat...	74	1	1.77	0.8333											GO:0008905	mannose-phosphate guanylyltransferase ac...	4	0	0.09	1
GO:0009813	flavonoid biosynthetic process	74	1	1.77	0.8333											GO:0008909	isochorismate synthase activity	3	0	0.07	1
GO:0010224	response to UV-B	74	1	1.77	0.8333											GO:0008924	malate dehydrogenase (quinone) activity	1	0	0.02	1
GO:0090351	seedling development	135	2	3.22	0.8363											GO:0008930	methylthioadenosine nucleosidase activit...	1	0	0.02	1
GO:0009064	glutamine family amino acid metabolic pr...	75	1	1.79	0.8373											GO:0008936	nicotinamidase activity	1	0	0.02	1
GO:0009145	purine nucleoside triphosphate biosynthe...	136	2	3.24	0.83933											GO:0008937	ferredoxin-NAD(P) reductase activity	1	0	0.02	1
GO:0009206	purine ribonucleoside triphosphate biosy...	136	2	3.24	0.83933											GO:0008940	nitrate reductase activity	2	0	0.04	1
GO:0051258	protein polymerization	76	1	1.81	0.8412											GO:0008964	phosphoenolpyruvate carboxylase activity	2	0	0.04	1
GO:1905393	plant organ formation	76	1	1.81	0.8412											GO:0008967	phosphoglycolate phosphatase activity	10	0	0.22	1
GO:0000398	mRNA splicing, via spliceosome	76	1	1.81	0.8412											GO:0008972	phosphomethylpyrimidine kinase activity	1	0	0.02	1
GO:0043038	amino acid activation	76	1	1.81	0.8412											GO:0008974	phosphoribulokinase activity	1	0	0.02	1
GO:0043039	tRNA aminoacylation	76	1	1.81	0.8412											GO:0008977	prephenate dehydrogenase (NAD+) activity	6	0	0.13	1
GO:0006643	membrane lipid metabolic process	76	1	1.81	0.8412											GO:0008982	protein-N(PI)-phosphohistidine-sugar pho...	1	0	0.02	1
GO:0006650	glycerophospholipid metabolic process	137	2	3.27	0.84231											GO:0008987	quinolinate synthetase A activity	1	0	0.02	1
GO:0009630	gravitropism	77	1	1.84	0.84501											GO:0009000	selenocysteine lyase activity	2	0	0.04	1
GO:0034614	cellular response to reactive oxygen spe...	77	1	1.84	0.84501											GO:0009008	DNA-methyltransferase activity	5	0	0.11	1
GO:0035821	modification of morphology or physiology...	77	1	1.84	0.84501											GO:0009011	starch synthase activity	9	0	0.2	1
GO:0034284	response to monosaccharide	77	1	1.84	0.84501											GO:0009013	succinate-semialdehyde dehydrogenase [NA...	1	0	0.02	1
GO:0048645	animal organ formation	77	1	1.84	0.84501											GO:0009019	tRNA (guanine-N1-)-methyltransferase act...	2	0	0.04	1
GO:0009063	cellular amino acid catabolic process	77	1	1.84	0.84501											GO:0009036	type II site-specific deoxyribonuclease ...	1	0	0.02	1
GO:0034660	ncRNA metabolic process	299	5	7.13	0.84506											GO:0009039	urease activity	1	0	0.02	1
GO:0048856	anatomical structure development	2382	52	56.82	0.84763											GO:0009041	uridylate kinase activity	4	0	0.09	1
GO:0040029	regulation of gene expression, epigeneti...	139	2	3.32	0.84811											GO:0009045	xylose isomerase activity	3	0	0.07	1
GO:0006413	translational initiation	140	2	3.34	0.85093											GO:0009378	four-way junction helicase activity	1	0	0.02	1
GO:0072330	monocarboxylic acid biosynthetic process	303	5	7.23	0.85307											GO:0009496	plastoquinol--plastocyanin reductase act...	2	0	0.04	1
GO:0000226	microtubule cytoskeleton organization	141	2	3.36	0.85371											GO:0009540	zeaxanthin epoxidase [overall] activity	1	0	0.02	1
GO:1901607	alpha-amino acid biosynthetic process	198	3	4.72	0.85527											GO:0009669	sucrose:cation symporter activity	4	0	0.09	1
GO:0016114	terpenoid biosynthetic process	80	1	1.91	0.85591											GO:0009670	triose-phosphate:phosphate antiporter ac...	3	0	0.07	1
GO:0008380	RNA splicing	143	2	3.41	0.85913											GO:0009671	nitrate:proton symporter activity	2	0	0.04	1
GO:0046165	alcohol biosynthetic process	81	1	1.93	0.85936											GO:0009673	low-affinity phosphate transmembrane tra...	1	0	0.02	1
GO:0080147	root hair cell development	81	1	1.93	0.85936											GO:0009702	L-arabinokinase activity	2	0	0.04	1
GO:0048869	cellular developmental process	795	15	18.96	0.85947											GO:0009703	nitrate reductase (NADH) activity	2	0	0.04	1
GO:0032502	developmental process	2442	53	58.25	0.86007											GO:0009784	transmembrane receptor histidine kinase ...	1	0	0.02	1
GO:0051172	negative regulation of nitrogen compound...	307	5	7.32	0.86073											GO:0009824	AMP dimethylallyltransferase activity	2	0	0.04	1
GO:0009201	ribonucleoside triphosphate biosynthetic...	144	2	3.43	0.86177											GO:0009881	photoreceptor activity	12	0	0.27	1
GO:0009743	response to carbohydrate	144	2	3.43	0.86177											GO:0009882	blue light photoreceptor activity	5	0	0.11	1
GO:0051701	interaction with host	82	1	1.96	0.86274											GO:0009883	red or far-red light photoreceptor activ...	1	0	0.02	1
GO:0060429	epithelium development	256	4	6.11	0.86377											GO:0009884	cytokinin receptor activity	3	0	0.07	1
GO:0044419	interspecies interaction between organis...	145	2	3.46	0.86436											GO:0009885	transmembrane histidine kinase cytokinin...	1	0	0.02	1
GO:0048437	floral organ development	145	2	3.46	0.86436											GO:0009899	ent-kaurene synthase activity	1	0	0.02	1
GO:0006766	vitamin metabolic process	83	1	1.98	0.86603											GO:0009905	ent-copalyl diphosphate synthase activit...	1	0	0.02	1
GO:0034470	ncRNA processing	203	3	4.84	0.8666											GO:0009918	sterol delta7 reductase activity	1	0	0.02	1
GO:0009142	nucleoside triphosphate biosynthetic pro...	146	2	3.48	0.86691											GO:0009922	fatty acid elongase activity	12	0	0.27	1
GO:0030154	cell differentiation	610	11	14.55	0.86713											GO:0009927	histidine phosphotransfer kinase activit...	7	0	0.16	1
GO:0044262	cellular carbohydrate metabolic process	413	7	9.85	0.86739											GO:0009973	adenylyl-sulfate reductase activity	2	0	0.04	1
GO:0044042	glucan metabolic process	204	3	4.87	0.86877											GO:0009976	tocopherol cyclase activity	2	0	0.04	1
GO:0006073	cellular glucan metabolic process	204	3	4.87	0.86877											GO:0009977	proton motive force dependent protein tr...	2	0	0.04	1
GO:0019953	sexual reproduction	165	5	3.94	0.87121											GO:0009978	allene oxide synthase activity	3	0	0.07	1
GO:0009793	embryo development ending in seed dorman...	319	7	7.61	0.87169											GO:0009979	16:0 monogalactosyldiacylglycerol desatu...	2	0	0.04	1
GO:0006333	chromatin assembly or disassembly	85	1	2.03	0.87239											GO:0009982	pseudouridine synthase activity	22	0	0.49	1
GO:0009892	negative regulation of metabolic process	467	8	11.14	0.87321											GO:0010011	auxin binding	12	0	0.27	1
GO:0009629	response to gravity	86	1	2.05	0.87545											GO:0010174	nucleoside transmembrane transporter act...	1	0	0.02	1
GO:0009606	tropism	86	1	2.05	0.87545											GO:0010175	sphingosine transmembrane transporter ac...	1	0	0.02	1
GO:0010090	trichome morphogenesis	86	1	2.05	0.87545											GO:0010176	homogentisate phytyltransferase activity	1	0	0.02	1
GO:0008033	tRNA processing	86	1	2.05	0.87545											GO:0010178	IAA-amino acid conjugate hydrolase activ...	3	0	0.07	1
GO:0045017	glycerolipid biosynthetic process	86	1	2.05	0.87545											GO:0010179	IAA-Ala conjugate hydrolase activity	3	0	0.07	1
GO:0032269	negative regulation of cellular protein ...	87	1	2.08	0.87844											GO:0010180	thioglucosidase binding	2	0	0.04	1
GO:0009873	ethylene-activated signaling pathway	151	2	3.6	0.87902											GO:0010181	FMN binding	41	0	0.92	1
GO:0009888	tissue development	521	9	12.43	0.87908											GO:0010210	IAA-Phe conjugate hydrolase activity	3	0	0.07	1
GO:0006325	chromatin organization	318	5	7.58	0.88011											GO:0010211	IAA-Leu conjugate hydrolase activity	3	0	0.07	1
GO:0000041	transition metal ion transport	88	1	2.1	0.88136											GO:0010242	oxygen evolving activity	1	0	0.02	1
GO:0007276	gamete generation	88	1	2.1	0.88136											GO:0010276	phytol kinase activity	1	0	0.02	1
GO:0051248	negative regulation of protein metabolic...	88	1	2.1	0.88136											GO:0010277	chlorophyllide a oxygenase [overall] act...	5	0	0.11	1
GO:0000375	RNA splicing, via transesterification re...	88	1	2.1	0.88136											GO:0010280	UDP-L-rhamnose synthase activity	4	0	0.09	1
GO:0000377	RNA splicing, via transesterification re...	88	1	2.1	0.88136											GO:0010285	L,L-diaminopimelate aminotransferase act...	2	0	0.04	1
GO:0009168	purine ribonucleoside monophosphate bios...	153	2	3.65	0.88357											GO:0010290	chlorophyll catabolite transmembrane tra...	1	0	0.02	1
GO:0009127	purine nucleoside monophosphate biosynth...	153	2	3.65	0.88357											GO:0010291	carotene beta-ring hydroxylase activity	2	0	0.04	1
GO:0048831	regulation of shoot system development	153	2	3.65	0.88357											GO:0010292	GTP:GDP antiporter activity	1	0	0.02	1
GO:0071669	plant-type cell wall organization or bio...	153	2	3.65	0.88357											GO:0010293	abscisic aldehyde oxidase activity	2	0	0.04	1
GO:0010114	response to red light	89	1	2.12	0.88421											GO:0010296	prenylcysteine methylesterase activity	1	0	0.02	1
GO:0010119	regulation of stomatal movement	89	1	2.12	0.88421											GO:0010297	heteropolysaccharide binding	2	0	0.04	1
GO:0030163	protein catabolic process	267	4	6.37	0.88431											GO:0010298	dihydrocamalexic acid decarboxylase acti...	5	0	0.11	1
GO:0048519	negative regulation of biological proces...	776	21	18.51	0.88666											GO:0010301	xanthoxin dehydrogenase activity	1	0	0.02	1
GO:0000160	phosphorelay signal transduction system	213	3	5.08	0.88695											GO:0010303	limit dextrinase activity	1	0	0.02	1
GO:0016053	organic acid biosynthetic process	577	10	13.76	0.88731											GO:0010307	acetylglutamate kinase regulator activit...	1	0	0.02	1
GO:0046394	carboxylic acid biosynthetic process	577	10	13.76	0.88731											GO:0010309	acireductone dioxygenase [iron(II)-requi...	5	0	0.11	1
GO:0010817	regulation of hormone levels	271	4	6.46	0.89109											GO:0010313	phytochrome binding	1	0	0.02	1
GO:0048646	anatomical structure formation involved ...	157	2	3.74	0.8922											GO:0010326	methionine-oxo-acid transaminase activit...	2	0	0.04	1
GO:0009072	aromatic amino acid family metabolic pro...	92	1	2.19	0.89236											GO:0010328	auxin influx transmembrane transporter a...	4	0	0.09	1
GO:0006972	hyperosmotic response	92	1	2.19	0.89236											GO:0010329	auxin efflux transmembrane transporter a...	12	0	0.27	1
GO:0051240	positive regulation of multicellular org...	92	1	2.19	0.89236											GO:0010331	gibberellin binding	3	0	0.07	1
GO:0008654	phospholipid biosynthetic process	92	1	2.19	0.89236											GO:0010333	terpene synthase activity	9	0	0.2	1
GO:0022900	electron transport chain	216	3	5.15	0.89249											GO:0010334	sesquiterpene synthase activity	1	0	0.02	1
GO:0048367	shoot system development	730	13	17.41	0.89422											GO:0010348	lithium:proton antiporter activity	1	0	0.02	1
GO:0016071	mRNA metabolic process	273	4	6.51	0.89434											GO:0010349	L-galactose dehydrogenase activity	2	0	0.04	1
GO:0071310	cellular response to organic substance	827	15	19.73	0.89472											GO:0010354	homogentisate prenyltransferase activity	2	0	0.04	1
GO:1901605	alpha-amino acid metabolic process	329	5	7.85	0.89714											GO:0010355	homogentisate farnesyltransferase activi...	1	0	0.02	1
GO:2000026	regulation of multicellular organismal d...	382	6	9.11	0.89726											GO:0010356	homogentisate geranylgeranyltransferase ...	1	0	0.02	1
GO:0009812	flavonoid metabolic process	94	1	2.24	0.89747											GO:0010357	homogentisate solanesyltransferase activ...	1	0	0.02	1
GO:0009832	plant-type cell wall biogenesis	94	1	2.24	0.89747											GO:0010385	double-stranded methylated DNA binding	7	0	0.16	1
GO:0009416	response to light stimulus	686	12	16.36	0.89914											GO:0010420	polyprenyldihydroxybenzoate methyltransf...	1	0	0.02	1
GO:0097435	supramolecular fiber organization	95	1	2.27	0.89993											GO:0010427	abscisic acid binding	18	0	0.4	1
GO:0007275	multicellular organism development	2143	45	51.11	0.90119											GO:0010428	methyl-CpNpG binding	5	0	0.11	1
GO:0006399	tRNA metabolic process	162	2	3.86	0.90215											GO:0010429	methyl-CpNpN binding	5	0	0.11	1
GO:0016311	dephosphorylation	333	5	7.94	0.9028											GO:0010436	carotenoid dioxygenase activity	3	0	0.07	1
GO:0016310	phosphorylation	1622	64	38.69	0.90467											GO:0010484	H3 histone acetyltransferase activity	1	0	0.02	1
GO:0071495	cellular response to endogenous stimulus	741	13	17.67	0.90515											GO:0010485	H4 histone acetyltransferase activity	3	0	0.07	1
GO:0051094	positive regulation of developmental pro...	98	1	2.34	0.90697											GO:0010486	manganese:proton antiporter activity	1	0	0.02	1
GO:0048764	trichoblast maturation	98	1	2.34	0.90697											GO:0010487	thermospermine synthase activity	1	0	0.02	1
GO:0048765	root hair cell differentiation	98	1	2.34	0.90697											GO:0010521	telomerase inhibitor activity	5	0	0.11	1
GO:0010026	trichome differentiation	98	1	2.34	0.90697											GO:0010542	nitrate efflux transmembrane transporter...	1	0	0.02	1
GO:0055065	metal ion homeostasis	98	1	2.34	0.90697											GO:0010698	acetyltransferase activator activity	1	0	0.02	1
GO:0046488	phosphatidylinositol metabolic process	98	1	2.34	0.90697											GO:0010945	CoA pyrophosphatase activity	1	0	0.02	1
GO:0009887	animal organ morphogenesis	225	3	5.37	0.90769											GO:0015037	peptide disulfide oxidoreductase activit...	6	0	0.13	1
GO:0046486	glycerolipid metabolic process	165	2	3.94	0.90771											GO:0015038	glutathione disulfide oxidoreductase act...	6	0	0.13	1
GO:0034599	cellular response to oxidative stress	99	1	2.36	0.90921											GO:0015057	thrombin-activated receptor activity	1	0	0.02	1
GO:0006397	mRNA processing	226	3	5.39	0.90925											GO:0015086	cadmium ion transmembrane transporter ac...	8	0	0.18	1
GO:0009057	macromolecule catabolic process	460	10	10.97	0.90956											GO:0015087	cobalt ion transmembrane transporter act...	3	0	0.07	1
GO:0010629	negative regulation of gene expression	339	5	8.09	0.91077											GO:0015089	high-affinity copper ion transmembrane t...	5	0	0.11	1
GO:0009108	coenzyme biosynthetic process	230	3	5.49	0.91526											GO:0015093	ferrous iron transmembrane transporter a...	5	0	0.11	1
GO:0009314	response to radiation	704	12	16.79	0.91633											GO:0015095	magnesium ion transmembrane transporter ...	15	0	0.34	1
GO:0009753	response to jasmonic acid	231	3	5.51	0.91671											GO:0015098	molybdate ion transmembrane transporter ...	2	0	0.04	1
GO:0010054	trichoblast differentiation	103	1	2.46	0.91763											GO:0015099	nickel cation transmembrane transporter ...	3	0	0.07	1
GO:0006007	glucose catabolic process	103	1	2.46	0.91763											GO:0015105	arsenite transmembrane transporter activ...	8	0	0.18	1
GO:0065008	regulation of biological quality	950	17	22.66	0.91798											GO:0015108	chloride transmembrane transporter activ...	10	0	0.22	1
GO:0009411	response to UV	104	1	2.48	0.91961											GO:0015116	sulfate transmembrane transporter activi...	11	0	0.25	1
GO:0071369	cellular response to ethylene stimulus	173	2	4.13	0.92112											GO:0015119	hexose phosphate transmembrane transport...	3	0	0.07	1
GO:0090626	plant epidermis morphogenesis	105	1	2.5	0.92154											GO:0015120	phosphoglycerate transmembrane transport...	8	0	0.18	1
GO:0006721	terpenoid metabolic process	106	1	2.53	0.92343											GO:0015121	phosphoenolpyruvate:phosphate antiporter...	4	0	0.09	1
GO:0051301	cell division	350	5	8.35	0.92393											GO:0015125	bile acid transmembrane transporter acti...	3	0	0.07	1
GO:0070887	cellular response to chemical stimulus	959	17	22.87	0.92461											GO:0015129	lactate transmembrane transporter activi...	1	0	0.02	1
GO:0048469	cell maturation	107	1	2.55	0.92527											GO:0015131	oxaloacetate transmembrane transporter a...	2	0	0.04	1
GO:0008299	isoprenoid biosynthetic process	107	1	2.55	0.92527											GO:0015136	sialic acid transmembrane transporter ac...	4	0	0.09	1
GO:0046365	monosaccharide catabolic process	107	1	2.55	0.92527											GO:0015137	citrate transmembrane transporter activi...	1	0	0.02	1
GO:0019320	hexose catabolic process	107	1	2.55	0.92527											GO:0015139	alpha-ketoglutarate transmembrane transp...	1	0	0.02	1
GO:0006066	alcohol metabolic process	176	2	4.2	0.92566											GO:0015140	malate transmembrane transporter activit...	3	0	0.07	1
GO:0048518	positive regulation of biological proces...	564	9	13.45	0.92622											GO:0015141	succinate transmembrane transporter acti...	1	0	0.02	1
GO:0006644	phospholipid metabolic process	179	2	4.27	0.92995											GO:0015142	tricarboxylic acid transmembrane transpo...	2	0	0.04	1
GO:0055080	cation homeostasis	110	1	2.62	0.93053											GO:0015146	pentose transmembrane transporter activi...	2	0	0.04	1
GO:0007389	pattern specification process	180	2	4.29	0.93133											GO:0015148	D-xylose transmembrane transporter activ...	2	0	0.04	1
GO:0043414	macromolecule methylation	181	2	4.32	0.93268											GO:0015154	disaccharide transmembrane transporter a...	11	0	0.25	1
GO:0032870	cellular response to hormone stimulus	726	12	17.32	0.93395											GO:0015157	oligosaccharide transmembrane transporte...	11	0	0.25	1
GO:0090567	reproductive shoot system development	416	6	9.92	0.93531											GO:0015165	pyrimidine nucleotide-sugar transmembran...	7	0	0.16	1
GO:0051606	detection of stimulus	113	1	2.7	0.93543											GO:0015166	polyol transmembrane transporter activit...	8	0	0.18	1
GO:0008283	cell proliferation	115	1	2.74	0.9385											GO:0015168	glycerol transmembrane transporter activ...	4	0	0.09	1
GO:0018193	peptidyl-amino acid modification	256	5	6.11	0.93968											GO:0015172	acidic amino acid transmembrane transpor...	8	0	0.18	1
GO:0032268	regulation of cellular protein metabolic...	309	4	7.37	0.93996											GO:0015173	aromatic amino acid transmembrane transp...	4	0	0.09	1
GO:0009965	leaf morphogenesis	116	1	2.77	0.93998											GO:0015174	basic amino acid transmembrane transport...	7	0	0.16	1
GO:0016458	gene silencing	116	1	2.77	0.93998											GO:0015175	neutral amino acid transmembrane transpo...	14	0	0.31	1
GO:0010605	negative regulation of macromolecule met...	422	6	10.07	0.94055											GO:0015179	L-amino acid transmembrane transporter a...	15	0	0.34	1
GO:1901566	organonitrogen compound biosynthetic pro...	1651	31	39.38	0.94125											GO:0015180	L-alanine transmembrane transporter acti...	1	0	0.02	1
GO:0006414	translational elongation	117	1	2.79	0.94142											GO:0015181	arginine transmembrane transporter activ...	5	0	0.11	1
GO:0000280	nuclear division	188	2	4.48	0.94147											GO:0015185	gamma-aminobutyric acid transmembrane tr...	3	0	0.07	1
GO:0006520	cellular amino acid metabolic process	532	8	12.69	0.94252											GO:0015189	L-lysine transmembrane transporter activ...	5	0	0.11	1
GO:0009308	amine metabolic process	118	1	2.81	0.94283											GO:0015193	L-proline transmembrane transporter acti...	7	0	0.16	1
GO:0042254	ribosome biogenesis	190	2	4.53	0.94377											GO:0015200	methylammonium transmembrane transporter...	1	0	0.02	1
GO:0006006	glucose metabolic process	121	1	2.89	0.94686											GO:0015203	polyamine transmembrane transporter acti...	8	0	0.18	1
GO:0051173	positive regulation of nitrogen compound...	257	3	6.13	0.94725											GO:0015204	urea transmembrane transporter activity	4	0	0.09	1
GO:0006417	regulation of translation	122	1	2.91	0.94814											GO:0015205	nucleobase transmembrane transporter act...	17	0	0.38	1
GO:0009553	embryo sac development	122	1	2.91	0.94814											GO:0015210	uracil transmembrane transporter activit...	2	0	0.04	1
GO:0016482	cytosolic transport	259	3	6.18	0.9491											GO:0015211	purine nucleoside transmembrane transpor...	12	0	0.27	1
GO:0098771	inorganic ion homeostasis	123	1	2.93	0.94939											GO:0015216	purine nucleotide transmembrane transpor...	15	0	0.34	1
GO:0034248	regulation of cellular amide metabolic p...	124	1	2.96	0.95061											GO:0015217	ADP transmembrane transporter activity	7	0	0.16	1
GO:0046496	nicotinamide nucleotide metabolic proces...	124	1	2.96	0.95061											GO:0015228	coenzyme A transmembrane transporter act...	2	0	0.04	1
GO:0044403	symbiont process	125	1	2.98	0.9518											GO:0015232	heme transporter activity	6	0	0.13	1
GO:0019362	pyridine nucleotide metabolic process	125	1	2.98	0.9518											GO:0015245	fatty acid transmembrane transporter act...	2	0	0.04	1
GO:0009755	hormone-mediated signaling pathway	652	10	15.55	0.95236											GO:0015250	water channel activity	12	0	0.27	1
GO:0048438	floral whorl development	126	1	3.01	0.95296											GO:0015269	calcium-activated potassium channel acti...	5	0	0.11	1
GO:0010604	positive regulation of macromolecule met...	264	3	6.3	0.95348											GO:0015271	outward rectifier potassium channel acti...	1	0	0.02	1
GO:0051246	regulation of protein metabolic process	327	4	7.8	0.95529											GO:0015288	porin activity	14	0	0.31	1
GO:0006260	DNA replication	387	5	9.23	0.95645											GO:0015301	anion:anion antiporter activity	11	0	0.25	1
GO:0007017	microtubule-based process	203	2	4.84	0.95677											GO:0015315	organophosphate:inorganic phosphate anti...	1	0	0.02	1
GO:0007623	circadian rhythm	130	1	3.1	0.95733											GO:0015334	high-affinity oligopeptide transmembrane...	1	0	0.02	1
GO:0009451	RNA modification	131	1	3.12	0.95836											GO:0015355	secondary active monocarboxylate transme...	7	0	0.16	1
GO:0031325	positive regulation of cellular metaboli...	271	3	6.46	0.95902											GO:0015373	anion:sodium symporter activity	2	0	0.04	1
GO:0006720	isoprenoid metabolic process	132	1	3.15	0.95936											GO:0015377	cation:chloride symporter activity	2	0	0.04	1
GO:0048522	positive regulation of cellular process	392	5	9.35	0.95971											GO:0015378	sodium:chloride symporter activity	2	0	0.04	1
GO:0072524	pyridine-containing compound metabolic p...	135	1	3.22	0.96223											GO:0015379	potassium:chloride symporter activity	2	0	0.04	1
GO:0006733	oxidoreduction coenzyme metabolic proces...	136	1	3.24	0.96314											GO:0015385	sodium:proton antiporter activity	5	0	0.11	1
GO:0018205	peptidyl-lysine modification	138	1	3.29	0.9649											GO:0015386	potassium:proton antiporter activity	3	0	0.07	1
GO:0048511	rhythmic process	139	1	3.32	0.96574											GO:0015391	nucleobase:cation symporter activity	2	0	0.04	1
GO:0090305	nucleic acid phosphodiester bond hydroly...	285	3	6.8	0.9683											GO:0015410	manganese-transporting ATPase activity	1	0	0.02	1
GO:0009734	auxin-activated signaling pathway	147	1	3.51	0.97182											GO:0015417	polyamine-transporting ATPase activity	3	0	0.07	1
GO:0019318	hexose metabolic process	148	1	3.53	0.9725											GO:0015421	oligopeptide-transporting ATPase activit...	3	0	0.07	1
GO:0019438	aromatic compound biosynthetic process	3349	66	79.88	0.97265											GO:0015431	glutathione S-conjugate-exporting ATPase...	1	0	0.02	1
GO:0048285	organelle fission	226	2	5.39	0.97306											GO:0015434	cadmium-transporting ATPase activity	1	0	0.02	1
GO:0016570	histone modification	151	1	3.6	0.97444											GO:0015439	heme-transporting ATPase activity	2	0	0.04	1
GO:0009893	positive regulation of metabolic process	297	3	7.08	0.97464											GO:0015440	peptide-transporting ATPase activity	5	0	0.11	1
GO:0022613	ribonucleoprotein complex biogenesis	229	2	5.46	0.97469											GO:0015446	ATPase-coupled arsenite transmembrane tr...	5	0	0.11	1
GO:0009639	response to red or far red light	230	2	5.49	0.97521											GO:0015450	P-P-bond-hydrolysis-driven protein trans...	20	0	0.45	1
GO:0071840	cellular component organization or bioge...	2178	40	51.95	0.97542											GO:0015462	ATPase-coupled protein transmembrane tra...	2	0	0.04	1
GO:0006629	lipid metabolic process	812	12	19.37	0.9758											GO:0015464	acetylcholine receptor activity	1	0	0.02	1
GO:0016569	covalent chromatin modification	154	1	3.67	0.97625											GO:0015505	uracil:cation symporter activity	1	0	0.02	1
GO:0044255	cellular lipid metabolic process	598	8	14.26	0.97644											GO:0015513	high-affinity secondary active nitrite t...	3	0	0.07	1
GO:0009733	response to auxin	301	3	7.18	0.97648											GO:0015556	C4-dicarboxylate transmembrane transport...	4	0	0.09	1
GO:1903047	mitotic cell cycle process	155	1	3.7	0.97682											GO:0015562	efflux transmembrane transporter activit...	16	0	0.36	1
GO:0006633	fatty acid biosynthetic process	158	1	3.77	0.97846											GO:0015575	mannitol transmembrane transporter activ...	2	0	0.04	1
GO:0071365	cellular response to auxin stimulus	159	1	3.79	0.97898											GO:0015576	sorbitol transmembrane transporter activ...	2	0	0.04	1
GO:0003002	regionalization	161	1	3.84	0.97999											GO:0015591	D-ribose transmembrane transporter activ...	2	0	0.04	1
GO:0009790	embryo development	508	8	12.12	0.98175											GO:0015603	iron chelate transmembrane transporter a...	3	0	0.07	1
GO:1901362	organic cyclic compound biosynthetic pro...	3451	67	82.31	0.98196											GO:0015607	fatty-acyl-CoA transmembrane transporter...	1	0	0.02	1
GO:0043603	cellular amide metabolic process	945	14	22.54	0.98282											GO:0015616	DNA translocase activity	1	0	0.02	1
GO:0050789	regulation of biological process	4097	86	97.72	0.98523											GO:0015631	tubulin binding	40	0	0.89	1
GO:0009908	flower development	397	4	9.47	0.98667											GO:0015633	zinc-transporting ATPase activity	1	0	0.02	1
GO:0006281	DNA repair	263	2	6.27	0.98762											GO:0015651	quaternary ammonium group transmembrane ...	1	0	0.02	1
GO:0018130	heterocycle biosynthetic process	3331	63	79.45	0.98871											GO:0015658	branched-chain amino acid transmembrane ...	2	0	0.04	1
GO:0071704	organic substance metabolic process	8765	204	209.06	0.98991											GO:0015665	alcohol transmembrane transporter activi...	9	0	0.2	1
GO:0005996	monosaccharide metabolic process	190	1	4.53	0.99016											GO:0015666	restriction endodeoxyribonuclease activi...	1	0	0.02	1
GO:0006396	RNA processing	540	6	12.88	0.99026											GO:0015667	site-specific DNA-methyltransferase (cyt...	1	0	0.02	1
GO:0051276	chromosome organization	480	5	11.45	0.99053											GO:0015922	aspartate oxidase activity	2	0	0.04	1
GO:0009723	response to ethylene	276	2	6.58	0.99062											GO:0015925	galactosidase activity	20	0	0.45	1
GO:0010628	positive regulation of gene expression	196	1	4.67	0.9915											GO:0015926	glucosidase activity	62	0	1.39	1
GO:0010557	positive regulation of macromolecule bio...	199	1	4.75	0.99211											GO:0015928	fucosidase activity	7	0	0.16	1
GO:0016043	cellular component organization	1921	32	45.82	0.99213											GO:0015930	glutamate synthase activity	3	0	0.07	1
GO:0010608	posttranscriptional regulation of gene e...	204	1	4.87	0.99302											GO:0016002	sulfite reductase activity	1	0	0.02	1
GO:0031328	positive regulation of cellular biosynth...	205	1	4.89	0.99319											GO:0016018	cyclosporin A binding	3	0	0.07	1
GO:0006974	cellular response to DNA damage stimulus	291	2	6.94	0.99321											GO:0016040	glutamate synthase (NADH) activity	1	0	0.02	1
GO:0022402	cell cycle process	366	3	8.73	0.9933											GO:0016041	glutamate synthase (ferredoxin) activity	2	0	0.04	1
GO:0009891	positive regulation of biosynthetic proc...	208	1	4.96	0.99367											GO:0016149	translation release factor activity, cod...	9	0	0.2	1
GO:0050794	regulation of cellular process	3686	72	87.92	0.99449											GO:0016151	nickel cation binding	3	0	0.07	1
GO:0006807	nitrogen compound metabolic process	7588	177	180.99	0.99451											GO:0016157	sucrose synthase activity	7	0	0.16	1
GO:0000278	mitotic cell cycle	217	1	5.18	0.99493											GO:0016160	amylase activity	14	0	0.31	1
GO:0006091	generation of precursor metabolites and ...	440	8	10.49	0.99497											GO:0016161	beta-amylase activity	10	0	0.22	1
GO:0044238	primary metabolic process	8433	194	201.14	0.99516											GO:0016166	phytoene dehydrogenase activity	1	0	0.02	1
GO:0006518	peptide metabolic process	843	10	20.11	0.99655											GO:0016168	chlorophyll binding	34	0	0.76	1
GO:0034654	nucleobase-containing compound biosynthe...	3130	55	74.66	0.9974											GO:0016174	NAD(P)H oxidase activity	2	0	0.04	1
GO:0065007	biological regulation	4407	88	105.12	0.99746											GO:0016208	AMP binding	1	0	0.02	1
GO:0043933	protein-containing complex subunit organ...	488	4	11.64	0.99755											GO:0016210	naringenin-chalcone synthase activity	2	0	0.04	1
GO:0043604	amide biosynthetic process	869	10	20.73	0.99768											GO:0016211	ammonia ligase activity	7	0	0.16	1
GO:0032259	methylation	420	3	10.02	0.99775											GO:0016215	acyl-CoA desaturase activity	2	0	0.04	1
GO:0008610	lipid biosynthetic process	420	3	10.02	0.99775											GO:0016216	isopenicillin-N synthase activity	9	0	0.2	1
GO:0065003	protein-containing complex assembly	373	2	8.9	0.99888											GO:0016229	steroid dehydrogenase activity	20	0	0.45	1
GO:0006412	translation	796	8	18.99	0.99893											GO:0016231	beta-N-acetylglucosaminidase activity	1	0	0.02	1
GO:0006259	DNA metabolic process	858	9	20.46	0.99893											GO:0016247	channel regulator activity	2	0	0.04	1
GO:0043043	peptide biosynthetic process	812	8	19.37	0.99918											GO:0016262	protein N-acetylglucosaminyltransferase ...	4	0	0.09	1
GO:0044237	cellular metabolic process	8672	197	206.84	0.99927											GO:0016273	arginine N-methyltransferase activity	4	0	0.09	1
GO:0006996	organelle organization	1189	14	28.36	0.99939											GO:0016274	protein-arginine N-methyltransferase act...	4	0	0.09	1
GO:0034622	cellular protein-containing complex asse...	315	1	7.51	0.99955											GO:0016277	[myelin basic protein]-arginine N-methyl...	1	0	0.02	1
GO:0007049	cell cycle	508	3	12.12	0.99964											GO:0016278	lysine N-methyltransferase activity	46	0	1.03	1
GO:0044271	cellular nitrogen compound biosynthetic ...	3940	68	93.98	0.99968											GO:0016279	protein-lysine N-methyltransferase activ...	46	0	1.03	1
GO:0006725	cellular aromatic compound metabolic pro...	4550	81	108.53	0.99973											GO:0016289	CoA hydrolase activity	6	0	0.13	1
GO:0043170	macromolecule metabolic process	6668	150	159.04	0.99982											GO:0016295	myristoyl-[acyl-carrier-protein] hydrola...	1	0	0.02	1
GO:0044085	cellular component biogenesis	772	6	18.41	0.99985											GO:0016296	palmitoyl-[acyl-carrier-protein] hydrola...	1	0	0.02	1
GO:0044260	cellular macromolecule metabolic process	6078	136	144.97	0.99989											GO:0016297	acyl-[acyl-carrier-protein] hydrolase ac...	2	0	0.04	1
GO:1901576	organic substance biosynthetic process	4951	88	118.09	0.99989											GO:0016307	phosphatidylinositol phosphate kinase ac...	25	0	0.56	1
GO:0046483	heterocycle metabolic process	4478	77	106.81	0.99992											GO:0016312	inositol bisphosphate phosphatase activi...	3	0	0.07	1
GO:0044249	cellular biosynthetic process	4892	86	116.68	0.99992											GO:0016408	C-acyltransferase activity	11	0	0.25	1
GO:0022607	cellular component assembly	500	2	11.93	0.99994											GO:0016409	palmitoyltransferase activity	4	0	0.09	1
GO:1901360	organic cyclic compound metabolic proces...	4645	80	110.79	0.99994											GO:0016415	octanoyltransferase activity	2	0	0.04	1
GO:0019219	regulation of nucleobase-containing comp...	2073	27	49.45	0.99995											GO:0016418	S-acetyltransferase activity	6	0	0.13	1
GO:0009058	biosynthetic process	5087	89	121.33	0.99996											GO:0016419	S-malonyltransferase activity	1	0	0.02	1
GO:0031326	regulation of cellular biosynthetic proc...	2168	28	51.71	0.99997											GO:0016420	malonyltransferase activity	8	0	0.18	1
GO:0019222	regulation of metabolic process	2751	39	65.62	0.99997											GO:0016421	CoA carboxylase activity	12	0	0.27	1
GO:0031323	regulation of cellular metabolic process	2444	33	58.29	0.99997											GO:0016422	mRNA (2'-O-methyladenosine-N6-)-methyltr...	2	0	0.04	1
GO:0009889	regulation of biosynthetic process	2182	28	52.04	0.99998											GO:0016423	tRNA (guanine) methyltransferase activit...	8	0	0.18	1
GO:0051171	regulation of nitrogen compound metaboli...	2343	31	55.89	0.99998											GO:0016426	tRNA (adenine) methyltransferase activit...	3	0	0.07	1
GO:1903506	regulation of nucleic acid-templated tra...	1915	23	45.68	0.99998											GO:0016427	tRNA (cytosine) methyltransferase activi...	2	0	0.04	1
GO:0006355	regulation of transcription, DNA-templat...	1915	23	45.68	0.99998											GO:0016428	tRNA (cytosine-5-)-methyltransferase act...	2	0	0.04	1
GO:0006139	nucleobase-containing compound metabolic...	4223	69	100.73	0.99998											GO:0016429	tRNA (adenine-N1-)-methyltransferase act...	3	0	0.07	1
GO:2001141	regulation of RNA biosynthetic process	1918	23	45.75	0.99998											GO:0016433	rRNA (adenine) methyltransferase activit...	4	0	0.09	1
GO:0006351	transcription, DNA-templated	2038	25	48.61	0.99998											GO:0016453	C-acetyltransferase activity	1	0	0.02	1
GO:0097659	nucleic acid-templated transcription	2038	25	48.61	0.99998											GO:0016454	C-palmitoyltransferase activity	3	0	0.07	1
GO:0051252	regulation of RNA metabolic process	1938	23	46.23	0.99998											GO:0016463	zinc-exporting ATPase activity	4	0	0.09	1
GO:0080090	regulation of primary metabolic process	2375	31	56.65	0.99998											GO:0016508	long-chain-enoyl-CoA hydratase activity	1	0	0.02	1
GO:0032774	RNA biosynthetic process	2059	25	49.11	0.99999											GO:0016530	metallochaperone activity	5	0	0.11	1
GO:0008152	metabolic process	10792	238	257.41	0.99999											GO:0016531	copper chaperone activity	3	0	0.07	1
GO:2000112	regulation of cellular macromolecule bio...	2036	23	48.56	1											GO:0016538	cyclin-dependent protein serine/threonin...	11	0	0.25	1
GO:0010468	regulation of gene expression	2152	25	51.33	1											GO:0016597	amino acid binding	68	0	1.52	1
GO:0010556	regulation of macromolecule biosynthetic...	2040	23	48.66	1											GO:0016603	glutaminyl-peptide cyclotransferase acti...	1	0	0.02	1
GO:0060255	regulation of macromolecule metabolic pr...	2358	28	56.24	1											GO:0016615	malate dehydrogenase activity	15	0	0.34	1
GO:0016070	RNA metabolic process	2665	33	63.57	1											GO:0016618	hydroxypyruvate reductase activity	4	0	0.09	1
GO:0009059	macromolecule biosynthetic process	3346	46	79.81	1											GO:0016621	cinnamoyl-CoA reductase activity	2	0	0.04	1
GO:0034641	cellular nitrogen compound metabolic pro...	5024	81	119.83	1											GO:0016623	oxidoreductase activity, acting on the a...	2	0	0.04	1
GO:0034645	cellular macromolecule biosynthetic proc...	3297	45	78.64	1											GO:0016624	oxidoreductase activity, acting on the a...	9	0	0.2	1
GO:0090304	nucleic acid metabolic process	3368	40	80.33	1											GO:0016630	protochlorophyllide reductase activity	5	0	0.11	1
GO:0010467	gene expression	3267	38	77.92	1											GO:0016631	enoyl-[acyl-carrier-protein] reductase a...	1	0	0.02	1
GO:0042886	amide transport	668	27	15.93	1											GO:0016632	oxidoreductase activity, acting on the C...	2	0	0.04	1
GO:0098661	inorganic anion transmembrane transport	9	2	0.21	1											GO:0016633	galactonolactone dehydrogenase activity	2	0	0.04	1
GO:0015833	peptide transport	658	27	15.69	1											GO:0016636	oxidoreductase activity, acting on the C...	2	0	0.04	1
GO:1901071	glucosamine-containing compound metaboli...	18	3	0.43	1											GO:0016638	oxidoreductase activity, acting on the C...	28	0	0.63	1
GO:1901072	glucosamine-containing compound cataboli...	12	3	0.29	1											GO:0016639	oxidoreductase activity, acting on the C...	2	0	0.04	1
GO:0008150	biological_process	12913	308	308	1											GO:0016641	oxidoreductase activity, acting on the C...	23	0	0.51	1
GO:0018065	protein-cofactor linkage	10	2	0.24	1											GO:0016642	oxidoreductase activity, acting on the C...	1	0	0.02	1
GO:0018198	peptidyl-cysteine modification	5	2	0.12	1											GO:0016643	oxidoreductase activity, acting on the C...	2	0	0.04	1
GO:0046348	amino sugar catabolic process	12	3	0.29	1											GO:0016645	oxidoreductase activity, acting on the C...	32	0	0.71	1
GO:0045184	establishment of protein localization	638	27	15.22	1											GO:0016646	oxidoreductase activity, acting on the C...	23	0	0.51	1
GO:0006022	aminoglycan metabolic process	23	3	0.55	1											GO:0016647	oxidoreductase activity, acting on the C...	4	0	0.09	1
GO:0006026	aminoglycan catabolic process	18	3	0.43	1											GO:0016649	oxidoreductase activity, acting on the C...	1	0	0.02	1
GO:0006040	amino sugar metabolic process	28	3	0.67	1											GO:0016653	oxidoreductase activity, acting on NAD(P...	4	0	0.09	1
GO:0006030	chitin metabolic process	15	3	0.36	1											GO:0016655	oxidoreductase activity, acting on NAD(P...	53	0	1.18	1
GO:0000001	mitochondrion inheritance	2	0	0.05	1											GO:0016656	monodehydroascorbate reductase (NADH) ac...	4	0	0.09	1
GO:0000002	mitochondrial genome maintenance	16	0	0.38	1											GO:0016657	oxidoreductase activity, acting on NAD(P...	1	0	0.02	1
GO:0000011	vacuole inheritance	4	0	0.1	1											GO:0016661	oxidoreductase activity, acting on other...	11	0	0.25	1
GO:0000012	single strand break repair	1	0	0.02	1											GO:0016662	oxidoreductase activity, acting on other...	3	0	0.07	1
GO:0000018	regulation of DNA recombination	9	0	0.21	1											GO:0016663	oxidoreductase activity, acting on other...	1	0	0.02	1
GO:0000022	mitotic spindle elongation	37	0	0.88	1											GO:0016664	oxidoreductase activity, acting on other...	1	0	0.02	1
GO:0000023	maltose metabolic process	6	0	0.14	1											GO:0016670	oxidoreductase activity, acting on a sul...	6	0	0.13	1
GO:0000024	maltose biosynthetic process	3	0	0.07	1											GO:0016672	oxidoreductase activity, acting on a sul...	3	0	0.07	1
GO:0000025	maltose catabolic process	2	0	0.05	1											GO:0016673	oxidoreductase activity, acting on a sul...	1	0	0.02	1
GO:0000027	ribosomal large subunit assembly	2	0	0.05	1											GO:0016681	oxidoreductase activity, acting on diphe...	12	0	0.27	1
GO:0000028	ribosomal small subunit assembly	7	0	0.17	1											GO:0016684	oxidoreductase activity, acting on perox...	117	0	2.61	1
GO:0000045	autophagosome assembly	7	0	0.17	1											GO:0016688	L-ascorbate peroxidase activity	8	0	0.18	1
GO:0000050	urea cycle	1	0	0.02	1											GO:0016695	oxidoreductase activity, acting on hydro...	1	0	0.02	1
GO:0000054	ribosomal subunit export from nucleus	5	0	0.12	1											GO:0016699	oxidoreductase activity, acting on hydro...	1	0	0.02	1
GO:0000055	ribosomal large subunit export from nucl...	3	0	0.07	1											GO:0016703	oxidoreductase activity, acting on singl...	6	0	0.13	1
GO:0000056	ribosomal small subunit export from nucl...	2	0	0.05	1											GO:0016708	oxidoreductase activity, acting on paire...	2	0	0.04	1
GO:0000060	protein import into nucleus, translocati...	3	0	0.07	1											GO:0016709	oxidoreductase activity, acting on paire...	44	0	0.98	1
GO:0000070	mitotic sister chromatid segregation	52	0	1.24	1											GO:0016712	oxidoreductase activity, acting on paire...	3	0	0.07	1
GO:0000073	mitotic spindle pole body separation	1	0	0.02	1											GO:0016713	oxidoreductase activity, acting on paire...	9	0	0.2	1
GO:0000075	cell cycle checkpoint	32	0	0.76	1											GO:0016715	oxidoreductase activity, acting on paire...	3	0	0.07	1
GO:0000076	DNA replication checkpoint	2	0	0.05	1											GO:0016717	oxidoreductase activity, acting on paire...	14	0	0.31	1
GO:0000077	DNA damage checkpoint	18	0	0.43	1											GO:0016721	oxidoreductase activity, acting on super...	10	0	0.22	1
GO:0000079	regulation of cyclin-dependent protein s...	56	0	1.34	1											GO:0016722	oxidoreductase activity, oxidizing metal...	13	0	0.29	1
GO:0000080	mitotic G1 phase	2	0	0.05	1											GO:0016723	oxidoreductase activity, oxidizing metal...	4	0	0.09	1
GO:0000082	G1/S transition of mitotic cell cycle	9	0	0.21	1											GO:0016724	oxidoreductase activity, oxidizing metal...	9	0	0.2	1
GO:0000083	regulation of transcription involved in ...	1	0	0.02	1											GO:0016725	oxidoreductase activity, acting on CH or...	10	0	0.22	1
GO:0000084	mitotic S phase	4	0	0.1	1											GO:0016726	oxidoreductase activity, acting on CH or...	4	0	0.09	1
GO:0000085	mitotic G2 phase	3	0	0.07	1											GO:0016727	oxidoreductase activity, acting on CH or...	3	0	0.07	1
GO:0000086	G2/M transition of mitotic cell cycle	20	0	0.48	1											GO:0016728	oxidoreductase activity, acting on CH or...	4	0	0.09	1
GO:0000087	mitotic M phase	2	0	0.05	1											GO:0016730	oxidoreductase activity, acting on iron-...	9	0	0.2	1
GO:0000090	mitotic anaphase	2	0	0.05	1											GO:0016731	oxidoreductase activity, acting on iron-...	5	0	0.11	1
GO:0000092	mitotic anaphase B	1	0	0.02	1											GO:0016742	hydroxymethyl-, formyl- and related tran...	18	0	0.4	1
GO:0000098	sulfur amino acid catabolic process	8	0	0.19	1											GO:0016743	carboxyl- or carbamoyltransferase activi...	4	0	0.09	1
GO:0000103	sulfate assimilation	13	0	0.31	1											GO:0016744	transferase activity, transferring aldeh...	11	0	0.25	1
GO:0000105	histidine biosynthetic process	11	0	0.26	1											GO:0016752	sinapoyltransferase activity	9	0	0.2	1
GO:0000117	regulation of transcription involved in ...	1	0	0.02	1											GO:0016755	transferase activity, transferring amino...	8	0	0.18	1
GO:0000122	negative regulation of transcription by ...	15	0	0.36	1											GO:0016756	glutathione gamma-glutamylcysteinyltrans...	5	0	0.11	1
GO:0000132	establishment of mitotic spindle orienta...	4	0	0.1	1											GO:0016762	xyloglucan:xyloglucosyl transferase acti...	28	0	0.63	1
GO:0000162	tryptophan biosynthetic process	18	0	0.43	1											GO:0016767	geranylgeranyl-diphosphate geranylgerany...	1	0	0.02	1
GO:0000169	activation of MAPK activity involved in ...	2	0	0.05	1											GO:0016768	spermine synthase activity	3	0	0.07	1
GO:0000183	chromatin silencing at rDNA	2	0	0.05	1											GO:0016774	phosphotransferase activity, carboxyl gr...	16	0	0.36	1
GO:0000186	activation of MAPKK activity	7	0	0.17	1											GO:0016776	phosphotransferase activity, phosphate g...	28	0	0.63	1
GO:0000209	protein polyubiquitination	10	0	0.24	1											GO:0016781	phosphotransferase activity, paired acce...	5	0	0.11	1
GO:0000236	mitotic prometaphase	1	0	0.02	1											GO:0016793	triphosphoric monoester hydrolase activi...	2	0	0.04	1
GO:0000239	pachytene	3	0	0.07	1											GO:0016794	diphosphoric monoester hydrolase activit...	2	0	0.04	1
GO:0000244	spliceosomal tri-snRNP complex assembly	2	0	0.05	1											GO:0016796	exonuclease activity, active with either...	29	0	0.65	1
GO:0000245	spliceosomal complex assembly	15	0	0.36	1											GO:0016799	hydrolase activity, hydrolyzing N-glycos...	32	0	0.71	1
GO:0000255	allantoin metabolic process	6	0	0.14	1											GO:0016801	hydrolase activity, acting on ether bond...	5	0	0.11	1
GO:0000256	allantoin catabolic process	5	0	0.12	1											GO:0016802	trialkylsulfonium hydrolase activity	4	0	0.09	1
GO:0000266	mitochondrial fission	5	0	0.12	1											GO:0016803	ether hydrolase activity	1	0	0.02	1
GO:0000270	peptidoglycan metabolic process	8	0	0.19	1											GO:0016807	cysteine-type carboxypeptidase activity	1	0	0.02	1
GO:0000279	M phase	9	0	0.21	1											GO:0016810	hydrolase activity, acting on carbon-nit...	94	0	2.1	1
GO:0000282	cellular bud site selection	2	0	0.05	1											GO:0016811	hydrolase activity, acting on carbon-nit...	47	0	1.05	1
GO:0000288	nuclear-transcribed mRNA catabolic proce...	11	0	0.26	1											GO:0016812	hydrolase activity, acting on carbon-nit...	15	0	0.34	1
GO:0000289	nuclear-transcribed mRNA poly(A) tail sh...	10	0	0.24	1											GO:0016813	hydrolase activity, acting on carbon-nit...	6	0	0.13	1
GO:0000290	deadenylation-dependent decapping of nuc...	2	0	0.05	1											GO:0016814	hydrolase activity, acting on carbon-nit...	17	0	0.38	1
GO:0000291	nuclear-transcribed mRNA catabolic proce...	4	0	0.1	1											GO:0016815	hydrolase activity, acting on carbon-nit...	1	0	0.02	1
GO:0000301	retrograde transport, vesicle recycling ...	1	0	0.02	1											GO:0016819	hydrolase activity, acting on acid anhyd...	5	0	0.11	1
GO:0000304	response to singlet oxygen	9	0	0.21	1											GO:0016822	hydrolase activity, acting on acid carbo...	1	0	0.02	1
GO:0000338	protein deneddylation	8	0	0.19	1											GO:0016823	hydrolase activity, acting on acid carbo...	1	0	0.02	1
GO:0000349	generation of catalytic spliceosome for ...	1	0	0.02	1											GO:0016833	oxo-acid-lyase activity	9	0	0.2	1
GO:0000354	cis assembly of pre-catalytic spliceosom...	2	0	0.05	1											GO:0016837	carbon-oxygen lyase activity, acting on ...	11	0	0.25	1
GO:0000372	Group I intron splicing	1	0	0.02	1											GO:0016840	carbon-nitrogen lyase activity	21	0	0.47	1
GO:0000373	Group II intron splicing	12	0	0.29	1											GO:0016841	ammonia-lyase activity	8	0	0.18	1
GO:0000374	Group III intron splicing	1	0	0.02	1											GO:0016842	amidine-lyase activity	4	0	0.09	1
GO:0000376	RNA splicing, via transesterification re...	1	0	0.02	1											GO:0016843	amine-lyase activity	8	0	0.18	1
GO:0000380	alternative mRNA splicing, via spliceoso...	8	0	0.19	1											GO:0016844	strictosidine synthase activity	8	0	0.18	1
GO:0000381	regulation of alternative mRNA splicing,...	4	0	0.1	1											GO:0016846	carbon-sulfur lyase activity	30	0	0.67	1
GO:0000387	spliceosomal snRNP assembly	4	0	0.1	1											GO:0016851	magnesium chelatase activity	5	0	0.11	1
GO:0000393	spliceosomal conformational changes to g...	1	0	0.02	1											GO:0016854	racemase and epimerase activity	34	0	0.76	1
GO:0000394	RNA splicing, via endonucleolytic cleava...	6	0	0.14	1											GO:0016855	racemase and epimerase activity, acting ...	3	0	0.07	1
GO:0000412	histone peptidyl-prolyl isomerization	2	0	0.05	1											GO:0016856	racemase and epimerase activity, acting ...	2	0	0.04	1
GO:0000422	autophagy of mitochondrion	1	0	0.02	1											GO:0016857	racemase and epimerase activity, acting ...	28	0	0.63	1
GO:0000459	exonucleolytic trimming involved in rRNA...	2	0	0.05	1											GO:0016861	intramolecular oxidoreductase activity, ...	20	0	0.45	1
GO:0000460	maturation of 5.8S rRNA	6	0	0.14	1											GO:0016866	intramolecular transferase activity	59	0	1.32	1
GO:0000462	maturation of SSU-rRNA from tricistronic...	10	0	0.24	1											GO:0016867	intramolecular transferase activity, tra...	1	0	0.02	1
GO:0000463	maturation of LSU-rRNA from tricistronic...	1	0	0.02	1											GO:0016868	intramolecular transferase activity, pho...	17	0	0.38	1
GO:0000466	maturation of 5.8S rRNA from tricistroni...	6	0	0.14	1											GO:0016869	intramolecular transferase activity, tra...	2	0	0.04	1
GO:0000469	cleavage involved in rRNA processing	15	0	0.36	1											GO:0016871	cycloartenol synthase activity	1	0	0.02	1
GO:0000470	maturation of LSU-rRNA	2	0	0.05	1											GO:0016872	intramolecular lyase activity	10	0	0.22	1
GO:0000478	endonucleolytic cleavage involved in rRN...	11	0	0.26	1											GO:0016880	acid-ammonia (or amide) ligase activity	7	0	0.16	1
GO:0000479	endonucleolytic cleavage of tricistronic...	4	0	0.1	1											GO:0016884	carbon-nitrogen ligase activity, with gl...	20	0	0.45	1
GO:0000488	maturation of LSU-rRNA from tetracistron...	1	0	0.02	1											GO:0016885	ligase activity, forming carbon-carbon b...	12	0	0.27	1
GO:0000489	maturation of SSU-rRNA from tetracistron...	1	0	0.02	1											GO:0016886	ligase activity, forming phosphoric este...	3	0	0.07	1
GO:0000491	small nucleolar ribonucleoprotein comple...	1	0	0.02	1											GO:0016888	endodeoxyribonuclease activity, producin...	7	0	0.16	1
GO:0000707	meiotic DNA recombinase assembly	1	0	0.02	1											GO:0016896	exoribonuclease activity, producing 5'-p...	29	0	0.65	1
GO:0000710	meiotic mismatch repair	5	0	0.12	1											GO:0016898	oxidoreductase activity, acting on the C...	1	0	0.02	1
GO:0000712	resolution of meiotic recombination inte...	2	0	0.05	1											GO:0016899	oxidoreductase activity, acting on the C...	10	0	0.22	1
GO:0000719	photoreactive repair	3	0	0.07	1											GO:0016901	oxidoreductase activity, acting on the C...	5	0	0.11	1
GO:0000723	telomere maintenance	22	0	0.52	1											GO:0016905	myosin heavy chain kinase activity	7	0	0.16	1
GO:0000724	double-strand break repair via homologou...	17	0	0.41	1											GO:0016917	GABA receptor activity	4	0	0.09	1
GO:0000725	recombinational repair	17	0	0.41	1											GO:0016972	thiol oxidase activity	3	0	0.07	1
GO:0000726	non-recombinational repair	5	0	0.12	1											GO:0016979	lipoate-protein ligase activity	5	0	0.11	1
GO:0000729	DNA double-strand break processing	1	0	0.02	1											GO:0016984	ribulose-bisphosphate carboxylase activi...	8	0	0.18	1
GO:0000730	DNA recombinase assembly	1	0	0.02	1											GO:0016987	sigma factor activity	7	0	0.16	1
GO:0000731	DNA synthesis involved in DNA repair	4	0	0.1	1											GO:0016992	lipoate synthase activity	4	0	0.09	1
GO:0000733	DNA strand renaturation	2	0	0.05	1											GO:0017016	Ras GTPase binding	21	0	0.47	1
GO:0000738	DNA catabolic process, exonucleolytic	3	0	0.07	1											GO:0017022	myosin binding	6	0	0.13	1
GO:0000740	nuclear membrane fusion	1	0	0.02	1											GO:0017025	TBP-class protein binding	1	0	0.02	1
GO:0000741	karyogamy	30	0	0.72	1											GO:0017040	N-acylsphingosine amidohydrolase activit...	2	0	0.04	1
GO:0000746	conjugation	1	0	0.02	1											GO:0017048	Rho GTPase binding	12	0	0.27	1
GO:0000747	conjugation with cellular fusion	1	0	0.02	1											GO:0017050	D-erythro-sphingosine kinase activity	1	0	0.02	1
GO:0000768	syncytium formation by plasma membrane f...	1	0	0.02	1											GO:0017056	structural constituent of nuclear pore	3	0	0.07	1
GO:0000819	sister chromatid segregation	64	0	1.53	1											GO:0017069	snRNA binding	11	0	0.25	1
GO:0000820	regulation of glutamine family amino aci...	3	0	0.07	1											GO:0017070	U6 snRNA binding	2	0	0.04	1
GO:0000821	regulation of arginine metabolic process	1	0	0.02	1											GO:0017077	oxidative phosphorylation uncoupler acti...	3	0	0.07	1
GO:0000909	sporocarp development involved in sexual...	2	0	0.05	1											GO:0017089	glycolipid transporter activity	4	0	0.09	1
GO:0000912	assembly of actomyosin apparatus involve...	8	0	0.19	1											GO:0017091	AU-rich element binding	2	0	0.04	1
GO:0000913	preprophase band assembly	5	0	0.12	1											GO:0017110	nucleoside-diphosphatase activity	1	0	0.02	1
GO:0000914	phragmoplast assembly	4	0	0.1	1											GO:0017112	Rab guanyl-nucleotide exchange factor ac...	6	0	0.13	1
GO:0000915	actomyosin contractile ring assembly	4	0	0.1	1											GO:0017116	single-stranded DNA-dependent ATP-depend...	4	0	0.09	1
GO:0000916	actomyosin contractile ring contraction	4	0	0.1	1											GO:0017118	lipoyltransferase activity	1	0	0.02	1
GO:0000917	division septum assembly	9	0	0.21	1											GO:0017136	NAD-dependent histone deacetylase activi...	10	0	0.22	1
GO:0000918	division septum site selection	1	0	0.02	1											GO:0017137	Rab GTPase binding	7	0	0.16	1
GO:0000919	cell plate assembly	19	0	0.45	1											GO:0017150	tRNA dihydrouridine synthase activity	4	0	0.09	1
GO:0000920	septum digestion after cytokinesis	5	0	0.12	1											GO:0017151	DEAD/H-box RNA helicase binding	3	0	0.07	1
GO:0000957	mitochondrial RNA catabolic process	1	0	0.02	1											GO:0017169	CDP-alcohol phosphatidyltransferase acti...	8	0	0.18	1
GO:0000959	mitochondrial RNA metabolic process	11	0	0.26	1											GO:0017176	phosphatidylinositol N-acetylglucosaminy...	6	0	0.13	1
GO:0000963	mitochondrial RNA processing	1	0	0.02	1											GO:0018024	histone-lysine N-methyltransferase activ...	45	0	1.01	1
GO:0000972	transcription-dependent tethering of RNA...	1	0	0.02	1											GO:0018271	biotin-protein ligase activity	4	0	0.09	1
GO:0000973	posttranscriptional tethering of RNA pol...	1	0	0.02	1											GO:0018454	acetoacetyl-CoA reductase activity	1	0	0.02	1
GO:0001100	negative regulation of exit from mitosis	1	0	0.02	1											GO:0018456	aryl-alcohol dehydrogenase (NAD+) activi...	2	0	0.04	1
GO:0001109	promoter clearance during DNA-templated ...	1	0	0.02	1											GO:0018479	benzaldehyde dehydrogenase (NAD+) activi...	2	0	0.04	1
GO:0001111	promoter clearance from RNA polymerase I...	1	0	0.02	1											GO:0018488	aryl-aldehyde oxidase activity	2	0	0.04	1
GO:0001173	DNA-templated transcriptional start site...	2	0	0.05	1											GO:0018492	carbon-monoxide dehydrogenase (acceptor)...	1	0	0.02	1
GO:0001174	transcriptional start site selection at ...	2	0	0.05	1											GO:0018548	pentaerythritol trinitrate reductase act...	4	0	0.09	1
GO:0001178	regulation of transcriptional start site...	1	0	0.02	1											GO:0018580	nitronate monooxygenase activity	1	0	0.02	1
GO:0001188	RNA polymerase I preinitiation complex a...	1	0	0.02	1											GO:0018708	thiol S-methyltransferase activity	2	0	0.04	1
GO:0001300	chronological cell aging	2	0	0.05	1											GO:0018738	S-formylglutathione hydrolase activity	1	0	0.02	1
GO:0001501	skeletal system development	5	0	0.12	1											GO:0018822	nitrile hydratase activity	1	0	0.02	1
GO:0001505	regulation of neurotransmitter levels	60	0	1.43	1											GO:0018826	methionine gamma-lyase activity	2	0	0.04	1
GO:0001508	action potential	1	0	0.02	1											GO:0018858	benzoate-CoA ligase activity	3	0	0.07	1
GO:0001522	pseudouridine synthesis	25	0	0.6	1											GO:0019003	GDP binding	3	0	0.07	1
GO:0001525	angiogenesis	1	0	0.02	1											GO:0019104	DNA N-glycosylase activity	18	0	0.4	1
GO:0001555	oocyte growth	1	0	0.02	1											GO:0019107	myristoyltransferase activity	1	0	0.02	1
GO:0001560	regulation of cell growth by extracellul...	5	0	0.12	1											GO:0019133	choline monooxygenase activity	2	0	0.04	1
GO:0001568	blood vessel development	5	0	0.12	1											GO:0019135	deoxyhypusine monooxygenase activity	1	0	0.02	1
GO:0001570	vasculogenesis	2	0	0.05	1											GO:0019136	deoxynucleoside kinase activity	3	0	0.07	1
GO:0001578	microtubule bundle formation	4	0	0.1	1											GO:0019137	thioglucosidase activity	4	0	0.09	1
GO:0001654	eye development	18	0	0.43	1											GO:0019139	cytokinin dehydrogenase activity	3	0	0.07	1
GO:0001655	urogenital system development	6	0	0.14	1											GO:0019144	ADP-sugar diphosphatase activity	2	0	0.04	1
GO:0001662	behavioral fear response	1	0	0.02	1											GO:0019145	aminobutyraldehyde dehydrogenase activit...	2	0	0.04	1
GO:0001667	ameboidal-type cell migration	2	0	0.05	1											GO:0019148	D-cysteine desulfhydrase activity	1	0	0.02	1
GO:0001678	cellular glucose homeostasis	21	0	0.5	1											GO:0019154	glycolate dehydrogenase activity	1	0	0.02	1
GO:0001700	embryonic development via the syncytial ...	4	0	0.1	1											GO:0019156	isoamylase activity	3	0	0.07	1
GO:0001701	in utero embryonic development	1	0	0.02	1											GO:0019171	3-hydroxyacyl-[acyl-carrier-protein] deh...	2	0	0.04	1
GO:0001703	gastrulation with mouth forming first	3	0	0.07	1											GO:0019200	carbohydrate kinase activity	41	0	0.92	1
GO:0001704	formation of primary germ layer	1	0	0.02	1											GO:0019202	amino acid kinase activity	12	0	0.27	1
GO:0001706	endoderm formation	1	0	0.02	1											GO:0019205	nucleobase-containing compound kinase ac...	46	0	1.03	1
GO:0001708	cell fate specification	26	0	0.62	1											GO:0019206	nucleoside kinase activity	20	0	0.45	1
GO:0001709	cell fate determination	5	0	0.12	1											GO:0019207	kinase regulator activity	36	0	0.8	1
GO:0001731	formation of translation preinitiation c...	14	0	0.33	1											GO:0019208	phosphatase regulator activity	35	0	0.78	1
GO:0001736	establishment of planar polarity	9	0	0.21	1											GO:0019209	kinase activator activity	7	0	0.16	1
GO:0001737	establishment of imaginal disc-derived w...	1	0	0.02	1											GO:0019210	kinase inhibitor activity	18	0	0.4	1
GO:0001738	morphogenesis of a polarized epithelium	9	0	0.21	1											GO:0019212	phosphatase inhibitor activity	6	0	0.13	1
GO:0001742	oenocyte differentiation	1	0	0.02	1											GO:0019213	deacetylase activity	15	0	0.34	1
GO:0001745	compound eye morphogenesis	12	0	0.29	1											GO:0019238	cyclohydrolase activity	9	0	0.2	1
GO:0001751	compound eye photoreceptor cell differen...	5	0	0.12	1											GO:0019239	deaminase activity	11	0	0.25	1
GO:0001752	compound eye photoreceptor fate commitme...	1	0	0.02	1											GO:0019706	protein-cysteine S-palmitoyltransferase ...	1	0	0.02	1
GO:0001754	eye photoreceptor cell differentiation	5	0	0.12	1											GO:0019707	protein-cysteine S-acyltransferase activ...	1	0	0.02	1
GO:0001775	cell activation	5	0	0.12	1											GO:0019776	Atg8 ligase activity	4	0	0.09	1
GO:0001778	plasma membrane repair	1	0	0.02	1											GO:0019779	Atg8 activating enzyme activity	5	0	0.11	1
GO:0001816	cytokine production	6	0	0.14	1											GO:0019781	NEDD8 activating enzyme activity	2	0	0.04	1
GO:0001817	regulation of cytokine production	5	0	0.12	1											GO:0019783	ubiquitin-like protein-specific protease...	19	0	0.42	1
GO:0001818	negative regulation of cytokine producti...	5	0	0.12	1											GO:0019788	NEDD8 transferase activity	2	0	0.04	1
GO:0001822	kidney development	4	0	0.1	1											GO:0019789	SUMO transferase activity	4	0	0.09	1
GO:0001823	mesonephros development	1	0	0.02	1											GO:0019798	procollagen-proline dioxygenase activity	4	0	0.09	1
GO:0001836	release of cytochrome c from mitochondri...	1	0	0.02	1											GO:0019808	polyamine binding	1	0	0.02	1
GO:0001837	epithelial to mesenchymal transition	1	0	0.02	1											GO:0019825	oxygen binding	8	0	0.18	1
GO:0001845	phagolysosome assembly	1	0	0.02	1											GO:0019840	isoprenoid binding	22	0	0.49	1
GO:0001881	receptor recycling	2	0	0.05	1											GO:0019887	protein kinase regulator activity	32	0	0.71	1
GO:0001887	selenium compound metabolic process	8	0	0.19	1											GO:0019888	protein phosphatase regulator activity	35	0	0.78	1
GO:0001889	liver development	1	0	0.02	1											GO:0019899	enzyme binding	70	0	1.56	1
GO:0001894	tissue homeostasis	3	0	0.07	1											GO:0019900	kinase binding	3	0	0.07	1
GO:0001906	cell killing	11	0	0.26	1											GO:0019901	protein kinase binding	3	0	0.07	1
GO:0001909	leukocyte mediated cytotoxicity	1	0	0.02	1											GO:0019902	phosphatase binding	6	0	0.13	1
GO:0001935	endothelial cell proliferation	1	0	0.02	1											GO:0019903	protein phosphatase binding	3	0	0.07	1
GO:0001936	regulation of endothelial cell prolifera...	1	0	0.02	1											GO:0019904	protein domain specific binding	2	0	0.04	1
GO:0001937	negative regulation of endothelial cell ...	1	0	0.02	1											GO:0019912	cyclin-dependent protein kinase activati...	1	0	0.02	1
GO:0001944	vasculature development	7	0	0.17	1											GO:0019948	SUMO activating enzyme activity	3	0	0.07	1
GO:0001959	regulation of cytokine-mediated signalin...	1	0	0.02	1											GO:0019955	cytokine binding	1	0	0.02	1
GO:0001990	regulation of systemic arterial blood pr...	1	0	0.02	1											GO:0022821	potassium ion antiporter activity	3	0	0.07	1
GO:0001991	regulation of systemic arterial blood pr...	1	0	0.02	1											GO:0022829	wide pore channel activity	14	0	0.31	1
GO:0002002	regulation of angiotensin levels in bloo...	1	0	0.02	1											GO:0022858	alanine transmembrane transporter activi...	1	0	0.02	1
GO:0002003	angiotensin maturation	1	0	0.02	1											GO:0022884	macromolecule transmembrane transporter ...	21	0	0.47	1
GO:0002009	morphogenesis of an epithelium	29	0	0.69	1											GO:0030060	L-malate dehydrogenase activity	7	0	0.16	1
GO:0002016	regulation of blood volume by renin-angi...	1	0	0.02	1											GO:0030151	molybdenum ion binding	9	0	0.2	1
GO:0002018	renin-angiotensin regulation of aldoster...	1	0	0.02	1											GO:0030248	cellulose binding	3	0	0.07	1
GO:0002062	chondrocyte differentiation	1	0	0.02	1											GO:0030267	glyoxylate reductase (NADP) activity	5	0	0.11	1
GO:0002063	chondrocyte development	1	0	0.02	1											GO:0030275	LRR domain binding	1	0	0.02	1
GO:0002064	epithelial cell development	14	0	0.33	1											GO:0030276	clathrin binding	7	0	0.16	1
GO:0002065	columnar/cuboidal epithelial cell differ...	3	0	0.07	1											GO:0030291	protein serine/threonine kinase inhibito...	10	0	0.22	1
GO:0002066	columnar/cuboidal epithelial cell develo...	3	0	0.07	1											GO:0030295	protein kinase activator activity	6	0	0.13	1
GO:0002090	regulation of receptor internalization	2	0	0.05	1											GO:0030332	cyclin binding	1	0	0.02	1
GO:0002092	positive regulation of receptor internal...	2	0	0.05	1											GO:0030337	DNA polymerase processivity factor activ...	1	0	0.02	1
GO:0002097	tRNA wobble base modification	6	0	0.14	1											GO:0030371	translation repressor activity	4	0	0.09	1
GO:0002098	tRNA wobble uridine modification	6	0	0.14	1											GO:0030378	serine racemase activity	1	0	0.02	1
GO:0002103	endonucleolytic cleavage of tetracistron...	2	0	0.05	1											GO:0030410	nicotianamine synthase activity	4	0	0.09	1
GO:0002118	aggressive behavior	2	0	0.05	1											GO:0030414	peptidase inhibitor activity	23	0	0.51	1
GO:0002119	nematode larval development	76	0	1.81	1											GO:0030504	inorganic diphosphate transmembrane tran...	1	0	0.02	1
GO:0002121	inter-male aggressive behavior	2	0	0.05	1											GO:0030515	snoRNA binding	7	0	0.16	1
GO:0002143	tRNA wobble position uridine thiolation	1	0	0.02	1											GO:0030523	dihydrolipoamide S-acyltransferase activ...	6	0	0.13	1
GO:0002164	larval development	77	0	1.84	1											GO:0030527	structural constituent of chromatin	4	0	0.09	1
GO:0002165	instar larval or pupal development	10	0	0.24	1											GO:0030544	Hsp70 protein binding	6	0	0.13	1
GO:0002168	instar larval development	1	0	0.02	1											GO:0030545	receptor regulator activity	10	0	0.22	1
GO:0002181	cytoplasmic translation	36	0	0.86	1											GO:0030551	cyclic nucleotide binding	13	0	0.29	1
GO:0002182	cytoplasmic translational elongation	10	0	0.24	1											GO:0030552	cAMP binding	12	0	0.27	1
GO:0002183	cytoplasmic translational initiation	15	0	0.36	1											GO:0030553	cGMP binding	12	0	0.27	1
GO:0002184	cytoplasmic translational termination	2	0	0.05	1											GO:0030570	pectate lyase activity	11	0	0.25	1
GO:0002209	behavioral defense response	1	0	0.02	1											GO:0030572	phosphatidyltransferase activity	1	0	0.02	1
GO:0002215	defense response to nematode	1	0	0.02	1											GO:0030580	quinone cofactor methyltransferase activ...	1	0	0.02	1
GO:0002220	innate immune response activating cell s...	1	0	0.02	1											GO:0030597	RNA glycosylase activity	1	0	0.02	1
GO:0002221	pattern recognition receptor signaling p...	3	0	0.07	1											GO:0030598	rRNA N-glycosylase activity	1	0	0.02	1
GO:0002224	toll-like receptor signaling pathway	2	0	0.05	1											GO:0030611	arsenate reductase activity	1	0	0.02	1
GO:0002225	positive regulation of antimicrobial pep...	1	0	0.02	1											GO:0030613	oxidoreductase activity, acting on phosp...	1	0	0.02	1
GO:0002228	natural killer cell mediated immunity	1	0	0.02	1											GO:0030614	oxidoreductase activity, acting on phosp...	1	0	0.02	1
GO:0002238	response to molecule of fungal origin	6	0	0.14	1											GO:0030619	U1 snRNA binding	4	0	0.09	1
GO:0002240	response to molecule of oomycetes origin	3	0	0.07	1											GO:0030620	U2 snRNA binding	2	0	0.04	1
GO:0002252	immune effector process	65	0	1.55	1											GO:0030732	methionine S-methyltransferase activity	2	0	0.04	1
GO:0002262	myeloid cell homeostasis	2	0	0.05	1											GO:0030785	[ribulose-bisphosphate carboxylase]-lysi...	2	0	0.04	1
GO:0002263	cell activation involved in immune respo...	1	0	0.02	1											GO:0030899	calcium-dependent ATPase activity	1	0	0.02	1
GO:0002285	lymphocyte activation involved in immune...	1	0	0.02	1											GO:0030942	endoplasmic reticulum signal peptide bin...	6	0	0.13	1
GO:0002286	T cell activation involved in immune res...	1	0	0.02	1											GO:0030946	protein tyrosine phosphatase activity, m...	1	0	0.02	1
GO:0002287	alpha-beta T cell activation involved in...	1	0	0.02	1											GO:0030955	potassium ion binding	14	0	0.31	1
GO:0002292	T cell differentiation involved in immun...	1	0	0.02	1											GO:0030976	thiamine pyrophosphate binding	7	0	0.16	1
GO:0002293	alpha-beta T cell differentiation involv...	1	0	0.02	1											GO:0030983	mismatched DNA binding	13	0	0.29	1
GO:0002294	CD4-positive, alpha-beta T cell differen...	1	0	0.02	1											GO:0031071	cysteine desulfurase activity	2	0	0.04	1
GO:0002366	leukocyte activation involved in immune ...	1	0	0.02	1											GO:0031072	heat shock protein binding	6	0	0.13	1
GO:0002429	immune response-activating cell surface ...	4	0	0.1	1											GO:0031078	histone deacetylase activity (H3-K14 spe...	10	0	0.22	1
GO:0002437	inflammatory response to antigenic stimu...	1	0	0.02	1											GO:0031177	phosphopantetheine binding	3	0	0.07	1
GO:0002439	chronic inflammatory response to antigen...	1	0	0.02	1											GO:0031210	phosphatidylcholine binding	1	0	0.02	1
GO:0002440	production of molecular mediator of immu...	1	0	0.02	1											GO:0031219	levanase activity	1	0	0.02	1
GO:0002443	leukocyte mediated immunity	1	0	0.02	1											GO:0031267	small GTPase binding	21	0	0.47	1
GO:0002449	lymphocyte mediated immunity	1	0	0.02	1											GO:0031386	protein tag	4	0	0.09	1
GO:0002474	antigen processing and presentation of p...	4	0	0.1	1											GO:0031409	pigment binding	3	0	0.07	1
GO:0002478	antigen processing and presentation of e...	6	0	0.14	1											GO:0031420	alkali metal ion binding	14	0	0.31	1
GO:0002479	antigen processing and presentation of e...	3	0	0.07	1											GO:0031490	chromatin DNA binding	4	0	0.09	1
GO:0002495	antigen processing and presentation of p...	3	0	0.07	1											GO:0031491	nucleosome binding	6	0	0.13	1
GO:0002504	antigen processing and presentation of p...	3	0	0.07	1											GO:0031492	nucleosomal DNA binding	1	0	0.02	1
GO:0002520	immune system development	4	0	0.1	1											GO:0031516	far-red light photoreceptor activity	1	0	0.02	1
GO:0002521	leukocyte differentiation	1	0	0.02	1											GO:0031543	peptidyl-proline dioxygenase activity	4	0	0.09	1
GO:0002532	production of molecular mediator involve...	1	0	0.02	1											GO:0031559	oxidosqualene cyclase activity	6	0	0.13	1
GO:0002538	arachidonic acid metabolite production i...	1	0	0.02	1											GO:0031593	polyubiquitin modification-dependent pro...	3	0	0.07	1
GO:0002540	leukotriene production involved in infla...	1	0	0.02	1											GO:0031624	ubiquitin conjugating enzyme binding	1	0	0.02	1
GO:0002544	chronic inflammatory response	1	0	0.02	1											GO:0031625	ubiquitin protein ligase binding	3	0	0.07	1
GO:0002576	platelet degranulation	2	0	0.05	1											GO:0031957	very long-chain fatty acid-CoA ligase ac...	3	0	0.07	1
GO:0002679	respiratory burst involved in defense re...	3	0	0.07	1											GO:0032041	NAD-dependent histone deacetylase activi...	10	0	0.22	1
GO:0002694	regulation of leukocyte activation	1	0	0.02	1											GO:0032129	histone deacetylase activity (H3-K9 spec...	10	0	0.22	1
GO:0002696	positive regulation of leukocyte activat...	1	0	0.02	1											GO:0032135	DNA insertion or deletion binding	3	0	0.07	1
GO:0002697	regulation of immune effector process	15	0	0.36	1											GO:0032137	guanine/thymine mispair binding	2	0	0.04	1
GO:0002698	negative regulation of immune effector p...	2	0	0.05	1											GO:0032138	single base insertion or deletion bindin...	2	0	0.04	1
GO:0002699	positive regulation of immune effector p...	2	0	0.05	1											GO:0032296	double-stranded RNA-specific ribonucleas...	8	0	0.18	1
GO:0002700	regulation of production of molecular me...	1	0	0.02	1											GO:0032404	mismatch repair complex binding	3	0	0.07	1
GO:0002702	positive regulation of production of mol...	1	0	0.02	1											GO:0032407	MutSalpha complex binding	3	0	0.07	1
GO:0002752	cell surface pattern recognition recepto...	1	0	0.02	1											GO:0032441	pheophorbide a oxygenase activity	1	0	0.02	1
GO:0002753	cytoplasmic pattern recognition receptor...	2	0	0.05	1											GO:0032442	phenylcoumaran benzylic ether reductase ...	2	0	0.04	1
GO:0002756	MyD88-independent toll-like receptor sig...	1	0	0.02	1											GO:0032450	maltose alpha-glucosidase activity	4	0	0.09	1
GO:0002757	immune response-activating signal transd...	4	0	0.1	1											GO:0032542	sulfiredoxin activity	1	0	0.02	1
GO:0002758	innate immune response-activating signal...	3	0	0.07	1											GO:0032791	lead ion binding	2	0	0.04	1
GO:0002759	regulation of antimicrobial humoral resp...	1	0	0.02	1											GO:0032947	protein-containing complex scaffold acti...	1	0	0.02	1
GO:0002760	positive regulation of antimicrobial hum...	1	0	0.02	1											GO:0033170	protein-DNA loading ATPase activity	3	0	0.07	1
GO:0002764	immune response-regulating signaling pat...	10	0	0.24	1											GO:0033220	amide-transporting ATPase activity	5	0	0.11	1
GO:0002768	immune response-regulating cell surface ...	4	0	0.1	1											GO:0033293	monocarboxylic acid binding	29	0	0.65	1
GO:0002775	antimicrobial peptide production	1	0	0.02	1											GO:0033550	MAP kinase tyrosine phosphatase activity	1	0	0.02	1
GO:0002777	antimicrobial peptide biosynthetic proce...	1	0	0.02	1											GO:0033558	protein deacetylase activity	14	0	0.31	1
GO:0002784	regulation of antimicrobial peptide prod...	1	0	0.02	1											GO:0033612	receptor serine/threonine kinase binding	3	0	0.07	1
GO:0002790	peptide secretion	19	0	0.45	1											GO:0033613	activating transcription factor binding	1	0	0.02	1
GO:0002791	regulation of peptide secretion	6	0	0.14	1											GO:0033677	DNA/RNA helicase activity	4	0	0.09	1
GO:0002792	negative regulation of peptide secretion	1	0	0.02	1											GO:0033680	ATP-dependent DNA/RNA helicase activity	4	0	0.09	1
GO:0002793	positive regulation of peptide secretion	1	0	0.02	1											GO:0033730	arogenate dehydrogenase (NADP+) activity	3	0	0.07	1
GO:0002805	regulation of antimicrobial peptide bios...	1	0	0.02	1											GO:0033741	adenylyl-sulfate reductase (glutathione)...	4	0	0.09	1
GO:0002807	positive regulation of antimicrobial pep...	1	0	0.02	1											GO:0033743	peptide-methionine (R)-S-oxide reductase...	5	0	0.11	1
GO:0002832	negative regulation of response to bioti...	9	0	0.21	1											GO:0033764	steroid dehydrogenase activity, acting o...	14	0	0.31	1
GO:0002833	positive regulation of response to bioti...	2	0	0.05	1											GO:0033765	steroid dehydrogenase activity, acting o...	1	0	0.02	1
GO:0002920	regulation of humoral immune response	1	0	0.02	1											GO:0033807	icosanoyl-CoA synthase activity	5	0	0.11	1
GO:0002922	positive regulation of humoral immune re...	1	0	0.02	1											GO:0033818	beta-ketoacyl-acyl-carrier-protein synth...	2	0	0.04	1
GO:0002943	tRNA dihydrouridine synthesis	4	0	0.1	1											GO:0033819	lipoyl(octanoyl) transferase activity	1	0	0.02	1
GO:0003007	heart morphogenesis	2	0	0.05	1											GO:0033828	glucosylglycerol-phosphate synthase acti...	1	0	0.02	1
GO:0003008	system process	31	0	0.74	1											GO:0033840	NDP-glucose-starch glucosyltransferase a...	1	0	0.02	1
GO:0003012	muscle system process	10	0	0.24	1											GO:0033853	aspartate-prephenate aminotransferase ac...	1	0	0.02	1
GO:0003013	circulatory system process	3	0	0.07	1											GO:0033854	glutamate-prephenate aminotransferase ac...	1	0	0.02	1
GO:0003014	renal system process	1	0	0.02	1											GO:0033855	nicotianamine aminotransferase activity	4	0	0.09	1
GO:0003015	heart process	2	0	0.05	1											GO:0033862	UMP kinase activity	2	0	0.04	1
GO:0003018	vascular process in circulatory system	2	0	0.05	1											GO:0033907	beta-D-fucosidase activity	3	0	0.07	1
GO:0003032	detection of oxygen	4	0	0.1	1											GO:0033925	mannosyl-glycoprotein endo-beta-N-acetyl...	2	0	0.04	1
GO:0003044	regulation of systemic arterial blood pr...	1	0	0.02	1											GO:0033926	glycopeptide alpha-N-acetylgalactosamini...	4	0	0.09	1
GO:0003071	renal system process involved in regulat...	1	0	0.02	1											GO:0033947	mannosylglycoprotein endo-beta-mannosida...	1	0	0.02	1
GO:0003073	regulation of systemic arterial blood pr...	1	0	0.02	1											GO:0033961	cis-stilbene-oxide hydrolase activity	1	0	0.02	1
GO:0003081	regulation of systemic arterial blood pr...	1	0	0.02	1											GO:0033971	hydroxyisourate hydrolase activity	6	0	0.13	1
GO:0003156	regulation of animal organ formation	5	0	0.12	1											GO:0034002	(R)-limonene synthase activity	1	0	0.02	1
GO:0003158	endothelium development	2	0	0.05	1											GO:0034038	deoxyhypusine synthase activity	2	0	0.04	1
GO:0003197	endocardial cushion development	2	0	0.05	1											GO:0034046	poly(G) binding	1	0	0.02	1
GO:0003203	endocardial cushion morphogenesis	2	0	0.05	1											GO:0034062	5'-3' RNA polymerase activity	3	0	0.07	1
GO:0003272	endocardial cushion formation	2	0	0.05	1											GO:0034072	squalene cyclase activity	1	0	0.02	1
GO:0003382	epithelial cell morphogenesis	1	0	0.02	1											GO:0034074	marneral synthase activity	4	0	0.09	1
GO:0003383	apical constriction	1	0	0.02	1											GO:0034075	arabidiol synthase activity	4	0	0.09	1
GO:0003401	axis elongation	1	0	0.02	1											GO:0034212	peptide N-acetyltransferase activity	24	0	0.54	1
GO:0003406	retinal pigment epithelium development	1	0	0.02	1											GO:0034256	chlorophyll(ide) b reductase activity	2	0	0.04	1
GO:0005977	glycogen metabolic process	17	0	0.41	1											GO:0034432	bis(5'-adenosyl)-pentaphosphatase activi...	3	0	0.07	1
GO:0005978	glycogen biosynthetic process	12	0	0.29	1											GO:0034450	ubiquitin-ubiquitin ligase activity	2	0	0.04	1
GO:0005979	regulation of glycogen biosynthetic proc...	1	0	0.02	1											GO:0034479	phosphatidylglycerol phospholipase C act...	2	0	0.04	1
GO:0005980	glycogen catabolic process	2	0	0.05	1											GO:0034593	phosphatidylinositol bisphosphate phosph...	16	0	0.36	1
GO:0005981	regulation of glycogen catabolic process	1	0	0.02	1											GO:0034594	phosphatidylinositol trisphosphate phosp...	1	0	0.02	1
GO:0005982	starch metabolic process	72	0	1.72	1											GO:0034618	arginine binding	2	0	0.04	1
GO:0005983	starch catabolic process	20	0	0.48	1											GO:0034639	L-amino acid efflux transmembrane transp...	2	0	0.04	1
GO:0005987	sucrose catabolic process	5	0	0.12	1											GO:0034722	gamma-glutamyl-peptidase activity	4	0	0.09	1
GO:0005991	trehalose metabolic process	29	0	0.69	1											GO:0034739	histone deacetylase activity (H4-K16 spe...	10	0	0.22	1
GO:0005992	trehalose biosynthetic process	29	0	0.69	1											GO:0034768	(E)-beta-ocimene synthase activity	1	0	0.02	1
GO:0005997	xylulose metabolic process	1	0	0.02	1											GO:0034979	NAD-dependent protein deacetylase activi...	11	0	0.25	1
GO:0006000	fructose metabolic process	1	0	0.02	1											GO:0035091	phosphatidylinositol binding	40	0	0.89	1
GO:0006004	fucose metabolic process	4	0	0.1	1											GO:0035173	histone kinase activity	3	0	0.07	1
GO:0006005	L-fucose biosynthetic process	1	0	0.02	1											GO:0035174	histone serine kinase activity	2	0	0.04	1
GO:0006011	UDP-glucose metabolic process	5	0	0.12	1											GO:0035175	histone kinase activity (H3-S10 specific...	2	0	0.04	1
GO:0006012	galactose metabolic process	17	0	0.41	1											GO:0035184	histone threonine kinase activity	1	0	0.02	1
GO:0006013	mannose metabolic process	5	0	0.12	1											GO:0035197	siRNA binding	5	0	0.11	1
GO:0006014	D-ribose metabolic process	14	0	0.33	1											GO:0035198	miRNA binding	6	0	0.13	1
GO:0006020	inositol metabolic process	13	0	0.31	1											GO:0035241	protein-arginine omega-N monomethyltrans...	1	0	0.02	1
GO:0006021	inositol biosynthetic process	6	0	0.14	1											GO:0035242	protein-arginine omega-N asymmetric meth...	1	0	0.02	1
GO:0006023	aminoglycan biosynthetic process	2	0	0.05	1											GO:0035250	UDP-galactosyltransferase activity	18	0	0.4	1
GO:0006024	glycosaminoglycan biosynthetic process	2	0	0.05	1											GO:0035257	nuclear hormone receptor binding	2	0	0.04	1
GO:0006027	glycosaminoglycan catabolic process	6	0	0.14	1											GO:0035258	steroid hormone receptor binding	2	0	0.04	1
GO:0006029	proteoglycan metabolic process	10	0	0.24	1											GO:0035402	histone kinase activity (H3-T11 specific...	1	0	0.02	1
GO:0006037	cell wall chitin metabolic process	2	0	0.05	1											GO:0035438	cyclic-di-GMP binding	1	0	0.02	1
GO:0006044	N-acetylglucosamine metabolic process	3	0	0.07	1											GO:0035514	DNA demethylase activity	1	0	0.02	1
GO:0006045	N-acetylglucosamine biosynthetic process	3	0	0.07	1											GO:0035529	NADH pyrophosphatase activity	1	0	0.02	1
GO:0006047	UDP-N-acetylglucosamine metabolic proces...	8	0	0.19	1											GO:0035560	pheophoridase activity	1	0	0.02	1
GO:0006048	UDP-N-acetylglucosamine biosynthetic pro...	8	0	0.19	1											GO:0035613	RNA stem-loop binding	2	0	0.04	1
GO:0006063	uronic acid metabolic process	1	0	0.02	1											GO:0035614	snRNA stem-loop binding	1	0	0.02	1
GO:0006067	ethanol metabolic process	1	0	0.02	1											GO:0035671	enone reductase activity	5	0	0.11	1
GO:0006069	ethanol oxidation	1	0	0.02	1											GO:0035673	oligopeptide transmembrane transporter a...	7	0	0.16	1
GO:0006072	glycerol-3-phosphate metabolic process	1	0	0.02	1											GO:0036002	pre-mRNA binding	1	0	0.02	1
GO:0006083	acetate metabolic process	2	0	0.05	1											GO:0036080	purine nucleotide-sugar transmembrane tr...	6	0	0.13	1
GO:0006085	acetyl-CoA biosynthetic process	11	0	0.26	1											GO:0036310	annealing helicase activity	1	0	0.02	1
GO:0006086	acetyl-CoA biosynthetic process from pyr...	7	0	0.17	1											GO:0036361	racemase activity, acting on amino acids...	3	0	0.07	1
GO:0006090	pyruvate metabolic process	89	0	2.12	1											GO:0036440	citrate synthase activity	1	0	0.02	1
GO:0006094	gluconeogenesis	13	0	0.31	1											GO:0036442	proton-exporting ATPase activity	38	0	0.85	1
GO:0006096	glycolytic process	71	0	1.69	1											GO:0036459	thiol-dependent ubiquitinyl hydrolase ac...	5	0	0.11	1
GO:0006106	fumarate metabolic process	1	0	0.02	1											GO:0038024	cargo receptor activity	11	0	0.25	1
GO:0006108	malate metabolic process	14	0	0.33	1											GO:0042054	histone methyltransferase activity	48	0	1.07	1
GO:0006109	regulation of carbohydrate metabolic pro...	51	0	1.22	1											GO:0042083	5,10-methylenetetrahydrofolate-dependent...	3	0	0.07	1
GO:0006110	regulation of glycolytic process	1	0	0.02	1											GO:0042084	5-methyltetrahydrofolate-dependent methy...	7	0	0.16	1
GO:0006111	regulation of gluconeogenesis	2	0	0.05	1											GO:0042162	telomeric DNA binding	20	0	0.45	1
GO:0006112	energy reserve metabolic process	19	0	0.45	1											GO:0042171	lysophosphatidic acid acyltransferase ac...	1	0	0.02	1
GO:0006116	NADH oxidation	1	0	0.02	1											GO:0042282	hydroxymethylglutaryl-CoA reductase acti...	7	0	0.16	1
GO:0006120	mitochondrial electron transport, NADH t...	7	0	0.17	1											GO:0042299	lupeol synthase activity	5	0	0.11	1
GO:0006121	mitochondrial electron transport, succin...	3	0	0.07	1											GO:0042300	beta-amyrin synthase activity	4	0	0.09	1
GO:0006122	mitochondrial electron transport, ubiqui...	4	0	0.1	1											GO:0042302	structural constituent of cuticle	1	0	0.02	1
GO:0006124	ferredoxin metabolic process	2	0	0.05	1											GO:0042389	omega-3 fatty acid desaturase activity	4	0	0.09	1
GO:0006127	glycerophosphate shuttle	1	0	0.02	1											GO:0042562	hormone binding	40	0	0.89	1
GO:0006144	purine nucleobase metabolic process	14	0	0.33	1											GO:0042586	peptide deformylase activity	4	0	0.09	1
GO:0006145	purine nucleobase catabolic process	2	0	0.05	1											GO:0042624	ATPase activity, uncoupled	1	0	0.02	1
GO:0006148	inosine catabolic process	2	0	0.05	1											GO:0042736	NADH kinase activity	3	0	0.07	1
GO:0006154	adenosine catabolic process	2	0	0.05	1											GO:0042800	histone methyltransferase activity (H3-K...	6	0	0.13	1
GO:0006165	nucleoside diphosphate phosphorylation	78	0	1.86	1											GO:0042802	identical protein binding	77	0	1.72	1
GO:0006166	purine ribonucleoside salvage	6	0	0.14	1											GO:0042803	protein homodimerization activity	69	0	1.54	1
GO:0006167	AMP biosynthetic process	7	0	0.17	1											GO:0042834	peptidoglycan binding	1	0	0.02	1
GO:0006168	adenine salvage	3	0	0.07	1											GO:0042879	aldonate transmembrane transporter activ...	8	0	0.18	1
GO:0006169	adenosine salvage	2	0	0.05	1											GO:0042887	amide transmembrane transporter activity	38	0	0.85	1
GO:0006177	GMP biosynthetic process	3	0	0.07	1											GO:0042895	antibiotic transmembrane transporter act...	1	0	0.02	1
GO:0006178	guanine salvage	1	0	0.02	1											GO:0042903	tubulin deacetylase activity	1	0	0.02	1
GO:0006183	GTP biosynthetic process	7	0	0.17	1											GO:0042907	xanthine transmembrane transporter activ...	2	0	0.04	1
GO:0006188	IMP biosynthetic process	14	0	0.33	1											GO:0042937	tripeptide transmembrane transporter act...	4	0	0.09	1
GO:0006189	'de novo' IMP biosynthetic process	11	0	0.26	1											GO:0042972	licheninase activity	3	0	0.07	1
GO:0006198	cAMP catabolic process	1	0	0.02	1											GO:0043008	ATP-dependent protein binding	2	0	0.04	1
GO:0006207	'de novo' pyrimidine nucleobase biosynth...	7	0	0.17	1											GO:0043014	alpha-tubulin binding	1	0	0.02	1
GO:0006216	cytidine catabolic process	3	0	0.07	1											GO:0043023	ribosomal large subunit binding	2	0	0.04	1
GO:0006217	deoxycytidine catabolic process	1	0	0.02	1											GO:0043047	single-stranded telomeric DNA binding	6	0	0.13	1
GO:0006218	uridine catabolic process	1	0	0.02	1											GO:0043115	precorrin-2 dehydrogenase activity	1	0	0.02	1
GO:0006223	uracil salvage	1	0	0.02	1											GO:0043142	single-stranded DNA-dependent ATPase act...	4	0	0.09	1
GO:0006226	dUMP biosynthetic process	2	0	0.05	1											GO:0043295	glutathione binding	20	0	0.45	1
GO:0006228	UTP biosynthetic process	7	0	0.17	1											GO:0043394	proteoglycan binding	1	0	0.02	1
GO:0006231	dTMP biosynthetic process	3	0	0.07	1											GO:0043424	protein histidine kinase binding	1	0	0.02	1
GO:0006233	dTDP biosynthetic process	1	0	0.02	1											GO:0043495	protein membrane anchor	3	0	0.07	1
GO:0006241	CTP biosynthetic process	15	0	0.36	1											GO:0043546	molybdopterin cofactor binding	5	0	0.11	1
GO:0006261	DNA-dependent DNA replication	91	0	2.17	1											GO:0043682	copper-transporting ATPase activity	9	0	0.2	1
GO:0006264	mitochondrial DNA replication	7	0	0.17	1											GO:0043754	dihydrolipoyllysine-residue (2-methylpro...	1	0	0.02	1
GO:0006265	DNA topological change	27	0	0.64	1											GO:0043855	cyclic nucleotide-gated ion channel acti...	3	0	0.07	1
GO:0006266	DNA ligation	3	0	0.07	1											GO:0043864	indoleacetamide hydrolase activity	1	0	0.02	1
GO:0006267	pre-replicative complex assembly involve...	2	0	0.05	1											GO:0043874	acireductone synthase activity	1	0	0.02	1
GO:0006268	DNA unwinding involved in DNA replicatio...	7	0	0.17	1											GO:0043995	histone acetyltransferase activity (H4-K...	2	0	0.04	1
GO:0006269	DNA replication, synthesis of RNA primer	3	0	0.07	1											GO:0043996	histone acetyltransferase activity (H4-K...	2	0	0.04	1
GO:0006270	DNA replication initiation	22	0	0.52	1											GO:0044022	histone kinase activity (H3-S28 specific...	1	0	0.02	1
GO:0006271	DNA strand elongation involved in DNA re...	11	0	0.26	1											GO:0044183	protein binding involved in protein fold...	2	0	0.04	1
GO:0006273	lagging strand elongation	10	0	0.24	1											GO:0044212	transcription regulatory region DNA bind...	51	0	1.14	1
GO:0006274	DNA replication termination	4	0	0.1	1											GO:0044389	ubiquitin-like protein ligase binding	3	0	0.07	1
GO:0006275	regulation of DNA replication	39	0	0.93	1											GO:0044390	ubiquitin-like protein conjugating enzym...	1	0	0.02	1
GO:0006277	DNA amplification	1	0	0.02	1											GO:0044540	L-cystine L-cysteine-lyase (deaminating)	2	0	0.04	1
GO:0006282	regulation of DNA repair	8	0	0.19	1											GO:0044620	ACP phosphopantetheine attachment site b...	4	0	0.09	1
GO:0006284	base-excision repair	36	0	0.86	1											GO:0044769	ATPase activity, coupled to transmembran...	36	0	0.8	1
GO:0006287	base-excision repair, gap-filling	2	0	0.05	1											GO:0045134	uridine-diphosphatase activity	1	0	0.02	1
GO:0006289	nucleotide-excision repair	46	0	1.1	1											GO:0045140	inositol phosphoceramide synthase activi...	4	0	0.09	1
GO:0006290	pyrimidine dimer repair	4	0	0.1	1											GO:0045153	electron transporter, transferring elect...	3	0	0.07	1
GO:0006294	nucleotide-excision repair, preincision ...	1	0	0.02	1											GO:0045156	electron transporter, transferring elect...	7	0	0.16	1
GO:0006296	nucleotide-excision repair, DNA incision...	1	0	0.02	1											GO:0045157	electron transporter, transferring elect...	2	0	0.04	1
GO:0006297	nucleotide-excision repair, DNA gap fill...	2	0	0.05	1											GO:0045158	electron transporter, transferring elect...	2	0	0.04	1
GO:0006298	mismatch repair	15	0	0.36	1											GO:0045174	glutathione dehydrogenase (ascorbate) ac...	3	0	0.07	1
GO:0006301	postreplication repair	10	0	0.24	1											GO:0045181	glutamate synthase activity, NAD(P)H as ...	1	0	0.02	1
GO:0006302	double-strand break repair	34	0	0.81	1											GO:0045182	translation regulator activity	7	0	0.16	1
GO:0006303	double-strand break repair via nonhomolo...	5	0	0.12	1											GO:0045300	acyl-[acyl-carrier-protein] desaturase a...	4	0	0.09	1
GO:0006308	DNA catabolic process	7	0	0.17	1											GO:0045309	protein phosphorylated amino acid bindin...	1	0	0.02	1
GO:0006310	DNA recombination	95	0	2.27	1											GO:0045430	chalcone isomerase activity	7	0	0.16	1
GO:0006311	meiotic gene conversion	1	0	0.02	1											GO:0045431	flavonol synthase activity	3	0	0.07	1
GO:0006312	mitotic recombination	4	0	0.1	1											GO:0045435	lycopene epsilon cyclase activity	1	0	0.02	1
GO:0006313	transposition, DNA-mediated	9	0	0.21	1											GO:0045436	lycopene beta cyclase activity	1	0	0.02	1
GO:0006323	DNA packaging	88	0	2.1	1											GO:0045437	uridine nucleosidase activity	2	0	0.04	1
GO:0006334	nucleosome assembly	76	0	1.81	1											GO:0045485	omega-6 fatty acid desaturase activity	3	0	0.07	1
GO:0006336	DNA replication-independent nucleosome a...	1	0	0.02	1											GO:0045547	dehydrodolichyl diphosphate synthase act...	2	0	0.04	1
GO:0006337	nucleosome disassembly	1	0	0.02	1											GO:0045548	phenylalanine ammonia-lyase activity	1	0	0.02	1
GO:0006338	chromatin remodeling	26	0	0.62	1											GO:0045550	geranylgeranyl reductase activity	1	0	0.02	1
GO:0006344	maintenance of chromatin silencing	6	0	0.14	1											GO:0045551	cinnamyl-alcohol dehydrogenase activity	5	0	0.11	1
GO:0006346	methylation-dependent chromatin silencin...	6	0	0.14	1											GO:0045703	ketoreductase activity	2	0	0.04	1
GO:0006348	chromatin silencing at telomere	7	0	0.17	1											GO:0046027	phospholipid:diacylglycerol acyltransfer...	3	0	0.07	1
GO:0006349	regulation of gene expression by genetic...	12	0	0.29	1											GO:0046028	electron transporter, transferring elect...	2	0	0.04	1
GO:0006354	DNA-templated transcription, elongation	13	0	0.31	1											GO:0046030	inositol trisphosphate phosphatase activ...	8	0	0.18	1
GO:0006356	regulation of transcription by RNA polym...	3	0	0.07	1											GO:0046406	magnesium protoporphyrin IX methyltransf...	1	0	0.02	1
GO:0006359	regulation of transcription by RNA polym...	1	0	0.02	1											GO:0046408	chlorophyll synthetase activity	1	0	0.02	1
GO:0006360	transcription by RNA polymerase I	4	0	0.1	1											GO:0046421	methylisocitrate lyase activity	1	0	0.02	1
GO:0006361	transcription initiation from RNA polyme...	1	0	0.02	1											GO:0046422	violaxanthin de-epoxidase activity	2	0	0.04	1
GO:0006363	termination of RNA polymerase I transcri...	1	0	0.02	1											GO:0046423	allene-oxide cyclase activity	3	0	0.07	1
GO:0006368	transcription elongation from RNA polyme...	8	0	0.19	1											GO:0046480	galactolipid galactosyltransferase activ...	1	0	0.02	1
GO:0006369	termination of RNA polymerase II transcr...	3	0	0.07	1											GO:0046481	digalactosyldiacylglycerol synthase acti...	2	0	0.04	1
GO:0006376	mRNA splice site selection	8	0	0.19	1											GO:0046507	UDPsulfoquinovose synthase activity	1	0	0.02	1
GO:0006378	mRNA polyadenylation	7	0	0.17	1											GO:0046508	hydrolase activity, acting on carbon-sul...	1	0	0.02	1
GO:0006379	mRNA cleavage	4	0	0.1	1											GO:0046510	UDP-sulfoquinovose:DAG sulfoquinovosyltr...	1	0	0.02	1
GO:0006383	transcription by RNA polymerase III	4	0	0.1	1											GO:0046524	sucrose-phosphate synthase activity	4	0	0.09	1
GO:0006388	tRNA splicing, via endonucleolytic cleav...	4	0	0.1	1											GO:0046554	malate dehydrogenase (NADP+) activity	1	0	0.02	1
GO:0006390	mitochondrial transcription	1	0	0.02	1											GO:0046556	alpha-L-arabinofuranosidase activity	8	0	0.18	1
GO:0006391	transcription initiation from mitochondr...	1	0	0.02	1											GO:0046577	long-chain-alcohol oxidase activity	5	0	0.11	1
GO:0006400	tRNA modification	43	0	1.03	1											GO:0046592	polyamine oxidase activity	3	0	0.07	1
GO:0006403	RNA localization	46	0	1.1	1											GO:0046593	mandelonitrile lyase activity	6	0	0.13	1
GO:0006405	RNA export from nucleus	29	0	0.69	1											GO:0046608	carotenoid isomerase activity	2	0	0.04	1
GO:0006406	mRNA export from nucleus	18	0	0.43	1											GO:0046624	sphingolipid transporter activity	1	0	0.02	1
GO:0006407	rRNA export from nucleus	3	0	0.07	1											GO:0046715	active borate transmembrane transporter ...	3	0	0.07	1
GO:0006409	tRNA export from nucleus	2	0	0.05	1											GO:0046790	virion binding	3	0	0.07	1
GO:0006419	alanyl-tRNA aminoacylation	6	0	0.14	1											GO:0046857	oxidoreductase activity, acting on other...	2	0	0.04	1
GO:0006420	arginyl-tRNA aminoacylation	2	0	0.05	1											GO:0046870	cadmium ion binding	2	0	0.04	1
GO:0006422	aspartyl-tRNA aminoacylation	2	0	0.05	1											GO:0046905	phytoene synthase activity	1	0	0.02	1
GO:0006423	cysteinyl-tRNA aminoacylation	3	0	0.07	1											GO:0046910	pectinesterase inhibitor activity	1	0	0.02	1
GO:0006424	glutamyl-tRNA aminoacylation	3	0	0.07	1											GO:0046915	transition metal ion transmembrane trans...	44	0	0.98	1
GO:0006425	glutaminyl-tRNA aminoacylation	2	0	0.05	1											GO:0046920	alpha-(1->3)-fucosyltransferase activity	2	0	0.04	1
GO:0006426	glycyl-tRNA aminoacylation	2	0	0.05	1											GO:0046923	ER retention sequence binding	7	0	0.16	1
GO:0006427	histidyl-tRNA aminoacylation	8	0	0.19	1											GO:0046933	proton-transporting ATP synthase activit...	23	0	0.51	1
GO:0006428	isoleucyl-tRNA aminoacylation	3	0	0.07	1											GO:0046961	proton-transporting ATPase activity, rot...	29	0	0.65	1
GO:0006429	leucyl-tRNA aminoacylation	3	0	0.07	1											GO:0046969	NAD-dependent histone deacetylase activi...	10	0	0.22	1
GO:0006430	lysyl-tRNA aminoacylation	2	0	0.05	1											GO:0046970	NAD-dependent histone deacetylase activi...	10	0	0.22	1
GO:0006431	methionyl-tRNA aminoacylation	3	0	0.07	1											GO:0046972	histone acetyltransferase activity (H4-K...	2	0	0.04	1
GO:0006432	phenylalanyl-tRNA aminoacylation	3	0	0.07	1											GO:0046974	histone methyltransferase activity (H3-K...	2	0	0.04	1
GO:0006433	prolyl-tRNA aminoacylation	3	0	0.07	1											GO:0046976	histone methyltransferase activity (H3-K...	3	0	0.07	1
GO:0006434	seryl-tRNA aminoacylation	7	0	0.17	1											GO:0046982	protein heterodimerization activity	7	0	0.16	1
GO:0006435	threonyl-tRNA aminoacylation	2	0	0.05	1											GO:0046983	protein dimerization activity	87	0	1.94	1
GO:0006436	tryptophanyl-tRNA aminoacylation	2	0	0.05	1											GO:0046992	oxidoreductase activity, acting on X-H a...	10	0	0.22	1
GO:0006437	tyrosyl-tRNA aminoacylation	1	0	0.02	1											GO:0046993	oxidoreductase activity, acting on X-H a...	10	0	0.22	1
GO:0006438	valyl-tRNA aminoacylation	4	0	0.1	1											GO:0046996	oxidoreductase activity, acting on paire...	1	0	0.02	1
GO:0006446	regulation of translational initiation	26	0	0.62	1											GO:0047066	phospholipid-hydroperoxide glutathione p...	3	0	0.07	1
GO:0006450	regulation of translational fidelity	13	0	0.31	1											GO:0047130	saccharopine dehydrogenase (NADP+, L-lys...	1	0	0.02	1
GO:0006458	'de novo' protein folding	7	0	0.17	1											GO:0047131	saccharopine dehydrogenase (NAD+, L-glut...	1	0	0.02	1
GO:0006473	protein acetylation	38	0	0.91	1											GO:0047209	coniferyl-alcohol glucosyltransferase ac...	3	0	0.07	1
GO:0006475	internal protein amino acid acetylation	38	0	0.91	1											GO:0047251	thiohydroximate beta-D-glucosyltransfera...	7	0	0.16	1
GO:0006476	protein deacetylation	17	0	0.41	1											GO:0047312	L-phenylalanine:pyruvate aminotransferas...	1	0	0.02	1
GO:0006479	protein methylation	92	0	2.19	1											GO:0047364	desulfoglucosinolate sulfotransferase ac...	3	0	0.07	1
GO:0006488	dolichol-linked oligosaccharide biosynth...	3	0	0.07	1											GO:0047394	glycerophosphoinositol inositolphosphodi...	2	0	0.04	1
GO:0006490	oligosaccharide-lipid intermediate biosy...	3	0	0.07	1											GO:0047395	glycerophosphoinositol glycerophosphodie...	2	0	0.04	1
GO:0006497	protein lipidation	29	0	0.69	1											GO:0047412	N-(long-chain-acyl)ethanolamine deacylas...	1	0	0.02	1
GO:0006498	N-terminal protein lipidation	2	0	0.05	1											GO:0047427	cyanoalanine nitrilase activity	1	0	0.02	1
GO:0006499	N-terminal protein myristoylation	2	0	0.05	1											GO:0047429	nucleoside-triphosphate diphosphatase ac...	3	0	0.07	1
GO:0006505	GPI anchor metabolic process	26	0	0.62	1											GO:0047450	crotonoyl-[acyl-carrier-protein] hydrata...	2	0	0.04	1
GO:0006506	GPI anchor biosynthetic process	23	0	0.55	1											GO:0047453	ATP-dependent NAD(P)H-hydrate dehydratas...	1	0	0.02	1
GO:0006513	protein monoubiquitination	6	0	0.14	1											GO:0047499	calcium-independent phospholipase A2 act...	1	0	0.02	1
GO:0006515	protein quality control for misfolded or...	6	0	0.14	1											GO:0047501	(+)-neomenthol dehydrogenase activity	1	0	0.02	1
GO:0006516	glycoprotein catabolic process	2	0	0.05	1											GO:0047504	(-)-menthol dehydrogenase activity	1	0	0.02	1
GO:0006517	protein deglycosylation	2	0	0.05	1											GO:0047606	hydroxynitrilase activity	5	0	0.11	1
GO:0006521	regulation of cellular amino acid metabo...	17	0	0.41	1											GO:0047617	acyl-CoA hydrolase activity	3	0	0.07	1
GO:0006522	alanine metabolic process	4	0	0.1	1											GO:0047622	adenosine nucleosidase activity	2	0	0.04	1
GO:0006524	alanine catabolic process	2	0	0.05	1											GO:0047623	adenosine-phosphate deaminase activity	1	0	0.02	1
GO:0006525	arginine metabolic process	21	0	0.5	1											GO:0047627	adenylylsulfatase activity	5	0	0.11	1
GO:0006526	arginine biosynthetic process	13	0	0.31	1											GO:0047631	ADP-ribose diphosphatase activity	8	0	0.18	1
GO:0006527	arginine catabolic process	5	0	0.12	1											GO:0047632	agmatine deiminase activity	1	0	0.02	1
GO:0006528	asparagine metabolic process	5	0	0.12	1											GO:0047635	alanine-oxo-acid transaminase activity	3	0	0.07	1
GO:0006529	asparagine biosynthetic process	3	0	0.07	1											GO:0047652	allantoate deiminase activity	1	0	0.02	1
GO:0006530	asparagine catabolic process	2	0	0.05	1											GO:0047661	amino-acid racemase activity	2	0	0.04	1
GO:0006531	aspartate metabolic process	4	0	0.1	1											GO:0047668	amygdalin beta-glucosidase activity	1	0	0.02	1
GO:0006536	glutamate metabolic process	19	0	0.45	1											GO:0047681	aryl-alcohol dehydrogenase (NADP+) activ...	1	0	0.02	1
GO:0006537	glutamate biosynthetic process	4	0	0.1	1											GO:0047701	beta-L-arabinosidase activity	2	0	0.04	1
GO:0006538	glutamate catabolic process	2	0	0.05	1											GO:0047714	galactolipase activity	4	0	0.09	1
GO:0006540	glutamate decarboxylation to succinate	2	0	0.05	1											GO:0047720	indoleacetaldoxime dehydratase activity	2	0	0.04	1
GO:0006542	glutamine biosynthetic process	5	0	0.12	1											GO:0047724	inosine nucleosidase activity	3	0	0.07	1
GO:0006543	glutamine catabolic process	2	0	0.05	1											GO:0047734	CDP-glycerol diphosphatase activity	2	0	0.04	1
GO:0006544	glycine metabolic process	35	0	0.83	1											GO:0047746	chlorophyllase activity	1	0	0.02	1
GO:0006545	glycine biosynthetic process	4	0	0.1	1											GO:0047750	cholestenol delta-isomerase activity	1	0	0.02	1
GO:0006546	glycine catabolic process	22	0	0.52	1											GO:0047760	butyrate-CoA ligase activity	4	0	0.09	1
GO:0006547	histidine metabolic process	12	0	0.29	1											GO:0047769	arogenate dehydratase activity	7	0	0.16	1
GO:0006548	histidine catabolic process	1	0	0.02	1											GO:0047782	coniferin beta-glucosidase activity	2	0	0.04	1
GO:0006549	isoleucine metabolic process	9	0	0.21	1											GO:0047792	cyanohydrin beta-glucosyltransferase act...	2	0	0.04	1
GO:0006551	leucine metabolic process	20	0	0.48	1											GO:0047793	cycloeucalenol cycloisomerase activity	1	0	0.02	1
GO:0006552	leucine catabolic process	6	0	0.14	1											GO:0047800	cysteamine dioxygenase activity	2	0	0.04	1
GO:0006555	methionine metabolic process	39	0	0.93	1											GO:0047844	deoxycytidine deaminase activity	1	0	0.02	1
GO:0006556	S-adenosylmethionine biosynthetic proces...	7	0	0.17	1											GO:0047884	FAD diphosphatase activity	1	0	0.02	1
GO:0006557	S-adenosylmethioninamine biosynthetic pr...	3	0	0.07	1											GO:0047886	farnesol dehydrogenase activity	1	0	0.02	1
GO:0006558	L-phenylalanine metabolic process	18	0	0.43	1											GO:0047896	formaldehyde transketolase activity	1	0	0.02	1
GO:0006559	L-phenylalanine catabolic process	7	0	0.17	1											GO:0047912	galacturonokinase activity	1	0	0.02	1
GO:0006560	proline metabolic process	16	0	0.38	1											GO:0047940	glucuronokinase activity	1	0	0.02	1
GO:0006561	proline biosynthetic process	14	0	0.33	1											GO:0047947	glutamine N-phenylacetyltransferase acti...	1	0	0.02	1
GO:0006562	proline catabolic process	2	0	0.05	1											GO:0047987	hydroperoxide dehydratase activity	3	0	0.07	1
GO:0006564	L-serine biosynthetic process	7	0	0.17	1											GO:0048018	receptor ligand activity	10	0	0.22	1
GO:0006566	threonine metabolic process	12	0	0.29	1											GO:0048032	galacturonate binding	4	0	0.09	1
GO:0006567	threonine catabolic process	3	0	0.07	1											GO:0048038	quinone binding	27	0	0.6	1
GO:0006568	tryptophan metabolic process	27	0	0.64	1											GO:0048040	UDP-glucuronate decarboxylase activity	8	0	0.18	1
GO:0006569	tryptophan catabolic process	2	0	0.05	1											GO:0048244	phytanoyl-CoA dioxygenase activity	1	0	0.02	1
GO:0006570	tyrosine metabolic process	17	0	0.41	1											GO:0048256	flap endonuclease activity	4	0	0.09	1
GO:0006571	tyrosine biosynthetic process	11	0	0.26	1											GO:0048307	ferredoxin-nitrite reductase activity	1	0	0.02	1
GO:0006572	tyrosine catabolic process	6	0	0.14	1											GO:0048487	beta-tubulin binding	3	0	0.07	1
GO:0006573	valine metabolic process	17	0	0.41	1											GO:0048529	magnesium-protoporphyrin IX monomethyl e...	1	0	0.02	1
GO:0006574	valine catabolic process	3	0	0.07	1											GO:0050031	L-pipecolate oxidase activity	1	0	0.02	1
GO:0006576	cellular biogenic amine metabolic proces...	70	0	1.67	1											GO:0050046	lathosterol oxidase activity	1	0	0.02	1
GO:0006577	amino-acid betaine metabolic process	4	0	0.1	1											GO:0050072	m7G(5')pppN diphosphatase activity	1	0	0.02	1
GO:0006578	amino-acid betaine biosynthetic process	4	0	0.1	1											GO:0050080	malonyl-CoA decarboxylase activity	4	0	0.09	1
GO:0006580	ethanolamine metabolic process	1	0	0.02	1											GO:0050113	inositol oxygenase activity	5	0	0.11	1
GO:0006584	catecholamine metabolic process	3	0	0.07	1											GO:0050126	N-carbamoylputrescine amidase activity	1	0	0.02	1
GO:0006586	indolalkylamine metabolic process	27	0	0.64	1											GO:0050136	NADH dehydrogenase (quinone) activity	37	0	0.83	1
GO:0006587	serotonin biosynthetic process from tryp...	2	0	0.05	1											GO:0050145	nucleoside monophosphate kinase activity	14	0	0.31	1
GO:0006591	ornithine metabolic process	10	0	0.24	1											GO:0050188	phosphoenolpyruvate mutase activity	1	0	0.02	1
GO:0006593	ornithine catabolic process	1	0	0.02	1											GO:0050242	pyruvate, phosphate dikinase activity	1	0	0.02	1
GO:0006595	polyamine metabolic process	19	0	0.45	1											GO:0050253	retinyl-palmitate esterase activity	24	0	0.54	1
GO:0006596	polyamine biosynthetic process	11	0	0.26	1											GO:0050263	ribosylpyrimidine nucleosidase activity	2	0	0.04	1
GO:0006597	spermine biosynthetic process	5	0	0.12	1											GO:0050269	coniferyl-aldehyde dehydrogenase activit...	1	0	0.02	1
GO:0006598	polyamine catabolic process	5	0	0.12	1											GO:0050278	sedoheptulose-bisphosphatase activity	1	0	0.02	1
GO:0006606	protein import into nucleus	35	0	0.83	1											GO:0050281	serine-glyoxylate transaminase activity	1	0	0.02	1
GO:0006607	NLS-bearing protein import into nucleus	1	0	0.02	1											GO:0050291	sphingosine N-acyltransferase activity	5	0	0.11	1
GO:0006610	ribosomal protein import into nucleus	2	0	0.05	1											GO:0050311	sulfite reductase (ferredoxin) activity	1	0	0.02	1
GO:0006611	protein export from nucleus	39	0	0.93	1											GO:0050313	sulfur dioxygenase activity	1	0	0.02	1
GO:0006616	SRP-dependent cotranslational protein ta...	1	0	0.02	1											GO:0050347	trans-octaprenyltranstransferase activit...	4	0	0.09	1
GO:0006620	posttranslational protein targeting to e...	3	0	0.07	1											GO:0050364	tryptophan dimethylallyltransferase acti...	1	0	0.02	1
GO:0006621	protein retention in ER lumen	7	0	0.17	1											GO:0050370	tyrosine N-monooxygenase activity	2	0	0.04	1
GO:0006622	protein targeting to lysosome	1	0	0.02	1											GO:0050419	hydroxymandelonitrile lyase activity	5	0	0.11	1
GO:0006624	vacuolar protein processing	2	0	0.05	1											GO:0050421	nitrite reductase (NO-forming) activity	3	0	0.07	1
GO:0006625	protein targeting to peroxisome	13	0	0.31	1											GO:0050437	(-)-endo-fenchol synthase activity	1	0	0.02	1
GO:0006626	protein targeting to mitochondrion	30	0	0.72	1											GO:0050461	L-mimosine synthase activity	1	0	0.02	1
GO:0006627	protein processing involved in protein t...	2	0	0.05	1											GO:0050468	reticuline oxidase activity	1	0	0.02	1
GO:0006635	fatty acid beta-oxidation	22	0	0.52	1											GO:0050486	intramolecular transferase activity, tra...	4	0	0.09	1
GO:0006636	unsaturated fatty acid biosynthetic proc...	19	0	0.45	1											GO:0050505	hydroquinone glucosyltransferase activit...	1	0	0.02	1
GO:0006638	neutral lipid metabolic process	21	0	0.5	1											GO:0050511	undecaprenyldiphospho-muramoylpentapepti...	1	0	0.02	1
GO:0006639	acylglycerol metabolic process	21	0	0.5	1											GO:0050521	alpha-glucan, water dikinase activity	2	0	0.04	1
GO:0006641	triglyceride metabolic process	19	0	0.45	1											GO:0050525	cutinase activity	1	0	0.02	1
GO:0006642	triglyceride mobilization	1	0	0.02	1											GO:0050550	pinene synthase activity	1	0	0.02	1
GO:0006646	phosphatidylethanolamine biosynthetic pr...	2	0	0.05	1											GO:0050551	myrcene synthase activity	1	0	0.02	1
GO:0006651	diacylglycerol biosynthetic process	4	0	0.1	1											GO:0050552	(4S)-limonene synthase activity	1	0	0.02	1
GO:0006655	phosphatidylglycerol biosynthetic proces...	4	0	0.1	1											GO:0050567	glutaminyl-tRNA synthase (glutamine-hydr...	2	0	0.04	1
GO:0006656	phosphatidylcholine biosynthetic process	11	0	0.26	1											GO:0050589	leucocyanidin oxygenase activity	2	0	0.04	1
GO:0006657	CDP-choline pathway	6	0	0.14	1											GO:0050664	oxidoreductase activity, acting on NAD(P...	3	0	0.07	1
GO:0006658	phosphatidylserine metabolic process	4	0	0.1	1											GO:0050681	androgen receptor binding	2	0	0.04	1
GO:0006659	phosphatidylserine biosynthetic process	3	0	0.07	1											GO:0050734	hydroxycinnamoyltransferase activity	3	0	0.07	1
GO:0006661	phosphatidylinositol biosynthetic proces...	29	0	0.69	1											GO:0050738	fructosyltransferase activity	3	0	0.07	1
GO:0006664	glycolipid metabolic process	51	0	1.22	1											GO:0050750	low-density lipoprotein particle recepto...	1	0	0.02	1
GO:0006670	sphingosine metabolic process	2	0	0.05	1											GO:0050780	dopamine receptor binding	1	0	0.02	1
GO:0006672	ceramide metabolic process	10	0	0.24	1											GO:0050811	GABA receptor binding	1	0	0.02	1
GO:0006673	inositol phosphoceramide metabolic proce...	1	0	0.02	1											GO:0050833	pyruvate transmembrane transporter activ...	2	0	0.04	1
GO:0006675	mannosyl-inositol phosphorylceramide met...	1	0	0.02	1											GO:0050997	quaternary ammonium group binding	1	0	0.02	1
GO:0006677	glycosylceramide metabolic process	6	0	0.14	1											GO:0051002	ligase activity, forming nitrogen-metal ...	5	0	0.11	1
GO:0006678	glucosylceramide metabolic process	2	0	0.05	1											GO:0051003	ligase activity, forming nitrogen-metal ...	5	0	0.11	1
GO:0006680	glucosylceramide catabolic process	2	0	0.05	1											GO:0051007	squalene-hopene cyclase activity	1	0	0.02	1
GO:0006687	glycosphingolipid metabolic process	8	0	0.19	1											GO:0051010	microtubule plus-end binding	1	0	0.02	1
GO:0006690	icosanoid metabolic process	5	0	0.12	1											GO:0051011	microtubule minus-end binding	4	0	0.09	1
GO:0006691	leukotriene metabolic process	2	0	0.05	1											GO:0051015	actin filament binding	25	0	0.56	1
GO:0006694	steroid biosynthetic process	46	0	1.1	1											GO:0051020	GTPase binding	49	0	1.09	1
GO:0006695	cholesterol biosynthetic process	2	0	0.05	1											GO:0051060	pullulanase activity	1	0	0.02	1
GO:0006696	ergosterol biosynthetic process	2	0	0.05	1											GO:0051082	unfolded protein binding	6	0	0.13	1
GO:0006706	steroid catabolic process	1	0	0.02	1											GO:0051117	ATPase binding	3	0	0.07	1
GO:0006722	triterpenoid metabolic process	10	0	0.24	1											GO:0051184	cofactor transmembrane transporter activ...	16	0	0.36	1
GO:0006723	cuticle hydrocarbon biosynthetic process	2	0	0.05	1											GO:0051185	coenzyme transmembrane transporter activ...	6	0	0.13	1
GO:0006729	tetrahydrobiopterin biosynthetic process	2	0	0.05	1											GO:0051192	prosthetic group binding	4	0	0.09	1
GO:0006730	one-carbon metabolic process	26	0	0.62	1											GO:0051219	phosphoprotein binding	1	0	0.02	1
GO:0006734	NADH metabolic process	1	0	0.02	1											GO:0051266	sirohydrochlorin ferrochelatase activity	1	0	0.02	1
GO:0006741	NADP biosynthetic process	4	0	0.1	1											GO:0051427	hormone receptor binding	2	0	0.04	1
GO:0006743	ubiquinone metabolic process	11	0	0.26	1											GO:0051499	D-aminoacyl-tRNA deacylase activity	1	0	0.02	1
GO:0006744	ubiquinone biosynthetic process	11	0	0.26	1											GO:0051537	2 iron, 2 sulfur cluster binding	54	0	1.21	1
GO:0006749	glutathione metabolic process	32	0	0.76	1											GO:0051538	3 iron, 4 sulfur cluster binding	5	0	0.11	1
GO:0006750	glutathione biosynthetic process	15	0	0.36	1											GO:0051669	fructan beta-fructosidase activity	3	0	0.07	1
GO:0006751	glutathione catabolic process	3	0	0.07	1											GO:0051670	inulinase activity	1	0	0.02	1
[truncated: 3,550 more rows]

## Sheet: brown2
Table S33B	Cochlearia groenlandica	brown2	BIOLOGICAL PROCESS					Table S34B	Cochlearia groenlandica	brown2	CELLULAR COMPONENT					Table S35B	Cochlearia groenlandica	brown2	MOLECULAR FUNCTION
GO terms within the BIOLOGICAL PROCESS DOMAIN found to be enriched when applying the elim algorithm with p < 0.05 (indicated in red and bold). Fisher = Fisher's excact test. Grey filling = Not significantly enriched.								GO terms within the CELLULAR COMPONENT DOMAIN found to be enriched when applying the elim algorithm with p < 0.05 (indicated in red and bold). Fisher = Fisher's excact test. Grey filling = Not significantly enriched.								GO terms within the MOLECULAR FUNCTION DOMAIN found to be enriched when applying the elim algorithm with p < 0.05 (indicated in red and bold). Fisher = Fisher's excact test. Grey filling = Not significantly enriched.
GO.ID	Term	Annotated	Significant	Expected	elimFisher			GO.ID	Term	Annotated	Significant	Expected	elimFisher			GO.ID	Term	Annotated	Significant	Expected	elimFisher
GO:0050826	response to freezing	12	3	0.17	0.00058			GO:0031224	intrinsic component of membrane	2775	51	37.25	0.0078			GO:0003700	DNA-binding transcription factor activit...	1218	29	17.74	0.0054
GO:0006355	regulation of transcription, DNA-templat...	1915	42	27.44	0.00268			GO:0031523	Myb complex	1	1	0.01	0.0134			GO:0080032	methyl jasmonate esterase activity	32	3	0.47	0.011
GO:0010371	regulation of gibberellin biosynthetic p...	6	2	0.09	0.00295			GO:0019185	snRNA-activating protein complex	1	1	0.01	0.0134			GO:0000982	transcription factor activity, RNA polym...	1	1	0.01	0.0146
GO:0071310	cellular response to organic substance	827	21	11.85	0.00759			GO:0016021	integral component of membrane	2619	47	35.15	0.0169			GO:0001228	DNA-binding transcription activator acti...	1	1	0.01	0.0146
GO:0010232	vascular transport	11	2	0.16	0.01031			GO:0009501	amyloplast	22	2	0.3	0.0347			GO:0015410	manganese-transporting ATPase activity	1	1	0.01	0.0146
GO:0010233	phloem transport	11	2	0.16	0.01031			GO:0009707	chloroplast outer membrane	55	3	0.74	0.0375			GO:0003681	bent DNA binding	1	1	0.01	0.0146
GO:0007623	circadian rhythm	130	6	1.86	0.01101			GO:0030896	checkpoint clamp complex	3	1	0.04	0.0397			GO:0035560	pheophoridase activity	1	1	0.01	0.0146
GO:0005978	glycogen biosynthetic process	12	2	0.17	0.01226			GO:0009527	plastid outer membrane	59	3	0.79	0.0447			GO:0001135	RNA polymerase II transcription regulato...	1	1	0.01	0.0146
GO:0009755	hormone-mediated signaling pathway	652	17	9.34	0.01244			GO:0042646	plastid nucleoid	33	2	0.44	0.0721			GO:0001077	proximal promoter DNA-binding transcript...	1	1	0.01	0.0146
GO:0042493	response to drug	655	17	9.38	0.01296			GO:0031902	late endosome membrane	34	2	0.46	0.076			GO:0001046	core promoter sequence-specific DNA bind...	2	1	0.03	0.0289
GO:0061008	hepaticobiliary system development	1	1	0.01	0.01433			GO:0005719	nuclear euchromatin	7	1	0.09	0.0903			GO:0090448	glucosinolate:proton symporter activity	2	1	0.03	0.0289
GO:0061009	common bile duct development	1	1	0.01	0.01433			GO:0044440	endosomal part	127	4	1.7	0.0915			GO:0004605	phosphatidate cytidylyltransferase activ...	2	1	0.03	0.0289
GO:0030183	B cell differentiation	1	1	0.01	0.01433			GO:0010008	endosome membrane	127	4	1.7	0.0915			GO:0004835	tubulin-tyrosine ligase activity	2	1	0.03	0.0289
GO:0006277	DNA amplification	1	1	0.01	0.01433			GO:0031209	SCAR complex	8	1	0.11	0.1025			GO:0004127	cytidylate kinase activity	2	1	0.03	0.0289
GO:0007099	centriole replication	1	1	0.01	0.01433			GO:0010005	cortical microtubule, transverse to long...	8	1	0.11	0.1025			GO:0001134	transcription regulator recruiting activ...	2	1	0.03	0.0289
GO:0022407	regulation of cell-cell adhesion	1	1	0.01	0.01433			GO:0000418	RNA polymerase IV complex	8	1	0.11	0.1025			GO:0017040	N-acylsphingosine amidohydrolase activit...	2	1	0.03	0.0289
GO:0022409	positive regulation of cell-cell adhesio...	1	1	0.01	0.01433			GO:0000419	RNA polymerase V complex	8	1	0.11	0.1025			GO:0045547	dehydrodolichyl diphosphate synthase act...	2	1	0.03	0.0289
GO:0002521	leukocyte differentiation	1	1	0.01	0.01433			GO:0010369	chromocenter	8	1	0.11	0.1025			GO:0004020	adenylylsulfate kinase activity	3	1	0.04	0.0431
GO:0098534	centriole assembly	1	1	0.01	0.01433			GO:0005700	polytene chromosome	9	1	0.12	0.1145			GO:0030248	cellulose binding	3	1	0.04	0.0431
GO:0007159	leukocyte cell-cell adhesion	1	1	0.01	0.01433			GO:0009295	nucleoid	45	2	0.6	0.1221			GO:0010436	carotenoid dioxygenase activity	3	1	0.04	0.0431
GO:0035622	intrahepatic bile duct development	1	1	0.01	0.01433			GO:0042644	chloroplast nucleoid	10	1	0.13	0.1264			GO:0008517	folic acid transmembrane transporter act...	3	1	0.04	0.0431
GO:0045785	positive regulation of cell adhesion	1	1	0.01	0.01433			GO:0000791	euchromatin	10	1	0.13	0.1264			GO:0004340	glucokinase activity	3	1	0.04	0.0431
GO:0002694	regulation of leukocyte activation	1	1	0.01	0.01433			GO:0030288	outer membrane-bounded periplasmic space	11	1	0.15	0.1382			GO:0047364	desulfoglucosinolate sulfotransferase ac...	3	1	0.04	0.0431
GO:0002696	positive regulation of leukocyte activat...	1	1	0.01	0.01433			GO:0005770	late endosome	50	2	0.67	0.1448			GO:0019139	cytokinin dehydrogenase activity	3	1	0.04	0.0431
GO:1903037	regulation of leukocyte cell-cell adhesi...	1	1	0.01	0.01433			GO:0031968	organelle outer membrane	99	3	1.33	0.1478			GO:0015276	ligand-gated ion channel activity	25	2	0.36	0.0508
GO:0046649	lymphocyte activation	1	1	0.01	0.01433			GO:0071944	cell periphery	3323	51	44.6	0.1483			GO:0022834	ligand-gated channel activity	25	2	0.36	0.0508
GO:1903039	positive regulation of leukocyte cell-ce...	1	1	0.01	0.01433			GO:0000790	nuclear chromatin	51	2	0.68	0.1494			GO:0001047	core promoter binding	4	1	0.06	0.057
GO:1903666	positive regulation of asexual reproduct...	1	1	0.01	0.01433			GO:0019867	outer membrane	102	3	1.37	0.1574			GO:0009041	uridylate kinase activity	4	1	0.06	0.057
GO:0046631	alpha-beta T cell activation	1	1	0.01	0.01433			GO:0005720	nuclear heterochromatin	13	1	0.17	0.1612			GO:0016917	GABA receptor activity	4	1	0.06	0.057
GO:0046632	alpha-beta T cell differentiation	1	1	0.01	0.01433			GO:0005876	spindle microtubule	13	1	0.17	0.1612			GO:0016881	acid-amino acid ligase activity	292	8	4.25	0.0638
GO:0046634	regulation of alpha-beta T cell activati...	1	1	0.01	0.01433			GO:0030313	cell envelope	13	1	0.17	0.1612			GO:0005384	manganese ion transmembrane transporter ...	5	1	0.07	0.0707
GO:0046635	positive regulation of alpha-beta T cell...	1	1	0.01	0.01433			GO:0042597	periplasmic space	14	1	0.19	0.1724			GO:0004008	copper-exporting ATPase activity	5	1	0.07	0.0707
GO:0046637	regulation of alpha-beta T cell differen...	1	1	0.01	0.01433			GO:0031306	intrinsic component of mitochondrial out...	15	1	0.2	0.1836			GO:0072349	modified amino acid transmembrane transp...	5	1	0.07	0.0707
GO:0046638	positive regulation of alpha-beta T cell...	1	1	0.01	0.01433			GO:0031307	integral component of mitochondrial oute...	15	1	0.2	0.1836			GO:0080031	methyl salicylate esterase activity	31	2	0.45	0.0745
GO:0030217	T cell differentiation	1	1	0.01	0.01433			GO:0055028	cortical microtubule	15	1	0.2	0.1836			GO:0004519	endonuclease activity	156	5	2.27	0.0778
GO:0090282	positive regulation of transcription inv...	1	1	0.01	0.01433			GO:0031225	anchored component of membrane	167	4	2.24	0.1867			GO:0016645	oxidoreductase activity, acting on the C...	32	2	0.47	0.0787
GO:0050863	regulation of T cell activation	1	1	0.01	0.01433			GO:0005881	cytoplasmic microtubule	16	1	0.21	0.1945			GO:0016879	ligase activity, forming carbon-nitrogen...	363	9	5.29	0.0837
GO:0050865	regulation of cell activation	1	1	0.01	0.01433			GO:0032592	integral component of mitochondrial memb...	16	1	0.21	0.1945			GO:0090482	vitamin transmembrane transporter activi...	6	1	0.09	0.0843
GO:0050867	positive regulation of cell activation	1	1	0.01	0.01433			GO:0000792	heterochromatin	16	1	0.21	0.1945			GO:0000210	NAD+ diphosphatase activity	6	1	0.09	0.0843
GO:2000514	regulation of CD4-positive, alpha-beta T...	1	1	0.01	0.01433			GO:1902493	acetyltransferase complex	17	1	0.23	0.2054			GO:0004075	biotin carboxylase activity	6	1	0.09	0.0843
GO:2000516	positive regulation of CD4-positive, alp...	1	1	0.01	0.01433			GO:0031248	protein acetyltransferase complex	17	1	0.23	0.2054			GO:0070567	cytidylyltransferase activity	7	1	0.1	0.0976
GO:0045321	leukocyte activation	1	1	0.01	0.01433			GO:0000123	histone acetyltransferase complex	17	1	0.23	0.2054			GO:0015174	basic amino acid transmembrane transport...	7	1	0.1	0.0976
GO:0050870	positive regulation of T cell activation	1	1	0.01	0.01433			GO:0098573	intrinsic component of mitochondrial mem...	18	1	0.24	0.216			GO:0000981	DNA-binding transcription factor activit...	8	1	0.12	0.1108
GO:0002292	T cell differentiation involved in immun...	1	1	0.01	0.01433			GO:0044462	external encapsulating structure part	18	1	0.24	0.216			GO:0008131	primary amine oxidase activity	8	1	0.12	0.1108
GO:0002293	alpha-beta T cell differentiation involv...	1	1	0.01	0.01433			GO:0016363	nuclear matrix	18	1	0.24	0.216			GO:0008865	fructokinase activity	8	1	0.12	0.1108
GO:0002294	CD4-positive, alpha-beta T cell differen...	1	1	0.01	0.01433			GO:0000794	condensed nuclear chromosome	18	1	0.24	0.216			GO:0047631	ADP-ribose diphosphatase activity	8	1	0.12	0.1108
GO:0001701	in utero embryonic development	1	1	0.01	0.01433			GO:0005852	eukaryotic translation initiation factor...	19	1	0.26	0.2266			GO:0005242	inward rectifier potassium channel activ...	8	1	0.12	0.1108
GO:0000117	regulation of transcription involved in ...	1	1	0.01	0.01433			GO:0030981	cortical microtubule cytoskeleton	19	1	0.26	0.2266			GO:0099094	ligand-gated cation channel activity	9	1	0.13	0.1237
GO:0002263	cell activation involved in immune respo...	1	1	0.01	0.01433			GO:0000785	chromatin	126	3	1.69	0.2394			GO:0043682	copper-transporting ATPase activity	9	1	0.13	0.1237
GO:0042093	T-helper cell differentiation	1	1	0.01	0.01433			GO:0000229	cytoplasmic chromosome	21	1	0.28	0.2472			GO:0003777	microtubule motor activity	42	2	0.61	0.1246
GO:0070791	cleistothecium development	1	1	0.01	0.01433			GO:0009574	preprophase band	21	1	0.28	0.2472			GO:0015293	symporter activity	86	3	1.25	0.1302
GO:0051251	positive regulation of lymphocyte activa...	1	1	0.01	0.01433			GO:0009508	plastid chromosome	21	1	0.28	0.2472			GO:0046915	transition metal ion transmembrane trans...	44	2	0.64	0.1344
GO:0002285	lymphocyte activation involved in immune...	1	1	0.01	0.01433			GO:0005768	endosome	449	8	6.03	0.2561			GO:0022804	active transmembrane transporter activit...	348	8	5.07	0.136
GO:0002286	T cell activation involved in immune res...	1	1	0.01	0.01433			GO:0000922	spindle pole	22	1	0.3	0.2574			GO:0016874	ligase activity	577	12	8.4	0.1363
GO:0002287	alpha-beta T cell activation involved in...	1	1	0.01	0.01433			GO:1990234	transferase complex	319	6	4.28	0.2578			GO:0003989	acetyl-CoA carboxylase activity	10	1	0.15	0.1365
GO:0043367	CD4-positive, alpha-beta T cell differen...	1	1	0.01	0.01433			GO:0034399	nuclear periphery	23	1	0.31	0.2673			GO:0015112	nitrate transmembrane transporter activi...	10	1	0.15	0.1365
GO:0043370	regulation of CD4-positive, alpha-beta T...	1	1	0.01	0.01433			GO:0000151	ubiquitin ligase complex	197	4	2.64	0.2724			GO:0004396	hexokinase activity	10	1	0.15	0.1365
GO:0043372	positive regulation of CD4-positive, alp...	1	1	0.01	0.01433			GO:0005886	plasma membrane	2857	42	38.35	0.2752			GO:0051213	dioxygenase activity	137	4	2	0.1396
GO:0001889	liver development	1	1	0.01	0.01433			GO:0044454	nuclear chromosome part	77	2	1.03	0.2767			GO:0004842	ubiquitin-protein transferase activity	242	6	3.52	0.1421
GO:0051249	regulation of lymphocyte activation	1	1	0.01	0.01433			GO:0005874	microtubule	139	3	1.87	0.2865			GO:0004576	oligosaccharyl transferase activity	11	1	0.16	0.1491
GO:0035710	CD4-positive, alpha-beta T cell activati...	1	1	0.01	0.01433			GO:0044427	chromosomal part	202	4	2.71	0.2874			GO:0005089	Rho guanyl-nucleotide exchange factor ac...	11	1	0.16	0.1491
GO:0042110	T cell activation	1	1	0.01	0.01433			GO:0030863	cortical cytoskeleton	26	1	0.35	0.2965			GO:0004551	nucleotide diphosphatase activity	11	1	0.16	0.1491
GO:0042113	B cell activation	1	1	0.01	0.01433			GO:0046658	anchored component of plasma membrane	81	2	1.09	0.2966			GO:0015662	ATPase activity, coupled to transmembran...	47	2	0.68	0.1494
GO:0045580	regulation of T cell differentiation	1	1	0.01	0.01433			GO:0005875	microtubule associated complex	83	2	1.11	0.3065			GO:0004190	aspartic-type endopeptidase activity	93	3	1.35	0.1539
GO:0045582	positive regulation of T cell differenti...	1	1	0.01	0.01433			GO:0000325	plant-type vacuole	145	3	1.95	0.3085			GO:0070001	aspartic-type peptidase activity	93	3	1.35	0.1539
GO:0035701	hematopoietic stem cell migration	1	1	0.01	0.01433			GO:0099513	polymeric cytoskeletal fiber	145	3	1.95	0.3085			GO:0019787	ubiquitin-like protein transferase activ...	248	6	3.61	0.1541
GO:0043938	positive regulation of sporulation	1	1	0.01	0.01433			GO:0099512	supramolecular fiber	149	3	2	0.3232			GO:0015291	secondary active transmembrane transport...	195	5	2.84	0.1557
GO:0048566	embryonic digestive tract development	1	1	0.01	0.01433			GO:0099080	supramolecular complex	149	3	2	0.3232			GO:0016757	transferase activity, transferring glyco...	537	11	7.82	0.1604
GO:0060216	definitive hemopoiesis	1	1	0.01	0.01433			GO:0099081	supramolecular polymer	149	3	2	0.3232			GO:0016885	ligase activity, forming carbon-carbon b...	12	1	0.17	0.1615
GO:0009301	snRNA transcription	1	1	0.01	0.01433			GO:0009705	plant-type vacuole membrane	89	2	1.19	0.3361			GO:0017048	Rho GTPase binding	12	1	0.17	0.1615
GO:1903708	positive regulation of hemopoiesis	1	1	0.01	0.01433			GO:0098588	bounding membrane of organelle	1269	19	17.03	0.3421			GO:0016421	CoA carboxylase activity	12	1	0.17	0.1615
GO:0048538	thymus development	1	1	0.01	0.01433			GO:0000793	condensed chromosome	31	1	0.42	0.3426			GO:0015296	anion:cation symporter activity	12	1	0.17	0.1615
GO:0045697	regulation of synergid differentiation	1	1	0.01	0.01433			GO:0009986	cell surface	32	1	0.43	0.3514			GO:0015238	drug transmembrane transporter activity	96	3	1.4	0.1644
GO:0002366	leukocyte activation involved in immune ...	1	1	0.01	0.01433			GO:0044433	cytoplasmic vesicle part	224	4	3.01	0.3542			GO:0003682	chromatin binding	309	7	4.5	0.165
GO:0033310	chlorophyll a catabolic process	1	1	0.01	0.01433			GO:0031965	nuclear membrane	34	1	0.46	0.3688			GO:0044212	transcription regulatory region DNA bind...	51	2	0.74	0.1699
GO:0045621	positive regulation of lymphocyte differ...	1	1	0.01	0.01433			GO:0000159	protein phosphatase type 2A complex	34	1	0.46	0.3688			GO:0020037	heme binding	256	6	3.73	0.1706
GO:0045622	regulation of T-helper cell differentiat...	1	1	0.01	0.01433			GO:0005694	chromosome	300	5	4.03	0.3764			GO:0005388	calcium-transporting ATPase activity	13	1	0.19	0.1737
GO:0045624	positive regulation of T-helper cell dif...	1	1	0.01	0.01433			GO:0009505	plant-type cell wall	300	5	4.03	0.3764			GO:0008134	transcription factor binding	13	1	0.19	0.1737
GO:0009563	synergid differentiation	1	1	0.01	0.01433			GO:0000228	nuclear chromosome	98	2	1.32	0.3798			GO:0004714	transmembrane receptor protein tyrosine ...	13	1	0.19	0.1737
GO:0045619	regulation of lymphocyte differentiation	1	1	0.01	0.01433			GO:0005815	microtubule organizing center	37	1	0.5	0.3939			GO:0004805	trehalose-phosphatase activity	13	1	0.19	0.1737
GO:0007307	eggshell chorion gene amplification	1	1	0.01	0.01433			GO:0005801	cis-Golgi network	37	1	0.5	0.3939			GO:0003785	actin monomer binding	13	1	0.19	0.1737
GO:0075307	positive regulation of conidium formatio...	1	1	0.01	0.01433			GO:0015935	small ribosomal subunit	105	2	1.41	0.4129			GO:0001067	regulatory region nucleic acid binding	52	2	0.76	0.1751
GO:0030098	lymphocyte differentiation	1	1	0.01	0.01433			GO:0044798	nuclear transcription factor complex	40	1	0.54	0.4181			GO:0042910	xenobiotic transmembrane transporter act...	14	1	0.2	0.1858
GO:0042795	snRNA transcription by RNA polymerase II	1	1	0.01	0.01433			GO:0005681	spliceosomal complex	42	1	0.56	0.4336			GO:0008327	methyl-CpG binding	14	1	0.2	0.1858
GO:0042796	snRNA transcription by RNA polymerase II...	1	1	0.01	0.01433			GO:1903293	phosphatase complex	43	1	0.58	0.4413			GO:0008559	xenobiotic transmembrane transporting AT...	14	1	0.2	0.1858
GO:0033304	chlorophyll a metabolic process	1	1	0.01	0.01433			GO:0008287	protein serine/threonine phosphatase com...	43	1	0.58	0.4413			GO:0050145	nucleoside monophosphate kinase activity	14	1	0.2	0.1858
GO:1902105	regulation of leukocyte differentiation	1	1	0.01	0.01433			GO:0031410	cytoplasmic vesicle	614	9	8.24	0.4421			GO:0008146	sulfotransferase activity	15	1	0.22	0.1976
GO:1902107	positive regulation of leukocyte differe...	1	1	0.01	0.01433			GO:0097708	intracellular vesicle	614	9	8.24	0.4421			GO:0004849	uridine kinase activity	15	1	0.22	0.1976
GO:0010152	pollen maturation	13	2	0.19	0.01435			GO:0044431	Golgi apparatus part	618	9	8.29	0.4498			GO:0004383	guanylate cyclase activity	15	1	0.22	0.1976
GO:0048511	rhythmic process	139	6	1.99	0.01493			GO:0055029	nuclear DNA-directed RNA polymerase comp...	46	1	0.62	0.4635			GO:0004146	dihydrofolate reductase activity	15	1	0.22	0.1976
GO:0009414	response to water deprivation	369	11	5.29	0.01733			GO:0031982	vesicle	628	9	8.43	0.469			GO:0005509	calcium ion binding	269	6	3.92	0.199
GO:0009415	response to water	374	11	5.36	0.01894			GO:0000428	DNA-directed RNA polymerase complex	47	1	0.63	0.4708			GO:0005216	ion channel activity	107	3	1.56	0.2046
GO:0009900	dehiscence	15	2	0.21	0.01896			GO:0030880	RNA polymerase complex	47	1	0.63	0.4708			GO:0051184	cofactor transmembrane transporter activ...	16	1	0.23	0.2093
GO:0090068	positive regulation of cell cycle proces...	15	2	0.21	0.01896			GO:0005635	nuclear envelope	118	2	1.58	0.472			GO:0005345	purine nucleobase transmembrane transpor...	16	1	0.23	0.2093
GO:0045489	pectin biosynthetic process	40	3	0.57	0.01939			GO:0005741	mitochondrial outer membrane	48	1	0.64	0.4779			GO:0005231	excitatory extracellular ligand-gated io...	16	1	0.23	0.2093
GO:0009739	response to gibberellin	148	6	2.12	0.01974			GO:0030312	external encapsulating structure	788	11	10.58	0.4915			GO:0004860	protein kinase inhibitor activity	16	1	0.23	0.2093
GO:0009611	response to wounding	236	8	3.38	0.02044			GO:0031226	intrinsic component of plasma membrane	125	2	1.68	0.5023			GO:0005234	extracellularly glutamate-gated ion chan...	16	1	0.23	0.2093
GO:0005977	glycogen metabolic process	17	2	0.24	0.02411			GO:0005643	nuclear pore	53	1	0.71	0.5121			GO:0008514	organic anion transmembrane transporter ...	109	3	1.59	0.2121
GO:0030155	regulation of cell adhesion	2	1	0.03	0.02845			GO:0098687	chromosomal region	53	1	0.71	0.5121			GO:0008066	glutamate receptor activity	17	1	0.25	0.2209
GO:0016094	polyprenol biosynthetic process	2	1	0.03	0.02845			GO:0009504	cell plate	54	1	0.72	0.5187			GO:0005088	Ras guanyl-nucleotide exchange factor ac...	17	1	0.25	0.2209
GO:1900030	regulation of pectin biosynthetic proces...	2	1	0.03	0.02845			GO:0005802	trans-Golgi network	357	5	4.79	0.5253			GO:0015205	nucleobase transmembrane transporter act...	17	1	0.25	0.2209
GO:0010720	positive regulation of cell development	2	1	0.03	0.02845			GO:0098805	whole membrane	1033	14	13.86	0.5259			GO:0004970	ionotropic glutamate receptor activity	17	1	0.25	0.2209
GO:1901349	glucosinolate transport	2	1	0.03	0.02845			GO:0005667	transcription factor complex	57	1	0.77	0.5379			GO:0022824	transmitter-gated ion channel activity	17	1	0.25	0.2209
GO:0000909	sporocarp development involved in sexual...	2	1	0.03	0.02845			GO:0098791	Golgi subcompartment	590	8	7.92	0.5398			GO:0022835	transmitter-gated channel activity	17	1	0.25	0.2209
GO:0002699	positive regulation of immune effector p...	2	1	0.03	0.02845			GO:0044451	nucleoplasm part	212	3	2.85	0.5444			GO:0005230	extracellular ligand-gated ion channel a...	17	1	0.25	0.2209
GO:0019408	dolichol biosynthetic process	2	1	0.03	0.02845			GO:0000139	Golgi membrane	367	5	4.93	0.55			GO:0003677	DNA binding	2047	34	29.81	0.2247
GO:1903664	regulation of asexual reproduction	2	1	0.03	0.02845			GO:0012505	endomembrane system	1808	24	24.27	0.5577			GO:0001871	pattern binding	62	2	0.9	0.2282
GO:1902751	positive regulation of cell cycle G2/M p...	2	1	0.03	0.02845			GO:0005634	nucleus	3685	49	49.46	0.5612			GO:0030247	polysaccharide binding	62	2	0.9	0.2282
GO:0034305	regulation of asexual sporulation	2	1	0.03	0.02845			GO:0005615	extracellular space	61	1	0.82	0.5624			GO:0005375	copper ion transmembrane transporter act...	18	1	0.26	0.2322
GO:0061794	conidium development	2	1	0.03	0.02845			GO:0044448	cell cortex part	65	1	0.87	0.5855			GO:1901682	sulfur compound transmembrane transporte...	18	1	0.26	0.2322
GO:0010971	positive regulation of G2/M transition o...	2	1	0.03	0.02845			GO:0005618	cell wall	771	10	10.35	0.5913			GO:0004535	poly(A)-specific ribonuclease activity	18	1	0.26	0.2322
GO:0048315	conidium formation	2	1	0.03	0.02845			GO:0046930	pore complex	67	1	0.9	0.5966			GO:0016849	phosphorus-oxygen lyase activity	18	1	0.26	0.2322
GO:0031016	pancreas development	2	1	0.03	0.02845			GO:0000786	nucleosome	67	1	0.9	0.5966			GO:0019210	kinase inhibitor activity	18	1	0.26	0.2322
GO:0090392	sepal giant cell differentiation	2	1	0.03	0.02845			GO:0044815	DNA packaging complex	68	1	0.91	0.6021			GO:0000175	3'-5'-exoribonuclease activity	18	1	0.26	0.2322
GO:0090393	sepal giant cell development	2	1	0.03	0.02845			GO:0061695	transferase complex, transferring phosph...	72	1	0.97	0.6231			GO:0022836	gated channel activity	63	2	0.92	0.2336
GO:0010199	organ boundary specification between lat...	2	1	0.03	0.02845			GO:0005938	cell cortex	74	1	0.99	0.6332			GO:0022839	ion gated channel activity	63	2	0.92	0.2336
GO:0043937	regulation of sporulation	2	1	0.03	0.02845			GO:0031969	chloroplast membrane	242	3	3.25	0.6343			GO:0004675	transmembrane receptor protein serine/th...	19	1	0.28	0.2434
GO:0043461	proton-transporting ATP synthase complex...	2	1	0.03	0.02845			GO:0099568	cytoplasmic region	76	1	1.02	0.6431			GO:0003712	transcription coregulator activity	65	2	0.95	0.2444
GO:0090307	mitotic spindle assembly	2	1	0.03	0.02845			GO:0031301	integral component of organelle membrane	77	1	1.03	0.6479			GO:0008509	anion transmembrane transporter activity	173	4	2.52	0.2451
GO:1903706	regulation of hemopoiesis	2	1	0.03	0.02845			GO:0031090	organelle membrane	1888	24	25.34	0.648			GO:0046906	tetrapyrrole binding	291	6	4.24	0.2506
GO:0046331	lateral inhibition	2	1	0.03	0.02845			GO:0015630	microtubule cytoskeleton	247	3	3.32	0.6481			GO:0022838	substrate-specific channel activity	119	3	1.73	0.2506
GO:0009945	radial axis specification	2	1	0.03	0.02845			GO:0044459	plasma membrane part	248	3	3.33	0.6508			GO:0019206	nucleoside kinase activity	20	1	0.29	0.2545
GO:0030584	sporocarp development	2	1	0.03	0.02845			GO:0032993	protein-DNA complex	79	1	1.06	0.6573			GO:0070566	adenylyltransferase activity	20	1	0.29	0.2545
GO:0007306	eggshell chorion assembly	2	1	0.03	0.02845			GO:0042170	plastid membrane	251	3	3.37	0.6588			GO:0005310	dicarboxylic acid transmembrane transpor...	20	1	0.29	0.2545
GO:0075306	regulation of conidium formation	2	1	0.03	0.02845			GO:0009706	chloroplast inner membrane	83	1	1.11	0.6755			GO:0030594	neurotransmitter receptor activity	20	1	0.29	0.2545
GO:0090449	phloem glucosinolate loading	2	1	0.03	0.02845			GO:0005794	Golgi apparatus	1061	13	14.24	0.6761			GO:0008408	3'-5' exonuclease activity	20	1	0.29	0.2545
GO:0019348	dolichol metabolic process	2	1	0.03	0.02845			GO:0005774	vacuolar membrane	753	9	10.11	0.6881			GO:0003713	transcription coactivator activity	20	1	0.29	0.2545
GO:0007030	Golgi organization	19	2	0.27	0.02975			GO:0009528	plastid inner membrane	87	1	1.17	0.6927			GO:0015103	inorganic anion transmembrane transporte...	67	2	0.98	0.2552
GO:0006112	energy reserve metabolic process	19	2	0.27	0.02975			GO:0005856	cytoskeleton	350	4	4.7	0.6957			GO:0008270	zinc ion binding	1691	28	24.63	0.2597
GO:0048609	multicellular organismal reproductive pr...	164	6	2.35	0.03069			GO:0031300	intrinsic component of organelle membran...	89	1	1.19	0.7009			GO:0030695	GTPase regulator activity	122	3	1.78	0.2624
GO:0010200	response to chitin	165	6	2.36	0.03148			GO:0022627	cytosolic small ribosomal subunit	89	1	1.19	0.7009			GO:0031267	small GTPase binding	21	1	0.31	0.2653
GO:0032870	cellular response to hormone stimulus	726	17	10.4	0.03151			GO:0005654	nucleoplasm	269	3	3.61	0.7042			GO:0017016	Ras GTPase binding	21	1	0.31	0.2653
GO:0032875	regulation of DNA endoreduplication	20	2	0.29	0.03275			GO:0044437	vacuolar part	764	9	10.25	0.7046			GO:0022803	passive transmembrane transporter activi...	123	3	1.79	0.2663
GO:1901700	response to oxygen-containing compound	1548	31	22.18	0.03316			GO:0005819	spindle	92	1	1.23	0.7129			GO:0015267	channel activity	123	3	1.79	0.2663
GO:0009735	response to cytokinin	86	4	1.23	0.03493			GO:0009524	phragmoplast	93	1	1.25	0.7168			GO:0004497	monooxygenase activity	180	4	2.62	0.2674
GO:0071326	cellular response to monosaccharide stim...	21	2	0.3	0.03586			GO:0044421	extracellular region part	94	1	1.26	0.7206			GO:0004553	hydrolase activity, hydrolyzing O-glycos...	298	6	4.34	0.2677
GO:0071331	cellular response to hexose stimulus	21	2	0.3	0.03586			GO:1902494	catalytic complex	613	7	8.23	0.722			GO:0003774	motor activity	70	2	1.02	0.2714
GO:0071333	cellular response to glucose stimulus	21	2	0.3	0.03586			GO:0005777	peroxisome	279	3	3.74	0.7274			GO:0043565	sequence-specific DNA binding	422	8	6.15	0.2732
GO:0022611	dormancy process	21	2	0.3	0.03586			GO:0042579	microbody	279	3	3.74	0.7274			GO:0004176	ATP-dependent peptidase activity	22	1	0.32	0.2761
GO:0010162	seed dormancy process	21	2	0.3	0.03586			GO:0044430	cytoskeletal part	279	3	3.74	0.7274			GO:0016405	CoA-ligase activity	23	1	0.33	0.2866
GO:0001678	cellular glucose homeostasis	21	2	0.3	0.03586			GO:0005576	extracellular region	839	9	11.26	0.8018			GO:0016641	oxidoreductase activity, acting on the C...	23	1	0.33	0.2866
GO:0032504	multicellular organism reproduction	171	6	2.45	0.03653			GO:0031984	organelle subcompartment	1335	15	17.92	0.8035			GO:0016646	oxidoreductase activity, acting on the C...	23	1	0.33	0.2866
GO:0071495	cellular response to endogenous stimulus	741	17	10.62	0.03718			GO:0098827	endoplasmic reticulum subcompartment	327	3	4.39	0.8194			GO:0008266	poly(U) RNA binding	23	1	0.33	0.2866
GO:0009687	abscisic acid metabolic process	22	2	0.32	0.03909			GO:0005789	endoplasmic reticulum membrane	327	3	4.39	0.8194			GO:0008187	poly-pyrimidine tract binding	23	1	0.33	0.2866
GO:0043288	apocarotenoid metabolic process	22	2	0.32	0.03909			GO:0042175	nuclear outer membrane-endoplasmic retic...	329	3	4.42	0.8225			GO:0016702	oxidoreductase activity, acting on singl...	73	2	1.06	0.2877
GO:1902644	tertiary alcohol metabolic process	22	2	0.32	0.03909			GO:0005840	ribosome	613	6	8.23	0.8375			GO:0060589	nucleoside-triphosphatase regulator acti...	129	3	1.88	0.2901
GO:0009913	epidermal cell differentiation	223	7	3.19	0.04163			GO:0009506	plasmodesma	1140	12	15.3	0.849			GO:0022857	transmembrane transporter activity	747	13	10.88	0.2932
GO:0009652	thigmotropism	3	1	0.04	0.04237			GO:0005911	cell-cell junction	1140	12	15.3	0.849			GO:0016878	acid-thiol ligase activity	24	1	0.35	0.297
GO:1901992	positive regulation of mitotic cell cycl...	3	1	0.04	0.04237			GO:0055044	symplast	1140	12	15.3	0.849			GO:0009975	cyclase activity	24	1	0.35	0.297
GO:0002065	columnar/cuboidal epithelial cell differ...	3	1	0.04	0.04237			GO:0044455	mitochondrial membrane part	144	1	1.93	0.8588			GO:0005096	GTPase activator activity	75	2	1.09	0.2985
GO:0002066	columnar/cuboidal epithelial cell develo...	3	1	0.04	0.04237			GO:0030054	cell junction	1154	12	15.49	0.8601			GO:0005506	iron ion binding	311	6	4.53	0.3004
GO:1901989	positive regulation of cell cycle phase ...	3	1	0.04	0.04237			GO:0044391	ribosomal subunit	255	2	3.42	0.8604			GO:0016307	phosphatidylinositol phosphate kinase ac...	25	1	0.36	0.3073
GO:0071332	cellular response to fructose stimulus	3	1	0.04	0.04237			GO:0044432	endoplasmic reticulum part	357	3	4.79	0.8624			GO:0004659	prenyltransferase activity	25	1	0.36	0.3073
GO:0098630	aggregation of unicellular organisms	3	1	0.04	0.04237			GO:0009941	chloroplast envelope	731	7	9.81	0.8672			GO:0030234	enzyme regulator activity	316	6	4.6	0.3131
GO:0071497	cellular response to freezing	3	1	0.04	0.04237			GO:0005773	vacuole	1249	13	16.76	0.8681			GO:0043492	ATPase activity, coupled to movement of ...	135	3	1.97	0.314
GO:0015884	folic acid transport	3	1	0.04	0.04237			GO:1990904	ribonucleoprotein complex	734	7	9.85	0.8699			GO:0042626	ATPase activity, coupled to transmembran...	135	3	1.97	0.314
GO:0048872	homeostasis of number of cells	3	1	0.04	0.04237			GO:0043228	non-membrane-bounded organelle	1508	16	20.24	0.8738			GO:0004518	nuclease activity	255	5	3.71	0.3144
GO:0031152	aggregation involved in sorocarp develop...	3	1	0.04	0.04237			GO:0043232	intracellular non-membrane-bounded organ...	1508	16	20.24	0.8738			GO:0015085	calcium ion transmembrane transporter ac...	26	1	0.38	0.3174
GO:0031154	culmination involved in sorocarp develop...	3	1	0.04	0.04237			GO:0009526	plastid envelope	754	7	10.12	0.8867			GO:0015295	solute:proton symporter activity	26	1	0.38	0.3174
GO:0045931	positive regulation of mitotic cell cycl...	3	1	0.04	0.04237			GO:0005739	mitochondrion	1368	14	18.36	0.8909			GO:0004674	protein serine/threonine kinase activity	829	14	12.07	0.3218
GO:0030703	eggshell formation	3	1	0.04	0.04237			GO:0031966	mitochondrial membrane	280	2	3.76	0.8934			GO:0015318	inorganic molecular entity transmembrane...	510	9	7.43	0.3257
GO:0009747	hexokinase-dependent signaling	3	1	0.04	0.04237			GO:0009579	thylakoid	579	5	7.77	0.8939			GO:0048038	quinone binding	27	1	0.39	0.3274
GO:0030707	ovarian follicle cell development	3	1	0.04	0.04237			GO:0031976	plastid thylakoid	490	4	6.58	0.8997			GO:0016705	oxidoreductase activity, acting on paire...	322	6	4.69	0.3285
GO:0048565	digestive tract development	3	1	0.04	0.04237			GO:0009534	chloroplast thylakoid	490	4	6.58	0.8997			GO:0004888	transmembrane signaling receptor activit...	82	2	1.19	0.336
GO:0010047	fruit dehiscence	3	1	0.04	0.04237			GO:0009535	chloroplast thylakoid membrane	399	3	5.36	0.9075			GO:0016638	oxidoreductase activity, acting on the C...	28	1	0.41	0.3372
GO:0098743	cell aggregation	3	1	0.04	0.04237			GO:0055035	plastid thylakoid membrane	399	3	5.36	0.9075			GO:0016776	phosphotransferase activity, phosphate g...	28	1	0.41	0.3372
GO:0009823	cytokinin catabolic process	3	1	0.04	0.04237			GO:0009532	plastid stroma	788	7	10.58	0.9112			GO:0004650	polygalacturonase activity	28	1	0.41	0.3372
GO:0030436	asexual sporulation	3	1	0.04	0.04237			GO:0005740	mitochondrial envelope	298	2	4	0.9126			GO:0005249	voltage-gated potassium channel activity	28	1	0.41	0.3372
GO:0007304	chorion-containing eggshell formation	3	1	0.04	0.04237			GO:0031975	envelope	1154	11	15.49	0.9159			GO:0016701	oxidoreductase activity, acting on singl...	83	2	1.21	0.3413
GO:0055123	digestive system development	3	1	0.04	0.04237			GO:0016020	membrane	5721	80	76.79	0.9168			GO:0098772	molecular function regulator	327	6	4.76	0.3415
GO:0072690	single-celled organism vegetative growth...	3	1	0.04	0.04237			GO:0044428	nuclear part	979	9	13.14	0.9171			GO:0052689	carboxylic ester hydrolase activity	203	4	2.96	0.3428
GO:0010187	negative regulation of seed germination	23	2	0.33	0.04241			GO:0042651	thylakoid membrane	413	3	5.54	0.9193			GO:0005342	organic acid transmembrane transporter a...	84	2	1.22	0.3466
GO:0070417	cellular response to cold	23	2	0.33	0.04241			GO:0034357	photosynthetic membrane	421	3	5.65	0.9254			GO:0046943	carboxylic acid transmembrane transporte...	84	2	1.22	0.3466
GO:0045787	positive regulation of cell cycle	24	2	0.34	0.04584			GO:0031981	nuclear lumen	825	7	11.07	0.9326			GO:0016796	exonuclease activity, active with either...	29	1	0.42	0.3468
GO:0042593	glucose homeostasis	24	2	0.34	0.04584			GO:0005783	endoplasmic reticulum	828	7	11.11	0.9341			GO:0004532	exoribonuclease activity	29	1	0.42	0.3468
GO:0009555	pollen development	228	7	3.27	0.04597			GO:0044436	thylakoid part	445	3	5.97	0.9413			GO:0008762	UDP-N-acetylmuramate dehydrogenase activ...	29	1	0.42	0.3468
GO:0000271	polysaccharide biosynthetic process	183	6	2.62	0.04811			GO:0044464	cell part	11107	144	149.07	0.9424			GO:0016896	exoribonuclease activity, producing 5'-p...	29	1	0.42	0.3468
GO:0090332	stomatal closure	25	2	0.36	0.04937			GO:0005623	cell	11107	144	149.07	0.9424			GO:0004527	exonuclease activity	85	2	1.24	0.3519
GO:0048510	regulation of timing of transition from ...	25	2	0.36	0.04937			GO:0043231	intracellular membrane-bounded organelle	8412	104	112.9	0.9455			GO:0000976	transcription regulatory region sequence...	30	1	0.44	0.3564
GO:0048506	regulation of timing of meristematic pha...	25	2	0.36	0.04937			GO:0043227	membrane-bounded organelle	8416	104	112.96	0.9465			GO:0016760	cellulose synthase (UDP-forming) activit...	30	1	0.44	0.3564
GO:0009749	response to glucose	59	3	0.85	0.05246			GO:0048046	apoplast	455	3	6.11	0.947			GO:0016759	cellulose synthase activity	30	1	0.44	0.3564
GO:0030855	epithelial cell differentiation	235	7	3.37	0.05251			GO:0031967	organelle envelope	1141	10	15.31	0.9494			GO:0016798	hydrolase activity, acting on glycosyl b...	333	6	4.85	0.3571
GO:0006714	sesquiterpenoid metabolic process	26	2	0.37	0.05299			GO:0009570	chloroplast stroma	771	6	10.35	0.9515			GO:0004252	serine-type endopeptidase activity	87	2	1.27	0.3625
GO:0016093	polyprenol metabolic process	4	1	0.06	0.05609			GO:0044446	intracellular organelle part	4282	48	57.47	0.952			GO:0015075	ion transmembrane transporter activity	528	9	7.69	0.3628
GO:0090691	formation of plant organ boundary	4	1	0.06	0.05609			GO:0044435	plastid part	1418	13	19.03	0.952			GO:0019203	carbohydrate phosphatase activity	31	1	0.45	0.3658
GO:0002520	immune system development	4	1	0.06	0.05609			GO:0044422	organelle part	4296	48	57.66	0.9549			GO:0016782	transferase activity, transferring sulfu...	31	1	0.45	0.3658
GO:0098609	cell-cell adhesion	4	1	0.06	0.05609			GO:0043229	intracellular organelle	8764	108	117.63	0.9617			GO:0019829	cation-transporting ATPase activity	89	2	1.3	0.373
GO:0006383	transcription by RNA polymerase III	4	1	0.06	0.05609			GO:0043226	organelle	8768	108	117.68	0.9625			GO:0019887	protein kinase regulator activity	32	1	0.47	0.375
GO:0031062	positive regulation of histone methylati...	4	1	0.06	0.05609			GO:0044429	mitochondrial part	377	2	5.06	0.9644			GO:0022843	voltage-gated cation channel activity	32	1	0.47	0.375
GO:0110126	phloem loading	4	1	0.06	0.05609			GO:0044434	chloroplast part	1398	12	18.76	0.9701			GO:0008092	cytoskeletal protein binding	90	2	1.31	0.3782
GO:2000033	regulation of seed dormancy process	4	1	0.06	0.05609			GO:0009536	plastid	2670	26	35.84	0.9788			GO:0042625	ATPase coupled ion transmembrane transpo...	91	2	1.33	0.3834
GO:0009957	epidermal cell fate specification	4	1	0.06	0.05609			GO:0032991	protein-containing complex	2333	22	31.31	0.979			GO:0022853	active ion transmembrane transporter act...	91	2	1.33	0.3834
GO:0048534	hematopoietic or lymphoid organ developm...	4	1	0.06	0.05609			GO:0043233	organelle lumen	975	7	13.09	0.98			GO:0005319	lipid transporter activity	33	1	0.48	0.3842
GO:0030097	hemopoiesis	4	1	0.06	0.05609			GO:0031974	membrane-enclosed lumen	975	7	13.09	0.98			GO:0015297	antiporter activity	94	2	1.37	0.3988
GO:0043009	chordate embryonic development	4	1	0.06	0.05609			GO:0070013	intracellular organelle lumen	975	7	13.09	0.98			GO:0019208	phosphatase regulator activity	35	1	0.51	0.402
GO:0044848	biological phase	27	2	0.39	0.05671			GO:0005730	nucleolus	553	3	7.42	0.9811			GO:0019888	protein phosphatase regulator activity	35	1	0.51	0.402
GO:1901698	response to nitrogen compound	291	8	4.17	0.05832			GO:0019866	organelle inner membrane	302	1	4.05	0.984			GO:0005215	transporter activity	945	15	13.76	0.403
GO:0043588	skin development	241	7	3.45	0.05856			GO:0022626	cytosolic ribosome	319	1	4.28	0.9873			GO:0004175	endopeptidase activity	286	5	4.17	0.404
GO:0010118	stomatal movement	146	5	2.09	0.05888			GO:0044445	cytosolic part	361	1	4.85	0.9929			GO:0019207	kinase regulator activity	36	1	0.52	0.4108
GO:0010256	endomembrane system organization	62	3	0.89	0.05919			GO:0009507	chloroplast	2554	22	34.28	0.9952			GO:0008017	microtubule binding	36	1	0.52	0.4108
GO:0009734	auxin-activated signaling pathway	147	5	2.11	0.06028			GO:0044424	intracellular part	9790	117	131.4	0.998			GO:0015405	P-P-bond-hydrolysis-driven transmembrane...	160	3	2.33	0.4131
GO:0010927	cellular component assembly involved in ...	28	2	0.4	0.06051			GO:0098796	membrane protein complex	507	1	6.8	0.9991			GO:0046914	transition metal ion binding	2232	34	32.51	0.4154
GO:0090329	regulation of DNA-dependent DNA replicat...	28	2	0.4	0.06051			GO:0005622	intracellular	9939	118	133.4	0.9991			GO:1990837	sequence-specific double-stranded DNA bi...	37	1	0.54	0.4194
GO:0048653	anther development	28	2	0.4	0.06051			GO:0044444	cytoplasmic part	7053	75	94.66	0.9993			GO:0000156	phosphorelay response regulator activity	37	1	0.54	0.4194
GO:1901659	glycosyl compound biosynthetic process	194	6	2.78	0.06052			GO:0005737	cytoplasm	7651	83	102.69	0.9994			GO:0016758	transferase activity, transferring hexos...	423	7	6.16	0.42
GO:0090626	plant epidermis morphogenesis	105	4	1.5	0.06405			GO:0005829	cytosol	2064	10	27.7	1			GO:0015399	primary active transmembrane transporter...	163	3	2.37	0.4248
GO:0033500	carbohydrate homeostasis	29	2	0.42	0.06439			GO:0044425	membrane part	3155	51	42.35	1			GO:0042887	amide transmembrane transporter activity	38	1	0.55	0.4278
GO:0032482	Rab protein signal transduction	29	2	0.42	0.06439			GO:0005575	cellular_component	12070	162	162	1			GO:0019199	transmembrane receptor protein kinase ac...	40	1	0.58	0.4444
GO:0032483	regulation of Rab protein signal transdu...	29	2	0.42	0.06439			GO:0000015	phosphopyruvate hydratase complex	3	0	0.04	1			GO:0005267	potassium channel activity	40	1	0.58	0.4444
GO:0009408	response to heat	198	6	2.84	0.06546			GO:0000109	nucleotide-excision repair complex	3	0	0.04	1			GO:0015631	tubulin binding	40	1	0.58	0.4444
GO:0009873	ethylene-activated signaling pathway	151	5	2.16	0.06607			GO:0000110	nucleotide-excision repair factor 1 comp...	1	0	0.01	1			GO:0016706	oxidoreductase activity, acting on paire...	104	2	1.51	0.449
GO:0009719	response to endogenous stimulus	1522	29	21.81	0.06617			GO:0000118	histone deacetylase complex	1	0	0.01	1			GO:0046873	metal ion transmembrane transporter acti...	170	3	2.48	0.4517
GO:1901137	carbohydrate derivative biosynthetic pro...	516	12	7.39	0.06761			GO:0000124	SAGA complex	1	0	0.01	1			GO:0015294	solute:cation symporter activity	41	1	0.6	0.4526
GO:0009733	response to auxin	301	8	4.31	0.06818			GO:0000131	incipient cellular bud site	5	0	0.07	1			GO:0019200	carbohydrate kinase activity	41	1	0.6	0.4526
GO:0009660	amyloplast organization	5	1	0.07	0.06962			GO:0000133	polarisome	1	0	0.01	1			GO:0004523	RNA-DNA hybrid ribonuclease activity	42	1	0.61	0.4606
GO:0045792	negative regulation of cell size	5	1	0.07	0.06962			GO:0000138	Golgi trans cisterna	1	0	0.01	1			GO:0046872	metal ion binding	3297	49	48.02	0.4622
GO:0001775	cell activation	5	1	0.07	0.06962			GO:0000142	cellular bud neck contractile ring	2	0	0.03	1			GO:0003727	single-stranded RNA binding	43	1	0.63	0.4684
GO:0050817	coagulation	5	1	0.07	0.06962			GO:0000145	exocyst	37	0	0.5	1			GO:0008047	enzyme activator activity	109	2	1.59	0.4732
GO:0071421	manganese ion transmembrane transport	5	1	0.07	0.06962			GO:0000152	nuclear ubiquitin ligase complex	13	0	0.17	1			GO:0016301	kinase activity	1465	22	21.34	0.4733
GO:0048859	formation of anatomical boundary	5	1	0.07	0.06962			GO:0000153	cytoplasmic ubiquitin ligase complex	1	0	0.01	1			GO:0016877	ligase activity, forming carbon-sulfur b...	44	1	0.64	0.4762
GO:0031058	positive regulation of histone modificat...	5	1	0.07	0.06962			GO:0000164	protein phosphatase type 1 complex	8	0	0.11	1			GO:0043169	cation binding	3381	50	49.24	0.4776
GO:0060003	copper ion export	5	1	0.07	0.06962			GO:0000172	ribonuclease MRP complex	1	0	0.01	1			GO:0015171	amino acid transmembrane transporter act...	45	1	0.66	0.4839
GO:0032877	positive regulation of DNA endoreduplica...	5	1	0.07	0.06962			GO:0000176	nuclear exosome (RNase complex)	2	0	0.03	1			GO:0005085	guanyl-nucleotide exchange factor activi...	45	1	0.66	0.4839
GO:0006808	regulation of nitrogen utilization	5	1	0.07	0.06962			GO:0000178	exosome (RNase complex)	7	0	0.09	1			GO:0019205	nucleobase-containing compound kinase ac...	46	1	0.67	0.4914
GO:2000105	positive regulation of DNA-dependent DNA...	5	1	0.07	0.06962			GO:0000220	vacuolar proton-transporting V-type ATPa...	7	0	0.09	1			GO:0016811	hydrolase activity, acting on carbon-nit...	47	1	0.68	0.4988
GO:0010160	formation of animal organ boundary	5	1	0.07	0.06962			GO:0000221	vacuolar proton-transporting V-type ATPa...	7	0	0.09	1			GO:0003779	actin binding	47	1	0.68	0.4988
GO:0098781	ncRNA transcription	5	1	0.07	0.06962			GO:0000242	pericentriolar material	3	0	0.04	1			GO:0008378	galactosyltransferase activity	48	1	0.7	0.5062
GO:0007596	blood coagulation	5	1	0.07	0.06962			GO:0000243	commitment complex	2	0	0.03	1			GO:0038023	signaling receptor activity	117	2	1.7	0.5106
GO:0007599	hemostasis	5	1	0.07	0.06962			GO:0000275	mitochondrial proton-transporting ATP sy...	5	0	0.07	1			GO:0016773	phosphotransferase activity, alcohol gro...	1219	18	17.75	0.5124
GO:0009725	response to hormone	1407	27	20.16	0.07005			GO:0000276	mitochondrial proton-transporting ATP sy...	9	0	0.12	1			GO:0051020	GTPase binding	49	1	0.71	0.5134
GO:0008544	epidermis development	252	7	3.61	0.07074			GO:0000307	cyclin-dependent protein kinase holoenzy...	4	0	0.05	1			GO:0004540	ribonuclease activity	119	2	1.73	0.5197
GO:0016051	carbohydrate biosynthetic process	305	8	4.37	0.0724			GO:0000311	plastid large ribosomal subunit	4	0	0.05	1			GO:0022832	voltage-gated channel activity	50	1	0.73	0.5205
GO:0048513	animal organ development	928	19	13.3	0.07305			GO:0000312	plastid small ribosomal subunit	3	0	0.04	1			GO:0005244	voltage-gated ion channel activity	50	1	0.73	0.5205
GO:0060429	epithelium development	256	7	3.67	0.07552			GO:0000313	organellar ribosome	18	0	0.24	1			GO:1901505	carbohydrate derivative transmembrane tr...	51	1	0.74	0.5275
GO:0043255	regulation of carbohydrate biosynthetic ...	32	2	0.46	0.07653			GO:0000314	organellar small ribosomal subunit	9	0	0.12	1			GO:0140110	transcription regulator activity	1275	30	18.57	0.5408
GO:0009750	response to fructose	32	2	0.46	0.07653			GO:0000315	organellar large ribosomal subunit	6	0	0.08	1			GO:0004857	enzyme inhibitor activity	124	2	1.81	0.5419
GO:0071365	cellular response to auxin stimulus	159	5	2.28	0.07853			GO:0000322	storage vacuole	22	0	0.3	1			GO:0008194	UDP-glycosyltransferase activity	268	4	3.9	0.5507
GO:0009746	response to hexose	70	3	1	0.07899			GO:0000323	lytic vacuole	39	0	0.52	1			GO:0016628	oxidoreductase activity, acting on the C...	57	1	0.83	0.5675
GO:0010091	trichome branching	33	2	0.47	0.08073			GO:0000324	fungal-type vacuole	9	0	0.12	1			GO:0004672	protein kinase activity	1048	15	15.26	0.5677
GO:0048229	gametophyte development	314	8	4.5	0.08245			GO:0000326	protein storage vacuole	13	0	0.17	1			GO:0005261	cation channel activity	58	1	0.84	0.5738
GO:0043619	regulation of transcription from RNA pol...	6	1	0.09	0.08295			GO:0000327	lytic vacuole within protein storage vac...	6	0	0.08	1			GO:0015932	nucleobase-containing compound transmemb...	58	1	0.84	0.5738
GO:0070071	proton-transporting two-sector ATPase co...	6	1	0.09	0.08295			GO:0000328	fungal-type vacuole lumen	1	0	0.01	1			GO:0008375	acetylglucosaminyltransferase activity	59	1	0.86	0.5801
GO:0051180	vitamin transport	6	1	0.09	0.08295			GO:0000329	fungal-type vacuole membrane	5	0	0.07	1			GO:0016891	endoribonuclease activity, producing 5'-...	59	1	0.86	0.5801
GO:1905269	positive regulation of chromatin organiz...	6	1	0.09	0.08295			GO:0000331	contractile vacuole	2	0	0.03	1			GO:0070011	peptidase activity, acting on L-amino ac...	494	7	7.19	0.5837
GO:0051125	regulation of actin nucleation	6	1	0.09	0.08295			GO:0000346	transcription export complex	1	0	0.01	1			GO:0072509	divalent inorganic cation transmembrane ...	60	1	0.87	0.5862
GO:0051127	positive regulation of actin nucleation	6	1	0.09	0.08295			GO:0000347	THO complex	1	0	0.01	1			GO:0008236	serine-type peptidase activity	137	2	2	0.5962
GO:2000652	regulation of secondary cell wall biogen...	6	1	0.09	0.08295			GO:0000407	phagophore assembly site	8	0	0.11	1			GO:0017171	serine hydrolase activity	137	2	2	0.5962
GO:0080086	stamen filament development	6	1	0.09	0.08295			GO:0000421	autophagosome membrane	8	0	0.11	1			GO:0015079	potassium ion transmembrane transporter ...	63	1	0.92	0.6041
GO:0070813	hydrogen sulfide metabolic process	6	1	0.09	0.08295			GO:0000439	transcription factor TFIIH core complex	10	0	0.13	1			GO:0016893	endonuclease activity, active with eithe...	66	1	0.96	0.6213
GO:0070814	hydrogen sulfide biosynthetic process	6	1	0.09	0.08295			GO:0000445	THO complex part of transcription export...	1	0	0.01	1			GO:0005524	ATP binding	2212	31	32.21	0.6249
GO:0009938	negative regulation of gibberellic acid ...	6	1	0.09	0.08295			GO:0000502	proteasome complex	71	0	0.95	1			GO:0030246	carbohydrate binding	220	3	3.2	0.6251
GO:0055071	manganese ion homeostasis	6	1	0.09	0.08295			GO:0000506	glycosylphosphatidylinositol-N-acetylglu...	2	0	0.03	1			GO:0042803	protein homodimerization activity	69	1	1	0.6377
GO:0042793	plastid transcription	6	1	0.09	0.08295			GO:0000775	chromosome, centromeric region	30	0	0.4	1			GO:0019899	enzyme binding	70	1	1.02	0.643
GO:0015893	drug transport	115	4	1.65	0.08323			GO:0000776	kinetochore	6	0	0.08	1			GO:0004713	protein tyrosine kinase activity	72	1	1.05	0.6533
GO:0019252	starch biosynthetic process	34	2	0.49	0.08499			GO:0000777	condensed chromosome kinetochore	2	0	0.03	1			GO:0016788	hydrolase activity, acting on ester bond...	965	13	14.05	0.6567
GO:0043934	sporulation	34	2	0.49	0.08499			GO:0000779	condensed chromosome, centromeric region	2	0	0.03	1			GO:0004521	endoribonuclease activity	76	1	1.11	0.6732
GO:0000160	phosphorelay signal transduction system	213	6	3.05	0.08604			GO:0000781	chromosome, telomeric region	16	0	0.21	1			GO:0005516	calmodulin binding	76	1	1.11	0.6732
GO:0009696	salicylic acid metabolic process	35	2	0.5	0.08932			GO:0000784	nuclear chromosome, telomeric region	9	0	0.12	1			GO:0016772	transferase activity, transferring phosp...	1905	26	27.74	0.6733
GO:0002213	defense response to insect	35	2	0.5	0.08932			GO:0000795	synaptonemal complex	5	0	0.07	1			GO:0030599	pectinesterase activity	77	1	1.12	0.678
GO:0010243	response to organonitrogen compound	216	6	3.09	0.09055			GO:0000796	condensin complex	1	0	0.01	1			GO:0042802	identical protein binding	77	1	1.12	0.678
GO:0009856	pollination	218	6	3.12	0.09362			GO:0000798	nuclear cohesin complex	1	0	0.01	1			GO:0032559	adenyl ribonucleotide binding	2270	31	33.06	0.6852
GO:0006816	calcium ion transport	36	2	0.52	0.09372			GO:0000808	origin recognition complex	7	0	0.09	1			GO:0008565	protein transporter activity	79	1	1.15	0.6874
GO:0010675	regulation of cellular carbohydrate meta...	36	2	0.52	0.09372			GO:0000811	GINS complex	2	0	0.03	1			GO:0030554	adenyl nucleotide binding	2273	31	33.1	0.6882
GO:0080167	response to karrikin	219	6	3.14	0.09517			GO:0000812	Swr1 complex	2	0	0.03	1			GO:0016790	thiolester hydrolase activity	80	1	1.17	0.692
GO:0016073	snRNA metabolic process	7	1	0.1	0.0961			GO:0000813	ESCRT I complex	7	0	0.09	1			GO:0005515	protein binding	479	6	6.98	0.7032
GO:0018202	peptidyl-histidine modification	7	1	0.1	0.0961			GO:0000814	ESCRT II complex	3	0	0.04	1			GO:0008144	drug binding	2361	32	34.38	0.705
GO:1900247	regulation of cytoplasmic translational ...	7	1	0.1	0.0961			GO:0000815	ESCRT III complex	7	0	0.09	1			GO:0004722	protein serine/threonine phosphatase act...	84	1	1.22	0.7096
GO:0017182	peptidyl-diphthamide metabolic process	7	1	0.1	0.0961			GO:0000835	ER ubiquitin ligase complex	1	0	0.01	1			GO:0046983	protein dimerization activity	87	1	1.27	0.7222
GO:0017183	peptidyl-diphthamide biosynthetic proces...	7	1	0.1	0.0961			GO:0000837	Doa10p ubiquitin ligase complex	1	0	0.01	1			GO:0042623	ATPase activity, coupled	336	4	4.89	0.7256
GO:0072337	modified amino acid transport	7	1	0.1	0.0961			GO:0000923	equatorial microtubule organizing center	1	0	0.01	1			GO:0003690	double-stranded DNA binding	89	1	1.3	0.7303
GO:0048568	embryonic organ development	7	1	0.1	0.0961			GO:0000930	gamma-tubulin complex	2	0	0.03	1			GO:0022890	inorganic cation transmembrane transport...	345	4	5.02	0.7445
GO:0010148	transpiration	7	1	0.1	0.0961			GO:0000931	gamma-tubulin large complex	1	0	0.01	1			GO:0030170	pyridoxal phosphate binding	93	1	1.35	0.7458
GO:2000765	regulation of cytoplasmic translation	7	1	0.1	0.0961			GO:0000932	P-body	26	0	0.35	1			GO:0070279	vitamin B6 binding	93	1	1.35	0.7458
GO:0009630	gravitropism	77	3	1.1	0.09835			GO:0000974	Prp19 complex	2	0	0.03	1			GO:0008233	peptidase activity	581	7	8.46	0.7482
GO:0034284	response to monosaccharide	77	3	1.1	0.09835			GO:0001405	PAM complex, Tim23 associated import mot...	1	0	0.01	1			GO:0016810	hydrolase activity, acting on carbon-nit...	94	1	1.37	0.7495
GO:0009644	response to high light intensity	78	3	1.12	0.10126			GO:0001673	male germ cell nucleus	3	0	0.04	1			GO:0016627	oxidoreductase activity, acting on the C...	97	1	1.41	0.7604
GO:0009723	response to ethylene	276	7	3.95	0.10218			GO:0001725	stress fiber	4	0	0.05	1			GO:0016740	transferase activity	3583	48	52.18	0.7805
GO:0060284	regulation of cell development	38	2	0.54	0.10269			GO:0001726	ruffle	2	0	0.03	1			GO:0009055	electron transfer activity	364	4	5.3	0.7811
GO:0071369	cellular response to ethylene stimulus	173	5	2.48	0.10315			GO:0001891	phagocytic cup	2	0	0.03	1			GO:0008324	cation transmembrane transporter activit...	372	4	5.42	0.7953
GO:0016143	S-glycoside metabolic process	79	3	1.13	0.10421			GO:0002178	palmitoyltransferase complex	1	0	0.01	1			GO:0060089	molecular transducer activity	292	3	4.25	0.8023
GO:0019760	glucosinolate metabolic process	79	3	1.13	0.10421			GO:0002199	zona pellucida receptor complex	1	0	0.01	1			GO:0050660	flavin adenine dinucleotide binding	110	1	1.6	0.8023
GO:0019757	glycosinolate metabolic process	79	3	1.13	0.10421			GO:0005577	fibrinogen complex	1	0	0.01	1			GO:0032549	ribonucleoside binding	2487	32	36.22	0.8113
GO:0009260	ribonucleotide biosynthetic process	225	6	3.22	0.1048			GO:0005581	collagen trimer	7	0	0.09	1			GO:0001882	nucleoside binding	2493	32	36.31	0.8156
GO:0046390	ribose phosphate biosynthetic process	225	6	3.22	0.1048			GO:0005628	prospore membrane	2	0	0.03	1			GO:0004601	peroxidase activity	115	1	1.67	0.8164
GO:0000904	cell morphogenesis involved in different...	226	6	3.24	0.10646			GO:0005637	nuclear inner membrane	1	0	0.01	1			GO:0016684	oxidoreductase activity, acting on perox...	117	1	1.7	0.8218
GO:0001101	response to acid chemical	1161	22	16.63	0.10675			GO:0005639	integral component of nuclear inner memb...	1	0	0.01	1			GO:0140096	catalytic activity, acting on a protein	2214	28	32.24	0.8235
GO:0006275	regulation of DNA replication	39	2	0.56	0.10726			GO:0005640	nuclear outer membrane	1	0	0.01	1			GO:0035639	purine ribonucleoside triphosphate bindi...	2449	31	35.67	0.8353
GO:0040034	regulation of development, heterochronic	39	2	0.56	0.10726			GO:0005642	annulate lamellae	2	0	0.03	1			GO:0003743	translation initiation factor activity	123	1	1.79	0.837
GO:2001293	malonyl-CoA metabolic process	8	1	0.11	0.10906			GO:0005652	nuclear lamina	2	0	0.03	1			GO:0016765	transferase activity, transferring alkyl...	124	1	1.81	0.8394
GO:2001295	malonyl-CoA biosynthetic process	8	1	0.11	0.10906			GO:0005655	nucleolar ribonuclease P complex	1	0	0.01	1			GO:0015077	monovalent inorganic cation transmembran...	232	2	3.38	0.8554
GO:2001252	positive regulation of chromosome organi...	8	1	0.11	0.10906			GO:0005656	nuclear pre-replicative complex	1	0	0.01	1			GO:0032550	purine ribonucleoside binding	2481	31	36.13	0.8558
GO:0045740	positive regulation of DNA replication	8	1	0.11	0.10906			GO:0005657	replication fork	18	0	0.24	1			GO:0001883	purine nucleoside binding	2481	31	36.13	0.8558
GO:0048732	gland development	8	1	0.11	0.10906			GO:0005658	alpha DNA polymerase:primase complex	1	0	0.01	1			GO:0016787	hydrolase activity	2924	37	42.58	0.8603
GO:0050878	regulation of body fluid levels	8	1	0.11	0.10906			GO:0005663	DNA replication factor C complex	3	0	0.04	1			GO:0005488	binding	8389	116	122.17	0.8639
GO:2000068	regulation of defense response to insect	8	1	0.11	0.10906			GO:0005664	nuclear origin of replication recognitio...	3	0	0.04	1			GO:0008234	cysteine-type peptidase activity	137	1	2	0.8675
GO:0015802	basic amino acid transport	8	1	0.11	0.10906			GO:0005665	RNA polymerase II, core complex	11	0	0.15	1			GO:0019842	vitamin binding	137	1	2	0.8675
GO:0015809	arginine transport	8	1	0.11	0.10906			GO:0005666	RNA polymerase III complex	4	0	0.05	1			GO:0097367	carbohydrate derivative binding	2574	32	37.49	0.8676
GO:0051225	spindle assembly	8	1	0.11	0.10906			GO:0005669	transcription factor TFIID complex	8	0	0.11	1			GO:0032555	purine ribonucleotide binding	2502	31	36.44	0.8682
GO:0090333	regulation of stomatal closure	8	1	0.11	0.10906			GO:0005671	Ada2/Gcn5/Ada3 transcription activator c...	2	0	0.03	1			GO:0016209	antioxidant activity	138	1	2.01	0.8695
GO:1903338	regulation of cell wall organization or ...	8	1	0.11	0.10906			GO:0005672	transcription factor TFIIA complex	3	0	0.04	1			GO:0017076	purine nucleotide binding	2505	31	36.48	0.8699
GO:0009642	response to light intensity	127	4	1.82	0.10951			GO:0005673	transcription factor TFIIE complex	2	0	0.03	1			GO:0048037	cofactor binding	921	10	13.41	0.8716
GO:0044706	multi-multicellular organism process	228	6	3.27	0.1098			GO:0005674	transcription factor TFIIF complex	5	0	0.07	1			GO:0051540	metal cluster binding	142	1	2.07	0.877
GO:0071368	cellular response to cytokinin stimulus	40	2	0.57	0.11188			GO:0005675	transcription factor TFIIH holo complex	2	0	0.03	1			GO:0051536	iron-sulfur cluster binding	142	1	2.07	0.877
GO:0009740	gibberellic acid mediated signaling path...	40	2	0.57	0.11188			GO:0005677	chromatin silencing complex	2	0	0.03	1			GO:0016779	nucleotidyltransferase activity	433	4	6.31	0.8805
GO:0009736	cytokinin-activated signaling pathway	40	2	0.57	0.11188			GO:0005680	anaphase-promoting complex	5	0	0.07	1			GO:0035251	UDP-glucosyltransferase activity	145	1	2.11	0.8824
GO:0021700	developmental maturation	178	5	2.55	0.11278			GO:0005682	U5 snRNP	1	0	0.01	1			GO:0032553	ribonucleotide binding	2538	31	36.96	0.8876
GO:0006928	movement of cell or subcellular componen...	82	3	1.17	0.11324			GO:0005684	U2-type spliceosomal complex	2	0	0.03	1			GO:0043167	ion binding	5601	74	81.57	0.8907
GO:0009753	response to jasmonic acid	231	6	3.31	0.11492			GO:0005685	U1 snRNP	6	0	0.08	1			GO:0003735	structural constituent of ribosome	449	4	6.54	0.897
GO:0006855	drug transmembrane transport	84	3	1.2	0.11942			GO:0005686	U2 snRNP	3	0	0.04	1			GO:0016887	ATPase activity	458	4	6.67	0.9054
GO:0042537	benzene-containing compound metabolic pr...	42	2	0.6	0.12129			GO:0005692	U11 snRNP	1	0	0.01	1			GO:0015078	proton transmembrane transporter activit...	160	1	2.33	0.9059
GO:0010476	gibberellin mediated signaling pathway	42	2	0.6	0.12129			GO:0005703	polytene chromosome puff	1	0	0.01	1			GO:1901363	heterocyclic compound binding	6154	81	89.62	0.9171
GO:0009645	response to low light intensity stimulus	9	1	0.13	0.12183			GO:0005712	chiasma	2	0	0.03	1			GO:0097159	organic cyclic compound binding	6160	81	89.71	0.9191
GO:0030261	chromosome condensation	9	1	0.13	0.12183			GO:0005724	nuclear telomeric heterochromatin	4	0	0.05	1			GO:0016491	oxidoreductase activity	1395	15	20.32	0.9215
GO:0071324	cellular response to disaccharide stimul...	9	1	0.13	0.12183			GO:0005731	nucleolus organizer region	2	0	0.03	1			GO:0016818	hydrolase activity, acting on acid anhyd...	921	9	13.41	0.9273
GO:0071329	cellular response to sucrose stimulus	9	1	0.13	0.12183			GO:0005732	small nucleolar ribonucleoprotein comple...	9	0	0.12	1			GO:0140098	catalytic activity, acting on RNA	291	2	4.24	0.9282
GO:0000082	G1/S transition of mitotic cell cycle	9	1	0.13	0.12183			GO:0005742	mitochondrial outer membrane translocase...	6	0	0.08	1			GO:0016616	oxidoreductase activity, acting on the C...	179	1	2.61	0.929
GO:0031060	regulation of histone methylation	9	1	0.13	0.12183			GO:0005743	mitochondrial inner membrane	216	0	2.9	1			GO:0046527	glucosyltransferase activity	180	1	2.62	0.9301
GO:0042060	wound healing	9	1	0.13	0.12183			GO:0005744	TIM23 mitochondrial import inner membran...	19	0	0.26	1			GO:0016817	hydrolase activity, acting on acid anhyd...	931	9	13.56	0.9325
GO:0010045	response to nickel cation	9	1	0.13	0.12183			GO:0005746	mitochondrial respiratory chain	82	0	1.1	1			GO:0005198	structural molecule activity	587	5	8.55	0.9339
GO:0009963	positive regulation of flavonoid biosynt...	9	1	0.13	0.12183			GO:0005747	mitochondrial respiratory chain complex ...	47	0	0.63	1			GO:0004721	phosphoprotein phosphatase activity	187	1	2.72	0.937
GO:0009942	longitudinal axis specification	9	1	0.13	0.12183			GO:0005749	mitochondrial respiratory chain complex ...	9	0	0.12	1			GO:0003676	nucleic acid binding	3546	43	51.64	0.9384
GO:0019740	nitrogen utilization	9	1	0.13	0.12183			GO:0005750	mitochondrial respiratory chain complex ...	10	0	0.13	1			GO:0016791	phosphatase activity	309	2	4.5	0.9424
GO:0044843	cell cycle G1/S phase transition	9	1	0.13	0.12183			GO:0005751	mitochondrial respiratory chain complex ...	9	0	0.12	1			GO:0008135	translation factor activity, RNA binding	194	1	2.83	0.9433
GO:0009629	response to gravity	86	3	1.23	0.12573			GO:0005753	mitochondrial proton-transporting ATP sy...	16	0	0.21	1			GO:0008289	lipid binding	200	1	2.91	0.9481
GO:0009606	tropism	86	3	1.23	0.12573			GO:0005754	mitochondrial proton-transporting ATP sy...	5	0	0.07	1			GO:0016614	oxidoreductase activity, acting on CH-OH...	203	1	2.96	0.9504
GO:0010090	trichome morphogenesis	86	3	1.23	0.12573			GO:0005758	mitochondrial intermembrane space	12	0	0.16	1			GO:0016462	pyrophosphatase activity	910	8	13.25	0.9596
GO:0010638	positive regulation of organelle organiz...	43	2	0.62	0.12606			GO:0005759	mitochondrial matrix	96	0	1.29	1			GO:0004386	helicase activity	217	1	3.16	0.9597
GO:0009888	tissue development	521	11	7.46	0.12868			GO:0005761	mitochondrial ribosome	10	0	0.13	1			GO:0016829	lyase activity	354	2	5.16	0.9672
GO:0051259	protein complex oligomerization	44	2	0.63	0.13087			GO:0005762	mitochondrial large ribosomal subunit	2	0	0.03	1			GO:0008168	methyltransferase activity	363	2	5.29	0.9707
GO:0042023	DNA endoreduplication	44	2	0.63	0.13087			GO:0005763	mitochondrial small ribosomal subunit	6	0	0.08	1			GO:0042578	phosphoric ester hydrolase activity	367	2	5.34	0.9722
GO:0042455	ribonucleoside biosynthetic process	136	4	1.95	0.13136			GO:0005764	lysosome	20	0	0.27	1			GO:1901265	nucleoside phosphate binding	3185	36	46.38	0.9722
GO:0009163	nucleoside biosynthetic process	137	4	1.96	0.13389			GO:0005765	lysosomal membrane	8	0	0.11	1			GO:0000166	nucleotide binding	3185	36	46.38	0.9722
GO:2000896	amylopectin metabolic process	10	1	0.14	0.13442			GO:0005767	secondary lysosome	3	0	0.04	1			GO:0017111	nucleoside-triphosphatase activity	864	7	12.58	0.9723
GO:0002182	cytoplasmic translational elongation	10	1	0.14	0.13442			GO:0005769	early endosome	31	0	0.42	1			GO:0005507	copper ion binding	242	1	3.52	0.9723
GO:0015706	nitrate transport	10	1	0.14	0.13442			GO:0005771	multivesicular body	14	0	0.19	1			GO:0043168	anion binding	2964	33	43.17	0.9729
GO:2000034	regulation of seed maturation	10	1	0.14	0.13442			GO:0005775	vacuolar lumen	15	0	0.2	1			GO:0016741	transferase activity, transferring one-c...	376	2	5.48	0.9752
GO:0090702	non-reproductive fruiting body developme...	10	1	0.14	0.13442			GO:0005776	autophagosome	9	0	0.12	1			GO:0016747	transferase activity, transferring acyl ...	250	1	3.64	0.9754
GO:0010052	guard cell differentiation	10	1	0.14	0.13442			GO:0005778	peroxisomal membrane	49	0	0.66	1			GO:0003964	RNA-directed DNA polymerase activity	263	1	3.83	0.9798
GO:0010021	amylopectin biosynthetic process	10	1	0.14	0.13442			GO:0005779	integral component of peroxisomal membra...	9	0	0.12	1			GO:0036094	small molecule binding	3392	38	49.4	0.98
GO:0090342	regulation of cell aging	10	1	0.14	0.13442			GO:0005782	peroxisomal matrix	3	0	0.04	1			GO:0003824	catalytic activity	7765	100	113.09	0.9834
GO:0099120	socially cooperative development	10	1	0.14	0.13442			GO:0005784	Sec61 translocon complex	1	0	0.01	1			GO:0034061	DNA polymerase activity	288	1	4.19	0.9861
GO:0010107	potassium ion import	10	1	0.14	0.13442			GO:0005785	signal recognition particle receptor com...	1	0	0.01	1			GO:0050662	coenzyme binding	457	2	6.66	0.9914
GO:0030587	sorocarp development	10	1	0.14	0.13442			GO:0005786	signal recognition particle, endoplasmic...	11	0	0.15	1			GO:0016746	transferase activity, transferring acyl ...	322	1	4.69	0.9917
GO:0071370	cellular response to gibberellin stimulu...	45	2	0.64	0.13573			GO:0005787	signal peptidase complex	9	0	0.12	1			GO:0140097	catalytic activity, acting on DNA	412	1	6	0.9979
GO:0044703	multi-organism reproductive process	354	8	5.07	0.13655			GO:0005788	endoplasmic reticulum lumen	31	0	0.42	1			GO:0003723	RNA binding	1130	4	16.46	1
GO:0044786	cell cycle DNA replication	46	2	0.66	0.14063			GO:0005790	smooth endoplasmic reticulum	1	0	0.01	1			GO:0003674	molecular_function	12085	176	176	1
GO:0010393	galacturonan metabolic process	91	3	1.3	0.142			GO:0005791	rough endoplasmic reticulum	3	0	0.04	1			GO:0000014	single-stranded DNA endodeoxyribonucleas...	3	0	0.04	1
GO:0045488	pectin metabolic process	91	3	1.3	0.142			GO:0005793	endoplasmic reticulum-Golgi intermediate...	15	0	0.2	1			GO:0000030	mannosyltransferase activity	16	0	0.23	1
GO:0048508	embryonic meristem development	47	2	0.67	0.14556			GO:0005795	Golgi stack	72	0	0.97	1			GO:0000035	acyl binding	1	0	0.01	1
GO:0016024	CDP-diacylglycerol biosynthetic process	11	1	0.16	0.14683			GO:0005797	Golgi medial cisterna	8	0	0.11	1			GO:0000036	acyl carrier activity	4	0	0.06	1
GO:0009635	response to herbicide	11	1	0.16	0.14683			GO:0005798	Golgi-associated vesicle	65	0	0.87	1			GO:0000049	tRNA binding	17	0	0.25	1
GO:0015867	ATP transport	11	1	0.16	0.14683			GO:0005811	lipid droplet	25	0	0.34	1			GO:0000062	fatty-acyl-CoA binding	8	0	0.12	1
GO:0075259	spore-bearing structure development	11	1	0.16	0.14683			GO:0005813	centrosome	15	0	0.2	1			GO:0000064	L-ornithine transmembrane transporter ac...	3	0	0.04	1
GO:0042447	hormone catabolic process	11	1	0.16	0.14683			GO:0005814	centriole	1	0	0.01	1			GO:0000095	S-adenosyl-L-methionine transmembrane tr...	2	0	0.03	1
GO:0032885	regulation of polysaccharide biosyntheti...	11	1	0.16	0.14683			GO:0005816	spindle pole body	8	0	0.11	1			GO:0000104	succinate dehydrogenase activity	7	0	0.1	1
GO:0030497	fatty acid elongation	11	1	0.16	0.14683			GO:0005826	actomyosin contractile ring	2	0	0.03	1			GO:0000107	imidazoleglycerol-phosphate synthase act...	1	0	0.01	1
GO:0046341	CDP-diacylglycerol metabolic process	11	1	0.16	0.14683			GO:0005828	kinetochore microtubule	2	0	0.03	1			GO:0000146	microfilament motor activity	2	0	0.03	1
GO:0030582	reproductive fruiting body development	11	1	0.16	0.14683			GO:0005832	chaperonin-containing T-complex	1	0	0.01	1			GO:0000149	SNARE binding	1	0	0.01	1
GO:0046677	response to antibiotic	362	8	5.19	0.14913			GO:0005835	fatty acid synthase complex	1	0	0.01	1			GO:0000150	recombinase activity	1	0	0.01	1
GO:0018958	phenol-containing compound metabolic pro...	48	2	0.69	0.15053			GO:0005838	proteasome regulatory particle	14	0	0.19	1			GO:0000155	phosphorelay sensor kinase activity	30	0	0.44	1
GO:0006305	DNA alkylation	48	2	0.69	0.15053			GO:0005839	proteasome core complex	21	0	0.28	1			GO:0000170	sphingosine hydroxylase activity	2	0	0.03	1
GO:0006306	DNA methylation	48	2	0.69	0.15053			GO:0005845	mRNA cap binding complex	3	0	0.04	1			GO:0000179	rRNA (adenine-N6,N6-)-dimethyltransferas...	4	0	0.06	1
GO:0032989	cellular component morphogenesis	422	9	6.05	0.1526			GO:0005846	nuclear cap binding complex	5	0	0.07	1			GO:0000182	rDNA binding	5	0	0.07	1
GO:0045935	positive regulation of nucleobase-contai...	198	5	2.84	0.1553			GO:0005847	mRNA cleavage and polyadenylation specif...	2	0	0.03	1			GO:0000217	DNA secondary structure binding	3	0	0.04	1
GO:0045165	cell fate commitment	49	2	0.7	0.15554			GO:0005849	mRNA cleavage factor complex	6	0	0.08	1			GO:0000234	phosphoethanolamine N-methyltransferase ...	3	0	0.04	1
GO:0010557	positive regulation of macromolecule bio...	199	5	2.85	0.15758			GO:0005850	eukaryotic translation initiation factor...	1	0	0.01	1			GO:0000247	C-8 sterol isomerase activity	1	0	0.01	1
GO:0007050	cell cycle arrest	12	1	0.17	0.15906			GO:0005851	eukaryotic translation initiation factor...	6	0	0.08	1			GO:0000248	C-5 sterol desaturase activity	1	0	0.01	1
GO:0006995	cellular response to nitrogen starvation	12	1	0.17	0.15906			GO:0005853	eukaryotic translation elongation factor...	9	0	0.12	1			GO:0000249	C-22 sterol desaturase activity	1	0	0.01	1
GO:0010439	regulation of glucosinolate biosynthetic...	12	1	0.17	0.15906			GO:0005865	striated muscle thin filament	3	0	0.04	1			GO:0000254	C-4 methylsterol oxidase activity	4	0	0.06	1
GO:0010192	mucilage biosynthetic process	12	1	0.17	0.15906			GO:0005871	kinesin complex	5	0	0.07	1			GO:0000257	nitrilase activity	1	0	0.01	1
GO:0045168	cell-cell signaling involved in cell fat...	12	1	0.17	0.15906			GO:0005872	minus-end kinesin complex	2	0	0.03	1			GO:0000268	peroxisome targeting sequence binding	2	0	0.03	1
GO:0009901	anther dehiscence	12	1	0.17	0.15906			GO:0005880	nuclear microtubule	4	0	0.05	1			GO:0000287	magnesium ion binding	126	0	1.84	1
GO:0031348	negative regulation of defense response	50	2	0.72	0.16057			GO:0005884	actin filament	6	0	0.08	1			GO:0000293	ferric-chelate reductase activity	4	0	0.06	1
GO:0006997	nucleus organization	50	2	0.72	0.16057			GO:0005885	Arp2/3 protein complex	5	0	0.07	1			GO:0000295	adenine nucleotide transmembrane transpo...	14	0	0.2	1
GO:0010431	seed maturation	50	2	0.72	0.16057			GO:0005887	integral component of plasma membrane	50	0	0.67	1			GO:0000339	RNA cap binding	7	0	0.1	1
GO:1901264	carbohydrate derivative transport	50	2	0.72	0.16057			GO:0005901	caveola	3	0	0.04	1			GO:0000400	four-way junction DNA binding	2	0	0.03	1
GO:0006304	DNA modification	51	2	0.73	0.16564			GO:0005905	clathrin-coated pit	34	0	0.46	1			GO:0000403	Y-form DNA binding	1	0	0.01	1
GO:0044728	DNA methylation or demethylation	51	2	0.73	0.16564			GO:0005912	adherens junction	2	0	0.03	1			GO:0000404	heteroduplex DNA loop binding	3	0	0.04	1
GO:0006109	regulation of carbohydrate metabolic pro...	51	2	0.73	0.16564			GO:0005924	cell-substrate adherens junction	1	0	0.01	1			GO:0000406	double-strand/single-strand DNA junction...	1	0	0.01	1
GO:0010026	trichome differentiation	98	3	1.4	0.16586			GO:0005925	focal adhesion	1	0	0.01	1			GO:0000702	oxidized base lesion DNA N-glycosylase a...	3	0	0.04	1
GO:0019954	asexual reproduction	13	1	0.19	0.17112			GO:0005929	cilium	2	0	0.03	1			GO:0000773	phosphatidyl-N-methylethanolamine N-meth...	1	0	0.01	1
GO:0009688	abscisic acid biosynthetic process	13	1	0.19	0.17112			GO:0005930	axoneme	1	0	0.01	1			GO:0000774	adenyl-nucleotide exchange factor activi...	3	0	0.04	1
GO:0043289	apocarotenoid biosynthetic process	13	1	0.19	0.17112			GO:0005933	cellular bud	5	0	0.07	1			GO:0000822	inositol hexakisphosphate binding	7	0	0.1	1
GO:0031056	regulation of histone modification	13	1	0.19	0.17112			GO:0005934	cellular bud tip	3	0	0.04	1			GO:0000900	translation repressor activity, mRNA reg...	3	0	0.04	1
GO:0009757	hexose mediated signaling	13	1	0.19	0.17112			GO:0005935	cellular bud neck	5	0	0.07	1			GO:0000977	RNA polymerase II regulatory region sequ...	1	0	0.01	1
GO:0000103	sulfate assimilation	13	1	0.19	0.17112			GO:0005937	mating projection	4	0	0.05	1			GO:0000978	RNA polymerase II proximal promoter sequ...	1	0	0.01	1
GO:0006828	manganese ion transport	13	1	0.19	0.17112			GO:0005942	phosphatidylinositol 3-kinase complex	1	0	0.01	1			GO:0000987	proximal promoter sequence-specific DNA ...	2	0	0.03	1
GO:0010255	glucose mediated signaling pathway	13	1	0.19	0.17112			GO:0005950	anthranilate synthase complex	2	0	0.03	1			GO:0001012	RNA polymerase II regulatory region DNA ...	1	0	0.01	1
GO:1902645	tertiary alcohol biosynthetic process	13	1	0.19	0.17112			GO:0005952	cAMP-dependent protein kinase complex	1	0	0.01	1			GO:0001013	RNA polymerase I regulatory region DNA b...	1	0	0.01	1
GO:0009152	purine ribonucleotide biosynthetic proce...	205	5	2.94	0.17156			GO:0005953	CAAX-protein geranylgeranyltransferase c...	4	0	0.05	1			GO:0001018	mitochondrial promoter sequence-specific...	1	0	0.01	1
GO:0031328	positive regulation of cellular biosynth...	205	5	2.94	0.17156			GO:0005955	calcineurin complex	1	0	0.01	1			GO:0001070	RNA-binding transcription regulator acti...	2	0	0.03	1
GO:0065009	regulation of molecular function	494	10	7.08	0.17204			GO:0005956	protein kinase CK2 complex	6	0	0.08	1			GO:0001072	transcription antitermination factor act...	2	0	0.03	1
GO:0006164	purine nucleotide biosynthetic process	206	5	2.95	0.17394			GO:0005958	DNA-dependent protein kinase-DNA ligase ...	2	0	0.03	1			GO:0001085	RNA polymerase II transcription factor b...	2	0	0.03	1
GO:0009165	nucleotide biosynthetic process	319	7	4.57	0.1743			GO:0005960	glycine cleavage complex	11	0	0.15	1			GO:0001091	RNA polymerase II basal transcription fa...	1	0	0.01	1
GO:0016144	S-glycoside biosynthetic process	53	2	0.76	0.17585			GO:0005965	protein farnesyltransferase complex	3	0	0.04	1			GO:0001096	TFIIF-class transcription factor complex...	1	0	0.01	1
GO:0019761	glucosinolate biosynthetic process	53	2	0.76	0.17585			GO:0005967	mitochondrial pyruvate dehydrogenase com...	2	0	0.03	1			GO:0001098	basal transcription machinery binding	1	0	0.01	1
GO:0019758	glycosinolate biosynthetic process	53	2	0.76	0.17585			GO:0005971	ribonucleoside-diphosphate reductase com...	4	0	0.05	1			GO:0001099	basal RNA polymerase II transcription ma...	1	0	0.01	1
GO:1901293	nucleoside phosphate biosynthetic proces...	320	7	4.58	0.17619			GO:0008021	synaptic vesicle	2	0	0.03	1			GO:0001102	RNA polymerase II activating transcripti...	1	0	0.01	1
GO:0009624	response to nematode	101	3	1.45	0.17642			GO:0008023	transcription elongation factor complex	6	0	0.08	1			GO:0001163	RNA polymerase I regulatory region seque...	1	0	0.01	1
GO:0046777	protein autophosphorylation	153	4	2.19	0.17695			GO:0008076	voltage-gated potassium channel complex	8	0	0.11	1			GO:0001179	RNA polymerase I transcription factor bi...	1	0	0.01	1
GO:0032501	multicellular organismal process	2353	39	33.71	0.17821			GO:0008180	COP9 signalosome	9	0	0.12	1			GO:0001186	RNA polymerase I transcription regulator...	1	0	0.01	1
GO:0009891	positive regulation of biosynthetic proc...	208	5	2.98	0.17873			GO:0008250	oligosaccharyltransferase complex	6	0	0.08	1			GO:0001409	guanine nucleotide transmembrane transpo...	1	0	0.01	1
GO:0010154	fruit development	499	10	7.15	0.17959			GO:0008274	gamma-tubulin ring complex	1	0	0.01	1			GO:0001653	peptide receptor activity	9	0	0.13	1
GO:0044087	regulation of cellular component biogene...	54	2	0.77	0.18099			GO:0008278	cohesin complex	2	0	0.03	1			GO:0001664	G protein-coupled receptor binding	2	0	0.03	1
GO:0007569	cell aging	14	1	0.2	0.18301			GO:0008290	F-actin capping protein complex	4	0	0.05	1			GO:0001671	ATPase activator activity	4	0	0.06	1
GO:2001038	regulation of cellular response to drug	14	1	0.2	0.18301			GO:0008328	ionotropic glutamate receptor complex	2	0	0.03	1			GO:0001716	L-amino-acid oxidase activity	2	0	0.03	1
GO:0002064	epithelial cell development	14	1	0.2	0.18301			GO:0008352	katanin complex	3	0	0.04	1			GO:0001727	lipid kinase activity	2	0	0.03	1
GO:0042908	xenobiotic transport	14	1	0.2	0.18301			GO:0008540	proteasome regulatory particle, base sub...	12	0	0.16	1			GO:0001729	ceramide kinase activity	1	0	0.01	1
GO:0015868	purine ribonucleotide transport	14	1	0.2	0.18301			GO:0008541	proteasome regulatory particle, lid subc...	1	0	0.01	1			GO:0001735	prenylcysteine oxidase activity	1	0	0.01	1
GO:2000022	regulation of jasmonic acid mediated sig...	14	1	0.2	0.18301			GO:0008622	epsilon DNA polymerase complex	2	0	0.03	1			GO:0001872	(1->3)-beta-D-glucan binding	5	0	0.07	1
GO:0050918	positive chemotaxis	14	1	0.2	0.18301			GO:0008623	CHRAC	1	0	0.01	1			GO:0002094	polyprenyltransferase activity	1	0	0.01	1
GO:2000031	regulation of salicylic acid mediated si...	14	1	0.2	0.18301			GO:0009277	fungal-type cell wall	2	0	0.03	1			GO:0002161	aminoacyl-tRNA editing activity	14	0	0.2	1
GO:0045944	positive regulation of transcription by ...	14	1	0.2	0.18301			GO:0009279	cell outer membrane	2	0	0.03	1			GO:0003678	DNA helicase activity	45	0	0.66	1
GO:0010183	pollen tube guidance	14	1	0.2	0.18301			GO:0009317	acetyl-CoA carboxylase complex	5	0	0.07	1			GO:0003684	damaged DNA binding	38	0	0.55	1
GO:0070988	demethylation	14	1	0.2	0.18301			GO:0009330	DNA topoisomerase complex (ATP-hydrolyzi...	7	0	0.09	1			GO:0003688	DNA replication origin binding	2	0	0.03	1
GO:0009937	regulation of gibberellic acid mediated ...	14	1	0.2	0.18301			GO:0009341	beta-galactosidase complex	2	0	0.03	1			GO:0003689	DNA clamp loader activity	3	0	0.04	1
GO:0061062	regulation of nematode larval developmen...	14	1	0.2	0.18301			GO:0009344	nitrite reductase complex [NAD(P)H]	2	0	0.03	1			GO:0003691	double-stranded telomeric DNA binding	10	0	0.15	1
GO:0051325	interphase	14	1	0.2	0.18301			GO:0009346	citrate lyase complex	3	0	0.04	1			GO:0003697	single-stranded DNA binding	44	0	0.64	1
GO:0051329	mitotic interphase	14	1	0.2	0.18301			GO:0009349	riboflavin synthase complex	2	0	0.03	1			GO:0003707	steroid hormone receptor activity	2	0	0.03	1
GO:0009556	microsporogenesis	14	1	0.2	0.18301			GO:0009360	DNA polymerase III complex	7	0	0.09	1			GO:0003714	transcription corepressor activity	3	0	0.04	1
GO:0016579	protein deubiquitination	14	1	0.2	0.18301			GO:0009368	endopeptidase Clp complex	8	0	0.11	1			GO:0003724	RNA helicase activity	13	0	0.19	1
GO:0009751	response to salicylic acid	210	5	3.01	0.18357			GO:0009503	thylakoid light-harvesting complex	7	0	0.09	1			GO:0003725	double-stranded RNA binding	30	0	0.44	1
GO:0006220	pyrimidine nucleotide metabolic process	55	2	0.79	0.18616			GO:0009509	chromoplast	8	0	0.11	1			GO:0003729	mRNA binding	57	0	0.83	1
GO:0006221	pyrimidine nucleotide biosynthetic proce...	55	2	0.79	0.18616			GO:0009512	cytochrome b6f complex	4	0	0.05	1			GO:0003746	translation elongation factor activity	66	0	0.96	1
GO:0045786	negative regulation of cell cycle	55	2	0.79	0.18616			GO:0009513	etioplast	8	0	0.11	1			GO:0003747	translation release factor activity	13	0	0.19	1
GO:0051130	positive regulation of cellular componen...	55	2	0.79	0.18616			GO:0009514	glyoxysome	18	0	0.24	1			GO:0003755	peptidyl-prolyl cis-trans isomerase acti...	75	0	1.09	1
GO:0048466	androecium development	55	2	0.79	0.18616			GO:0009516	leucoplast	2	0	0.03	1			GO:0003756	protein disulfide isomerase activity	23	0	0.33	1
GO:0048443	stamen development	55	2	0.79	0.18616			GO:0009517	PSII associated light-harvesting complex...	3	0	0.04	1			GO:0003810	protein-glutamine gamma-glutamyltransfer...	1	0	0.01	1
GO:0048468	cell development	385	8	5.52	0.18829			GO:0009521	photosystem	94	0	1.26	1			GO:0003825	alpha,alpha-trehalose-phosphate synthase...	10	0	0.15	1
GO:0015711	organic anion transport	157	4	2.25	0.18839			GO:0009522	photosystem I	45	0	0.6	1			GO:0003837	beta-ureidopropionase activity	1	0	0.01	1
GO:0009561	megagametogenesis	56	2	0.8	0.19134			GO:0009523	photosystem II	69	0	0.93	1			GO:0003876	AMP deaminase activity	1	0	0.01	1
GO:0046068	cGMP metabolic process	15	1	0.21	0.19473			GO:0009529	plastid intermembrane space	2	0	0.03	1			GO:0003878	ATP citrate synthase activity	4	0	0.06	1
GO:0007088	regulation of mitotic nuclear division	15	1	0.21	0.19473			GO:0009531	secondary cell wall	4	0	0.05	1			GO:0003879	ATP phosphoribosyltransferase activity	3	0	0.04	1
GO:0051090	regulation of DNA-binding transcription ...	15	1	0.21	0.19473			GO:0009533	chloroplast stromal thylakoid	7	0	0.09	1			GO:0003883	CTP synthase activity	7	0	0.1	1
GO:0051503	adenine nucleotide transport	15	1	0.21	0.19473			GO:0009537	proplastid	2	0	0.03	1			GO:0003884	D-amino-acid oxidase activity	1	0	0.01	1
GO:0016106	sesquiterpenoid biosynthetic process	15	1	0.21	0.19473			GO:0009538	photosystem I reaction center	9	0	0.12	1			GO:0003886	DNA (cytosine-5-)-methyltransferase acti...	4	0	0.06	1
GO:0002697	regulation of immune effector process	15	1	0.21	0.19473			GO:0009539	photosystem II reaction center	1	0	0.01	1			GO:0003887	DNA-directed DNA polymerase activity	36	0	0.52	1
GO:0000122	negative regulation of transcription by ...	15	1	0.21	0.19473			GO:0009543	chloroplast thylakoid lumen	55	0	0.74	1			GO:0003896	DNA primase activity	3	0	0.04	1
GO:0010584	pollen exine formation	15	1	0.21	0.19473			GO:0009544	chloroplast ATP synthase complex	2	0	0.03	1			GO:0003899	DNA-directed 5'-3' RNA polymerase activi...	3	0	0.04	1
GO:0045597	positive regulation of cell differentiat...	15	1	0.21	0.19473			GO:0009547	plastid ribosome	8	0	0.11	1			GO:0003904	deoxyribodipyrimidine photo-lyase activi...	1	0	0.01	1
GO:0010191	mucilage metabolic process	15	1	0.21	0.19473			GO:0009568	amyloplast starch grain	2	0	0.03	1			GO:0003905	alkylbase DNA N-glycosylase activity	7	0	0.1	1
GO:0052652	cyclic purine nucleotide metabolic proce...	15	1	0.21	0.19473			GO:0009569	chloroplast starch grain	2	0	0.03	1			GO:0003906	DNA-(apurinic or apyrimidinic site) endo...	18	0	0.26	1
GO:0030968	endoplasmic reticulum unfolded protein r...	15	1	0.21	0.19473			GO:0009571	proplastid stroma	1	0	0.01	1			GO:0003908	methylated-DNA-[protein]-cysteine S-meth...	1	0	0.01	1
GO:0030838	positive regulation of actin filament po...	15	1	0.21	0.19473			GO:0009573	chloroplast ribulose bisphosphate carbox...	1	0	0.01	1			GO:0003909	DNA ligase activity	2	0	0.03	1
GO:0080050	regulation of seed development	15	1	0.21	0.19473			GO:0009575	chromoplast stroma	2	0	0.03	1			GO:0003910	DNA ligase (ATP) activity	2	0	0.03	1
GO:0009956	radial pattern formation	15	1	0.21	0.19473			GO:0009654	photosystem II oxygen evolving complex	22	0	0.3	1			GO:0003913	DNA photolyase activity	8	0	0.12	1
GO:0009959	negative gravitropism	15	1	0.21	0.19473			GO:0009782	photosystem I antenna complex	1	0	0.01	1			GO:0003914	DNA (6-4) photolyase activity	1	0	0.01	1
GO:0045010	actin nucleation	15	1	0.21	0.19473			GO:0009783	photosystem II antenna complex	3	0	0.04	1			GO:0003916	DNA topoisomerase activity	26	0	0.38	1
GO:0006182	cGMP biosynthetic process	15	1	0.21	0.19473			GO:0009840	chloroplastic endopeptidase Clp complex	8	0	0.11	1			GO:0003917	DNA topoisomerase type I activity	17	0	0.25	1
GO:0010227	floral organ abscission	15	1	0.21	0.19473			GO:0009897	external side of plasma membrane	7	0	0.09	1			GO:0003918	DNA topoisomerase type II (ATP-hydrolyzi...	14	0	0.2	1
GO:2001023	regulation of response to drug	15	1	0.21	0.19473			GO:0009898	cytoplasmic side of plasma membrane	15	0	0.2	1			GO:0003919	FMN adenylyltransferase activity	2	0	0.03	1
GO:0007018	microtubule-based movement	57	2	0.82	0.19655			GO:0009921	auxin efflux carrier complex	4	0	0.05	1			GO:0003924	GTPase activity	163	0	2.37	1
GO:0050790	regulation of catalytic activity	450	9	6.45	0.19754			GO:0009923	fatty acid elongase complex	1	0	0.01	1			GO:0003933	GTP cyclohydrolase activity	6	0	0.09	1
GO:0048868	pollen tube development	161	4	2.31	0.20005			GO:0009925	basal plasma membrane	6	0	0.08	1			GO:0003934	GTP cyclohydrolase I activity	2	0	0.03	1
GO:0046129	purine ribonucleoside biosynthetic proce...	108	3	1.55	0.20177			GO:0009930	longitudinal side of cell surface	3	0	0.04	1			GO:0003935	GTP cyclohydrolase II activity	4	0	0.06	1
GO:0042451	purine nucleoside biosynthetic process	108	3	1.55	0.20177			GO:0010006	Toc complex	2	0	0.03	1			GO:0003937	IMP cyclohydrolase activity	1	0	0.01	1
GO:0072522	purine-containing compound biosynthetic ...	219	5	3.14	0.20593			GO:0010007	magnesium chelatase complex	4	0	0.05	1			GO:0003938	IMP dehydrogenase activity	2	0	0.03	1
GO:0048316	seed development	455	9	6.52	0.20612			GO:0010009	cytoplasmic side of endosome membrane	1	0	0.01	1			GO:0003941	L-serine ammonia-lyase activity	1	0	0.01	1
GO:0043618	regulation of transcription from RNA pol...	16	1	0.23	0.20628			GO:0010168	ER body	8	0	0.11	1			GO:0003942	N-acetyl-gamma-glutamyl-phosphate reduct...	4	0	0.06	1
GO:0009612	response to mechanical stimulus	16	1	0.23	0.20628			GO:0010169	thioglucosidase complex	2	0	0.03	1			GO:0003950	NAD+ ADP-ribosyltransferase activity	14	0	0.2	1
GO:0015865	purine nucleotide transport	16	1	0.23	0.20628			GO:0010240	plastid pyruvate dehydrogenase complex	2	0	0.03	1			GO:0003951	NAD+ kinase activity	5	0	0.07	1
GO:0015996	chlorophyll catabolic process	16	1	0.23	0.20628			GO:0010282	senescence-associated vacuole	4	0	0.05	1			GO:0003952	NAD+ synthase (glutamine-hydrolyzing) ac...	1	0	0.01	1
GO:0010167	response to nitrate	16	1	0.23	0.20628			GO:0010287	plastoglobule	81	0	1.09	1			GO:0003954	NADH dehydrogenase activity	39	0	0.57	1
GO:0051703	intraspecies interaction between organis...	16	1	0.23	0.20628			GO:0010319	stromule	62	0	0.83	1			GO:0003955	NAD(P)H dehydrogenase (quinone) activity	2	0	0.03	1
GO:0007033	vacuole organization	59	2	0.85	0.20701			GO:0010330	cellulose synthase complex	5	0	0.07	1			GO:0003958	NADPH-hemoprotein reductase activity	2	0	0.03	1
GO:0009628	response to abiotic stimulus	1973	35	28.27	0.21006			GO:0010368	chloroplast isoamylase complex	1	0	0.01	1			GO:0003959	NADPH dehydrogenase activity	6	0	0.09	1
GO:0071396	cellular response to lipid	338	7	4.84	0.21174			GO:0010370	perinucleolar chromocenter	2	0	0.03	1			GO:0003962	cystathionine gamma-synthase activity	2	0	0.03	1
GO:0019953	sexual reproduction	165	4	2.36	0.21193			GO:0010445	nuclear dicing body	2	0	0.03	1			GO:0003972	RNA ligase (ATP) activity	1	0	0.01	1
GO:0009863	salicylic acid mediated signaling pathwa...	60	2	0.86	0.21226			GO:0010494	cytoplasmic stress granule	6	0	0.08	1			GO:0003973	(S)-2-hydroxy-acid oxidase activity	3	0	0.04	1
GO:0009101	glycoprotein biosynthetic process	111	3	1.59	0.21288			GO:0010598	NAD(P)H dehydrogenase complex (plastoqui...	10	0	0.13	1			GO:0003975	UDP-N-acetylglucosamine-dolichyl-phospha...	2	0	0.03	1
GO:0006486	protein glycosylation	111	3	1.59	0.21288			GO:0012506	vesicle membrane	113	0	1.52	1			GO:0003977	UDP-N-acetylglucosamine diphosphorylase ...	2	0	0.03	1
GO:0043413	macromolecule glycosylation	111	3	1.59	0.21288			GO:0012507	ER to Golgi transport vesicle membrane	13	0	0.17	1			GO:0003980	UDP-glucose:glycoprotein glucosyltransfe...	1	0	0.01	1
GO:0009100	glycoprotein metabolic process	112	3	1.6	0.21661			GO:0012510	trans-Golgi network transport vesicle me...	26	0	0.35	1			GO:0003984	acetolactate synthase activity	3	0	0.04	1
GO:0009190	cyclic nucleotide biosynthetic process	17	1	0.24	0.21766			GO:0012511	monolayer-surrounded lipid storage body	2	0	0.03	1			GO:0003985	acetyl-CoA C-acetyltransferase activity	1	0	0.01	1
GO:0007098	centrosome cycle	17	1	0.24	0.21766			GO:0014069	postsynaptic density	5	0	0.07	1			GO:0003986	acetyl-CoA hydrolase activity	1	0	0.01	1
GO:0032273	positive regulation of protein polymeriz...	17	1	0.24	0.21766			GO:0015030	Cajal body	10	0	0.13	1			GO:0003987	acetate-CoA ligase activity	2	0	0.03	1
GO:0000578	embryonic axis specification	17	1	0.24	0.21766			GO:0015629	actin cytoskeleton	62	0	0.83	1			GO:0003988	acetyl-CoA C-acyltransferase activity	5	0	0.07	1
GO:0010380	regulation of chlorophyll biosynthetic p...	17	1	0.24	0.21766			GO:0015934	large ribosomal subunit	151	0	2.03	1			GO:0003991	acetylglutamate kinase activity	4	0	0.06	1
GO:0035235	ionotropic glutamate receptor signaling ...	17	1	0.24	0.21766			GO:0016006	Nebenkern	1	0	0.01	1			GO:0003993	acid phosphatase activity	33	0	0.48	1
GO:0051298	centrosome duplication	17	1	0.24	0.21766			GO:0016234	inclusion body	2	0	0.03	1			GO:0003994	aconitate hydratase activity	3	0	0.04	1
GO:0006863	purine nucleobase transport	17	1	0.24	0.21766			GO:0016235	aggresome	1	0	0.01	1			GO:0003995	acyl-CoA dehydrogenase activity	10	0	0.15	1
GO:0032881	regulation of polysaccharide metabolic p...	17	1	0.24	0.21766			GO:0016272	prefoldin complex	16	0	0.21	1			GO:0003997	acyl-CoA oxidase activity	5	0	0.07	1
GO:0098763	mitotic cell cycle phase	17	1	0.24	0.21766			GO:0016282	eukaryotic 43S preinitiation complex	15	0	0.2	1			GO:0003998	acylphosphatase activity	9	0	0.13	1
GO:0019748	secondary metabolic process	233	7	3.34	0.2204			GO:0016323	basolateral plasma membrane	6	0	0.08	1			GO:0003999	adenine phosphoribosyltransferase activi...	2	0	0.03	1
GO:0071322	cellular response to carbohydrate stimul...	62	2	0.89	0.22281			GO:0016324	apical plasma membrane	21	0	0.28	1			GO:0004000	adenosine deaminase activity	2	0	0.03	1
GO:0051187	cofactor catabolic process	62	2	0.89	0.22281			GO:0016328	lateral plasma membrane	9	0	0.12	1			GO:0004001	adenosine kinase activity	2	0	0.03	1
GO:0022414	reproductive process	1291	22	18.5	0.22472			GO:0016442	RISC complex	2	0	0.03	1			GO:0004003	ATP-dependent DNA helicase activity	26	0	0.38	1
GO:0048364	root development	406	8	5.82	0.22745			GO:0016459	myosin complex	24	0	0.32	1			GO:0004004	ATP-dependent RNA helicase activity	8	0	0.12	1
GO:0010029	regulation of seed germination	63	2	0.9	0.22809			GO:0016469	proton-transporting two-sector ATPase co...	63	0	0.85	1			GO:0004012	phospholipid-translocating ATPase activi...	11	0	0.16	1
GO:0032535	regulation of cellular component size	63	2	0.9	0.22809			GO:0016471	vacuolar proton-transporting V-type ATPa...	16	0	0.21	1			GO:0004013	adenosylhomocysteinase activity	4	0	0.06	1
GO:0009690	cytokinin metabolic process	18	1	0.26	0.22888			GO:0016514	SWI/SNF complex	6	0	0.08	1			GO:0004014	adenosylmethionine decarboxylase activit...	3	0	0.04	1
GO:0009187	cyclic nucleotide metabolic process	18	1	0.26	0.22888			GO:0016587	Isw1 complex	1	0	0.01	1			GO:0004017	adenylate kinase activity	7	0	0.1	1
GO:0048236	plant-type sporogenesis	18	1	0.26	0.22888			GO:0016589	NURF complex	1	0	0.01	1			GO:0004019	adenylosuccinate synthase activity	3	0	0.04	1
GO:0046149	pigment catabolic process	18	1	0.26	0.22888			GO:0016590	ACF complex	1	0	0.01	1			GO:0004022	alcohol dehydrogenase (NAD) activity	16	0	0.23	1
GO:0042330	taxis	18	1	0.26	0.22888			GO:0016591	RNA polymerase II, holoenzyme	36	0	0.48	1			GO:0004024	alcohol dehydrogenase activity, zinc-dep...	2	0	0.03	1
GO:0051054	positive regulation of DNA metabolic pro...	18	1	0.26	0.22888			GO:0016592	mediator complex	39	0	0.52	1			GO:0004029	aldehyde dehydrogenase (NAD) activity	13	0	0.19	1
GO:0033015	tetrapyrrole catabolic process	18	1	0.26	0.22888			GO:0016602	CCAAT-binding factor complex	10	0	0.13	1			GO:0004030	aldehyde dehydrogenase [NAD(P)+] activit...	5	0	0.07	1
GO:0006787	porphyrin-containing compound catabolic ...	18	1	0.26	0.22888			GO:0016604	nuclear body	62	0	0.83	1			GO:0004031	aldehyde oxidase activity	2	0	0.03	1
GO:1901463	regulation of tetrapyrrole biosynthetic ...	18	1	0.26	0.22888			GO:0016607	nuclear speck	39	0	0.52	1			GO:0004033	aldo-keto reductase (NADP) activity	9	0	0.13	1
GO:0000077	DNA damage checkpoint	18	1	0.26	0.22888			GO:0017053	transcriptional repressor complex	2	0	0.03	1			GO:0004038	allantoinase activity	1	0	0.01	1
GO:0015851	nucleobase transport	18	1	0.26	0.22888			GO:0017101	aminoacyl-tRNA synthetase multienzyme co...	2	0	0.03	1			GO:0004040	amidase activity	1	0	0.01	1
GO:0015858	nucleoside transport	18	1	0.26	0.22888			GO:0017102	methionyl glutamyl tRNA synthetase compl...	1	0	0.01	1			GO:0004044	amidophosphoribosyltransferase activity	1	0	0.01	1
GO:0150063	visual system development	18	1	0.26	0.22888			GO:0017119	Golgi transport complex	12	0	0.16	1			GO:0004045	aminoacyl-tRNA hydrolase activity	11	0	0.16	1
GO:0048880	sensory system development	18	1	0.26	0.22888			GO:0017146	NMDA selective glutamate receptor comple...	1	0	0.01	1			GO:0004046	aminoacylase activity	2	0	0.03	1
GO:0006984	ER-nucleus signaling pathway	18	1	0.26	0.22888			GO:0019005	SCF ubiquitin ligase complex	24	0	0.32	1			GO:0004047	aminomethyltransferase activity	7	0	0.1	1
GO:0006935	chemotaxis	18	1	0.26	0.22888			GO:0019008	molybdopterin synthase complex	1	0	0.01	1			GO:0004048	anthranilate phosphoribosyltransferase a...	1	0	0.01	1
GO:0034620	cellular response to unfolded protein	18	1	0.26	0.22888			GO:0019012	virion	14	0	0.19	1			GO:0004049	anthranilate synthase activity	3	0	0.04	1
GO:0009962	regulation of flavonoid biosynthetic pro...	18	1	0.26	0.22888			GO:0019013	viral nucleocapsid	2	0	0.03	1			GO:0004053	arginase activity	1	0	0.01	1
GO:0009838	abscission	18	1	0.26	0.22888			GO:0019028	viral capsid	2	0	0.03	1			GO:0004055	argininosuccinate synthase activity	1	0	0.01	1
GO:0001654	eye development	18	1	0.26	0.22888			GO:0019031	viral envelope	12	0	0.16	1			GO:0004056	argininosuccinate lyase activity	3	0	0.04	1
GO:0019344	cysteine biosynthetic process	18	1	0.26	0.22888			GO:0019773	proteasome core complex, alpha-subunit c...	9	0	0.12	1			GO:0004057	arginyltransferase activity	1	0	0.01	1
GO:0043086	negative regulation of catalytic activit...	171	4	2.45	0.23011			GO:0019897	extrinsic component of plasma membrane	11	0	0.15	1			GO:0004058	aromatic-L-amino-acid decarboxylase acti...	1	0	0.01	1
GO:0022622	root system development	408	8	5.85	0.23133			GO:0019898	extrinsic component of membrane	55	0	0.74	1			GO:0004064	arylesterase activity	1	0	0.01	1
GO:0009250	glucan biosynthetic process	116	3	1.66	0.23168			GO:0020011	apicoplast	2	0	0.03	1			GO:0004066	asparagine synthase (glutamine-hydrolyzi...	3	0	0.04	1
GO:0048585	negative regulation of response to stimu...	172	4	2.46	0.23318			GO:0022624	proteasome accessory complex	14	0	0.19	1			GO:0004067	asparaginase activity	2	0	0.03	1
GO:0006865	amino acid transport	64	2	0.92	0.23339			GO:0022625	cytosolic large ribosomal subunit	128	0	1.72	1			GO:0004070	aspartate carbamoyltransferase activity	2	0	0.03	1
GO:0009860	pollen tube growth	117	3	1.68	0.23548			GO:0030016	myofibril	6	0	0.08	1			GO:0004071	aspartate-ammonia ligase activity	2	0	0.03	1
GO:1900140	regulation of seedling development	65	2	0.93	0.2387			GO:0030017	sarcomere	6	0	0.08	1			GO:0004072	aspartate kinase activity	4	0	0.06	1
GO:0071446	cellular response to salicylic acid stim...	65	2	0.93	0.2387			GO:0030018	Z disc	1	0	0.01	1			GO:0004073	aspartate-semialdehyde dehydrogenase act...	1	0	0.01	1
GO:0090066	regulation of anatomical structure size	65	2	0.93	0.2387			GO:0030027	lamellipodium	1	0	0.01	1			GO:0004076	biotin synthase activity	1	0	0.01	1
GO:0071407	cellular response to organic cyclic comp...	174	4	2.49	0.23934			GO:0030055	cell-substrate junction	1	0	0.01	1			GO:0004077	biotin-[acetyl-CoA-carboxylase] ligase a...	4	0	0.06	1
GO:0010389	regulation of G2/M transition of mitotic...	19	1	0.27	0.23995			GO:0030075	bacterial thylakoid	1	0	0.01	1			GO:0004078	biotin-[methylcrotonoyl-CoA-carboxylase]...	2	0	0.03	1
GO:1902749	regulation of cell cycle G2/M phase tran...	19	1	0.27	0.23995			GO:0030076	light-harvesting complex	9	0	0.12	1			GO:0004080	biotin-[propionyl-CoA-carboxylase (ATP-h...	2	0	0.03	1
GO:0007215	glutamate receptor signaling pathway	19	1	0.27	0.23995			GO:0030093	chloroplast photosystem I	7	0	0.09	1			GO:0004081	bis(5'-nucleosyl)-tetraphosphatase (asym...	1	0	0.01	1
GO:0006833	water transport	19	1	0.27	0.23995			GO:0030096	plasma membrane-derived thylakoid photos...	1	0	0.01	1			GO:0004084	branched-chain-amino-acid transaminase a...	7	0	0.1	1
GO:0042044	fluid transport	19	1	0.27	0.23995			GO:0030117	membrane coat	89	0	1.19	1			GO:0004088	carbamoyl-phosphate synthase (glutamine-...	1	0	0.01	1
GO:0034605	cellular response to heat	19	1	0.27	0.23995			GO:0030118	clathrin coat	49	0	0.66	1			GO:0004089	carbonate dehydratase activity	20	0	0.29	1
GO:0010103	stomatal complex morphogenesis	19	1	0.27	0.23995			GO:0030119	AP-type membrane coat adaptor complex	24	0	0.32	1			GO:0004096	catalase activity	8	0	0.12	1
GO:0010252	auxin homeostasis	19	1	0.27	0.23995			GO:0030120	vesicle coat	54	0	0.72	1			GO:0004103	choline kinase activity	2	0	0.03	1
GO:0010208	pollen wall assembly	19	1	0.27	0.23995			GO:0030121	AP-1 adaptor complex	2	0	0.03	1			GO:0004105	choline-phosphate cytidylyltransferase a...	1	0	0.01	1
GO:0043620	regulation of DNA-templated transcriptio...	19	1	0.27	0.23995			GO:0030122	AP-2 adaptor complex	1	0	0.01	1			GO:0004106	chorismate mutase activity	2	0	0.03	1
GO:0048583	regulation of response to stimulus	537	10	7.69	0.24162			GO:0030123	AP-3 adaptor complex	3	0	0.04	1			GO:0004107	chorismate synthase activity	4	0	0.06	1
GO:1903508	positive regulation of nucleic acid-temp...	175	4	2.51	0.24244			GO:0030125	clathrin vesicle coat	24	0	0.32	1			GO:0004108	citrate (Si)-synthase activity	1	0	0.01	1
GO:0045893	positive regulation of transcription, DN...	175	4	2.51	0.24244			GO:0030126	COPI vesicle coat	18	0	0.24	1			GO:0004109	coproporphyrinogen oxidase activity	2	0	0.03	1
GO:1902680	positive regulation of RNA biosynthetic ...	175	4	2.51	0.24244			GO:0030127	COPII vesicle coat	12	0	0.16	1			GO:0004112	cyclic-nucleotide phosphodiesterase acti...	3	0	0.04	1
GO:0051254	positive regulation of RNA metabolic pro...	176	4	2.52	0.24554			GO:0030128	clathrin coat of endocytic vesicle	1	0	0.01	1			GO:0004121	cystathionine beta-lyase activity	1	0	0.01	1
GO:0071236	cellular response to antibiotic	120	3	1.72	0.24694			GO:0030130	clathrin coat of trans-Golgi network ves...	23	0	0.31	1			GO:0004122	cystathionine beta-synthase activity	1	0	0.01	1
GO:0006357	regulation of transcription by RNA polym...	67	2	0.96	0.24932			GO:0030131	clathrin adaptor complex	21	0	0.28	1			GO:0004123	cystathionine gamma-lyase activity	2	0	0.03	1
GO:0048869	cellular developmental process	795	14	11.39	0.24963			GO:0030132	clathrin coat of coated pit	23	0	0.31	1			GO:0004124	cysteine synthase activity	8	0	0.12	1
GO:0000086	G2/M transition of mitotic cell cycle	20	1	0.29	0.25085			GO:0030133	transport vesicle	68	0	0.91	1			GO:0004126	cytidine deaminase activity	3	0	0.04	1
GO:0031570	DNA integrity checkpoint	20	1	0.29	0.25085			GO:0030134	COPII-coated ER to Golgi transport vesic...	17	0	0.23	1			GO:0004128	cytochrome-b5 reductase activity, acting...	2	0	0.03	1
GO:0006986	response to unfolded protein	20	1	0.29	0.25085			GO:0030135	coated vesicle	99	0	1.33	1			GO:0004129	cytochrome-c oxidase activity	26	0	0.38	1
GO:0048830	adventitious root development	20	1	0.29	0.25085			GO:0030136	clathrin-coated vesicle	58	0	0.78	1			GO:0004133	glycogen debranching enzyme activity	5	0	0.07	1
GO:1900376	regulation of secondary metabolite biosy...	20	1	0.29	0.25085			GO:0030137	COPI-coated vesicle	18	0	0.24	1			GO:0004140	dephospho-CoA kinase activity	3	0	0.04	1
GO:0035384	thioester biosynthetic process	20	1	0.29	0.25085			GO:0030139	endocytic vesicle	33	0	0.44	1			GO:0004141	dethiobiotin synthase activity	1	0	0.01	1
GO:0071616	acyl-CoA biosynthetic process	20	1	0.29	0.25085			GO:0030140	trans-Golgi network transport vesicle	31	0	0.42	1			GO:0004142	diacylglycerol cholinephosphotransferase...	3	0	0.04	1
GO:0044839	cell cycle G2/M phase transition	20	1	0.29	0.25085			GO:0030141	secretory granule	4	0	0.05	1			GO:0004143	diacylglycerol kinase activity	14	0	0.2	1
GO:0035434	copper ion transmembrane transport	20	1	0.29	0.25085			GO:0030173	integral component of Golgi membrane	15	0	0.2	1			GO:0004148	dihydrolipoyl dehydrogenase activity	3	0	0.04	1
GO:0009156	ribonucleoside monophosphate biosyntheti...	178	4	2.55	0.25178			GO:0030175	filopodium	1	0	0.01	1			GO:0004149	dihydrolipoyllysine-residue succinyltran...	3	0	0.04	1
GO:0030154	cell differentiation	610	11	8.74	0.25891			GO:0030176	integral component of endoplasmic reticu...	21	0	0.28	1			GO:0004150	dihydroneopterin aldolase activity	3	0	0.04	1
GO:0090558	plant epidermis development	240	5	3.44	0.26119			GO:0030286	dynein complex	2	0	0.03	1			GO:0004151	dihydroorotase activity	1	0	0.01	1
GO:0051495	positive regulation of cytoskeleton orga...	21	1	0.3	0.2616			GO:0030424	axon	4	0	0.05	1			GO:0004152	dihydroorotate dehydrogenase activity	2	0	0.03	1
GO:0007423	sensory organ development	21	1	0.3	0.2616			GO:0030425	dendrite	5	0	0.07	1			GO:0004156	dihydropteroate synthase activity	1	0	0.01	1
GO:1905156	negative regulation of photosynthesis	21	1	0.3	0.2616			GO:0030426	growth cone	2	0	0.03	1			GO:0004157	dihydropyrimidinase activity	1	0	0.01	1
GO:0015937	coenzyme A biosynthetic process	21	1	0.3	0.2616			GO:0030427	site of polarized growth	35	0	0.47	1			GO:0004158	dihydroorotate oxidase activity	2	0	0.03	1
GO:1902905	positive regulation of supramolecular fi...	21	1	0.3	0.2616			GO:0030428	cell septum	1	0	0.01	1			GO:0004161	dimethylallyltranstransferase activity	6	0	0.09	1
GO:0043562	cellular response to nitrogen levels	21	1	0.3	0.2616			GO:0030478	actin cap	1	0	0.01	1			GO:0004163	diphosphomevalonate decarboxylase activi...	1	0	0.01	1
GO:0035967	cellular response to topologically incor...	21	1	0.3	0.2616			GO:0030479	actin cortical patch	5	0	0.07	1			GO:0004164	diphthine synthase activity	1	0	0.01	1
GO:0043155	negative regulation of photosynthesis, l...	21	1	0.3	0.2616			GO:0030485	smooth muscle contractile fiber	2	0	0.03	1			GO:0004165	dodecenoyl-CoA delta-isomerase activity	7	0	0.1	1
GO:0010205	photoinhibition	21	1	0.3	0.2616			GO:0030496	midbody	1	0	0.01	1			GO:0004168	dolichol kinase activity	1	0	0.01	1
GO:0048731	system development	1588	26	22.75	0.26212			GO:0030532	small nuclear ribonucleoprotein complex	16	0	0.21	1			GO:0004170	dUTP diphosphatase activity	2	0	0.03	1
GO:0000003	reproduction	1325	22	18.98	0.2631			GO:0030658	transport vesicle membrane	45	0	0.6	1			GO:0004174	electron-transferring-flavoprotein dehyd...	1	0	0.01	1
GO:0006720	isoprenoid metabolic process	132	5	1.89	0.26504			GO:0030659	cytoplasmic vesicle membrane	108	0	1.45	1			GO:0004177	aminopeptidase activity	28	0	0.41	1
GO:0051726	regulation of cell cycle	183	4	2.62	0.26752			GO:0030660	Golgi-associated vesicle membrane	57	0	0.77	1			GO:0004180	carboxypeptidase activity	41	0	0.6	1
GO:0022603	regulation of anatomical structure morph...	126	3	1.81	0.2701			GO:0030662	coated vesicle membrane	74	0	0.99	1			GO:0004181	metallocarboxypeptidase activity	5	0	0.07	1
GO:0009744	response to sucrose	71	2	1.02	0.27061			GO:0030663	COPI-coated vesicle membrane	18	0	0.24	1			GO:0004185	serine-type carboxypeptidase activity	31	0	0.45	1
GO:0034285	response to disaccharide	71	2	1.02	0.27061			GO:0030665	clathrin-coated vesicle membrane	36	0	0.48	1			GO:0004197	cysteine-type endopeptidase activity	30	0	0.44	1
GO:0090056	regulation of chlorophyll metabolic proc...	22	1	0.32	0.2722			GO:0030666	endocytic vesicle membrane	8	0	0.11	1			GO:0004198	calcium-dependent cysteine-type endopept...	1	0	0.01	1
GO:0006222	UMP biosynthetic process	22	1	0.32	0.2722			GO:0030669	clathrin-coated endocytic vesicle membra...	1	0	0.01	1			GO:0004222	metalloendopeptidase activity	49	0	0.71	1
GO:0009173	pyrimidine ribonucleoside monophosphate ...	22	1	0.32	0.2722			GO:0030670	phagocytic vesicle membrane	4	0	0.05	1			GO:0004298	threonine-type endopeptidase activity	22	0	0.32	1
GO:0009174	pyrimidine ribonucleoside monophosphate ...	22	1	0.32	0.2722			GO:0030672	synaptic vesicle membrane	1	0	0.01	1			GO:0004300	enoyl-CoA hydratase activity	2	0	0.03	1
GO:0046049	UMP metabolic process	22	1	0.32	0.2722			GO:0030677	ribonuclease P complex	1	0	0.01	1			GO:0004301	epoxide hydrolase activity	1	0	0.01	1
GO:0009641	shade avoidance	22	1	0.32	0.2722			GO:0030681	multimeric ribonuclease P complex	1	0	0.01	1			GO:0004306	ethanolamine-phosphate cytidylyltransfer...	2	0	0.03	1
GO:0008284	positive regulation of cell proliferatio...	22	1	0.32	0.2722			GO:0030684	preribosome	21	0	0.28	1			GO:0004307	ethanolaminephosphotransferase activity	1	0	0.01	1
GO:0010214	seed coat development	22	1	0.32	0.2722			GO:0030686	90S preribosome	6	0	0.08	1			GO:0004309	exopolyphosphatase activity	1	0	0.01	1
GO:0016477	cell migration	22	1	0.32	0.2722			GO:0030687	preribosome, large subunit precursor	1	0	0.01	1			GO:0004310	farnesyl-diphosphate farnesyltransferase...	2	0	0.03	1
GO:0042762	regulation of sulfur metabolic process	22	1	0.32	0.2722			GO:0030688	preribosome, small subunit precursor	8	0	0.11	1			GO:0004311	farnesyltranstransferase activity	8	0	0.12	1
GO:0005982	starch metabolic process	72	2	1.03	0.27593			GO:0030864	cortical actin cytoskeleton	6	0	0.08	1			GO:0004312	fatty acid synthase activity	22	0	0.32	1
GO:0051052	regulation of DNA metabolic process	72	2	1.03	0.27593			GO:0030867	rough endoplasmic reticulum membrane	2	0	0.03	1			GO:0004314	[acyl-carrier-protein] S-malonyltransfer...	1	0	0.01	1
GO:0009124	nucleoside monophosphate biosynthetic pr...	186	4	2.66	0.27705			GO:0030870	Mre11 complex	1	0	0.01	1			GO:0004318	enoyl-[acyl-carrier-protein] reductase (...	1	0	0.01	1
GO:0044092	negative regulation of molecular functio...	186	4	2.66	0.27705			GO:0030874	nucleolar chromatin	3	0	0.04	1			GO:0004320	oleoyl-[acyl-carrier-protein] hydrolase ...	1	0	0.01	1
GO:0042221	response to chemical	2521	47	36.12	0.27862			GO:0030894	replisome	8	0	0.11	1			GO:0004321	fatty-acyl-CoA synthase activity	3	0	0.04	1
[truncated: 4,965 more rows]

## Sheet: darkgreen
Table S33C	Cochlearia groenlandica	darkgreen	BIOLOGICAL PROCESS					Table S34C	Cochlearia groenlandica	darkgreen	CELLULAR COMPONENT					Table S35C	Cochlearia groenlandica	darkgreen	MOLECULAR FUNCTION
[truncated: 5,549 more rows]

[truncated: 20 more sheets: darkgrey, darkolivegreen, darkolivegreen4, darkred, firebrick4, greenyellow, honeydew1, ivory, lavenderblush3, lightcoral, lightcyan, lightpink4, magenta, paleturquoise, plum2, royalblue, salmon2, skyblue, thistle2, yellowgreen]
