# Supplementary material for: What can cold‐induced transcriptomes of Arctic Brassicaceae tell us about the evolution of cold tolerance?
Source: Mol Ecol. 2022 Jul 15;31(16):4271–85. doi: 10.1111/mec.16581 (PMC9546214; doi:10.1111/mec.16581)
Supplement: Supplementary file 1 — Appendix S1 [file MEC-31-4271-s001.zip › mec16581_sup-0009-TableS36-S38.xlsx]

## Sheet: darkorange2
Table S36A	Draba nivalis	darkorange2	BIOLOGICAL PROCESS					Table S37A	Draba nivalis	darkorange2	CELLULAR COMPONENT					Table S38A	Draba nivalis	darkorange2	MOLECULAR FUNCTION
GO terms within the BIOLOGICAL PROCESS DOMAIN found to be enriched when applying the elim algorithm with p < 0.05 (indicated in red and bold). Fisher = Fisher's excact test. Grey filling = Not significantly enriched.								GO terms within the CELLULAR COMPONENT DOMAIN found to be enriched when applying the elim algorithm with p < 0.05 (indicated in red and bold). Fisher = Fisher's excact test. Grey filling = Not significantly enriched.								GO terms within the MOLECULAR FUNCTION DOMAIN found to be enriched when applying the elim algorithm with p < 0.05 (indicated in red and bold). Fisher = Fisher's excact test. Grey filling = Not significantly enriched.
GO.ID	Term	Annotated	Significant	Expected	elimFisher			GO.ID	Term	Annotated	Significant	Expected	elimFisher			GO.ID	Term	Annotated	Significant	Expected	elimFisher
GO:0006355	regulation of transcription, DNA-templat...	1702	103	64.28	4.5e-07			GO:0005886	plasma membrane	2677	121	97.57	0.0041			GO:0003700	DNA-binding transcription factor activit...	1114	85	41.94	1.2e-10
GO:0080167	response to karrikin	204	21	7.7	3e-05			GO:0030140	trans-Golgi network transport vesicle	15	3	0.55	0.0158			GO:0003677	DNA binding	1874	104	70.56	1.6e-05
GO:0007623	circadian rhythm	121	19	4.57	4.3e-05			GO:0045298	tubulin complex	8	2	0.29	0.0321			GO:0008375	acetylglucosaminyltransferase activity	49	7	1.84	0.0022
GO:0010017	red or far-red light signaling pathway	72	10	2.72	0.00035			GO:0005634	nucleus	3425	142	124.84	0.0359			GO:0004568	chitinase activity	16	4	0.6	0.0025
GO:0048574	long-day photoperiodism, flowering	21	7	0.79	0.00053			GO:0044214	spanning component of plasma membrane	1	1	0.04	0.0364			GO:0031127	alpha-(1,2)-fucosyltransferase activity	5	2	0.19	0.0131
GO:0001101	response to acid chemical	1112	64	42	0.00096			GO:0089717	spanning component of membrane	1	1	0.04	0.0364			GO:0010436	carotenoid dioxygenase activity	5	2	0.19	0.0131
GO:0042343	indole glucosinolate metabolic process	14	4	0.53	0.00149			GO:0005816	spindle pole body	1	1	0.04	0.0364			GO:0043565	sequence-specific DNA binding	402	24	15.14	0.0175
GO:1901700	response to oxygen-containing compound	1454	78	54.91	0.00161			GO:0044732	mitotic spindle pole body	1	1	0.04	0.0364			GO:0005509	calcium ion binding	300	19	11.3	0.0188
GO:0006032	chitin catabolic process	16	4	0.6	0.00255			GO:0030130	clathrin coat of trans-Golgi network ves...	11	2	0.4	0.0586			GO:0008792	arginine decarboxylase activity	6	2	0.23	0.0192
GO:0009641	shade avoidance	17	4	0.64	0.00323			GO:0030132	clathrin coat of coated pit	11	2	0.4	0.0586			GO:0000156	phosphorelay response regulator activity	28	4	1.05	0.0198
GO:0048831	regulation of shoot system development	147	13	5.55	0.00376			GO:0030133	transport vesicle	42	4	1.53	0.0657			GO:0032561	guanyl ribonucleotide binding	287	18	10.81	0.0238
GO:0045962	positive regulation of development, hete...	9	3	0.34	0.00379			GO:0012510	trans-Golgi network transport vesicle me...	12	2	0.44	0.0687			GO:0019001	guanyl nucleotide binding	287	18	10.81	0.0238
GO:1901336	lactone biosynthetic process	3	2	0.11	0.00416			GO:0030125	clathrin vesicle coat	12	2	0.44	0.0687			GO:0035252	UDP-xylosyltransferase activity	7	2	0.26	0.0262
GO:0010133	proline catabolic process to glutamate	3	2	0.11	0.00416			GO:0044459	plasma membrane part	226	13	8.24	0.0702			GO:0008061	chitin binding	18	3	0.68	0.0284
GO:0042754	negative regulation of circadian rhythm	3	2	0.11	0.00416			GO:0005901	caveola	2	1	0.07	0.0716			GO:0003690	double-stranded DNA binding	80	7	3.01	0.0307
GO:0080164	regulation of nitric oxide metabolic pro...	3	2	0.11	0.00416			GO:0044853	plasma membrane raft	2	1	0.07	0.0716			GO:0005525	GTP binding	275	17	10.35	0.0311
GO:0009939	positive regulation of gibberellic acid ...	3	2	0.11	0.00416			GO:0030286	dynein complex	2	1	0.07	0.0716			GO:0022803	passive transmembrane transporter activi...	120	9	4.52	0.0372
GO:0010501	RNA secondary structure unwinding	3	2	0.11	0.00416			GO:0000814	ESCRT II complex	2	1	0.07	0.0716			GO:0015267	channel activity	120	9	4.52	0.0372
GO:0010398	xylogalacturonan metabolic process	3	2	0.11	0.00416			GO:0032580	Golgi cisterna membrane	27	3	0.98	0.0737			GO:0047915	ganglioside galactosyltransferase activi...	1	1	0.04	0.0377
GO:0048579	negative regulation of long-day photoper...	10	3	0.38	0.00527			GO:0031985	Golgi cisterna	29	3	1.06	0.0874			GO:0008917	lipopolysaccharide N-acetylglucosaminylt...	1	1	0.04	0.0377
GO:0009651	response to salt stress	590	35	22.28	0.00543			GO:0036452	ESCRT complex	15	2	0.55	0.1018			GO:0004555	alpha,alpha-trehalase activity	1	1	0.04	0.0377
GO:0042753	positive regulation of circadian rhythm	11	3	0.42	0.00704			GO:0098857	membrane microdomain	3	1	0.11	0.1054			GO:0004121	cystathionine beta-lyase activity	1	1	0.04	0.0377
GO:0010431	seed maturation	47	6	1.78	0.00812			GO:0045121	membrane raft	3	1	0.11	0.1054			GO:0047273	galactosylgalactosylglucosylceramide bet...	1	1	0.04	0.0377
GO:0009736	cytokinin-activated signaling pathway	34	5	1.28	0.00847			GO:0034425	etioplast envelope	3	1	0.11	0.1054			GO:0016663	oxidoreductase activity, acting on other...	1	1	0.04	0.0377
GO:0009612	response to mechanical stimulus	22	4	0.83	0.00855			GO:0034426	etioplast membrane	3	1	0.11	0.1054			GO:0008476	protein-tyrosine sulfotransferase activi...	1	1	0.04	0.0377
GO:0016106	sesquiterpenoid biosynthetic process	22	4	0.83	0.00855			GO:0005798	Golgi-associated vesicle	50	4	1.82	0.1083			GO:0004105	choline-phosphate cytidylyltransferase a...	1	1	0.04	0.0377
GO:0009719	response to endogenous stimulus	1434	75	54.16	0.00934			GO:0098797	plasma membrane protein complex	32	3	1.17	0.1097			GO:0031492	nucleosomal DNA binding	1	1	0.04	0.0377
GO:0010162	seed dormancy process	23	4	0.87	0.01005			GO:0030288	outer membrane-bounded periplasmic space	18	2	0.66	0.1383			GO:0015141	succinate transmembrane transporter acti...	1	1	0.04	0.0377
GO:0022611	dormancy process	23	4	0.87	0.01005			GO:0031226	intrinsic component of plasma membrane	119	7	4.34	0.1439			GO:0016603	glutaminyl-peptide cyclotransferase acti...	1	1	0.04	0.0377
GO:0071472	cellular response to salt stress	23	4	0.87	0.01005			GO:0030313	cell envelope	19	2	0.69	0.1511			GO:0015927	trehalase activity	1	1	0.04	0.0377
GO:0048580	regulation of post-embryonic development	236	19	8.91	0.01132			GO:0031225	anchored component of membrane	144	8	5.25	0.1556			GO:0031219	levanase activity	1	1	0.04	0.0377
GO:0010033	response to organic substance	1593	81	60.16	0.01187			GO:0000786	nucleosome	59	4	2.15	0.1675			GO:0051670	inulinase activity	1	1	0.04	0.0377
GO:0042538	hyperosmotic salinity response	66	7	2.49	0.01194			GO:0042406	extrinsic component of endoplasmic retic...	5	1	0.18	0.1695			GO:0004846	urate oxidase activity	1	1	0.04	0.0377
GO:1900056	negative regulation of leaf senescence	5	2	0.19	0.01319			GO:0098589	membrane region	5	1	0.18	0.1695			GO:0008376	acetylgalactosaminyltransferase activity	1	1	0.04	0.0377
GO:1905622	negative regulation of leaf development	5	2	0.19	0.01319			GO:0000784	nuclear chromosome, telomeric region	5	1	0.18	0.1695			GO:0046943	carboxylic acid transmembrane transporte...	85	7	3.2	0.0408
GO:0009737	response to abscisic acid	540	31	20.39	0.01337			GO:0000813	ESCRT I complex	5	1	0.18	0.1695			GO:0005342	organic acid transmembrane transporter a...	85	7	3.2	0.0408
GO:0048830	adventitious root development	14	3	0.53	0.01428			GO:0009705	plant-type vacuole membrane	82	5	2.99	0.179			GO:0005262	calcium channel activity	21	3	0.79	0.0426
GO:0009723	response to ethylene	271	18	10.23	0.01462			GO:0044815	DNA packaging complex	61	4	2.22	0.1819			GO:0005199	structural constituent of cell wall	21	3	0.79	0.0426
GO:0009909	regulation of flower development	120	10	4.53	0.01537			GO:0030136	clathrin-coated vesicle	41	3	1.49	0.1871			GO:0019202	amino acid kinase activity	9	2	0.34	0.0427
GO:0035556	intracellular signal transduction	529	30	19.98	0.01726			GO:0071944	cell periphery	3101	139	113.03	0.188			GO:0004675	transmembrane receptor protein serine/th...	36	4	1.36	0.0452
GO:0009684	indoleacetic acid biosynthetic process	15	3	0.57	0.01735			GO:0042597	periplasmic space	22	2	0.8	0.1904			GO:0005216	ion channel activity	106	8	3.99	0.0464
GO:0052544	defense response by callose deposition i...	27	4	1.02	0.01769			GO:0019005	SCF ubiquitin ligase complex	22	2	0.8	0.1904			GO:0005310	dicarboxylic acid transmembrane transpor...	22	3	0.83	0.048
GO:0052482	defense response by cell wall thickening	27	4	1.02	0.01769			GO:0005794	Golgi apparatus	928	39	33.82	0.1946			GO:0008417	fucosyltransferase activity	10	2	0.38	0.0521
GO:0000160	phosphorelay signal transduction system	198	14	7.48	0.0181			GO:0072686	mitotic spindle	6	1	0.22	0.1997			GO:0008514	organic anion transmembrane transporter ...	109	8	4.1	0.0532
GO:1900055	regulation of leaf senescence	6	2	0.23	0.0193			GO:0005782	peroxisomal matrix	6	1	0.22	0.1997			GO:0008509	anion transmembrane transporter activity	169	11	6.36	0.0546
GO:0009725	response to hormone	1322	68	49.93	0.02134			GO:0031907	microbody lumen	6	1	0.22	0.1997			GO:0015926	glucosidase activity	56	5	2.11	0.0589
GO:0052542	defense response by callose deposition	29	4	1.1	0.02257			GO:0000326	protein storage vacuole	6	1	0.22	0.1997			GO:0016774	phosphotransferase activity, carboxyl gr...	11	2	0.41	0.0621
GO:0052543	callose deposition in cell wall	29	4	1.1	0.02257			GO:0000220	vacuolar proton-transporting V-type ATPa...	6	1	0.22	0.1997			GO:0008422	beta-glucosidase activity	42	4	1.58	0.0722
GO:0006972	hyperosmotic response	75	7	2.83	0.02285			GO:0005929	cilium	6	1	0.22	0.1997			GO:0004791	thioredoxin-disulfide reductase activity	2	1	0.08	0.0739
GO:0007167	enzyme linked receptor protein signaling...	59	6	2.23	0.02338			GO:0005905	clathrin-coated pit	23	2	0.84	0.2038			GO:0008930	methylthioadenosine nucleosidase activit...	2	1	0.08	0.0739
GO:0007154	cell communication	1739	91	65.68	0.02358			GO:0030665	clathrin-coated vesicle membrane	23	2	0.84	0.2038			GO:0051993	abscisic acid glucose ester beta-glucosi...	2	1	0.08	0.0739
GO:0009683	indoleacetic acid metabolic process	17	3	0.64	0.02453			GO:0005576	extracellular region	789	33	28.76	0.227			GO:0052631	sphingolipid delta-8 desaturase activity	2	1	0.08	0.0739
GO:0009415	response to water	310	19	11.71	0.02624			GO:0033107	Cvt vesicle	7	1	0.26	0.2289			GO:0016427	tRNA (cytosine) methyltransferase activi...	2	1	0.08	0.0739
GO:0009649	entrainment of circadian clock	7	2	0.26	0.02635			GO:0033110	Cvt vesicle membrane	7	1	0.26	0.2289			GO:0016428	tRNA (cytosine-5-)-methyltransferase act...	2	1	0.08	0.0739
GO:0019430	removal of superoxide radicals	7	2	0.26	0.02635			GO:0010168	ER body	7	1	0.26	0.2289			GO:0045703	ketoreductase activity	2	1	0.08	0.0739
GO:0098869	cellular oxidant detoxification	7	2	0.26	0.02635			GO:0046658	anchored component of plasma membrane	69	4	2.51	0.2433			GO:0000170	sphingosine hydroxylase activity	2	1	0.08	0.0739
GO:0071450	cellular response to oxygen radical	7	2	0.26	0.02635			GO:0000139	Golgi membrane	312	14	11.37	0.249			GO:0008812	choline dehydrogenase activity	2	1	0.08	0.0739
GO:0071451	cellular response to superoxide	7	2	0.26	0.02635			GO:0032993	protein-DNA complex	70	4	2.55	0.2513			GO:0017077	oxidative phosphorylation uncoupler acti...	2	1	0.08	0.0739
GO:1905958	negative regulation of cellular response...	31	4	1.17	0.0282			GO:0043025	neuronal cell body	8	1	0.29	0.2571			GO:0004014	adenosylmethionine decarboxylase activit...	2	1	0.08	0.0739
GO:1901420	negative regulation of response to alcoh...	31	4	1.17	0.0282			GO:0009513	etioplast	8	1	0.29	0.2571			GO:0004044	amidophosphoribosyltransferase activity	2	1	0.08	0.0739
GO:0009788	negative regulation of abscisic acid-act...	31	4	1.17	0.0282			GO:0030686	90S preribosome	8	1	0.29	0.2571			GO:0004657	proline dehydrogenase activity	2	1	0.08	0.0739
GO:0007178	transmembrane receptor protein serine/th...	46	5	1.74	0.02889			GO:0005801	cis-Golgi network	27	2	0.98	0.2582			GO:0008184	glycogen phosphorylase activity	2	1	0.08	0.0739
GO:0009409	response to cold	379	22	14.31	0.03034			GO:0044462	external encapsulating structure part	27	2	0.98	0.2582			GO:0008782	adenosylhomocysteine nucleosidase activi...	2	1	0.08	0.0739
GO:0052545	callose localization	32	4	1.21	0.0313			GO:0030658	transport vesicle membrane	28	2	1.02	0.2719			GO:0032452	histone demethylase activity	2	1	0.08	0.0739
GO:0010016	shoot system morphogenesis	155	11	5.85	0.03301			GO:0005802	trans-Golgi network	295	13	10.75	0.2802			GO:0032453	histone demethylase activity (H3-K4 spec...	2	1	0.08	0.0739
GO:0009266	response to temperature stimulus	537	29	20.28	0.03352			GO:0005775	vacuolar lumen	9	1	0.33	0.2842			GO:0022838	substrate-specific channel activity	118	8	4.44	0.077
GO:0010345	suberin biosynthetic process	8	2	0.3	0.03426			GO:0008076	voltage-gated potassium channel complex	9	1	0.33	0.2842			GO:0005261	cation channel activity	61	5	2.3	0.079
GO:1990748	cellular detoxification	8	2	0.3	0.03426			GO:0034705	potassium channel complex	9	1	0.33	0.2842			GO:0008242	omega peptidase activity	13	2	0.49	0.0839
GO:0009759	indole glucosinolate biosynthetic proces...	8	2	0.3	0.03426			GO:0010494	cytoplasmic stress granule	9	1	0.33	0.2842			GO:0016668	oxidoreductase activity, acting on a sul...	45	4	1.69	0.0882
GO:0008295	spermidine biosynthetic process	8	2	0.3	0.03426			GO:0000781	chromosome, telomeric region	9	1	0.33	0.2842			GO:0004888	transmembrane signaling receptor activit...	123	8	4.63	0.0926
GO:0010582	floral meristem determinacy	8	2	0.3	0.03426			GO:0043076	megasporocyte nucleus	9	1	0.33	0.2842			GO:0016705	oxidoreductase activity, acting on paire...	318	17	11.97	0.0927
GO:0052386	cell wall thickening	33	4	1.25	0.03459			GO:0043078	polar nucleus	9	1	0.33	0.2842			GO:0042285	xylosyltransferase activity	14	2	0.53	0.0955
GO:0009753	response to jasmonic acid	216	14	8.16	0.03477			GO:0044297	cell body	9	1	0.33	0.2842			GO:0020037	heme binding	231	13	8.7	0.097
GO:0071369	cellular response to ethylene stimulus	176	12	6.65	0.03489			GO:0000325	plant-type vacuole	122	6	4.45	0.2857			GO:0005506	iron ion binding	298	16	11.22	0.0978
GO:0010114	response to red light	82	7	3.1	0.03506			GO:0005769	early endosome	30	2	1.09	0.2992			GO:0060089	molecular transducer activity	300	16	11.3	0.1022
GO:0015744	succinate transport	1	1	0.04	0.03777			GO:0005887	integral component of plasma membrane	53	3	1.93	0.3044			GO:0003682	chromatin binding	256	14	9.64	0.104
GO:0071260	cellular response to mechanical stimulus	1	1	0.04	0.03777			GO:0033106	cis-Golgi network membrane	10	1	0.36	0.3103			GO:0004602	glutathione peroxidase activity	15	2	0.56	0.1076
GO:0010378	temperature compensation of the circadia...	1	1	0.04	0.03777			GO:0031312	extrinsic component of organelle membran...	10	1	0.36	0.3103			GO:0051184	cofactor transmembrane transporter activ...	15	2	0.56	0.1076
GO:0032960	regulation of inositol trisphosphate bio...	1	1	0.04	0.03777			GO:0000421	autophagosome membrane	10	1	0.36	0.3103			GO:0015421	oligopeptide-transporting ATPase activit...	3	1	0.11	0.1088
GO:0032959	inositol trisphosphate biosynthetic proc...	1	1	0.04	0.03777			GO:0031228	intrinsic component of Golgi membrane	11	1	0.4	0.3354			GO:0047066	phospholipid-hydroperoxide glutathione p...	3	1	0.11	0.1088
GO:0010430	fatty acid omega-oxidation	1	1	0.04	0.03777			GO:0033179	proton-transporting V-type ATPase, V0 do...	11	1	0.4	0.3354			GO:0090079	translation regulator activity, nucleic ...	3	1	0.11	0.1088
GO:0060788	ectodermal placode formation	1	1	0.04	0.03777			GO:0030173	integral component of Golgi membrane	11	1	0.4	0.3354			GO:0001163	RNA polymerase I regulatory region seque...	3	1	0.11	0.1088
GO:0006059	hexitol metabolic process	1	1	0.04	0.03777			GO:0030312	external encapsulating structure	728	29	26.54	0.3356			GO:0004385	guanylate kinase activity	3	1	0.11	0.1088
GO:1901600	strigolactone metabolic process	1	1	0.04	0.03777			GO:0036464	cytoplasmic ribonucleoprotein granule	33	2	1.2	0.3398			GO:0034768	(E)-beta-ocimene synthase activity	3	1	0.11	0.1088
GO:1901601	strigolactone biosynthetic process	1	1	0.04	0.03777			GO:0035770	ribonucleoprotein granule	33	2	1.2	0.3398			GO:0001186	RNA polymerase I transcription regulator...	3	1	0.11	0.1088
GO:0001743	optic placode formation	1	1	0.04	0.03777			GO:0005789	endoplasmic reticulum membrane	310	13	11.3	0.3418			GO:0001179	RNA polymerase I transcription factor bi...	3	1	0.11	0.1088
GO:0001744	optic lobe placode formation	1	1	0.04	0.03777			GO:0098827	endoplasmic reticulum subcompartment	310	13	11.3	0.3418			GO:0052640	salicylic acid glucosyltransferase (gluc...	3	1	0.11	0.1088
GO:0001748	optic lobe placode development	1	1	0.04	0.03777			GO:0042175	nuclear outer membrane-endoplasmic retic...	312	13	11.37	0.3502			GO:0052641	benzoic acid glucosyltransferase activit...	3	1	0.11	0.1088
GO:0019401	alditol biosynthetic process	1	1	0.04	0.03777			GO:0030118	clathrin coat	34	2	1.24	0.3532			GO:0052639	salicylic acid glucosyltransferase (este...	3	1	0.11	0.1088
GO:0019406	hexitol biosynthetic process	1	1	0.04	0.03777			GO:0030135	coated vesicle	83	4	3.03	0.3585			GO:0051724	NAD transmembrane transporter activity	3	1	0.11	0.1088
GO:0043496	regulation of protein homodimerization a...	1	1	0.04	0.03777			GO:0000922	spindle pole	12	1	0.44	0.3597			GO:0046593	mandelonitrile lyase activity	3	1	0.11	0.1088
GO:0042964	thioredoxin reduction	1	1	0.04	0.03777			GO:0000322	storage vacuole	12	1	0.44	0.3597			GO:0019137	thioglucosidase activity	3	1	0.11	0.1088
GO:0017186	peptidyl-pyroglutamic acid biosynthetic ...	1	1	0.04	0.03777			GO:0034703	cation channel complex	12	1	0.44	0.3597			GO:0010298	dihydrocamalexic acid decarboxylase acti...	3	1	0.11	0.1088
GO:0042248	maintenance of polarity of follicular ep...	1	1	0.04	0.03777			GO:0031234	extrinsic component of cytoplasmic side ...	12	1	0.44	0.3597			GO:0052592	oxidoreductase activity, acting on CH or...	3	1	0.11	0.1088
GO:0043470	regulation of carbohydrate catabolic pro...	1	1	0.04	0.03777			GO:0019897	extrinsic component of plasma membrane	12	1	0.44	0.3597			GO:0016621	cinnamoyl-CoA reductase activity	3	1	0.11	0.1088
GO:0043471	regulation of cellular carbohydrate cata...	1	1	0.04	0.03777			GO:0031461	cullin-RING ubiquitin ligase complex	110	5	4.01	0.373			GO:0016815	hydrolase activity, acting on carbon-nit...	3	1	0.11	0.1088
GO:0071836	nectar secretion	1	1	0.04	0.03777			GO:0044431	Golgi apparatus part	530	21	19.32	0.3779			GO:0031490	chromatin DNA binding	3	1	0.11	0.1088
GO:0007299	ovarian follicle cell-cell adhesion	1	1	0.04	0.03777			GO:0005776	autophagosome	13	1	0.47	0.383			GO:0050550	pinene synthase activity	3	1	0.11	0.1088
GO:0010919	regulation of inositol phosphate biosynt...	1	1	0.04	0.03777			GO:0098791	Golgi subcompartment	506	20	18.44	0.3866			GO:0050551	myrcene synthase activity	3	1	0.11	0.1088
GO:0007202	activation of phospholipase C activity	1	1	0.04	0.03777			GO:0031965	nuclear membrane	37	2	1.35	0.3927			GO:0050552	(4S)-limonene synthase activity	3	1	0.11	0.1088
GO:0046689	response to mercury ion	1	1	0.04	0.03777			GO:0012505	endomembrane system	1618	61	58.97	0.4077			GO:0015129	lactate transmembrane transporter activi...	3	1	0.11	0.1088
GO:0071696	ectodermal placode development	1	1	0.04	0.03777			GO:0000785	chromatin	115	5	4.19	0.4094			GO:0080015	sabinene synthase activity	3	1	0.11	0.1088
GO:0090136	epithelial cell-cell adhesion	1	1	0.04	0.03777			GO:0000151	ubiquitin ligase complex	194	8	7.07	0.4121			GO:0052578	alpha-farnesene synthase activity	3	1	0.11	0.1088
GO:0071697	ectodermal placode morphogenesis	1	1	0.04	0.03777			GO:0005618	cell wall	702	27	25.59	0.4142			GO:0008800	beta-lactamase activity	3	1	0.11	0.1088
GO:0030311	poly-N-acetyllactosamine biosynthetic pr...	1	1	0.04	0.03777			GO:0005795	Golgi stack	64	3	2.33	0.4145			GO:0001013	RNA polymerase I regulatory region DNA b...	3	1	0.11	0.1088
GO:0010034	response to acetate	1	1	0.04	0.03777			GO:0005768	endosome	355	14	12.94	0.42			GO:0034002	(R)-limonene synthase activity	3	1	0.11	0.1088
GO:0018199	peptidyl-glutamine modification	1	1	0.04	0.03777			GO:1903561	extracellular vesicle	15	1	0.55	0.4272			GO:0000900	translation repressor activity, mRNA reg...	3	1	0.11	0.1088
GO:0071311	cellular response to acetate	1	1	0.04	0.03777			GO:1902493	acetyltransferase complex	15	1	0.55	0.4272			GO:0004645	phosphorylase activity	3	1	0.11	0.1088
GO:2001169	regulation of ATP biosynthetic process	1	1	0.04	0.03777			GO:0032592	integral component of mitochondrial memb...	15	1	0.55	0.4272			GO:0000257	nitrilase activity	3	1	0.11	0.1088
GO:0030309	poly-N-acetyllactosamine metabolic proce...	1	1	0.04	0.03777			GO:0070062	extracellular exosome	15	1	0.55	0.4272			GO:0015002	heme-copper terminal oxidase activity	32	3	1.2	0.1179
GO:0006688	glycosphingolipid biosynthetic process	1	1	0.04	0.03777			GO:0031248	protein acetyltransferase complex	15	1	0.55	0.4272			GO:0004129	cytochrome-c oxidase activity	32	3	1.2	0.1179
GO:0018146	keratan sulfate biosynthetic process	1	1	0.04	0.03777			GO:0000123	histone acetyltransferase complex	15	1	0.55	0.4272			GO:0016675	oxidoreductase activity, acting on a hem...	32	3	1.2	0.1179
GO:1903510	mucopolysaccharide metabolic process	1	1	0.04	0.03777			GO:0030134	COPII-coated ER to Golgi transport vesic...	15	1	0.55	0.4272			GO:0016676	oxidoreductase activity, acting on a hem...	32	3	1.2	0.1179
GO:0010863	positive regulation of phospholipase C a...	1	1	0.04	0.03777			GO:0032588	trans-Golgi network membrane	41	2	1.49	0.4437			GO:0005338	nucleotide-sugar transmembrane transport...	16	2	0.6	0.12
GO:0005993	trehalose catabolic process	1	1	0.04	0.03777			GO:0031012	extracellular matrix	41	2	1.49	0.4437			GO:0045735	nutrient reservoir activity	16	2	0.6	0.12
GO:0071422	succinate transmembrane transport	1	1	0.04	0.03777			GO:0031224	intrinsic component of membrane	2701	100	98.45	0.4472			GO:0005388	calcium-transporting ATPase activity	16	2	0.6	0.12
GO:0075015	formation of infection structure on or n...	1	1	0.04	0.03777			GO:0065010	extracellular membrane-bounded organelle	16	1	0.58	0.4481			GO:0016717	oxidoreductase activity, acting on paire...	16	2	0.6	0.12
GO:0060193	positive regulation of lipase activity	1	1	0.04	0.03777			GO:0009898	cytoplasmic side of plasma membrane	16	1	0.58	0.4481			GO:0016864	intramolecular oxidoreductase activity, ...	17	2	0.64	0.1327
GO:0019593	mannitol biosynthetic process	1	1	0.04	0.03777			GO:0043230	extracellular organelle	16	1	0.58	0.4481			GO:0004707	MAP kinase activity	17	2	0.64	0.1327
GO:0019594	mannitol metabolic process	1	1	0.04	0.03777			GO:0098573	intrinsic component of mitochondrial mem...	16	1	0.58	0.4481			GO:0003756	protein disulfide isomerase activity	17	2	0.64	0.1327
GO:0033354	chlorophyll cycle	1	1	0.04	0.03777			GO:0044421	extracellular region part	94	4	3.43	0.4494			GO:0016702	oxidoreductase activity, acting on singl...	92	6	3.46	0.133
GO:0010518	positive regulation of phospholipase act...	1	1	0.04	0.03777			GO:0044432	endoplasmic reticulum part	337	13	12.28	0.4574			GO:0003697	single-stranded DNA binding	34	3	1.28	0.1349
GO:0042339	keratan sulfate metabolic process	1	1	0.04	0.03777			GO:0031901	early endosome membrane	17	1	0.62	0.4683			GO:0015085	calcium ion transmembrane transporter ac...	34	3	1.28	0.1349
GO:0008039	synaptic target recognition	1	1	0.04	0.03777			GO:0019866	organelle inner membrane	286	11	10.42	0.4715			GO:0008517	folic acid transmembrane transporter act...	4	1	0.15	0.1423
GO:0006110	regulation of glycolytic process	1	1	0.04	0.03777			GO:0030120	vesicle coat	44	2	1.6	0.4803			GO:0030248	cellulose binding	4	1	0.15	0.1423
GO:0042401	cellular biogenic amine biosynthetic pro...	34	4	1.28	0.03807			GO:0030660	Golgi-associated vesicle membrane	44	2	1.6	0.4803			GO:0004321	fatty-acyl-CoA synthase activity	4	1	0.15	0.1423
GO:0009309	amine biosynthetic process	34	4	1.28	0.03807			GO:0036477	somatodendritic compartment	18	1	0.66	0.4877			GO:0047251	thiohydroximate beta-D-glucosyltransfera...	4	1	0.15	0.1423
GO:0033037	polysaccharide localization	34	4	1.28	0.03807			GO:0005743	mitochondrial inner membrane	208	8	7.58	0.4896			GO:0019776	Atg8 ligase activity	4	1	0.15	0.1423
GO:0071470	cellular response to osmotic stress	34	4	1.28	0.03807			GO:0031982	vesicle	538	20	19.61	0.4971			GO:0016262	protein N-acetylglucosaminyltransferase ...	4	1	0.15	0.1423
GO:0009414	response to water deprivation	305	18	11.52	0.04109			GO:0009706	chloroplast inner membrane	73	3	2.66	0.5003			GO:0001134	transcription regulator recruiting activ...	4	1	0.15	0.1423
GO:0055081	anion homeostasis	35	4	1.32	0.04175			GO:0016471	vacuolar proton-transporting V-type ATPa...	19	1	0.69	0.5064			GO:0033855	nicotianamine aminotransferase activity	4	1	0.15	0.1423
GO:0009850	auxin metabolic process	51	5	1.93	0.04256			GO:0031410	cytoplasmic vesicle	518	19	18.88	0.5229			GO:0080108	S-alkylthiohydroximate lyase activity	4	1	0.15	0.1423
GO:0000303	response to superoxide	9	2	0.34	0.04297			GO:0097708	intracellular vesicle	518	19	18.88	0.5229			GO:0008477	purine nucleosidase activity	4	1	0.15	0.1423
GO:0000305	response to oxygen radical	9	2	0.34	0.04297			GO:0034702	ion channel complex	20	1	0.73	0.5244			GO:0030371	translation repressor activity	4	1	0.15	0.1423
GO:0033993	response to lipid	693	37	26.17	0.04371			GO:0016602	CCAAT-binding factor complex	20	1	0.73	0.5244			GO:0031491	nucleosome binding	4	1	0.15	0.1423
GO:0097305	response to alcohol	620	32	23.42	0.04499			GO:0044433	cytoplasmic vesicle part	187	7	6.82	0.5258			GO:0030527	structural constituent of chromatin	4	1	0.15	0.1423
GO:0006862	nucleotide transport	36	4	1.36	0.04562			GO:0009528	plastid inner membrane	76	3	2.77	0.5274			GO:0048032	galacturonate binding	4	1	0.15	0.1423
GO:0009744	response to sucrose	52	5	1.96	0.04568			GO:0010008	endosome membrane	104	4	3.79	0.5283			GO:0001046	core promoter sequence-specific DNA bind...	4	1	0.15	0.1423
GO:0034285	response to disaccharide	52	5	1.96	0.04568			GO:0044440	endosomal part	104	4	3.79	0.5283			GO:0042972	licheninase activity	4	1	0.15	0.1423
GO:2000241	regulation of reproductive process	198	15	7.48	0.05126			GO:1990351	transporter complex	21	1	0.77	0.5418			GO:0032451	demethylase activity	4	1	0.15	0.1423
GO:0009611	response to wounding	250	15	9.44	0.05221			GO:1902495	transmembrane transporter complex	21	1	0.77	0.5418			GO:0016862	intramolecular oxidoreductase activity, ...	18	2	0.68	0.1458
GO:0010218	response to far red light	54	5	2.04	0.05234			GO:0000932	P-body	21	1	0.77	0.5418			GO:0015215	nucleotide transmembrane transporter act...	36	3	1.36	0.1526
GO:0043687	post-translational protein modification	10	2	0.38	0.0524			GO:0042579	microbody	275	10	10.02	0.5489			GO:0047134	protein-disulfide reductase activity	36	3	1.36	0.1526
GO:0010022	meristem determinacy	10	2	0.38	0.0524			GO:0005777	peroxisome	275	10	10.02	0.5489			GO:0019199	transmembrane receptor protein kinase ac...	77	5	2.9	0.164
GO:0036065	fucosylation	10	2	0.38	0.0524			GO:0098562	cytoplasmic side of membrane	23	1	0.84	0.5746			GO:0030246	carbohydrate binding	279	14	10.5	0.1684
GO:0009873	ethylene-activated signaling pathway	148	10	5.59	0.05388			GO:0000159	protein phosphatase type 2A complex	23	1	0.84	0.5746			GO:0046906	tetrapyrrole binding	256	13	9.64	0.1692
GO:0010229	inflorescence development	38	4	1.44	0.05394			GO:0005615	extracellular space	53	2	1.93	0.5807			GO:0016620	oxidoreductase activity, acting on the a...	38	3	1.43	0.171
GO:0023052	signaling	1559	81	58.88	0.0541			GO:0048046	apoplast	423	15	15.42	0.5818			GO:0015932	nucleobase-containing compound transmemb...	58	4	2.18	0.1739
GO:0090567	reproductive shoot system development	360	20	13.6	0.05486			GO:0016021	integral component of membrane	2560	92	93.31	0.5819			GO:0015440	peptide-transporting ATPase activity	5	1	0.19	0.1746
GO:0050896	response to stimulus	4786	228	180.75	0.06025			GO:0005783	endoplasmic reticulum	759	27	27.66	0.5823			GO:0070547	L-tyrosine aminotransferase activity	5	1	0.19	0.1746
GO:0019509	L-methionine salvage from methylthioaden...	11	2	0.42	0.06247			GO:0030684	preribosome	24	1	0.87	0.5902			GO:0010334	sesquiterpene synthase activity	5	1	0.19	0.1746
GO:0071267	L-methionine salvage	11	2	0.42	0.06247			GO:0019898	extrinsic component of membrane	54	2	1.97	0.5909			GO:0016901	oxidoreductase activity, acting on the C...	5	1	0.19	0.1746
GO:0043102	amino acid salvage	11	2	0.42	0.06247			GO:0005874	microtubule	113	4	4.12	0.5944			GO:0019779	Atg8 activating enzyme activity	5	1	0.19	0.1746
GO:0030148	sphingolipid biosynthetic process	11	2	0.42	0.06247			GO:0033177	proton-transporting two-sector ATPase co...	26	1	0.95	0.6196			GO:0047274	galactinol-sucrose galactosyltransferase...	5	1	0.19	0.1746
GO:0048825	cotyledon development	40	4	1.51	0.06302			GO:0044425	membrane part	3058	109	111.46	0.628			GO:0005459	UDP-galactose transmembrane transporter ...	5	1	0.19	0.1746
GO:1901264	carbohydrate derivative transport	57	5	2.15	0.06333			GO:0097458	neuron part	27	1	0.98	0.6335			GO:0033220	amide-transporting ATPase activity	5	1	0.19	0.1746
GO:0051716	cellular response to stimulus	2187	105	82.59	0.06628			GO:0099513	polymeric cytoskeletal fiber	119	4	4.34	0.6352			GO:0016618	hydroxypyruvate reductase activity	5	1	0.19	0.1746
GO:0009851	auxin biosynthetic process	25	3	0.94	0.06656			GO:0030662	coated vesicle membrane	60	2	2.19	0.6484			GO:0036080	purine nucleotide-sugar transmembrane tr...	5	1	0.19	0.1746
GO:0051592	response to calcium ion	25	3	0.94	0.06656			GO:0044427	chromosomal part	182	6	6.63	0.6562			GO:0004072	aspartate kinase activity	5	1	0.19	0.1746
GO:0034504	protein localization to nucleus	41	4	1.55	0.06785			GO:0000793	condensed chromosome	29	1	1.06	0.6598			GO:0050505	hydroquinone glucosyltransferase activit...	5	1	0.19	0.1746
GO:0006835	dicarboxylic acid transport	41	4	1.55	0.06785			GO:0005815	microtubule organizing center	29	1	1.06	0.6598			GO:0016701	oxidoreductase activity, acting on singl...	100	6	3.77	0.175
GO:0034754	cellular hormone metabolic process	41	4	1.55	0.06785			GO:0000145	exocyst	29	1	1.06	0.6598			GO:0015075	ion transmembrane transporter activity	520	24	19.58	0.1762
GO:1905957	regulation of cellular response to alcoh...	59	5	2.23	0.07133			GO:0015629	actin cytoskeleton	62	2	2.26	0.6661			GO:0048038	quinone binding	21	2	0.79	0.1863
GO:0009787	regulation of abscisic acid-activated si...	59	5	2.23	0.07133			GO:0033176	proton-transporting V-type ATPase comple...	30	1	1.09	0.6722			GO:0005200	structural constituent of cytoskeleton	21	2	0.79	0.1863
GO:0016998	cell wall macromolecule catabolic proces...	42	4	1.59	0.07286			GO:0008287	protein serine/threonine phosphatase com...	30	1	1.09	0.6722			GO:1901505	carbohydrate derivative transmembrane tr...	61	4	2.3	0.1968
GO:0071265	L-methionine biosynthetic process	12	2	0.45	0.07314			GO:0031902	late endosome membrane	31	1	1.13	0.6842			GO:0004497	monooxygenase activity	173	9	6.51	0.2052
GO:0006596	polyamine biosynthetic process	12	2	0.45	0.07314			GO:1903293	phosphatase complex	31	1	1.13	0.6842			GO:0016917	GABA receptor activity	6	1	0.23	0.2057
GO:0008216	spermidine metabolic process	12	2	0.45	0.07314			GO:0030659	cytoplasmic vesicle membrane	96	3	3.5	0.6853			GO:0090482	vitamin transmembrane transporter activi...	6	1	0.23	0.2057
GO:0005986	sucrose biosynthetic process	12	2	0.45	0.07314			GO:0099512	supramolecular fiber	128	4	4.67	0.6913			GO:0010309	acireductone dioxygenase [iron(II)-requi...	6	1	0.23	0.2057
GO:0009682	induced systemic resistance	26	3	0.98	0.07322			GO:0099080	supramolecular complex	128	4	4.67	0.6913			GO:0005460	UDP-glucose transmembrane transporter ac...	6	1	0.23	0.2057
GO:0015711	organic anion transport	157	10	5.93	0.07394			GO:0099081	supramolecular polymer	128	4	4.67	0.6913			GO:0015165	pyrimidine nucleotide-sugar transmembran...	6	1	0.23	0.2057
GO:0055129	L-proline biosynthetic process	2	1	0.08	0.07411			GO:0098588	bounding membrane of organelle	1090	37	39.73	0.7032			GO:0047631	ADP-ribose diphosphatase activity	6	1	0.23	0.2057
GO:0051384	response to glucocorticoid	2	1	0.08	0.07411			GO:0009504	cell plate	34	1	1.24	0.7176			GO:0035673	oligopeptide transmembrane transporter a...	6	1	0.23	0.2057
GO:1904397	negative regulation of neuromuscular jun...	2	1	0.08	0.07411			GO:0012506	vesicle membrane	101	3	3.68	0.718			GO:0015556	C4-dicarboxylate transmembrane transport...	6	1	0.23	0.2057
GO:0010493	Lewis a epitope biosynthetic process	2	1	0.08	0.07411			GO:0031090	organelle membrane	1664	57	60.65	0.718			GO:0015114	phosphate ion transmembrane transporter ...	6	1	0.23	0.2057
GO:0016233	telomere capping	2	1	0.08	0.07411			GO:0031966	mitochondrial membrane	257	8	9.37	0.7249			GO:0008195	phosphatidate phosphatase activity	6	1	0.23	0.2057
GO:0071772	response to BMP	2	1	0.08	0.07411			GO:0098552	side of membrane	35	1	1.28	0.7279			GO:0004416	hydroxyacylglutathione hydrolase activit...	6	1	0.23	0.2057
GO:0071773	cellular response to BMP stimulus	2	1	0.08	0.07411			GO:0005694	chromosome	262	8	9.55	0.7443			GO:0030267	glyoxylate reductase (NADP) activity	6	1	0.23	0.2057
GO:0010432	bract development	2	1	0.08	0.07411			GO:0009524	phragmoplast	73	2	2.66	0.7508			GO:0015171	amino acid transmembrane transporter act...	42	3	1.58	0.2095
GO:0010433	bract morphogenesis	2	1	0.08	0.07411			GO:0005774	vacuolar membrane	651	21	23.73	0.7517			GO:0042887	amide transmembrane transporter activity	43	3	1.62	0.2194
GO:0010434	bract formation	2	1	0.08	0.07411			GO:0005623	cell	10466	381	381.48	0.7548			GO:0043621	protein self-association	24	2	0.9	0.2281
GO:0006023	aminoglycan biosynthetic process	2	1	0.08	0.07411			GO:0044464	cell part	10466	381	381.48	0.7548			GO:0015103	inorganic anion transmembrane transporte...	65	4	2.45	0.2286
GO:0006024	glycosaminoglycan biosynthetic process	2	1	0.08	0.07411			GO:0099023	tethering complex	38	1	1.39	0.7567			GO:0015605	organophosphate ester transmembrane tran...	44	3	1.66	0.2294
GO:1900555	emericellamide metabolic process	2	1	0.08	0.07411			GO:0098590	plasma membrane region	39	1	1.42	0.7656			GO:0045182	translation regulator activity	7	1	0.26	0.2356
GO:1900557	emericellamide biosynthetic process	2	1	0.08	0.07411			GO:0044437	vacuolar part	657	21	23.95	0.766			GO:0008106	alcohol dehydrogenase (NADP+) activity	7	1	0.26	0.2356
GO:0008314	gurken signaling pathway	2	1	0.08	0.07411			GO:0031969	chloroplast membrane	206	6	7.51	0.767			GO:0004372	glycine hydroxymethyltransferase activit...	7	1	0.26	0.2356
GO:0010254	nectary development	2	1	0.08	0.07411			GO:0005819	spindle	76	2	2.77	0.7705			GO:0004788	thiamine diphosphokinase activity	7	1	0.26	0.2356
GO:0002240	response to molecule of oomycetes origin	2	1	0.08	0.07411			GO:1990234	transferase complex	300	9	10.93	0.7706			GO:0016656	monodehydroascorbate reductase (NADH) ac...	7	1	0.26	0.2356
GO:0030510	regulation of BMP signaling pathway	2	1	0.08	0.07411			GO:0005739	mitochondrion	1357	45	49.46	0.7757			GO:0001047	core promoter binding	7	1	0.26	0.2356
GO:0030514	negative regulation of BMP signaling pat...	2	1	0.08	0.07411			GO:0009707	chloroplast outer membrane	41	1	1.49	0.7824			GO:0000104	succinate dehydrogenase activity	7	1	0.26	0.2356
GO:0051964	negative regulation of synapse assembly	2	1	0.08	0.07411			GO:0048475	coated membrane	78	2	2.84	0.7828			GO:0015105	arsenite transmembrane transporter activ...	7	1	0.26	0.2356
GO:1900615	emericellamide A metabolic process	2	1	0.08	0.07411			GO:0031301	integral component of organelle membrane	78	2	2.84	0.7828			GO:0070567	cytidylyltransferase activity	7	1	0.26	0.2356
GO:1900617	emericellamide A biosynthetic process	2	1	0.08	0.07411			GO:0030117	membrane coat	78	2	2.84	0.7828			GO:0042802	identical protein binding	66	4	2.48	0.2367
GO:0030509	BMP signaling pathway	2	1	0.08	0.07411			GO:0042170	plastid membrane	213	6	7.76	0.7938			GO:0072509	divalent inorganic cation transmembrane ...	67	4	2.52	0.2449
GO:0080142	regulation of salicylic acid biosyntheti...	2	1	0.08	0.07411			GO:0005635	nuclear envelope	115	3	4.19	0.7955			GO:0038023	signaling receptor activity	158	8	5.95	0.2452
GO:0006557	S-adenosylmethioninamine biosynthetic pr...	2	1	0.08	0.07411			GO:0005740	mitochondrial envelope	277	8	10.1	0.7967			GO:0051287	NAD binding	68	4	2.56	0.2532
GO:0018410	C-terminal protein amino acid modificati...	2	1	0.08	0.07411			GO:0005770	late endosome	43	1	1.57	0.798			GO:0015318	inorganic molecular entity transmembrane...	500	22	18.83	0.2539
GO:1905809	negative regulation of synapse organizat...	2	1	0.08	0.07411			GO:0009527	plastid outer membrane	45	1	1.64	0.8125			GO:0004252	serine-type endopeptidase activity	91	5	3.43	0.2582
GO:0046499	S-adenosylmethioninamine metabolic proce...	2	1	0.08	0.07411			GO:0098805	whole membrane	886	28	32.29	0.8133			GO:0016903	oxidoreductase activity, acting on the a...	47	3	1.77	0.2599
GO:1903578	regulation of ATP metabolic process	2	1	0.08	0.07411			GO:0090575	RNA polymerase II transcription factor c...	47	1	1.71	0.826			GO:0072349	modified amino acid transmembrane transp...	8	1	0.3	0.2644
GO:0031960	response to corticosteroid	2	1	0.08	0.07411			GO:0098687	chromosomal region	47	1	1.71	0.826			GO:0051185	coenzyme transmembrane transporter activ...	8	1	0.3	0.2644
GO:0006481	C-terminal protein methylation	2	1	0.08	0.07411			GO:0044429	mitochondrial part	352	10	12.83	0.8317			GO:0015174	basic amino acid transmembrane transport...	8	1	0.3	0.2644
GO:0045747	positive regulation of Notch signaling p...	2	1	0.08	0.07411			GO:0044448	cell cortex part	48	1	1.75	0.8324			GO:0005242	inward rectifier potassium channel activ...	8	1	0.3	0.2644
GO:0044111	development involved in symbiotic intera...	2	1	0.08	0.07411			GO:0044438	microbody part	48	1	1.75	0.8324			GO:0004033	aldo-keto reductase (NADP) activity	8	1	0.3	0.2644
GO:0044115	development of symbiont involved in inte...	2	1	0.08	0.07411			GO:0044439	peroxisomal part	48	1	1.75	0.8324			GO:0030060	L-malate dehydrogenase activity	8	1	0.3	0.2644
GO:0002540	leukotriene production involved in infla...	2	1	0.08	0.07411			GO:0044798	nuclear transcription factor complex	48	1	1.75	0.8324			GO:0016755	transferase activity, transferring amino...	8	1	0.3	0.2644
GO:1900274	regulation of phospholipase C activity	2	1	0.08	0.07411			GO:0009505	plant-type cell wall	289	8	10.53	0.8324			GO:0005249	voltage-gated potassium channel activity	27	2	1.02	0.2704
GO:0002538	arachidonic acid metabolite production i...	2	1	0.08	0.07411			GO:0015630	microtubule cytoskeleton	227	6	8.27	0.8402			GO:0016491	oxidoreductase activity	1376	56	51.81	0.2848
GO:0010517	regulation of phospholipase activity	2	1	0.08	0.07411			GO:0009986	cell surface	50	1	1.82	0.8444			GO:0099094	ligand-gated cation channel activity	9	1	0.34	0.2921
GO:0050761	depsipeptide metabolic process	2	1	0.08	0.07411			GO:0070469	respiratory chain	93	2	3.39	0.8581			GO:0004564	beta-fructofuranosidase activity	9	1	0.34	0.2921
GO:0050763	depsipeptide biosynthetic process	2	1	0.08	0.07411			GO:0031300	intrinsic component of organelle membran...	97	2	3.54	0.8737			GO:0004575	sucrose alpha-glucosidase activity	9	1	0.34	0.2921
GO:0045886	negative regulation of synaptic growth a...	2	1	0.08	0.07411			GO:0005759	mitochondrial matrix	100	2	3.64	0.8844			GO:0016661	oxidoreductase activity, acting on other...	9	1	0.34	0.2921
GO:0033615	mitochondrial proton-transporting ATP sy...	2	1	0.08	0.07411			GO:0005667	transcription factor complex	58	1	2.11	0.8846			GO:0005484	SNAP receptor activity	9	1	0.34	0.2921
GO:1901419	regulation of response to alcohol	60	5	2.27	0.07552			GO:0016020	membrane	5399	204	196.79	0.8872			GO:0015175	neutral amino acid transmembrane transpo...	9	1	0.34	0.2921
GO:0071214	cellular response to abiotic stimulus	153	16	5.78	0.08057			GO:0005938	cell cortex	61	1	2.22	0.8968			GO:0009922	fatty acid elongase activity	9	1	0.34	0.2921
GO:0104004	cellular response to environmental stimu...	153	16	5.78	0.08057			GO:0009506	plasmodesma	976	29	35.57	0.8996			GO:0016149	translation release factor activity, cod...	9	1	0.34	0.2921
GO:0097164	ammonium ion metabolic process	44	4	1.66	0.08342			GO:0055044	symplast	976	29	35.57	0.8996			GO:0000976	transcription regulatory region sequence...	29	2	1.09	0.2986
GO:0072330	monocarboxylic acid biosynthetic process	290	16	10.95	0.08352			GO:0005911	cell-cell junction	978	29	35.65	0.9018			GO:0044212	transcription regulatory region DNA bind...	51	3	1.92	0.3012
GO:2000024	regulation of leaf development	13	2	0.49	0.08435			GO:0046930	pore complex	63	1	2.3	0.9042			GO:0005516	calmodulin binding	74	4	2.79	0.3039
GO:0009956	radial pattern formation	13	2	0.49	0.08435			GO:0120025	plasma membrane bounded cell projection	64	1	2.33	0.9077			GO:0001067	regulatory region nucleic acid binding	52	3	1.96	0.3116
GO:0006570	tyrosine metabolic process	13	2	0.49	0.08435			GO:0044454	nuclear chromosome part	64	1	2.33	0.9077			GO:1904680	peptide transmembrane transporter activi...	30	2	1.13	0.3127
GO:0009727	detection of ethylene stimulus	13	2	0.49	0.08435			GO:0005773	vacuole	1138	34	41.48	0.9112			GO:0022843	voltage-gated cation channel activity	30	2	1.13	0.3127
GO:0048281	inflorescence morphogenesis	13	2	0.49	0.08435			GO:0005856	cytoskeleton	327	8	11.92	0.9141			GO:0022857	transmembrane transporter activity	749	31	28.2	0.3166
GO:0007165	signal transduction	1526	78	57.63	0.08583			GO:0099568	cytoplasmic region	66	1	2.41	0.9144			GO:0015288	porin activity	10	1	0.38	0.3188
GO:0071705	nitrogen compound transport	756	36	28.55	0.0888			GO:0042995	cell projection	66	1	2.41	0.9144			GO:0032041	NAD-dependent histone deacetylase activi...	10	1	0.38	0.3188
GO:0048367	shoot system development	629	37	23.75	0.08887			GO:0030054	cell junction	992	29	36.16	0.9161			GO:0003918	DNA topoisomerase type II (ATP-hydrolyzi...	10	1	0.38	0.3188
GO:0046942	carboxylic acid transport	122	8	4.61	0.09064			GO:0044430	cytoskeletal part	260	6	9.48	0.9168			GO:0004784	superoxide dismutase activity	10	1	0.38	0.3188
GO:0015849	organic acid transport	122	8	4.61	0.09064			GO:0016469	proton-transporting two-sector ATPase co...	68	1	2.48	0.9205			GO:0017136	NAD-dependent histone deacetylase activi...	10	1	0.38	0.3188
GO:0045087	innate immune response	408	21	15.41	0.09341			GO:0005746	mitochondrial respiratory chain	76	1	2.77	0.9411			GO:0035250	UDP-galactosyltransferase activity	10	1	0.38	0.3188
GO:0009640	photomorphogenesis	64	5	2.42	0.0936			GO:0043231	intracellular membrane-bounded organelle	7857	272	286.38	0.9438			GO:0034739	histone deacetylase activity (H4-K16 spe...	10	1	0.38	0.3188
GO:0009687	abscisic acid metabolic process	29	3	1.1	0.09485			GO:0043227	membrane-bounded organelle	7859	272	286.45	0.9447			GO:0030151	molybdenum ion binding	10	1	0.38	0.3188
GO:0051181	cofactor transport	29	3	1.1	0.09485			GO:0005730	nucleolus	488	12	17.79	0.9467			GO:0015172	acidic amino acid transmembrane transpor...	10	1	0.38	0.3188
GO:1902644	tertiary alcohol metabolic process	29	3	1.1	0.09485			GO:0031968	organelle outer membrane	79	1	2.88	0.9473			GO:0046969	NAD-dependent histone deacetylase activi...	10	1	0.38	0.3188
GO:0043288	apocarotenoid metabolic process	29	3	1.1	0.09485			GO:0019867	outer membrane	80	1	2.92	0.9493			GO:0032129	histone deacetylase activity (H3-K9 spec...	10	1	0.38	0.3188
GO:0070417	cellular response to cold	14	2	0.53	0.09602			GO:0022627	cytosolic small ribosomal subunit	81	1	2.95	0.9511			GO:0046970	NAD-dependent histone deacetylase activi...	10	1	0.38	0.3188
GO:0006817	phosphate ion transport	14	2	0.53	0.09602			GO:0031984	organelle subcompartment	1199	34	43.7	0.9556			GO:0031078	histone deacetylase activity (H3-K14 spe...	10	1	0.38	0.3188
GO:0080050	regulation of seed development	14	2	0.53	0.09602			GO:0000228	nuclear chromosome	86	1	3.13	0.9595			GO:0097372	NAD-dependent histone deacetylase activi...	10	1	0.38	0.3188
GO:1905039	carboxylic acid transmembrane transport	65	5	2.45	0.09843			GO:0005875	microtubule associated complex	87	1	3.17	0.9609			GO:0061505	DNA topoisomerase II activity	10	1	0.38	0.3188
GO:1903825	organic acid transmembrane transport	65	5	2.45	0.09843			GO:0044455	mitochondrial membrane part	141	2	5.14	0.967			GO:0016721	oxidoreductase activity, acting on super...	10	1	0.38	0.3188
GO:0042446	hormone biosynthetic process	125	8	4.72	0.10074			GO:0015935	small ribosomal subunit	93	1	3.39	0.9688			GO:0022829	wide pore channel activity	10	1	0.38	0.3188
GO:0009908	flower development	344	18	12.99	0.10176			GO:0009941	chloroplast envelope	645	15	23.51	0.9799			GO:0022834	ligand-gated channel activity	32	2	1.2	0.3406
GO:0008361	regulation of cell size	30	3	1.13	0.10258			GO:0009526	plastid envelope	667	15	24.31	0.9865			GO:0015276	ligand-gated ion channel activity	32	2	1.2	0.3406
GO:0009720	detection of hormone stimulus	15	2	0.57	0.10813			GO:0005654	nucleoplasm	261	4	9.51	0.9873			GO:0016645	oxidoreductase activity, acting on the C...	32	2	1.2	0.3406
GO:0009726	detection of endogenous stimulus	15	2	0.57	0.10813			GO:0043229	intracellular organelle	8212	279	299.32	0.9885			GO:0003747	translation release factor activity	11	1	0.41	0.3445
GO:0015727	lactate transport	3	1	0.11	0.10908			GO:0043226	organelle	8214	279	299.39	0.9887			GO:0070546	L-phenylalanine aminotransferase activit...	11	1	0.41	0.3445
GO:0010325	raffinose family oligosaccharide biosynt...	3	1	0.11	0.10908			GO:0031981	nuclear lumen	765	17	27.88	0.9921			GO:0008079	translation termination factor activity	11	1	0.41	0.3445
GO:0048576	positive regulation of short-day photope...	3	1	0.11	0.10908			GO:0043233	organelle lumen	911	21	33.21	0.9933			GO:0034979	NAD-dependent protein deacetylase activi...	11	1	0.41	0.3445
GO:0048578	positive regulation of long-day photoper...	3	1	0.11	0.10908			GO:0070013	intracellular organelle lumen	911	21	33.21	0.9933			GO:0017089	glycolipid transporter activity	11	1	0.41	0.3445
GO:0018874	benzoate metabolic process	3	1	0.11	0.10908			GO:0031974	membrane-enclosed lumen	911	21	33.21	0.9933			GO:0015112	nitrate transmembrane transporter activi...	11	1	0.41	0.3445
GO:0031539	positive regulation of anthocyanin metab...	3	1	0.11	0.10908			GO:0031975	envelope	1051	25	38.31	0.9939			GO:0051861	glycolipid binding	11	1	0.41	0.3445
GO:0051457	maintenance of protein location in nucle...	3	1	0.11	0.10908			GO:1902494	catalytic complex	574	11	20.92	0.9951			GO:0004683	calmodulin-dependent protein kinase acti...	11	1	0.41	0.3445
GO:0009432	SOS response	3	1	0.11	0.10908			GO:0031967	organelle envelope	1033	24	37.65	0.9953			GO:0004407	histone deacetylase activity	11	1	0.41	0.3445
GO:0016098	monoterpenoid metabolic process	3	1	0.11	0.10908			GO:0044451	nucleoplasm part	215	2	7.84	0.9971			GO:0008270	zinc ion binding	1667	66	62.76	0.3472
GO:0016099	monoterpenoid biosynthetic process	3	1	0.11	0.10908			GO:0044428	nuclear part	920	19	33.53	0.9985			GO:0016831	carboxy-lyase activity	56	3	2.11	0.3532
GO:0043461	proton-transporting ATP synthase complex...	3	1	0.11	0.10908			GO:0098796	membrane protein complex	471	7	17.17	0.9986			GO:0003729	mRNA binding	56	3	2.11	0.3532
GO:0030808	regulation of nucleotide biosynthetic pr...	3	1	0.11	0.10908			GO:0009570	chloroplast stroma	712	13	25.95	0.9988			GO:0051213	dioxygenase activity	154	7	5.8	0.3604
GO:0007297	ovarian follicle cell migration	3	1	0.11	0.10908			GO:0009532	plastid stroma	729	13	26.57	0.9992			GO:0016798	hydrolase activity, acting on glycosyl b...	323	17	12.16	0.3616
GO:0007298	border follicle cell migration	3	1	0.11	0.10908			GO:0005622	intracellular	9353	315	340.91	0.9995			GO:0004190	aspartic-type endopeptidase activity	81	4	3.05	0.3641
GO:0042790	nucleolar large rRNA transcription by RN...	3	1	0.11	0.10908			GO:0005829	cytosol	1905	46	69.44	0.9996			GO:0070001	aspartic-type peptidase activity	81	4	3.05	0.3641
GO:0018345	protein palmitoylation	3	1	0.11	0.10908			GO:0005840	ribosome	587	8	21.4	0.9998			GO:0015036	disulfide oxidoreductase activity	130	6	4.89	0.365
GO:0046520	sphingoid biosynthetic process	3	1	0.11	0.10908			GO:0044391	ribosomal subunit	234	1	8.53	0.9998			GO:0004743	pyruvate kinase activity	12	1	0.45	0.3692
GO:0046519	sphingoid metabolic process	3	1	0.11	0.10908			GO:0044424	intracellular part	9202	306	335.41	0.9998			GO:0046992	oxidoreductase activity, acting on X-H a...	12	1	0.45	0.3692
GO:1900371	regulation of purine nucleotide biosynth...	3	1	0.11	0.10908			GO:0043228	non-membrane-bounded organelle	1428	30	52.05	0.9999			GO:0046993	oxidoreductase activity, acting on X-H a...	12	1	0.45	0.3692
GO:0006597	spermine biosynthetic process	3	1	0.11	0.10908			GO:0043232	intracellular non-membrane-bounded organ...	1428	30	52.05	0.9999			GO:0016216	isopenicillin-N synthase activity	12	1	0.45	0.3692
GO:0010906	regulation of glucose metabolic process	3	1	0.11	0.10908			GO:0044434	chloroplast part	1292	25	47.09	0.9999			GO:0030551	cyclic nucleotide binding	12	1	0.45	0.3692
GO:0006361	transcription initiation from RNA polyme...	3	1	0.11	0.10908			GO:1990904	ribonucleoprotein complex	720	10	26.24	0.9999			GO:0030552	cAMP binding	12	1	0.45	0.3692
GO:0035873	lactate transmembrane transport	3	1	0.11	0.10908			GO:0044435	plastid part	1314	25	47.89	1			GO:0030553	cGMP binding	12	1	0.45	0.3692
GO:0140255	regulation of cellular response to phosp...	3	1	0.11	0.10908			GO:0055035	plastid thylakoid membrane	363	2	13.23	1			GO:0016408	C-acyltransferase activity	12	1	0.45	0.3692
GO:0071457	cellular response to ozone	3	1	0.11	0.10908			GO:0009535	chloroplast thylakoid membrane	363	2	13.23	1			GO:0030955	potassium ion binding	12	1	0.45	0.3692
GO:0016333	morphogenesis of follicular epithelium	3	1	0.11	0.10908			GO:0022626	cytosolic ribosome	295	1	10.75	1			GO:0090599	alpha-glucosidase activity	12	1	0.45	0.3692
GO:0016334	establishment or maintenance of polarity...	3	1	0.11	0.10908			GO:0042651	thylakoid membrane	381	2	13.89	1			GO:0031420	alkali metal ion binding	12	1	0.45	0.3692
GO:0071474	cellular hyperosmotic response	3	1	0.11	0.10908			GO:0034357	photosynthetic membrane	390	2	14.22	1			GO:0033558	protein deacetylase activity	12	1	0.45	0.3692
GO:0071475	cellular hyperosmotic salinity response	3	1	0.11	0.10908			GO:0031976	plastid thylakoid	452	3	16.48	1			GO:0016725	oxidoreductase activity, acting on CH or...	12	1	0.45	0.3692
GO:0080040	positive regulation of cellular response...	3	1	0.11	0.10908			GO:0009534	chloroplast thylakoid	452	3	16.48	1			GO:0048037	cofactor binding	847	34	31.89	0.373
GO:0060191	regulation of lipase activity	3	1	0.11	0.10908			GO:0044445	cytosolic part	330	1	12.03	1			GO:0042803	protein homodimerization activity	58	3	2.18	0.3739
GO:0001188	RNA polymerase I preinitiation complex a...	3	1	0.11	0.10908			GO:0009579	thylakoid	526	4	19.17	1			GO:0016799	hydrolase activity, hydrolyzing N-glycos...	35	2	1.32	0.3817
GO:0015931	nucleobase-containing compound transport	107	7	4.04	0.11004			GO:0044436	thylakoid part	411	2	14.98	1			GO:0050660	flavin adenine dinucleotide binding	109	5	4.1	0.3919
GO:0009585	red, far-red light phototransduction	49	4	1.85	0.11285			GO:0009507	chloroplast	2373	52	86.49	1			GO:0008143	poly(A) binding	13	1	0.49	0.393
GO:0006955	immune response	421	21	15.9	0.11811			GO:0009536	plastid	2487	54	90.65	1			GO:0016812	hydrolase activity, acting on carbon-nit...	13	1	0.49	0.393
GO:0007602	phototransduction	50	4	1.89	0.11923			GO:0044446	intracellular organelle part	3935	96	143.43	1			GO:0008810	cellulase activity	13	1	0.49	0.393
GO:0009688	abscisic acid biosynthetic process	16	2	0.6	0.12061			GO:0032991	protein-containing complex	2185	42	79.64	1			GO:0008641	ubiquitin-like modifier activating enzym...	13	1	0.49	0.393
GO:1902645	tertiary alcohol biosynthetic process	16	2	0.6	0.12061			GO:0044422	organelle part	3944	96	143.76	1			GO:0030983	mismatched DNA binding	13	1	0.49	0.393
GO:0043289	apocarotenoid biosynthetic process	16	2	0.6	0.12061			GO:0044444	cytoplasmic part	6619	182	241.26	1			GO:0004435	phosphatidylinositol phospholipase C act...	13	1	0.49	0.393
GO:0048236	plant-type sporogenesis	16	2	0.6	0.12061			GO:0005737	cytoplasm	7257	205	264.51	1			GO:0070279	vitamin B6 binding	86	4	3.24	0.4071
GO:0015780	nucleotide-sugar transmembrane transport	16	2	0.6	0.12061			GO:0005575	cellular_component	11468	418	418	1			GO:0030170	pyridoxal phosphate binding	86	4	3.24	0.4071
GO:0042445	hormone metabolic process	196	11	7.4	0.1236			GO:0000015	phosphopyruvate hydratase complex	3	0	0.11	1			GO:0005267	potassium channel activity	37	2	1.39	0.4086
GO:0006576	cellular biogenic amine metabolic proces...	71	5	2.68	0.12998			GO:0000109	nucleotide-excision repair complex	4	0	0.15	1			GO:1990837	sequence-specific double-stranded DNA bi...	37	2	1.39	0.4086
GO:0009642	response to light intensity	112	7	4.23	0.13104			GO:0000110	nucleotide-excision repair factor 1 comp...	2	0	0.07	1			GO:0070717	poly-purine tract binding	14	1	0.53	0.4158
GO:0009583	detection of light stimulus	52	4	1.96	0.13243			GO:0000118	histone deacetylase complex	3	0	0.11	1			GO:0050145	nucleoside monophosphate kinase activity	14	1	0.53	0.4158
GO:0046219	indolalkylamine biosynthetic process	17	2	0.64	0.13342			GO:0000124	SAGA complex	1	0	0.04	1			GO:0004869	cysteine-type endopeptidase inhibitor ac...	14	1	0.53	0.4158
GO:0007338	single fertilization	17	2	0.64	0.13342			GO:0000131	incipient cellular bud site	4	0	0.15	1			GO:0004629	phospholipase C activity	14	1	0.53	0.4158
GO:0000162	tryptophan biosynthetic process	17	2	0.64	0.13342			GO:0000133	polarisome	1	0	0.04	1			GO:0008175	tRNA methyltransferase activity	14	1	0.53	0.4158
GO:0000380	alternative mRNA splicing, via spliceoso...	17	2	0.64	0.13342			GO:0000138	Golgi trans cisterna	1	0	0.04	1			GO:0016742	hydroxymethyl-, formyl- and related tran...	14	1	0.53	0.4158
GO:0071103	DNA conformation change	135	8	5.1	0.1387			GO:0000142	cellular bud neck contractile ring	2	0	0.07	1			GO:0004364	glutathione transferase activity	38	2	1.43	0.4218
GO:0048586	regulation of long-day photoperiodism, f...	14	4	0.53	0.14198			GO:0000152	nuclear ubiquitin ligase complex	20	0	0.73	1			GO:0048029	monosaccharide binding	38	2	1.43	0.4218
GO:0010384	cell wall proteoglycan metabolic process	4	1	0.15	0.14274			GO:0000153	cytoplasmic ubiquitin ligase complex	2	0	0.07	1			GO:0008378	galactosyltransferase activity	38	2	1.43	0.4218
GO:0007606	sensory perception of chemical stimulus	4	1	0.15	0.14274			GO:0000164	protein phosphatase type 1 complex	4	0	0.15	1			GO:0016651	oxidoreductase activity, acting on NAD(P...	113	5	4.25	0.4219
GO:0007608	sensory perception of smell	4	1	0.15	0.14274			GO:0000172	ribonuclease MRP complex	1	0	0.04	1			GO:0016763	transferase activity, transferring pento...	63	3	2.37	0.4251
GO:1904396	regulation of neuromuscular junction dev...	4	1	0.15	0.14274			GO:0000176	nuclear exosome (RNase complex)	2	0	0.07	1			GO:0050662	coenzyme binding	423	17	15.93	0.4264
GO:0015884	folic acid transport	4	1	0.15	0.14274			GO:0000178	exosome (RNase complex)	8	0	0.29	1			GO:0016667	oxidoreductase activity, acting on a sul...	166	7	6.25	0.4348
GO:0043393	regulation of protein binding	4	1	0.15	0.14274			GO:0000221	vacuolar proton-transporting V-type ATPa...	11	0	0.4	1			GO:0008146	sulfotransferase activity	15	1	0.56	0.4379
GO:0050803	regulation of synapse structure or activ...	4	1	0.15	0.14274			GO:0000229	cytoplasmic chromosome	19	0	0.69	1			GO:0008134	transcription factor binding	15	1	0.56	0.4379
GO:0050807	regulation of synapse organization	4	1	0.15	0.14274			GO:0000235	astral microtubule	1	0	0.04	1			GO:0030247	polysaccharide binding	116	5	4.37	0.4442
GO:0008582	regulation of synaptic growth at neuromu...	4	1	0.15	0.14274			GO:0000243	commitment complex	3	0	0.11	1			GO:0001871	pattern binding	116	5	4.37	0.4442
GO:0006065	UDP-glucuronate biosynthetic process	4	1	0.15	0.14274			GO:0000275	mitochondrial proton-transporting ATP sy...	10	0	0.36	1			GO:1901618	organic hydroxy compound transmembrane t...	16	1	0.6	0.4591
GO:0016202	regulation of striated muscle tissue dev...	4	1	0.15	0.14274			GO:0000276	mitochondrial proton-transporting ATP sy...	12	0	0.44	1			GO:1901981	phosphatidylinositol phosphate binding	16	1	0.6	0.4591
GO:0010404	cell wall hydroxyproline-rich glycoprote...	4	1	0.15	0.14274			GO:0000306	extrinsic component of vacuolar membrane	1	0	0.04	1			GO:0016778	diphosphotransferase activity	16	1	0.6	0.4591
GO:0010405	arabinogalactan protein metabolic proces...	4	1	0.15	0.14274			GO:0000307	cyclin-dependent protein kinase holoenzy...	3	0	0.11	1			GO:0022836	gated channel activity	67	3	2.52	0.4649
GO:0006029	proteoglycan metabolic process	4	1	0.15	0.14274			GO:0000311	plastid large ribosomal subunit	6	0	0.22	1			GO:0022839	ion gated channel activity	67	3	2.52	0.4649
GO:0048629	trichome patterning	4	1	0.15	0.14274			GO:0000312	plastid small ribosomal subunit	2	0	0.07	1			GO:0046914	transition metal ion binding	2181	83	82.12	0.4761
GO:0048641	regulation of skeletal muscle tissue dev...	4	1	0.15	0.14274			GO:0000313	organellar ribosome	16	0	0.58	1			GO:0005337	nucleoside transmembrane transporter act...	17	1	0.64	0.4795
GO:0048634	regulation of muscle organ development	4	1	0.15	0.14274			GO:0000314	organellar small ribosomal subunit	7	0	0.26	1			GO:0004714	transmembrane receptor protein tyrosine ...	17	1	0.64	0.4795
GO:0051153	regulation of striated muscle cell diffe...	4	1	0.15	0.14274			GO:0000315	organellar large ribosomal subunit	7	0	0.26	1			GO:0016615	malate dehydrogenase activity	17	1	0.64	0.4795
GO:0008344	adult locomotory behavior	4	1	0.15	0.14274			GO:0000323	lytic vacuole	32	0	1.17	1			GO:0015095	magnesium ion transmembrane transporter ...	17	1	0.64	0.4795
GO:0007293	germarium-derived egg chamber formation	4	1	0.15	0.14274			GO:0000324	fungal-type vacuole	6	0	0.22	1			GO:0019213	deacetylase activity	17	1	0.64	0.4795
GO:0002215	defense response to nematode	4	1	0.15	0.14274			GO:0000327	lytic vacuole within protein storage vac...	1	0	0.04	1			GO:0009055	electron transfer activity	361	14	13.59	0.4939
GO:0097437	maintenance of dormancy	4	1	0.15	0.14274			GO:0000329	fungal-type vacuole membrane	6	0	0.22	1			GO:0043169	cation binding	3306	125	124.47	0.496
GO:0051963	regulation of synapse assembly	4	1	0.15	0.14274			GO:0000346	transcription export complex	2	0	0.07	1			GO:0004842	ubiquitin-protein transferase activity	229	9	8.62	0.496
GO:0010244	response to low fluence blue light stimu...	4	1	0.15	0.14274			GO:0000347	THO complex	2	0	0.07	1			GO:0046872	metal ion binding	3228	122	121.54	0.4986
GO:0030534	adult behavior	4	1	0.15	0.14274			GO:0000407	phagophore assembly site	9	0	0.33	1			GO:0003906	DNA-(apurinic or apyrimidinic site) endo...	18	1	0.68	0.4991
GO:0010231	maintenance of seed dormancy	4	1	0.15	0.14274			GO:0000418	RNA polymerase IV complex	11	0	0.4	1			GO:0005253	anion channel activity	18	1	0.68	0.4991
GO:0019284	L-methionine salvage from S-adenosylmeth...	4	1	0.15	0.14274			GO:0000419	RNA polymerase V complex	9	0	0.33	1			GO:0004722	protein serine/threonine phosphatase act...	71	3	2.67	0.5035
GO:0019276	UDP-N-acetylgalactosamine metabolic proc...	4	1	0.15	0.14274			GO:0000428	DNA-directed RNA polymerase complex	44	0	1.6	1			GO:0008094	DNA-dependent ATPase activity	45	2	1.69	0.5095
GO:0080112	seed growth	4	1	0.15	0.14274			GO:0000439	transcription factor TFIIH core complex	9	0	0.33	1			GO:0046983	protein dimerization activity	72	3	2.71	0.5129
GO:0080113	regulation of seed growth	4	1	0.15	0.14274			GO:0000445	THO complex part of transcription export...	2	0	0.07	1			GO:0016614	oxidoreductase activity, acting on CH-OH...	206	8	7.76	0.5155
GO:0043132	NAD transport	4	1	0.15	0.14274			GO:0000502	proteasome complex	80	0	2.92	1			GO:0016209	antioxidant activity	126	5	4.74	0.5168
GO:0006537	glutamate biosynthetic process	4	1	0.15	0.14274			GO:0000775	chromosome, centromeric region	28	0	1.02	1			GO:0010333	terpene synthase activity	19	1	0.72	0.518
GO:0070897	transcription preinitiation complex asse...	4	1	0.15	0.14274			GO:0000776	kinetochore	4	0	0.15	1			GO:0005488	binding	8174	320	307.76	0.5204
GO:2000693	positive regulation of seed maturation	4	1	0.15	0.14274			GO:0000777	condensed chromosome kinetochore	2	0	0.07	1			GO:0022832	voltage-gated channel activity	46	2	1.73	0.5213
GO:0046498	S-adenosylhomocysteine metabolic process	4	1	0.15	0.14274			GO:0000779	condensed chromosome, centromeric region	2	0	0.07	1			GO:0005244	voltage-gated ion channel activity	46	2	1.73	0.5213
GO:0033591	response to L-ascorbic acid	4	1	0.15	0.14274			GO:0000790	nuclear chromatin	41	0	1.49	1			GO:0019205	nucleobase-containing compound kinase ac...	46	2	1.73	0.5213
GO:0010830	regulation of myotube differentiation	4	1	0.15	0.14274			GO:0000791	euchromatin	6	0	0.22	1			GO:0019787	ubiquitin-like protein transferase activ...	236	9	8.89	0.5326
GO:0048742	regulation of skeletal muscle fiber deve...	4	1	0.15	0.14274			GO:0000792	heterochromatin	10	0	0.36	1			GO:0003916	DNA topoisomerase activity	20	1	0.75	0.5361
GO:1901861	regulation of muscle tissue development	4	1	0.15	0.14274			GO:0000794	condensed nuclear chromosome	15	0	0.55	1			GO:0019783	ubiquitin-like protein-specific protease...	20	1	0.75	0.5361
GO:0009554	megasporogenesis	4	1	0.15	0.14274			GO:0000795	synaptonemal complex	7	0	0.26	1			GO:0004312	fatty acid synthase activity	20	1	0.75	0.5361
GO:0002532	production of molecular mediator involve...	4	1	0.15	0.14274			GO:0000796	condensin complex	2	0	0.07	1			GO:0003924	GTPase activity	156	6	5.87	0.5375
GO:0042344	indole glucosinolate catabolic process	4	1	0.15	0.14274			GO:0000803	sex chromosome	1	0	0.04	1			GO:0019842	vitamin binding	129	5	4.86	0.5379
GO:0033353	S-adenosylmethionine cycle	4	1	0.15	0.14274			GO:0000805	X chromosome	1	0	0.04	1			GO:0015662	ATPase activity, coupled to transmembran...	48	2	1.81	0.5444
GO:0008038	neuron recognition	4	1	0.15	0.14274			GO:0000808	origin recognition complex	3	0	0.11	1			GO:0016830	carbon-carbon lyase activity	103	4	3.88	0.5465
GO:0032106	positive regulation of response to extra...	4	1	0.15	0.14274			GO:0000811	GINS complex	2	0	0.07	1			GO:0033293	monocarboxylic acid binding	21	1	0.79	0.5536
GO:0032109	positive regulation of response to nutri...	4	1	0.15	0.14274			GO:0000812	Swr1 complex	2	0	0.07	1			GO:0016884	carbon-nitrogen ligase activity, with gl...	21	1	0.79	0.5536
GO:0035672	oligopeptide transmembrane transport	4	1	0.15	0.14274			GO:0000815	ESCRT III complex	8	0	0.29	1			GO:0016646	oxidoreductase activity, acting on the C...	21	1	0.79	0.5536
GO:0044272	sulfur compound biosynthetic process	180	10	6.8	0.14399			GO:0000835	ER ubiquitin ligase complex	1	0	0.04	1			GO:0005234	extracellularly glutamate-gated ion chan...	21	1	0.79	0.5536
GO:0007166	cell surface receptor signaling pathway	158	9	5.97	0.144			GO:0000837	Doa10p ubiquitin ligase complex	1	0	0.04	1			GO:0016709	oxidoreductase activity, acting on paire...	49	2	1.84	0.5556
GO:0098656	anion transmembrane transport	115	7	4.34	0.14453			GO:0000930	gamma-tubulin complex	1	0	0.04	1			GO:0004553	hydrolase activity, hydrolyzing O-glycos...	286	14	10.77	0.5571
GO:0009743	response to carbohydrate	115	7	4.34	0.14453			GO:0000974	Prp19 complex	4	0	0.15	1			GO:0004601	peroxidase activity	105	4	3.95	0.5618
GO:0006606	protein import into nucleus	35	3	1.32	0.1446			GO:0001405	PAM complex, Tim23 associated import mot...	2	0	0.07	1			GO:0022835	transmitter-gated channel activity	22	1	0.83	0.5705
GO:0015858	nucleoside transport	18	2	0.68	0.14651			GO:0001411	hyphal tip	1	0	0.04	1			GO:0008066	glutamate receptor activity	22	1	0.83	0.5705
GO:0006558	L-phenylalanine metabolic process	18	2	0.68	0.14651			GO:0001673	male germ cell nucleus	3	0	0.11	1			GO:0016857	racemase and epimerase activity, acting ...	22	1	0.83	0.5705
GO:0009785	blue light signaling pathway	18	2	0.68	0.14651			GO:0001725	stress fiber	5	0	0.18	1			GO:0004970	ionotropic glutamate receptor activity	22	1	0.83	0.5705
GO:1902221	erythrose 4-phosphate/phosphoenolpyruvat...	18	2	0.68	0.14651			GO:0001740	Barr body	1	0	0.04	1			GO:0016832	aldehyde-lyase activity	22	1	0.83	0.5705
GO:0071702	organic substance transport	946	42	35.73	0.1529			GO:0001772	immunological synapse	2	0	0.07	1			GO:0016641	oxidoreductase activity, acting on the C...	22	1	0.83	0.5705
GO:0009625	response to insect	36	3	1.36	0.15359			GO:0001891	phagocytic cup	2	0	0.07	1			GO:0005231	excitatory extracellular ligand-gated io...	22	1	0.83	0.5705
GO:0009308	amine metabolic process	117	7	4.42	0.15388			GO:0002178	palmitoyltransferase complex	1	0	0.04	1			GO:0015450	P-P-bond-hydrolysis-driven protein trans...	22	1	0.83	0.5705
GO:0071496	cellular response to external stimulus	161	9	6.08	0.15586			GO:0002944	cyclin K-CDK12 complex	2	0	0.07	1			GO:0022824	transmitter-gated ion channel activity	22	1	0.83	0.5705
GO:0006970	response to osmotic stress	647	39	24.43	0.15607			GO:0002945	cyclin K-CDK13 complex	2	0	0.07	1			GO:0016684	oxidoreductase activity, acting on perox...	107	4	4.03	0.5768
GO:0008356	asymmetric cell division	19	2	0.72	0.15986			GO:0005577	fibrinogen complex	1	0	0.04	1			GO:0016860	intramolecular oxidoreductase activity	52	2	1.96	0.5881
GO:0006595	polyamine metabolic process	19	2	0.72	0.15986			GO:0005581	collagen trimer	8	0	0.29	1			GO:0009975	cyclase activity	52	2	1.96	0.5881
GO:0010099	regulation of photomorphogenesis	19	2	0.72	0.15986			GO:0005604	basement membrane	2	0	0.07	1			GO:0017171	serine hydrolase activity	138	5	5.2	0.5982
GO:0010089	xylem development	19	2	0.72	0.15986			GO:0005628	prospore membrane	2	0	0.07	1			GO:0008236	serine-type peptidase activity	138	5	5.2	0.5982
GO:0046173	polyol biosynthetic process	19	2	0.72	0.15986			GO:0005637	nuclear inner membrane	2	0	0.07	1			GO:0008028	monocarboxylic acid transmembrane transp...	24	1	0.9	0.6023
GO:0034284	response to monosaccharide	56	4	2.11	0.16049			GO:0005639	integral component of nuclear inner memb...	1	0	0.04	1			GO:0016838	carbon-oxygen lyase activity, acting on ...	24	1	0.9	0.6023
GO:0009593	detection of chemical stimulus	37	3	1.4	0.16276			GO:0005640	nuclear outer membrane	1	0	0.04	1			GO:0005230	extracellular ligand-gated ion channel a...	24	1	0.9	0.6023
GO:0010224	response to UV-B	77	5	2.91	0.16548			GO:0005642	annulate lamellae	2	0	0.07	1			GO:0030145	manganese ion binding	24	1	0.9	0.6023
GO:0065004	protein-DNA complex assembly	77	5	2.91	0.16548			GO:0005643	nuclear pore	53	0	1.93	1			GO:0004650	polygalacturonase activity	24	1	0.9	0.6023
GO:0034614	cellular response to reactive oxygen spe...	78	5	2.95	0.17174			GO:0005652	nuclear lamina	2	0	0.07	1			GO:0016762	xyloglucan:xyloglucosyl transferase acti...	24	1	0.9	0.6023
GO:0071824	protein-DNA complex subunit organization	78	5	2.95	0.17174			GO:0005655	nucleolar ribonuclease P complex	1	0	0.04	1			GO:0022884	macromolecule transmembrane transporter ...	24	1	0.9	0.6023
GO:0006333	chromatin assembly or disassembly	78	5	2.95	0.17174			GO:0005657	replication fork	11	0	0.4	1			GO:0008320	protein transmembrane transporter activi...	24	1	0.9	0.6023
GO:0006820	anion transport	256	13	9.67	0.1719			GO:0005658	alpha DNA polymerase:primase complex	1	0	0.04	1			GO:0030594	neurotransmitter receptor activity	25	1	0.94	0.6173
GO:0006636	unsaturated fatty acid biosynthetic proc...	20	2	0.76	0.17342			GO:0005663	DNA replication factor C complex	1	0	0.04	1			GO:0009982	pseudouridine synthase activity	25	1	0.94	0.6173
GO:0071483	cellular response to blue light	20	2	0.76	0.17342			GO:0005664	nuclear origin of replication recognitio...	2	0	0.07	1			GO:0015299	solute:proton antiporter activity	25	1	0.94	0.6173
GO:0019370	leukotriene biosynthetic process	5	1	0.19	0.17512			GO:0005665	RNA polymerase II, core complex	11	0	0.4	1			GO:0046873	metal ion transmembrane transporter acti...	171	6	6.44	0.6275
GO:0009303	rRNA transcription	5	1	0.19	0.17512			GO:0005666	RNA polymerase III complex	3	0	0.11	1			GO:0004175	endopeptidase activity	284	10	10.69	0.6313
GO:0019628	urate catabolic process	5	1	0.19	0.17512			GO:0005669	transcription factor TFIID complex	10	0	0.36	1			GO:0016846	carbon-sulfur lyase activity	26	1	0.98	0.6317
GO:0042178	xenobiotic catabolic process	5	1	0.19	0.17512			GO:0005671	Ada2/Gcn5/Ada3 transcription activator c...	1	0	0.04	1			GO:0015020	glucuronosyltransferase activity	26	1	0.98	0.6317
GO:0043692	monoterpene metabolic process	5	1	0.19	0.17512			GO:0005672	transcription factor TFIIA complex	2	0	0.07	1			GO:0016301	kinase activity	1463	53	55.08	0.6422
GO:0043693	monoterpene biosynthetic process	5	1	0.19	0.17512			GO:0005673	transcription factor TFIIE complex	2	0	0.07	1			GO:0019888	protein phosphatase regulator activity	27	1	1.02	0.6456
GO:0038127	ERBB signaling pathway	5	1	0.19	0.17512			GO:0005674	transcription factor TFIIF complex	3	0	0.11	1			GO:0015298	solute:cation antiporter activity	27	1	1.02	0.6456
GO:0007173	epidermal growth factor receptor signali...	5	1	0.19	0.17512			GO:0005675	transcription factor TFIIH holo complex	2	0	0.07	1			GO:0016854	racemase and epimerase activity	28	1	1.05	0.659
GO:0051196	regulation of coenzyme metabolic process	5	1	0.19	0.17512			GO:0005677	chromatin silencing complex	1	0	0.04	1			GO:0016776	phosphotransferase activity, phosphate g...	28	1	1.05	0.659
GO:0090480	purine nucleotide-sugar transmembrane tr...	5	1	0.19	0.17512			GO:0005680	anaphase-promoting complex	10	0	0.36	1			GO:0019208	phosphatase regulator activity	28	1	1.05	0.659
GO:0048439	flower morphogenesis	5	1	0.19	0.17512			GO:0005681	spliceosomal complex	49	0	1.79	1			GO:0016298	lipase activity	91	3	3.43	0.6716
GO:0070071	proton-transporting two-sector ATPase co...	5	1	0.19	0.17512			GO:0005682	U5 snRNP	3	0	0.11	1			GO:0016638	oxidoreductase activity, acting on the C...	29	1	1.09	0.6719
GO:0070076	histone lysine demethylation	5	1	0.19	0.17512			GO:0005684	U2-type spliceosomal complex	3	0	0.11	1			GO:0016747	transferase activity, transferring acyl ...	208	7	7.83	0.6721
GO:0046398	UDP-glucuronate metabolic process	5	1	0.19	0.17512			GO:0005685	U1 snRNP	6	0	0.22	1			GO:0000287	magnesium ion binding	121	4	4.56	0.6733
GO:0001560	regulation of cell growth by extracellul...	5	1	0.19	0.17512			GO:0005686	U2 snRNP	5	0	0.18	1			GO:0015079	potassium ion transmembrane transporter ...	61	2	2.3	0.6749
GO:0080119	ER body organization	5	1	0.19	0.17512			GO:0005692	U11 snRNP	1	0	0.04	1			GO:0004674	protein serine/threonine kinase activity	907	32	34.15	0.6782
GO:0016577	histone demethylation	5	1	0.19	0.17512			GO:0005700	polytene chromosome	6	0	0.22	1			GO:0043177	organic acid binding	122	4	4.59	0.6796
GO:0090101	negative regulation of transmembrane rec...	5	1	0.19	0.17512			GO:0005703	polytene chromosome puff	3	0	0.11	1			GO:0031406	carboxylic acid binding	122	4	4.59	0.6796
GO:0006691	leukotriene metabolic process	5	1	0.19	0.17512			GO:0005704	polytene chromosome band	1	0	0.04	1			GO:0030599	pectinesterase activity	62	2	2.33	0.6836
GO:0046456	icosanoid biosynthetic process	5	1	0.19	0.17512			GO:0005712	chiasma	1	0	0.04	1			GO:0016790	thiolester hydrolase activity	63	2	2.37	0.692
GO:0071484	cellular response to light intensity	5	1	0.19	0.17512			GO:0005719	nuclear euchromatin	4	0	0.15	1			GO:0005215	transporter activity	941	33	35.43	0.6936
GO:0090092	regulation of transmembrane receptor pro...	5	1	0.19	0.17512			GO:0005720	nuclear heterochromatin	9	0	0.33	1			GO:0008194	UDP-glycosyltransferase activity	235	13	8.85	0.6959
GO:0008214	protein dealkylation	5	1	0.19	0.17512			GO:0005721	pericentric heterochromatin	1	0	0.04	1			GO:0070008	serine-type exopeptidase activity	31	1	1.17	0.6962
GO:0008215	spermine metabolic process	5	1	0.19	0.17512			GO:0005724	nuclear telomeric heterochromatin	1	0	0.04	1			GO:0008238	exopeptidase activity	95	3	3.58	0.6997
GO:0034059	response to anoxia	5	1	0.19	0.17512			GO:0005726	perichromatin fibrils	1	0	0.04	1			GO:0016881	acid-amino acid ligase activity	272	9	10.24	0.7011
GO:0006482	protein demethylation	5	1	0.19	0.17512			GO:0005731	nucleolus organizer region	2	0	0.07	1			GO:0016810	hydrolase activity, acting on carbon-nit...	96	3	3.61	0.7064
GO:0072334	UDP-galactose transmembrane transport	5	1	0.19	0.17512			GO:0005732	small nucleolar ribonucleoprotein comple...	9	0	0.33	1			GO:0016782	transferase activity, transferring sulfu...	32	1	1.2	0.7076
GO:0015748	organophosphate ester transport	58	4	2.19	0.17527			GO:0005741	mitochondrial outer membrane	40	0	1.46	1			GO:0016757	transferase activity, transferring glyco...	472	21	17.77	0.7126
GO:0016144	S-glycoside biosynthetic process	58	4	2.19	0.17527			GO:0005742	mitochondrial outer membrane translocase...	5	0	0.18	1			GO:0016879	ligase activity, forming carbon-nitrogen...	333	11	12.54	0.7146
GO:0019761	glucosinolate biosynthetic process	58	4	2.19	0.17527			GO:0005744	TIM23 mitochondrial import inner membran...	23	0	0.84	1			GO:0005096	GTPase activator activity	66	2	2.48	0.7163
GO:0019758	glycosinolate biosynthetic process	58	4	2.19	0.17527			GO:0005747	mitochondrial respiratory chain complex ...	41	0	1.49	1			GO:0031418	L-ascorbic acid binding	33	1	1.24	0.7187
GO:0046165	alcohol biosynthetic process	79	5	2.98	0.17809			GO:0005749	mitochondrial respiratory chain complex ...	7	0	0.26	1			GO:0015078	proton transmembrane transporter activit...	159	5	5.99	0.7201
GO:0009739	response to gibberellin	126	9	4.76	0.181			GO:0005750	mitochondrial respiratory chain complex ...	8	0	0.29	1			GO:0008276	protein methyltransferase activity	67	2	2.52	0.7241
GO:0051170	import into nucleus	39	3	1.47	0.18157			GO:0005751	mitochondrial respiratory chain complex ...	13	0	0.47	1			GO:0016597	amino acid binding	67	2	2.52	0.7241
GO:0070588	calcium ion transmembrane transport	39	3	1.47	0.18157			GO:0005753	mitochondrial proton-transporting ATP sy...	22	0	0.8	1			GO:0016758	transferase activity, transferring hexos...	360	17	13.55	0.7263
GO:0010817	regulation of hormone levels	259	13	9.78	0.18213			GO:0005754	mitochondrial proton-transporting ATP sy...	6	0	0.22	1			GO:0061135	endopeptidase regulator activity	34	1	1.28	0.7293
GO:0097237	cellular response to toxic substance	59	4	2.23	0.18283			GO:0005756	mitochondrial proton-transporting ATP sy...	4	0	0.15	1			GO:0004866	endopeptidase inhibitor activity	34	1	1.28	0.7293
GO:0009646	response to absence of light	21	2	0.79	0.18715			GO:0005758	mitochondrial intermembrane space	14	0	0.51	1			GO:0003746	translation elongation factor activity	68	2	2.56	0.7316
GO:0006265	DNA topological change	21	2	0.79	0.18715			GO:0005761	mitochondrial ribosome	8	0	0.29	1			GO:0016627	oxidoreductase activity, acting on the C...	100	3	3.77	0.7322
GO:0009943	adaxial/abaxial axis specification	21	2	0.79	0.18715			GO:0005762	mitochondrial large ribosomal subunit	2	0	0.07	1			GO:0016746	transferase activity, transferring acyl ...	280	9	10.54	0.7328
GO:0009944	polarity specification of adaxial/abaxia...	21	2	0.79	0.18715			GO:0005763	mitochondrial small ribosomal subunit	5	0	0.18	1			GO:0030414	peptidase inhibitor activity	35	1	1.32	0.7395
GO:0071427	mRNA-containing ribonucleoprotein comple...	21	2	0.79	0.18715			GO:0005764	lysosome	20	0	0.73	1			GO:0061134	peptidase regulator activity	35	1	1.32	0.7395
GO:0006406	mRNA export from nucleus	21	2	0.79	0.18715			GO:0005765	lysosomal membrane	9	0	0.33	1			GO:0004721	phosphoprotein phosphatase activity	163	5	6.14	0.74
GO:0010035	response to inorganic substance	1017	44	38.41	0.18953			GO:0005767	secondary lysosome	2	0	0.07	1			GO:0016877	ligase activity, forming carbon-sulfur b...	36	1	1.36	0.7494
GO:0006865	amino acid transport	60	4	2.27	0.19049			GO:0005771	multivesicular body	12	0	0.44	1			GO:0004197	cysteine-type endopeptidase activity	37	1	1.39	0.7588
GO:0009582	detection of abiotic stimulus	60	4	2.27	0.19049			GO:0005778	peroxisomal membrane	43	0	1.57	1			GO:0016671	oxidoreductase activity, acting on a sul...	37	1	1.39	0.7588
GO:0009968	negative regulation of signal transducti...	81	5	3.06	0.19105			GO:0005779	integral component of peroxisomal membra...	10	0	0.36	1			GO:0016706	oxidoreductase activity, acting on paire...	106	3	3.99	0.7675
GO:0009312	oligosaccharide biosynthetic process	40	3	1.51	0.19118			GO:0005784	Sec61 translocon complex	2	0	0.07	1			GO:0005319	lipid transporter activity	38	1	1.43	0.7679
GO:0009620	response to fungus	404	19	15.26	0.19178			GO:0005785	signal recognition particle receptor com...	1	0	0.04	1			GO:0045330	aspartyl esterase activity	39	1	1.47	0.7767
GO:0042493	response to drug	697	31	26.32	0.19425			GO:0005786	signal recognition particle, endoplasmic...	13	0	0.47	1			GO:0008234	cysteine-type peptidase activity	141	4	5.31	0.7828
GO:0023057	negative regulation of signaling	82	5	3.1	0.19765			GO:0005787	signal peptidase complex	5	0	0.18	1			GO:0008173	RNA methyltransferase activity	40	1	1.51	0.7851
GO:0007267	cell-cell signaling	61	4	2.3	0.19826			GO:0005788	endoplasmic reticulum lumen	31	0	1.13	1			GO:0004383	guanylate cyclase activity	41	1	1.54	0.7932
GO:0042886	amide transport	626	28	23.64	0.20048			GO:0005790	smooth endoplasmic reticulum	1	0	0.04	1			GO:0035091	phosphatidylinositol binding	42	1	1.58	0.8011
GO:0009696	salicylic acid metabolic process	22	2	0.83	0.20103			GO:0005791	rough endoplasmic reticulum	4	0	0.15	1			GO:0018024	histone-lysine N-methyltransferase activ...	42	1	1.58	0.8011
GO:0006144	purine nucleobase metabolic process	22	2	0.83	0.20103			GO:0005793	endoplasmic reticulum-Golgi intermediate...	16	0	0.58	1			GO:0004672	protein kinase activity	1107	37	41.68	0.8035
GO:0009631	cold acclimation	22	2	0.83	0.20103			GO:0005797	Golgi medial cisterna	2	0	0.07	1			GO:0016278	lysine N-methyltransferase activity	43	1	1.62	0.8086
GO:0010112	regulation of systemic acquired resistan...	22	2	0.83	0.20103			GO:0005811	lipid droplet	44	0	1.6	1			GO:0016279	protein-lysine N-methyltransferase activ...	43	1	1.62	0.8086
GO:0065001	specification of axis polarity	22	2	0.83	0.20103			GO:0005813	centrosome	15	0	0.55	1			GO:0004620	phospholipase activity	44	1	1.66	0.8158
GO:0006623	protein targeting to vacuole	22	2	0.83	0.20103			GO:0005818	aster	1	0	0.04	1			GO:0016849	phosphorus-oxygen lyase activity	45	1	1.69	0.8228
GO:0072665	protein localization to vacuole	22	2	0.83	0.20103			GO:0005826	actomyosin contractile ring	2	0	0.07	1			GO:0070011	peptidase activity, acting on L-amino ac...	488	15	18.37	0.8259
GO:0072666	establishment of protein localization to...	22	2	0.83	0.20103			GO:0005827	polar microtubule	2	0	0.07	1			GO:0008324	cation transmembrane transporter activit...	369	11	13.89	0.8264
GO:0044550	secondary metabolite biosynthetic proces...	149	8	5.63	0.20197			GO:0005828	kinetochore microtubule	1	0	0.04	1			GO:0004857	enzyme inhibitor activity	118	3	4.44	0.8267
GO:0010200	response to chitin	149	8	5.63	0.20197			GO:0005835	fatty acid synthase complex	1	0	0.04	1			GO:0016616	oxidoreductase activity, acting on the C...	184	5	6.93	0.8277
GO:0010648	negative regulation of cell communicatio...	83	5	3.13	0.20433			GO:0005838	proteasome regulatory particle	15	0	0.55	1			GO:0016811	hydrolase activity, acting on carbon-nit...	46	1	1.73	0.8295
GO:0006913	nucleocytoplasmic transport	83	5	3.13	0.20433			GO:0005839	proteasome core complex	29	0	1.06	1			GO:0015238	drug transmembrane transporter activity	84	2	3.16	0.8304
GO:0051169	nuclear transport	83	5	3.13	0.20433			GO:0005844	polysome	2	0	0.07	1			GO:0008757	S-adenosylmethionine-dependent methyltra...	119	3	4.48	0.831
GO:0044106	cellular amine metabolic process	83	5	3.13	0.20433			GO:0005845	mRNA cap binding complex	4	0	0.15	1			GO:0022890	inorganic cation transmembrane transport...	342	10	12.88	0.8348
GO:2000028	regulation of photoperiodism, flowering	16	4	0.6	0.20524			GO:0005846	nuclear cap binding complex	4	0	0.15	1			GO:0042054	histone methyltransferase activity	47	1	1.77	0.8359
GO:0015700	arsenite transport	6	1	0.23	0.20629			GO:0005847	mRNA cleavage and polyadenylation specif...	3	0	0.11	1			GO:0015035	protein disulfide oxidoreductase activit...	86	2	3.24	0.8401
GO:0030912	response to deep water	6	1	0.23	0.20629			GO:0005849	mRNA cleavage factor complex	9	0	0.33	1			GO:0004527	exonuclease activity	86	2	3.24	0.8401
GO:0042436	indole-containing compound catabolic pro...	6	1	0.23	0.20629			GO:0005850	eukaryotic translation initiation factor...	3	0	0.11	1			GO:0015293	symporter activity	86	2	3.24	0.8401
GO:0009643	photosynthetic acclimation	6	1	0.23	0.20629			GO:0005851	eukaryotic translation initiation factor...	7	0	0.26	1			GO:0015297	antiporter activity	87	2	3.28	0.8448
GO:0009645	response to low light intensity stimulus	6	1	0.23	0.20629			GO:0005852	eukaryotic translation initiation factor...	26	0	0.95	1			GO:0042625	ATPase coupled ion transmembrane transpo...	88	2	3.31	0.8493
GO:0010631	epithelial cell migration	6	1	0.23	0.20629			GO:0005853	eukaryotic translation elongation factor...	6	0	0.22	1			GO:0019829	cation-transporting ATPase activity	88	2	3.31	0.8493
GO:0035435	phosphate ion transmembrane transport	6	1	0.23	0.20629			GO:0005854	nascent polypeptide-associated complex	1	0	0.04	1			GO:0022853	active ion transmembrane transporter act...	88	2	3.31	0.8493
GO:0008593	regulation of Notch signaling pathway	6	1	0.23	0.20629			GO:0005859	muscle myosin complex	1	0	0.04	1			GO:0046527	glucosyltransferase activity	160	4	6.02	0.8578
GO:0050808	synapse organization	6	1	0.23	0.20629			GO:0005865	striated muscle thin filament	2	0	0.07	1			GO:0008047	enzyme activator activity	90	2	3.39	0.8581
GO:0007416	synapse assembly	6	1	0.23	0.20629			GO:0005871	kinesin complex	6	0	0.22	1			GO:0043167	ion binding	5646	202	212.58	0.8586
GO:0098781	ncRNA transcription	6	1	0.23	0.20629			GO:0005872	minus-end kinesin complex	1	0	0.04	1			GO:0016655	oxidoreductase activity, acting on NAD(P...	51	1	1.92	0.8594
GO:0009445	putrescine metabolic process	6	1	0.23	0.20629			GO:0005876	spindle microtubule	10	0	0.36	1			GO:0016628	oxidoreductase activity, acting on the C...	52	1	1.96	0.8647
GO:0009446	putrescine biosynthetic process	6	1	0.23	0.20629			GO:0005880	nuclear microtubule	2	0	0.07	1			GO:0004427	inorganic diphosphatase activity	52	1	1.96	0.8647
GO:0045324	late endosome to vacuole transport	6	1	0.23	0.20629			GO:0005881	cytoplasmic microtubule	13	0	0.47	1			GO:0050897	cobalt ion binding	52	1	1.96	0.8647
GO:0010188	response to microbial phytotoxin	6	1	0.23	0.20629			GO:0005884	actin filament	6	0	0.22	1			GO:0003727	single-stranded RNA binding	52	1	1.96	0.8647
GO:0051180	vitamin transport	6	1	0.23	0.20629			GO:0005885	Arp2/3 protein complex	5	0	0.18	1			GO:0043492	ATPase activity, coupled to movement of ...	128	3	4.82	0.8657
GO:0006896	Golgi to vacuole transport	6	1	0.23	0.20629			GO:0005912	adherens junction	4	0	0.15	1			GO:0042626	ATPase activity, coupled to transmembran...	128	3	4.82	0.8657
GO:0051124	synaptic growth at neuromuscular junctio...	6	1	0.23	0.20629			GO:0005923	bicellular tight junction	1	0	0.04	1			GO:0008135	translation factor activity, RNA binding	197	5	7.42	0.8689
GO:0051147	regulation of muscle cell differentiatio...	6	1	0.23	0.20629			GO:0005924	cell-substrate adherens junction	3	0	0.11	1			GO:0015077	monovalent inorganic cation transmembran...	230	6	8.66	0.8694
GO:0090481	pyrimidine nucleotide-sugar transmembran...	6	1	0.23	0.20629			GO:0005925	focal adhesion	3	0	0.11	1			GO:0008080	N-acetyltransferase activity	54	1	2.03	0.8747
GO:0009954	proximal/distal pattern formation	6	1	0.23	0.20629			GO:0005930	axoneme	1	0	0.04	1			GO:0016866	intramolecular transferase activity	54	1	2.03	0.8747
GO:0006572	tyrosine catabolic process	6	1	0.23	0.20629			GO:0005933	cellular bud	5	0	0.18	1			GO:0035251	UDP-glucosyltransferase activity	131	3	4.93	0.8758
GO:0006527	arginine catabolic process	6	1	0.23	0.20629			GO:0005934	cellular bud tip	3	0	0.11	1			GO:0016741	transferase activity, transferring one-c...	360	10	13.55	0.8764
GO:0051098	regulation of binding	6	1	0.23	0.20629			GO:0005935	cellular bud neck	5	0	0.18	1			GO:0008483	transaminase activity	56	1	2.11	0.884
GO:0090130	tissue migration	6	1	0.23	0.20629			GO:0005937	mating projection	7	0	0.26	1			GO:0051539	4 iron, 4 sulfur cluster binding	56	1	2.11	0.884
GO:0090132	epithelium migration	6	1	0.23	0.20629			GO:0005942	phosphatidylinositol 3-kinase complex	1	0	0.04	1			GO:0016769	transferase activity, transferring nitro...	56	1	2.11	0.884
GO:0010018	far-red light signaling pathway	6	1	0.23	0.20629			GO:0005947	mitochondrial alpha-ketoglutarate dehydr...	1	0	0.04	1			GO:0016791	phosphatase activity	269	7	10.13	0.8852
GO:0010031	circumnutation	6	1	0.23	0.20629			GO:0005950	anthranilate synthase complex	2	0	0.07	1			GO:0044877	protein-containing complex binding	59	1	2.22	0.8967
GO:0001667	ameboidal-type cell migration	6	1	0.23	0.20629			GO:0005952	cAMP-dependent protein kinase complex	1	0	0.04	1			GO:0004521	endoribonuclease activity	101	2	3.8	0.8984
GO:0071490	cellular response to far red light	6	1	0.23	0.20629			GO:0005953	CAAX-protein geranylgeranyltransferase c...	2	0	0.07	1			GO:0016410	N-acyltransferase activity	60	1	2.26	0.9006
GO:0071493	cellular response to UV-B	6	1	0.23	0.20629			GO:0005955	calcineurin complex	3	0	0.11	1			GO:0140096	catalytic activity, acting on a protein	2227	74	83.85	0.9011
GO:0046439	L-cysteine metabolic process	6	1	0.23	0.20629			GO:0005956	protein kinase CK2 complex	7	0	0.26	1			GO:0008081	phosphoric diester hydrolase activity	61	1	2.3	0.9044
GO:0048766	root hair initiation	6	1	0.23	0.20629			GO:0005958	DNA-dependent protein kinase-DNA ligase ...	2	0	0.07	1			GO:0051540	metal cluster binding	142	3	5.35	0.9073
GO:0007528	neuromuscular junction development	6	1	0.23	0.20629			GO:0005960	glycine cleavage complex	9	0	0.33	1			GO:0051536	iron-sulfur cluster binding	142	3	5.35	0.9073
GO:0015786	UDP-glucose transmembrane transport	6	1	0.23	0.20629			GO:0005965	protein farnesyltransferase complex	2	0	0.07	1			GO:0004523	RNA-DNA hybrid ribonuclease activity	62	1	2.33	0.908
GO:0006811	ion transport	752	33	28.4	0.20648			GO:0005967	mitochondrial pyruvate dehydrogenase com...	1	0	0.04	1			GO:0008170	N-methyltransferase activity	62	1	2.33	0.908
GO:0048366	leaf development	290	14	10.95	0.20836			GO:0005968	Rab-protein geranylgeranyltransferase co...	1	0	0.04	1			GO:0008233	peptidase activity	597	17	22.48	0.911
GO:0071310	cellular response to organic substance	772	38	29.16	0.20972			GO:0005971	ribonucleoside-diphosphate reductase com...	3	0	0.11	1			GO:0015405	P-P-bond-hydrolysis-driven transmembrane...	180	4	6.78	0.9118
GO:0008037	cell recognition	84	5	3.17	0.21109			GO:0008021	synaptic vesicle	1	0	0.04	1			GO:0008168	methyltransferase activity	351	9	13.22	0.9171
GO:0071495	cellular response to endogenous stimulus	674	34	25.45	0.21399			GO:0008023	transcription elongation factor complex	5	0	0.18	1			GO:0015399	primary active transmembrane transporter...	183	4	6.89	0.9181
GO:0015698	inorganic anion transport	63	4	2.38	0.21406			GO:0008024	cyclin/CDK positive transcription elonga...	2	0	0.07	1			GO:0016765	transferase activity, transferring alkyl...	149	3	5.61	0.9234
GO:0030522	intracellular receptor signaling pathway	23	2	0.87	0.21502			GO:0008180	COP9 signalosome	9	0	0.33	1			GO:0015291	secondary active transmembrane transport...	187	4	7.04	0.9258
GO:0006801	superoxide metabolic process	23	2	0.87	0.21502			GO:0008250	oligosaccharyltransferase complex	6	0	0.22	1			GO:0016407	acetyltransferase activity	69	1	2.6	0.9298
GO:0033559	unsaturated fatty acid metabolic process	23	2	0.87	0.21502			GO:0008278	cohesin complex	1	0	0.04	1			GO:0030695	GTPase regulator activity	115	2	4.33	0.9343
GO:0002376	immune system process	461	21	17.41	0.21643			GO:0008290	F-actin capping protein complex	3	0	0.11	1			GO:0003774	motor activity	71	1	2.67	0.935
GO:0009817	defense response to fungus, incompatible...	85	5	3.21	0.21791			GO:0008328	ionotropic glutamate receptor complex	2	0	0.07	1			GO:0016773	phosphotransferase activity, alcohol gro...	1255	38	47.25	0.9405
GO:0006979	response to oxidative stress	438	20	16.54	0.22031			GO:0008352	katanin complex	5	0	0.18	1			GO:0042578	phosphoric ester hydrolase activity	338	8	12.73	0.9437
GO:0010243	response to organonitrogen compound	199	10	7.52	0.22061			GO:0008537	proteasome activator complex	1	0	0.04	1			GO:0060589	nucleoside-triphosphatase regulator acti...	121	2	4.56	0.9457
GO:0042435	indole-containing compound biosynthetic ...	43	3	1.62	0.22072			GO:0008540	proteasome regulatory particle, base sub...	13	0	0.47	1			GO:0016788	hydrolase activity, acting on ester bond...	978	28	36.82	0.9535
GO:0009067	aspartate family amino acid biosynthetic...	43	3	1.62	0.22072			GO:0008622	epsilon DNA polymerase complex	2	0	0.07	1			GO:0003743	translation initiation factor activity	128	2	4.82	0.9566
GO:0015031	protein transport	586	26	22.13	0.22308			GO:0009277	fungal-type cell wall	1	0	0.04	1			GO:0003755	peptidyl-prolyl cis-trans isomerase acti...	85	1	3.2	0.9621
GO:0071229	cellular response to acid chemical	371	19	14.01	0.22421			GO:0009279	cell outer membrane	1	0	0.04	1			GO:0004713	protein tyrosine kinase activity	86	1	3.24	0.9636
GO:0042752	regulation of circadian rhythm	38	7	1.44	0.22588			GO:0009295	nucleoid	44	0	1.6	1			GO:0016859	cis-trans isomerase activity	87	1	3.28	0.965
GO:0015833	peptide transport	613	27	23.15	0.22898			GO:0009317	acetyl-CoA carboxylase complex	3	0	0.11	1			GO:0016772	transferase activity, transferring phosp...	1914	59	72.06	0.9651
GO:0015740	C4-dicarboxylate transport	24	2	0.91	0.22909			GO:0009330	DNA topoisomerase complex (ATP-hydrolyzi...	6	0	0.22	1			GO:0022804	active transmembrane transporter activit...	362	8	13.63	0.9659
GO:0046685	response to arsenic-containing substance	24	2	0.91	0.22909			GO:0009341	beta-galactosidase complex	1	0	0.04	1			GO:0052689	carboxylic ester hydrolase activity	179	3	6.74	0.9673
GO:0009086	methionine biosynthetic process	24	2	0.91	0.22909			GO:0009344	nitrite reductase complex [NAD(P)H]	2	0	0.07	1			GO:0016891	endoribonuclease activity, producing 5'-...	89	1	3.35	0.9676
GO:0034293	sexual sporulation	24	2	0.91	0.22909			GO:0009346	citrate lyase complex	3	0	0.11	1			GO:0004540	ribonuclease activity	137	2	5.16	0.9676
GO:0010087	phloem or xylem histogenesis	44	3	1.66	0.23077			GO:0009349	riboflavin synthase complex	1	0	0.04	1			GO:0030234	enzyme regulator activity	294	6	11.07	0.968
GO:0009749	response to glucose	44	3	1.66	0.23077			GO:0009360	DNA polymerase III complex	3	0	0.11	1			GO:0008565	protein transporter activity	92	1	3.46	0.9711
GO:0009072	aromatic amino acid family metabolic pro...	87	5	3.29	0.23177			GO:0009368	endopeptidase Clp complex	8	0	0.29	1			GO:0016893	endonuclease activity, active with eithe...	93	1	3.5	0.9722
GO:0006633	fatty acid biosynthetic process	155	8	5.85	0.23213			GO:0009501	amyloplast	18	0	0.66	1			GO:0005507	copper ion binding	227	4	8.55	0.974
GO:0070887	cellular response to chemical stimulus	909	43	34.33	0.23402			GO:0009503	thylakoid light-harvesting complex	6	0	0.22	1			GO:0016874	ligase activity	545	13	20.52	0.9742
GO:0030203	glycosaminoglycan metabolic process	7	1	0.26	0.23628			GO:0009508	plastid chromosome	19	0	0.69	1			GO:0016829	lyase activity	375	8	14.12	0.9743
GO:0048587	regulation of short-day photoperiodism, ...	7	1	0.26	0.23628			GO:0009509	chromoplast	9	0	0.33	1			GO:0098772	molecular function regulator	304	6	11.45	0.9748
GO:0000462	maturation of SSU-rRNA from tricistronic...	7	1	0.26	0.23628			GO:0009512	cytochrome b6f complex	2	0	0.07	1			GO:0004518	nuclease activity	304	6	11.45	0.9748
GO:0050879	multicellular organismal movement	7	1	0.26	0.23628			GO:0009514	glyoxysome	14	0	0.51	1			GO:0016835	carbon-oxygen lyase activity	146	2	5.5	0.9759
GO:0090333	regulation of stomatal closure	7	1	0.26	0.23628			GO:0009516	leucoplast	2	0	0.07	1			GO:0042623	ATPase activity, coupled	311	6	11.71	0.9788
GO:0034644	cellular response to UV	7	1	0.26	0.23628			GO:0009517	PSII associated light-harvesting complex...	4	0	0.15	1			GO:0016853	isomerase activity	313	6	11.78	0.9798
GO:0010107	potassium ion import	7	1	0.26	0.23628			GO:0009521	photosystem	78	0	2.84	1			GO:0043531	ADP binding	352	7	13.25	0.9808
GO:0010262	somatic embryogenesis	7	1	0.26	0.23628			GO:0009522	photosystem I	33	0	1.2	1			GO:0035639	purine ribonucleoside triphosphate bindi...	2604	81	98.04	0.9813
GO:0009957	epidermal cell fate specification	7	1	0.26	0.23628			GO:0009523	photosystem II	56	0	2.04	1			GO:1901363	heterocyclic compound binding	6084	230	229.07	0.9826
GO:0046352	disaccharide catabolic process	7	1	0.26	0.23628			GO:0009529	plastid intermembrane space	2	0	0.07	1			GO:0097159	organic cyclic compound binding	6090	230	229.29	0.9835
GO:0006571	tyrosine biosynthetic process	7	1	0.26	0.23628			GO:0009530	primary cell wall	1	0	0.04	1			GO:0005515	protein binding	477	10	17.96	0.9871
GO:0071324	cellular response to disaccharide stimul...	7	1	0.26	0.23628			GO:0009531	secondary cell wall	7	0	0.26	1			GO:0097367	carbohydrate derivative binding	2753	85	103.65	0.9872
GO:0071329	cellular response to sucrose stimulus	7	1	0.26	0.23628			GO:0009533	chloroplast stromal thylakoid	5	0	0.18	1			GO:0004519	endonuclease activity	213	3	8.02	0.9882
GO:0006360	transcription by RNA polymerase I	7	1	0.26	0.23628			GO:0009537	proplastid	1	0	0.04	1			GO:0032555	purine ribonucleotide binding	2691	82	101.32	0.9901
GO:0006356	regulation of transcription by RNA polym...	7	1	0.26	0.23628			GO:0009538	photosystem I reaction center	7	0	0.26	1			GO:0017076	purine nucleotide binding	2693	82	101.39	0.9903
GO:0006657	CDP-choline pathway	7	1	0.26	0.23628			GO:0009543	chloroplast thylakoid lumen	54	0	1.97	1			GO:0032550	purine ribonucleoside binding	2671	81	100.57	0.9911
GO:0090287	regulation of cellular response to growt...	7	1	0.26	0.23628			GO:0009544	chloroplast ATP synthase complex	2	0	0.07	1			GO:0001883	purine nucleoside binding	2671	81	100.57	0.9911
GO:0090288	negative regulation of cellular response...	7	1	0.26	0.23628			GO:0009547	plastid ribosome	9	0	0.33	1			GO:0032549	ribonucleoside binding	2677	81	100.79	0.9916
GO:0046415	urate metabolic process	7	1	0.26	0.23628			GO:0009568	amyloplast starch grain	2	0	0.07	1			GO:0005198	structural molecule activity	533	11	20.07	0.9918
GO:0009877	nodulation	7	1	0.26	0.23628			GO:0009569	chloroplast starch grain	2	0	0.07	1			GO:0001882	nucleoside binding	2680	81	100.9	0.9919
GO:0080024	indolebutyric acid metabolic process	7	1	0.26	0.23628			GO:0009573	chloroplast ribulose bisphosphate carbox...	1	0	0.04	1			GO:0005543	phospholipid binding	125	1	4.71	0.992
GO:1902930	regulation of alcohol biosynthetic proce...	7	1	0.26	0.23628			GO:0009574	preprophase band	13	0	0.47	1			GO:0032553	ribonucleotide binding	2717	82	102.3	0.9927
GO:1901617	organic hydroxy compound biosynthetic pr...	156	8	5.89	0.23731			GO:0009575	chromoplast stroma	2	0	0.07	1			GO:0008026	ATP-dependent helicase activity	128	1	4.82	0.9928
GO:0120039	plasma membrane bounded cell projection ...	25	2	0.94	0.24323			GO:0009654	photosystem II oxygen evolving complex	24	0	0.87	1			GO:0070035	purine NTP-dependent helicase activity	128	1	4.82	0.9928
GO:0009084	glutamine family amino acid biosynthetic...	25	2	0.94	0.24323			GO:0009782	photosystem I antenna complex	1	0	0.04	1			GO:0000166	nucleotide binding	3335	103	125.57	0.9941
GO:0048858	cell projection morphogenesis	25	2	0.94	0.24323			GO:0009783	photosystem II antenna complex	2	0	0.07	1			GO:1901265	nucleoside phosphate binding	3335	103	125.57	0.9941
GO:0048812	neuron projection morphogenesis	25	2	0.94	0.24323			GO:0009840	chloroplastic endopeptidase Clp complex	8	0	0.29	1			GO:0140101	catalytic activity, acting on a tRNA	134	1	5.05	0.9943
GO:0009605	response to external stimulus	1381	60	52.16	0.24389			GO:0009897	external side of plasma membrane	9	0	0.33	1			GO:0036094	small molecule binding	3512	109	132.23	0.9946
GO:0046677	response to antibiotic	446	20	16.84	0.24447			GO:0009921	auxin efflux carrier complex	3	0	0.11	1			GO:0008289	lipid binding	196	2	7.38	0.9955
GO:0009636	response to toxic substance	252	12	9.52	0.24505			GO:0009923	fatty acid elongase complex	1	0	0.04	1			GO:0043168	anion binding	3106	94	116.94	0.9957
GO:0045184	establishment of protein localization	595	26	22.47	0.24676			GO:0009925	basal plasma membrane	6	0	0.22	1			GO:0016818	hydrolase activity, acting on acid anhyd...	1107	27	41.68	0.996
GO:0000302	response to reactive oxygen species	205	10	7.74	0.24769			GO:0009930	longitudinal side of cell surface	5	0	0.18	1			GO:0017111	nucleoside-triphosphatase activity	1016	24	38.25	0.9965
GO:0006816	calcium ion transport	46	3	1.74	0.25109			GO:0010005	cortical microtubule, transverse to long...	6	0	0.22	1			GO:0016817	hydrolase activity, acting on acid anhyd...	1120	27	42.17	0.9968
GO:0048827	phyllome development	375	17	14.16	0.25253			GO:0010006	Toc complex	1	0	0.04	1			GO:0004386	helicase activity	206	2	7.76	0.9968
GO:0042221	response to chemical	2407	118	90.9	0.25293			GO:0010007	magnesium chelatase complex	4	0	0.15	1			GO:0016462	pyrophosphatase activity	1097	26	41.3	0.9973
GO:0048731	system development	1446	72	54.61	0.25412			GO:0010009	cytoplasmic side of endosome membrane	1	0	0.04	1			GO:0016740	transferase activity	3491	109	131.44	0.9982
GO:0006334	nucleosome assembly	68	4	2.57	0.25494			GO:0010169	thioglucosidase complex	1	0	0.04	1			GO:0003964	RNA-directed DNA polymerase activity	278	3	10.47	0.9985
GO:0050832	defense response to fungus	279	13	10.54	0.25708			GO:0010240	plastid pyruvate dehydrogenase complex	1	0	0.04	1			GO:0008144	drug binding	2521	71	94.92	0.9985
GO:0032990	cell part morphogenesis	26	2	0.98	0.25739			GO:0010282	senescence-associated vacuole	2	0	0.07	1			GO:0016887	ATPase activity	419	6	15.78	0.9988
GO:2000030	regulation of response to red or far red...	26	2	0.98	0.25739			GO:0010287	plastoglobule	65	0	2.37	1			GO:0016787	hydrolase activity	3115	93	117.28	0.999
GO:0008104	protein localization	624	27	23.57	0.2578			GO:0010319	stromule	50	0	1.82	1			GO:0034061	DNA polymerase activity	302	3	11.37	0.9993
GO:0031668	cellular response to extracellular stimu...	160	8	6.04	0.2584			GO:0010330	cellulose synthase complex	6	0	0.22	1			GO:0140098	catalytic activity, acting on RNA	304	3	11.45	0.9994
GO:0007264	small GTPase mediated signal transductio...	184	9	6.95	0.26055			GO:0010368	chloroplast isoamylase complex	1	0	0.04	1			GO:0005524	ATP binding	2386	64	89.83	0.9995
GO:0003333	amino acid transmembrane transport	47	3	1.78	0.26136			GO:0010369	chromocenter	7	0	0.26	1			GO:0140097	catalytic activity, acting on DNA	413	5	15.55	0.9996
GO:0034728	nucleosome organization	69	4	2.61	0.26331			GO:0010370	perinucleolar chromocenter	2	0	0.07	1			GO:0032559	adenyl ribonucleotide binding	2476	65	93.22	0.9998
GO:0006560	proline metabolic process	11	3	0.42	0.26421			GO:0010445	nuclear dicing body	2	0	0.07	1			GO:0030554	adenyl nucleotide binding	2478	65	93.3	0.9998
GO:0009697	salicylic acid biosynthetic process	8	1	0.3	0.26514			GO:0010598	NAD(P)H dehydrogenase complex (plastoqui...	11	0	0.4	1			GO:0003676	nucleic acid binding	3368	134	126.81	0.9998
GO:0047484	regulation of response to osmotic stress	8	1	0.3	0.26514			GO:0012507	ER to Golgi transport vesicle membrane	10	0	0.36	1			GO:0016779	nucleotidyltransferase activity	442	5	16.64	0.9998
GO:0015802	basic amino acid transport	8	1	0.3	0.26514			GO:0012511	monolayer-surrounded lipid storage body	2	0	0.07	1			GO:0003723	RNA binding	1104	21	41.57	0.9999
GO:0015809	arginine transport	8	1	0.3	0.26514			GO:0014069	postsynaptic density	7	0	0.26	1			GO:0003735	structural constituent of ribosome	411	3	15.47	1
GO:0010440	stomatal lineage progression	8	1	0.3	0.26514			GO:0015030	Cajal body	7	0	0.26	1			GO:0003824	catalytic activity	7741	246	291.46	1
GO:0014902	myotube differentiation	8	1	0.3	0.26514			GO:0015934	large ribosomal subunit	142	0	5.18	1			GO:0140110	transcription regulator activity	1161	85	43.71	1
GO:0014904	myotube cell development	8	1	0.3	0.26514			GO:0016006	Nebenkern	1	0	0.04	1			GO:0003674	molecular_function	11766	443	443	1
GO:2000012	regulation of auxin polar transport	8	1	0.3	0.26514			GO:0016010	dystrophin-associated glycoprotein compl...	1	0	0.04	1			GO:0000014	single-stranded DNA endodeoxyribonucleas...	3	0	0.11	1
GO:0010161	red light signaling pathway	8	1	0.3	0.26514			GO:0016234	inclusion body	3	0	0.11	1			GO:0000030	mannosyltransferase activity	7	0	0.26	1
GO:0033273	response to vitamin	8	1	0.3	0.26514			GO:0016235	aggresome	1	0	0.04	1			GO:0000035	acyl binding	2	0	0.08	1
GO:0080170	hydrogen peroxide transmembrane transpor...	8	1	0.3	0.26514			GO:0016272	prefoldin complex	13	0	0.47	1			GO:0000036	acyl carrier activity	3	0	0.11	1
GO:0006561	proline biosynthetic process	8	1	0.3	0.26514			GO:0016282	eukaryotic 43S preinitiation complex	20	0	0.73	1			GO:0000049	tRNA binding	27	0	1.02	1
GO:0080144	amino acid homeostasis	8	1	0.3	0.26514			GO:0016323	basolateral plasma membrane	6	0	0.22	1			GO:0000062	fatty-acyl-CoA binding	8	0	0.3	1
GO:0010076	maintenance of floral meristem identity	8	1	0.3	0.26514			GO:0016324	apical plasma membrane	17	0	0.62	1			GO:0000064	L-ornithine transmembrane transporter ac...	2	0	0.08	1
GO:0010077	maintenance of inflorescence meristem id...	8	1	0.3	0.26514			GO:0016328	lateral plasma membrane	10	0	0.36	1			GO:0000095	S-adenosyl-L-methionine transmembrane tr...	3	0	0.11	1
GO:0030490	maturation of SSU-rRNA	8	1	0.3	0.26514			GO:0016363	nuclear matrix	13	0	0.47	1			GO:0000107	imidazoleglycerol-phosphate synthase act...	1	0	0.04	1
GO:0098609	cell-cell adhesion	8	1	0.3	0.26514			GO:0016442	RISC complex	4	0	0.15	1			GO:0000146	microfilament motor activity	3	0	0.11	1
GO:0071491	cellular response to red light	8	1	0.3	0.26514			GO:0016459	myosin complex	28	0	1.02	1			GO:0000149	SNARE binding	3	0	0.11	1
GO:0048741	skeletal muscle fiber development	8	1	0.3	0.26514			GO:0016460	myosin II complex	1	0	0.04	1			GO:0000150	recombinase activity	1	0	0.04	1
GO:0048747	muscle fiber development	8	1	0.3	0.26514			GO:0016514	SWI/SNF complex	5	0	0.18	1			GO:0000155	phosphorelay sensor kinase activity	27	0	1.02	1
GO:0007519	skeletal muscle tissue development	8	1	0.3	0.26514			GO:0016528	sarcoplasm	3	0	0.11	1			GO:0000175	3'-5'-exoribonuclease activity	16	0	0.6	1
GO:0032104	regulation of response to extracellular ...	8	1	0.3	0.26514			GO:0016529	sarcoplasmic reticulum	3	0	0.11	1			GO:0000179	rRNA (adenine-N6,N6-)-dimethyltransferas...	4	0	0.15	1
GO:0032107	regulation of response to nutrient level...	8	1	0.3	0.26514			GO:0016580	Sin3 complex	1	0	0.04	1			GO:0000182	rDNA binding	3	0	0.11	1
GO:0010508	positive regulation of autophagy	8	1	0.3	0.26514			GO:0016581	NuRD complex	1	0	0.04	1			GO:0000210	NAD+ diphosphatase activity	8	0	0.3	1
GO:0009755	hormone-mediated signaling pathway	569	29	21.49	0.26736			GO:0016591	RNA polymerase II, holoenzyme	34	0	1.24	1			GO:0000213	tRNA-intron endonuclease activity	1	0	0.04	1
GO:0046394	carboxylic acid biosynthetic process	553	24	20.88	0.26848			GO:0016592	mediator complex	44	0	1.6	1			GO:0000217	DNA secondary structure binding	4	0	0.15	1
GO:0016053	organic acid biosynthetic process	554	24	20.92	0.27139			GO:0016593	Cdc73/Paf1 complex	1	0	0.04	1			GO:0000234	phosphoethanolamine N-methyltransferase ...	3	0	0.11	1
GO:0016036	cellular response to phosphate starvatio...	48	3	1.81	0.27167			GO:0016604	nuclear body	61	0	2.22	1			GO:0000247	C-8 sterol isomerase activity	1	0	0.04	1
GO:0010286	heat acclimation	48	3	1.81	0.27167			GO:0016605	PML body	2	0	0.07	1			GO:0000248	C-5 sterol desaturase activity	2	0	0.08	1
GO:0051606	detection of stimulus	139	7	5.25	0.2722			GO:0016607	nuclear speck	44	0	1.6	1			GO:0000254	C-4 methylsterol oxidase activity	4	0	0.15	1
GO:0032787	monocarboxylic acid metabolic process	431	19	16.28	0.27544			GO:0017053	transcriptional repressor complex	3	0	0.11	1			GO:0000268	peroxisome targeting sequence binding	3	0	0.11	1
GO:0033036	macromolecule localization	757	32	28.59	0.27742			GO:0017054	negative cofactor 2 complex	1	0	0.04	1			GO:0000293	ferric-chelate reductase activity	4	0	0.15	1
GO:0048511	rhythmic process	130	20	4.91	0.28512			GO:0017087	mitochondrial processing peptidase compl...	1	0	0.04	1			GO:0000295	adenine nucleotide transmembrane transpo...	15	0	0.56	1
GO:0006935	chemotaxis	28	2	1.06	0.28574			GO:0017119	Golgi transport complex	9	0	0.33	1			GO:0000339	RNA cap binding	6	0	0.23	1
GO:0043467	regulation of generation of precursor me...	28	2	1.06	0.28574			GO:0017146	NMDA selective glutamate receptor comple...	1	0	0.04	1			GO:0000386	second spliceosomal transesterification ...	1	0	0.04	1
GO:0009955	adaxial/abaxial pattern specification	28	2	1.06	0.28574			GO:0018995	host	1	0	0.04	1			GO:0000400	four-way junction DNA binding	3	0	0.11	1
GO:0006568	tryptophan metabolic process	28	2	1.06	0.28574			GO:0019008	molybdopterin synthase complex	1	0	0.04	1			GO:0000403	Y-form DNA binding	1	0	0.04	1
GO:0006586	indolalkylamine metabolic process	28	2	1.06	0.28574			GO:0019012	virion	10	0	0.36	1			GO:0000404	heteroduplex DNA loop binding	3	0	0.11	1
GO:0071462	cellular response to water stimulus	28	2	1.06	0.28574			GO:0019013	viral nucleocapsid	1	0	0.04	1			GO:0000406	double-strand/single-strand DNA junction...	1	0	0.04	1
GO:0042330	taxis	28	2	1.06	0.28574			GO:0019028	viral capsid	2	0	0.07	1			GO:0000702	oxidized base lesion DNA N-glycosylase a...	3	0	0.11	1
GO:0042631	cellular response to water deprivation	28	2	1.06	0.28574			GO:0019031	viral envelope	8	0	0.29	1			GO:0000773	phosphatidyl-N-methylethanolamine N-meth...	1	0	0.04	1
GO:0031497	chromatin assembly	72	4	2.72	0.28869			GO:0019185	snRNA-activating protein complex	1	0	0.04	1			GO:0000774	adenyl-nucleotide exchange factor activi...	3	0	0.11	1
GO:0006022	aminoglycan metabolic process	25	5	0.94	0.2911			GO:0019773	proteasome core complex, alpha-subunit c...	14	0	0.51	1			GO:0000822	inositol hexakisphosphate binding	4	0	0.15	1
GO:0032957	inositol trisphosphate metabolic process	9	1	0.34	0.29291			GO:0019814	immunoglobulin complex	2	0	0.07	1			GO:0000977	RNA polymerase II regulatory region sequ...	1	0	0.04	1
GO:0032958	inositol phosphate biosynthetic process	9	1	0.34	0.29291			GO:0019815	B cell receptor complex	2	0	0.07	1			GO:0000978	RNA polymerase II proximal promoter sequ...	1	0	0.04	1
GO:0032069	regulation of nuclease activity	9	1	0.34	0.29291			GO:0019908	nuclear cyclin-dependent protein kinase ...	2	0	0.07	1			GO:0000981	DNA-binding transcription factor activit...	9	0	0.34	1
GO:0007472	wing disc morphogenesis	9	1	0.34	0.29291			GO:0019910	mitochondrial pyruvate dehydrogenase (li...	1	0	0.04	1			GO:0000982	transcription factor activity, RNA polym...	3	0	0.11	1
GO:0007476	imaginal disc-derived wing morphogenesis	9	1	0.34	0.29291			GO:0020003	symbiont-containing vacuole	1	0	0.04	1			GO:0000987	proximal promoter sequence-specific DNA ...	2	0	0.08	1
GO:0032075	positive regulation of nuclease activity	9	1	0.34	0.29291			GO:0020011	apicoplast	7	0	0.26	1			GO:0000993	RNA polymerase II complex binding	1	0	0.04	1
GO:0030707	ovarian follicle cell development	9	1	0.34	0.29291			GO:0020016	ciliary pocket	1	0	0.04	1			GO:0001012	RNA polymerase II regulatory region DNA ...	1	0	0.04	1
GO:0005513	detection of calcium ion	9	1	0.34	0.29291			GO:0022624	proteasome accessory complex	16	0	0.58	1			GO:0001077	proximal promoter DNA-binding transcript...	3	0	0.11	1
GO:0035120	post-embryonic appendage morphogenesis	9	1	0.34	0.29291			GO:0022625	cytosolic large ribosomal subunit	118	0	4.3	1			GO:0001098	basal transcription machinery binding	1	0	0.04	1
GO:0035114	imaginal disc-derived appendage morphoge...	9	1	0.34	0.29291			GO:0030016	myofibril	9	0	0.33	1			GO:0001099	basal RNA polymerase II transcription ma...	1	0	0.04	1
GO:0097354	prenylation	9	1	0.34	0.29291			GO:0030017	sarcomere	8	0	0.29	1			GO:0001135	RNA polymerase II transcription regulato...	1	0	0.04	1
GO:2000034	regulation of seed maturation	9	1	0.34	0.29291			GO:0030018	Z disc	1	0	0.04	1			GO:0001228	DNA-binding transcription activator acti...	3	0	0.11	1
GO:0051182	coenzyme transport	9	1	0.34	0.29291			GO:0030055	cell-substrate junction	3	0	0.11	1			GO:0001409	guanine nucleotide transmembrane transpo...	1	0	0.04	1
GO:0035999	tetrahydrofolate interconversion	9	1	0.34	0.29291			GO:0030062	mitochondrial tricarboxylic acid cycle e...	1	0	0.04	1			GO:0001653	peptide receptor activity	7	0	0.26	1
GO:0018342	protein prenylation	9	1	0.34	0.29291			GO:0030076	light-harvesting complex	8	0	0.29	1			GO:0001664	G protein-coupled receptor binding	2	0	0.08	1
GO:0006559	L-phenylalanine catabolic process	9	1	0.34	0.29291			GO:0030093	chloroplast photosystem I	5	0	0.18	1			GO:0001671	ATPase activator activity	3	0	0.11	1
GO:0009094	L-phenylalanine biosynthetic process	9	1	0.34	0.29291			GO:0030119	AP-type membrane coat adaptor complex	18	0	0.66	1			GO:0001716	L-amino-acid oxidase activity	1	0	0.04	1
GO:0060538	skeletal muscle organ development	9	1	0.34	0.29291			GO:0030121	AP-1 adaptor complex	2	0	0.07	1			GO:0001727	lipid kinase activity	4	0	0.15	1
GO:0071363	cellular response to growth factor stimu...	9	1	0.34	0.29291			GO:0030122	AP-2 adaptor complex	1	0	0.04	1			GO:0001729	ceramide kinase activity	2	0	0.08	1
GO:0098661	inorganic anion transmembrane transport	9	1	0.34	0.29291			GO:0030123	AP-3 adaptor complex	1	0	0.04	1			GO:0001735	prenylcysteine oxidase activity	1	0	0.04	1
GO:0070848	response to growth factor	9	1	0.34	0.29291			GO:0030126	COPI vesicle coat	22	0	0.8	1			GO:0001872	(1->3)-beta-D-glucan binding	2	0	0.08	1
GO:0045793	positive regulation of cell size	9	1	0.34	0.29291			GO:0030127	COPII vesicle coat	10	0	0.36	1			GO:0002094	polyprenyltransferase activity	2	0	0.08	1
GO:0080086	stamen filament development	9	1	0.34	0.29291			GO:0030128	clathrin coat of endocytic vesicle	1	0	0.04	1			GO:0002161	aminoacyl-tRNA editing activity	15	0	0.56	1
GO:0048737	imaginal disc-derived appendage developm...	9	1	0.34	0.29291			GO:0030131	clathrin adaptor complex	17	0	0.62	1			GO:0003678	DNA helicase activity	31	0	1.17	1
GO:0010541	acropetal auxin transport	9	1	0.34	0.29291			GO:0030137	COPI-coated vesicle	22	0	0.8	1			GO:0003681	bent DNA binding	1	0	0.04	1
GO:1902222	erythrose 4-phosphate/phosphoenolpyruvat...	9	1	0.34	0.29291			GO:0030139	endocytic vesicle	24	0	0.87	1			GO:0003684	damaged DNA binding	29	0	1.09	1
GO:1902223	erythrose 4-phosphate/phosphoenolpyruvat...	9	1	0.34	0.29291			GO:0030141	secretory granule	4	0	0.15	1			GO:0003688	DNA replication origin binding	5	0	0.19	1
GO:0032103	positive regulation of response to exter...	9	1	0.34	0.29291			GO:0030175	filopodium	1	0	0.04	1			GO:0003689	DNA clamp loader activity	1	0	0.04	1
GO:0071215	cellular response to abscisic acid stimu...	191	9	7.21	0.29618			GO:0030176	integral component of endoplasmic reticu...	27	0	0.98	1			GO:0003691	double-stranded telomeric DNA binding	6	0	0.23	1
GO:0032870	cellular response to hormone stimulus	656	32	24.77	0.2996			GO:0030424	axon	13	0	0.47	1			GO:0003707	steroid hormone receptor activity	2	0	0.08	1
GO:0051028	mRNA transport	29	2	1.1	0.29988			GO:0030425	dendrite	14	0	0.51	1			GO:0003712	transcription coregulator activity	59	0	2.22	1
GO:0017000	antibiotic biosynthetic process	29	2	1.1	0.29988			GO:0030426	growth cone	7	0	0.26	1			GO:0003713	transcription coactivator activity	20	0	0.75	1
GO:0045229	external encapsulating structure organiz...	168	8	6.34	0.30213			GO:0030427	site of polarized growth	35	0	1.28	1			GO:0003714	transcription corepressor activity	3	0	0.11	1
GO:0098754	detoxification	51	3	1.93	0.30284			GO:0030430	host cell cytoplasm	1	0	0.04	1			GO:0003720	telomerase activity	1	0	0.04	1
GO:0009845	seed germination	121	6	4.57	0.30716			GO:0030479	actin cortical patch	3	0	0.11	1			GO:0003721	telomerase RNA reverse transcriptase act...	1	0	0.04	1
GO:0009553	embryo sac development	121	6	4.57	0.30716			GO:0030485	smooth muscle contractile fiber	2	0	0.07	1			GO:0003724	RNA helicase activity	12	0	0.45	1
GO:0044036	cell wall macromolecule metabolic proces...	98	5	3.7	0.31158			GO:0030532	small nuclear ribonucleoprotein complex	17	0	0.62	1			GO:0003725	double-stranded RNA binding	38	0	1.43	1
GO:0009064	glutamine family amino acid metabolic pr...	78	6	2.95	0.31181			GO:0030663	COPI-coated vesicle membrane	22	0	0.8	1			GO:0003777	microtubule motor activity	39	0	1.47	1
GO:0009746	response to hexose	52	3	1.96	0.31327			GO:0030666	endocytic vesicle membrane	4	0	0.15	1			GO:0003779	actin binding	37	0	1.39	1
GO:0002213	defense response to insect	30	2	1.13	0.31397			GO:0030667	secretory granule membrane	2	0	0.07	1			GO:0003785	actin monomer binding	8	0	0.3	1
GO:0031407	oxylipin metabolic process	30	2	1.13	0.31397			GO:0030669	clathrin-coated endocytic vesicle membra...	1	0	0.04	1			GO:0003825	alpha,alpha-trehalose-phosphate synthase...	6	0	0.23	1
GO:0031408	oxylipin biosynthetic process	30	2	1.13	0.31397			GO:0030672	synaptic vesicle membrane	1	0	0.04	1			GO:0003826	alpha-ketoacid dehydrogenase activity	1	0	0.04	1
GO:0031175	neuron projection development	30	2	1.13	0.31397			GO:0030677	ribonuclease P complex	1	0	0.04	1			GO:0003837	beta-ureidopropionase activity	1	0	0.04	1
GO:1905393	plant organ formation	75	4	2.83	0.3144			GO:0030681	multimeric ribonuclease P complex	1	0	0.04	1			GO:0003876	AMP deaminase activity	1	0	0.04	1
GO:0055114	oxidation-reduction process	1464	59	55.29	0.31494			GO:0030687	preribosome, large subunit precursor	7	0	0.26	1			GO:0003878	ATP citrate synthase activity	4	0	0.15	1
GO:0034599	cellular response to oxidative stress	99	5	3.74	0.31905			GO:0030688	preribosome, small subunit precursor	2	0	0.07	1			GO:0003879	ATP phosphoribosyltransferase activity	1	0	0.04	1
GO:0007626	locomotory behavior	10	1	0.38	0.31963			GO:0030863	cortical cytoskeleton	17	0	0.62	1			GO:0003883	CTP synthase activity	4	0	0.15	1
GO:0009313	oligosaccharide catabolic process	10	1	0.38	0.31963			GO:0030864	cortical actin cytoskeleton	3	0	0.11	1			GO:0003884	D-amino-acid oxidase activity	1	0	0.04	1
GO:0010337	regulation of salicylic acid metabolic p...	10	1	0.38	0.31963			GO:0030867	rough endoplasmic reticulum membrane	3	0	0.11	1			GO:0003886	DNA (cytosine-5-)-methyltransferase acti...	6	0	0.23	1
GO:0010338	leaf formation	10	1	0.38	0.31963			GO:0030874	nucleolar chromatin	2	0	0.07	1			GO:0003887	DNA-directed DNA polymerase activity	32	0	1.2	1
GO:0015867	ATP transport	10	1	0.38	0.31963			GO:0030880	RNA polymerase complex	44	0	1.6	1			GO:0003896	DNA primase activity	4	0	0.15	1
GO:0007411	axon guidance	10	1	0.38	0.31963			GO:0030891	VCB complex	1	0	0.04	1			GO:0003899	DNA-directed 5'-3' RNA polymerase activi...	4	0	0.15	1
GO:1901679	nucleotide transmembrane transport	10	1	0.38	0.31963			GO:0030894	replisome	8	0	0.29	1			GO:0003905	alkylbase DNA N-glycosylase activity	9	0	0.34	1
GO:0015804	neutral amino acid transport	10	1	0.38	0.31963			GO:0030896	checkpoint clamp complex	2	0	0.07	1			GO:0003908	methylated-DNA-[protein]-cysteine S-meth...	1	0	0.04	1
GO:0006750	glutathione biosynthetic process	10	1	0.38	0.31963			GO:0030904	retromer complex	8	0	0.29	1			GO:0003909	DNA ligase activity	5	0	0.19	1
GO:0010132	dhurrin biosynthetic process	10	1	0.38	0.31963			GO:0030929	ADPG pyrophosphorylase complex	1	0	0.04	1			GO:0003910	DNA ligase (ATP) activity	4	0	0.15	1
GO:0070932	histone H3 deacetylation	10	1	0.38	0.31963			GO:0030931	heterotetrameric ADPG pyrophosphorylase ...	1	0	0.04	1			GO:0003913	DNA photolyase activity	7	0	0.26	1
GO:0070933	histone H4 deacetylation	10	1	0.38	0.31963			GO:0030956	glutamyl-tRNA(Gln) amidotransferase comp...	3	0	0.11	1			GO:0003914	DNA (6-4) photolyase activity	1	0	0.04	1
GO:0097485	neuron projection guidance	10	1	0.38	0.31963			GO:0030964	NADH dehydrogenase complex	44	0	1.6	1			GO:0003917	DNA topoisomerase type I activity	13	0	0.49	1
GO:0009229	thiamine diphosphate biosynthetic proces...	10	1	0.38	0.31963			GO:0030981	cortical microtubule cytoskeleton	13	0	0.47	1			GO:0003919	FMN adenylyltransferase activity	4	0	0.15	1
GO:0051961	negative regulation of nervous system de...	10	1	0.38	0.31963			GO:0031004	potassium ion-transporting ATPase comple...	1	0	0.04	1			GO:0003922	GMP synthase (glutamine-hydrolyzing) act...	1	0	0.04	1
GO:0080148	negative regulation of response to water...	10	1	0.38	0.31963			GO:0031011	Ino80 complex	12	0	0.44	1			GO:0003933	GTP cyclohydrolase activity	4	0	0.15	1
GO:0071398	cellular response to fatty acid	10	1	0.38	0.31963			GO:0031080	nuclear pore outer ring	2	0	0.07	1			GO:0003934	GTP cyclohydrolase I activity	1	0	0.04	1
GO:0048102	autophagic cell death	10	1	0.38	0.31963			GO:0031082	BLOC complex	1	0	0.04	1			GO:0003935	GTP cyclohydrolase II activity	3	0	0.11	1
GO:0009088	threonine biosynthetic process	10	1	0.38	0.31963			GO:0031094	platelet dense tubular network	1	0	0.04	1			GO:0003937	IMP cyclohydrolase activity	1	0	0.04	1
GO:0006690	icosanoid metabolic process	10	1	0.38	0.31963			GO:0031095	platelet dense tubular network membrane	1	0	0.04	1			GO:0003938	IMP dehydrogenase activity	2	0	0.08	1
GO:0019756	cyanogenic glycoside biosynthetic proces...	10	1	0.38	0.31963			GO:0031143	pseudopodium	2	0	0.07	1			GO:0003941	L-serine ammonia-lyase activity	1	0	0.04	1
GO:0019079	viral genome replication	10	1	0.38	0.31963			GO:0031201	SNARE complex	2	0	0.07	1			GO:0003942	N-acetyl-gamma-glutamyl-phosphate reduct...	3	0	0.11	1
GO:0006687	glycosphingolipid metabolic process	10	1	0.38	0.31963			GO:0031205	endoplasmic reticulum Sec complex	1	0	0.04	1			GO:0003950	NAD+ ADP-ribosyltransferase activity	25	0	0.94	1
GO:0009854	oxidative photosynthetic carbon pathway	10	1	0.38	0.31963			GO:0031207	Sec62/Sec63 complex	1	0	0.04	1			GO:0003951	NAD+ kinase activity	5	0	0.19	1
GO:0070542	response to fatty acid	10	1	0.38	0.31963			GO:0031209	SCAR complex	6	0	0.22	1			GO:0003952	NAD+ synthase (glutamine-hydrolyzing) ac...	1	0	0.04	1
GO:0007560	imaginal disc morphogenesis	10	1	0.38	0.31963			GO:0031211	endoplasmic reticulum palmitoyltransfera...	1	0	0.04	1			GO:0003954	NADH dehydrogenase activity	34	0	1.28	1
GO:0042357	thiamine diphosphate metabolic process	10	1	0.38	0.31963			GO:0031227	intrinsic component of endoplasmic retic...	45	0	1.64	1			GO:0003955	NAD(P)H dehydrogenase (quinone) activity	2	0	0.08	1
GO:0042341	cyanogenic glycoside metabolic process	10	1	0.38	0.31963			GO:0031229	intrinsic component of nuclear inner mem...	1	0	0.04	1			GO:0003958	NADPH-hemoprotein reductase activity	2	0	0.08	1
GO:0071555	cell wall organization	147	7	5.55	0.32023			GO:0031231	intrinsic component of peroxisomal membr...	10	0	0.36	1			GO:0003959	NADPH dehydrogenase activity	5	0	0.19	1
GO:0005984	disaccharide metabolic process	53	3	2	0.32371			GO:0031252	cell leading edge	3	0	0.11	1			GO:0003962	cystathionine gamma-synthase activity	1	0	0.04	1
GO:0009740	gibberellic acid mediated signaling path...	34	4	1.28	0.32626			GO:0031253	cell projection membrane	1	0	0.04	1			GO:0003972	RNA ligase (ATP) activity	1	0	0.04	1
GO:0009965	leaf morphogenesis	100	5	3.78	0.32654			GO:0031256	leading edge membrane	1	0	0.04	1			GO:0003973	(S)-2-hydroxy-acid oxidase activity	5	0	0.19	1
GO:0009692	ethylene metabolic process	31	2	1.17	0.328			GO:0031261	DNA replication preinitiation complex	3	0	0.11	1			GO:0003975	UDP-N-acetylglucosamine-dolichyl-phospha...	3	0	0.11	1
GO:0009693	ethylene biosynthetic process	31	2	1.17	0.328			GO:0031298	replication fork protection complex	1	0	0.04	1			GO:0003977	UDP-N-acetylglucosamine diphosphorylase ...	2	0	0.08	1
GO:0043450	alkene biosynthetic process	31	2	1.17	0.328			GO:0031304	intrinsic component of mitochondrial inn...	2	0	0.07	1			GO:0003980	UDP-glucose:glycoprotein glucosyltransfe...	1	0	0.04	1
GO:0043449	cellular alkene metabolic process	31	2	1.17	0.328			GO:0031305	integral component of mitochondrial inne...	1	0	0.04	1			GO:0003984	acetolactate synthase activity	3	0	0.11	1
GO:1900673	olefin metabolic process	31	2	1.17	0.328			GO:0031306	intrinsic component of mitochondrial out...	13	0	0.47	1			GO:0003985	acetyl-CoA C-acetyltransferase activity	2	0	0.08	1
GO:1900674	olefin biosynthetic process	31	2	1.17	0.328			GO:0031307	integral component of mitochondrial oute...	13	0	0.47	1			GO:0003987	acetate-CoA ligase activity	3	0	0.11	1
GO:0046351	disaccharide biosynthetic process	31	2	1.17	0.328			GO:0031314	extrinsic component of mitochondrial inn...	3	0	0.11	1			GO:0003988	acetyl-CoA C-acyltransferase activity	6	0	0.23	1
GO:0005985	sucrose metabolic process	31	2	1.17	0.328			GO:0031332	RNAi effector complex	4	0	0.15	1			GO:0003989	acetyl-CoA carboxylase activity	5	0	0.19	1
GO:0071554	cell wall organization or biogenesis	297	13	11.22	0.33237			GO:0031350	intrinsic component of plastid membrane	15	0	0.55	1			GO:0003991	acetylglutamate kinase activity	2	0	0.08	1
GO:0009624	response to nematode	101	5	3.81	0.33404			GO:0031351	integral component of plastid membrane	15	0	0.55	1			GO:0003993	acid phosphatase activity	28	0	1.05	1
GO:0071482	cellular response to light stimulus	104	12	3.93	0.33499			GO:0031352	intrinsic component of plastid inner mem...	2	0	0.07	1			GO:0003994	aconitate hydratase activity	3	0	0.11	1
GO:0071478	cellular response to radiation	104	12	3.93	0.33499			GO:0031353	integral component of plastid inner memb...	2	0	0.07	1			GO:0003995	acyl-CoA dehydrogenase activity	8	0	0.3	1
GO:0009793	embryo development ending in seed dorman...	273	12	10.31	0.33644			GO:0031354	intrinsic component of plastid outer mem...	11	0	0.4	1			GO:0003997	acyl-CoA oxidase activity	6	0	0.23	1
GO:0009991	response to extracellular stimulus	199	9	7.52	0.33825			GO:0031355	integral component of plastid outer memb...	11	0	0.4	1			GO:0003998	acylphosphatase activity	2	0	0.08	1
GO:0048544	recognition of pollen	78	4	2.95	0.34029			GO:0031356	intrinsic component of chloroplast inner...	2	0	0.07	1			GO:0003999	adenine phosphoribosyltransferase activi...	5	0	0.19	1
GO:0010675	regulation of cellular carbohydrate meta...	32	2	1.21	0.34195			GO:0031357	integral component of chloroplast inner ...	2	0	0.07	1			GO:0004000	adenosine deaminase activity	3	0	0.11	1
GO:0071426	ribonucleoprotein complex export from nu...	32	2	1.21	0.34195			GO:0031358	intrinsic component of chloroplast outer...	11	0	0.4	1			GO:0004001	adenosine kinase activity	1	0	0.04	1
GO:0071166	ribonucleoprotein complex localization	32	2	1.21	0.34195			GO:0031359	integral component of chloroplast outer ...	11	0	0.4	1			GO:0004003	ATP-dependent DNA helicase activity	15	0	0.56	1
GO:0016197	endosomal transport	32	2	1.21	0.34195			GO:0031360	intrinsic component of thylakoid membran...	2	0	0.07	1			GO:0004004	ATP-dependent RNA helicase activity	8	0	0.3	1
GO:0048545	response to steroid hormone	55	3	2.08	0.34459			GO:0031361	integral component of thylakoid membrane	2	0	0.07	1			GO:0004008	copper-exporting ATPase activity	4	0	0.15	1
GO:0009073	aromatic amino acid family biosynthetic ...	55	3	2.08	0.34459			GO:0031371	ubiquitin conjugating enzyme complex	4	0	0.15	1			GO:0004012	phospholipid-translocating ATPase activi...	10	0	0.38	1
GO:0051241	negative regulation of multicellular org...	113	8	4.27	0.34477			GO:0031429	box H/ACA snoRNP complex	1	0	0.04	1			GO:0004013	adenosylhomocysteinase activity	4	0	0.15	1
GO:0071396	cellular response to lipid	279	14	10.54	0.34504			GO:0031430	M band	2	0	0.07	1			GO:0004017	adenylate kinase activity	7	0	0.26	1
GO:0015706	nitrate transport	11	1	0.42	0.34535			GO:0031465	Cul4B-RING E3 ubiquitin ligase complex	1	0	0.04	1			GO:0004019	adenylosuccinate synthase activity	3	0	0.11	1
GO:0016145	S-glycoside catabolic process	11	1	0.42	0.34535			GO:0031501	mannosyltransferase complex	1	0	0.04	1			GO:0004020	adenylylsulfate kinase activity	2	0	0.08	1
GO:0016138	glycoside biosynthetic process	11	1	0.42	0.34535			GO:0031514	motile cilium	2	0	0.07	1			GO:0004022	alcohol dehydrogenase (NAD) activity	15	0	0.56	1
GO:0007600	sensory perception	11	1	0.42	0.34535			GO:0031515	tRNA (m1A) methyltransferase complex	1	0	0.04	1			GO:0004024	alcohol dehydrogenase activity, zinc-dep...	2	0	0.08	1
GO:0071230	cellular response to amino acid stimulus	11	1	0.42	0.34535			GO:0031519	PcG protein complex	6	0	0.22	1			GO:0004029	aldehyde dehydrogenase (NAD) activity	13	0	0.49	1
GO:0006954	inflammatory response	11	1	0.42	0.34535			GO:0031520	plasma membrane of cell tip	1	0	0.04	1			GO:0004030	aldehyde dehydrogenase [NAD(P)+] activit...	4	0	0.15	1
GO:0015800	acidic amino acid transport	11	1	0.42	0.34535			GO:0031523	Myb complex	1	0	0.04	1			GO:0004031	aldehyde oxidase activity	3	0	0.11	1
GO:2000070	regulation of response to water deprivat...	11	1	0.42	0.34535			GO:0031618	nuclear pericentric heterochromatin	1	0	0.04	1			GO:0004038	allantoinase activity	1	0	0.04	1
GO:0019432	triglyceride biosynthetic process	11	1	0.42	0.34535			GO:0031672	A band	3	0	0.11	1			GO:0004040	amidase activity	1	0	0.04	1
GO:0048640	negative regulation of developmental gro...	11	1	0.42	0.34535			GO:0031673	H zone	1	0	0.04	1			GO:0004045	aminoacyl-tRNA hydrolase activity	9	0	0.34	1
GO:0046836	glycolipid transport	11	1	0.42	0.34535			GO:0031674	I band	4	0	0.15	1			GO:0004046	aminoacylase activity	3	0	0.11	1
GO:0009113	purine nucleobase biosynthetic process	11	1	0.42	0.34535			GO:0031897	Tic complex	3	0	0.11	1			GO:0004047	aminomethyltransferase activity	5	0	0.19	1
GO:0014706	striated muscle tissue development	11	1	0.42	0.34535			GO:0031903	microbody membrane	43	0	1.57	1			GO:0004048	anthranilate phosphoribosyltransferase a...	1	0	0.04	1
GO:0052646	alditol phosphate metabolic process	11	1	0.42	0.34535			GO:0031931	TORC1 complex	3	0	0.11	1			GO:0004049	anthranilate synthase activity	3	0	0.11	1
GO:0042891	antibiotic transport	11	1	0.42	0.34535			GO:0031932	TORC2 complex	1	0	0.04	1			GO:0004053	arginase activity	1	0	0.04	1
GO:0060537	muscle tissue development	11	1	0.42	0.34535			GO:0031933	telomeric heterochromatin	1	0	0.04	1			GO:0004055	argininosuccinate synthase activity	1	0	0.04	1
GO:0019762	glucosinolate catabolic process	11	1	0.42	0.34535			GO:0031941	filamentous actin	2	0	0.07	1			GO:0004056	argininosuccinate lyase activity	1	0	0.04	1
GO:0019759	glycosinolate catabolic process	11	1	0.42	0.34535			GO:0031970	organelle envelope lumen	16	0	0.58	1			GO:0004057	arginyltransferase activity	2	0	0.08	1
GO:0006656	phosphatidylcholine biosynthetic process	11	1	0.42	0.34535			GO:0031972	chloroplast intermembrane space	2	0	0.07	1			GO:0004058	aromatic-L-amino-acid decarboxylase acti...	1	0	0.04	1
GO:0046482	para-aminobenzoic acid metabolic process	11	1	0.42	0.34535			GO:0031977	thylakoid lumen	79	0	2.88	1			GO:0004064	arylesterase activity	1	0	0.04	1
GO:0009864	induced systemic resistance, jasmonic ac...	11	1	0.42	0.34535			GO:0031978	plastid thylakoid lumen	54	0	1.97	1			GO:0004066	asparagine synthase (glutamine-hydrolyzi...	4	0	0.15	1
GO:0072531	pyrimidine-containing compound transmemb...	11	1	0.42	0.34535			GO:0032009	early phagosome	4	0	0.15	1			GO:0004067	asparaginase activity	2	0	0.08	1
GO:0007517	muscle organ development	11	1	0.42	0.34535			GO:0032010	phagolysosome	2	0	0.07	1			GO:0004070	aspartate carbamoyltransferase activity	2	0	0.08	1
GO:1901804	beta-glucoside metabolic process	11	1	0.42	0.34535			GO:0032039	integrator complex	1	0	0.04	1			GO:0004071	aspartate-ammonia ligase activity	2	0	0.08	1
GO:1901806	beta-glucoside biosynthetic process	11	1	0.42	0.34535			GO:0032040	small-subunit processome	10	0	0.36	1			GO:0004073	aspartate-semialdehyde dehydrogenase act...	1	0	0.04	1
GO:0006189	'de novo' IMP biosynthetic process	11	1	0.42	0.34535			GO:0032153	cell division site	6	0	0.22	1			GO:0004075	biotin carboxylase activity	4	0	0.15	1
GO:0072337	modified amino acid transport	11	1	0.42	0.34535			GO:0032155	cell division site part	2	0	0.07	1			GO:0004076	biotin synthase activity	2	0	0.08	1
GO:0009738	abscisic acid-activated signaling pathwa...	176	8	6.65	0.34737			GO:0032221	Rpd3S complex	1	0	0.04	1			GO:0004077	biotin-[acetyl-CoA-carboxylase] ligase a...	2	0	0.08	1
GO:2000026	regulation of multicellular organismal d...	359	24	13.56	0.34864			GO:0032279	asymmetric synapse	7	0	0.26	1			GO:0004081	bis(5'-nucleosyl)-tetraphosphatase (asym...	2	0	0.08	1
GO:0042545	cell wall modification	103	5	3.89	0.3491			GO:0032281	AMPA glutamate receptor complex	1	0	0.04	1			GO:0004084	branched-chain-amino-acid transaminase a...	10	0	0.38	1
GO:0048229	gametophyte development	301	13	11.37	0.34978			GO:0032300	mismatch repair complex	5	0	0.18	1			GO:0004088	carbamoyl-phosphate synthase (glutamine-...	1	0	0.04	1
GO:0009735	response to cytokinin	67	7	2.53	0.35218			GO:0032301	MutSalpha complex	3	0	0.11	1			GO:0004089	carbonate dehydratase activity	29	0	1.09	1
GO:0042542	response to hydrogen peroxide	128	6	4.83	0.35417			GO:0032302	MutSbeta complex	1	0	0.04	1			GO:0004096	catalase activity	5	0	0.19	1
GO:1905392	plant organ morphogenesis	277	12	10.46	0.35467			GO:0032389	MutLalpha complex	1	0	0.04	1			GO:0004103	choline kinase activity	2	0	0.08	1
GO:0043934	sporulation	33	2	1.25	0.35581			GO:0032390	MutLbeta complex	1	0	0.04	1			GO:0004106	chorismate mutase activity	3	0	0.11	1
GO:0099402	plant organ development	684	28	25.83	0.35608			GO:0032432	actin filament bundle	5	0	0.18	1			GO:0004107	chorismate synthase activity	1	0	0.04	1
GO:0006323	DNA packaging	80	4	3.02	0.35759			GO:0032578	aleurone grain membrane	5	0	0.18	1			GO:0004108	citrate (Si)-synthase activity	3	0	0.11	1
GO:2000243	positive regulation of reproductive proc...	57	3	2.15	0.36541			GO:0032584	growth cone membrane	2	0	0.07	1			GO:0004109	coproporphyrinogen oxidase activity	2	0	0.08	1
GO:0009875	pollen-pistil interaction	81	4	3.06	0.36624			GO:0032585	multivesicular body membrane	3	0	0.11	1			GO:0004112	cyclic-nucleotide phosphodiesterase acti...	4	0	0.15	1
GO:0009628	response to abiotic stimulus	1771	100	66.88	0.36639			GO:0032586	protein storage vacuole membrane	2	0	0.07	1			GO:0004123	cystathionine gamma-lyase activity	2	0	0.08	1
GO:0010476	gibberellin mediated signaling pathway	37	4	1.4	0.36769			GO:0032589	neuron projection membrane	1	0	0.04	1			GO:0004124	cysteine synthase activity	10	0	0.38	1
GO:0048573	photoperiodism, flowering	79	10	2.98	0.36782			GO:0032590	dendrite membrane	1	0	0.04	1			GO:0004126	cytidine deaminase activity	4	0	0.15	1
GO:0034220	ion transmembrane transport	560	23	21.15	0.36877			GO:0032777	Piccolo NuA4 histone acetyltransferase c...	3	0	0.11	1			GO:0004128	cytochrome-b5 reductase activity, acting...	2	0	0.08	1
GO:0009065	glutamine family amino acid catabolic pr...	15	3	0.57	0.3689			GO:0032783	ELL-EAF complex	3	0	0.11	1			GO:0004133	glycogen debranching enzyme activity	5	0	0.19	1
GO:0010374	stomatal complex development	34	2	1.28	0.36956			GO:0032806	carboxy-terminal domain protein kinase c...	12	0	0.44	1			GO:0004140	dephospho-CoA kinase activity	1	0	0.04	1
GO:0030030	cell projection organization	34	2	1.28	0.36956			GO:0032807	DNA ligase IV complex	2	0	0.07	1			GO:0004142	diacylglycerol cholinephosphotransferase...	4	0	0.15	1
GO:0048666	neuron development	34	2	1.28	0.36956			GO:0032838	plasma membrane bounded cell projection ...	5	0	0.18	1			GO:0004143	diacylglycerol kinase activity	17	0	0.64	1
GO:0120036	plasma membrane bounded cell projection ...	34	2	1.28	0.36956			GO:0032839	dendrite cytoplasm	4	0	0.15	1			GO:0004146	dihydrofolate reductase activity	10	0	0.38	1
GO:0006555	methionine metabolic process	34	2	1.28	0.36956			GO:0033009	nucleomorph	1	0	0.04	1			GO:0004148	dihydrolipoyl dehydrogenase activity	4	0	0.15	1
GO:0042537	benzene-containing compound metabolic pr...	34	2	1.28	0.36956			GO:0033017	sarcoplasmic reticulum membrane	2	0	0.07	1			GO:0004149	dihydrolipoyllysine-residue succinyltran...	1	0	0.04	1
GO:0006405	RNA export from nucleus	34	2	1.28	0.36956			GO:0033095	aleurone grain	5	0	0.18	1			GO:0004150	dihydroneopterin aldolase activity	3	0	0.11	1
GO:0006094	gluconeogenesis	12	1	0.45	0.37009			GO:0033096	amyloplast envelope	1	0	0.04	1			GO:0004151	dihydroorotase activity	1	0	0.04	1
GO:0031331	positive regulation of cellular cataboli...	12	1	0.45	0.37009			GO:0033097	amyloplast membrane	1	0	0.04	1			GO:0004152	dihydroorotate dehydrogenase activity	2	0	0.08	1
GO:0031640	killing of cells of other organism	12	1	0.45	0.37009			GO:0033116	endoplasmic reticulum-Golgi intermediate...	9	0	0.33	1			GO:0004156	dihydropteroate synthase activity	1	0	0.04	1
GO:0042761	very long-chain fatty acid biosynthetic ...	12	1	0.45	0.37009			GO:0033162	melanosome membrane	1	0	0.04	1			GO:0004157	dihydropyrimidinase activity	1	0	0.04	1
GO:0006805	xenobiotic metabolic process	12	1	0.45	0.37009			GO:0033178	proton-transporting two-sector ATPase co...	40	0	1.46	1			GO:0004158	dihydroorotate oxidase activity	2	0	0.08	1
GO:0043155	negative regulation of photosynthesis, l...	12	1	0.45	0.37009			GO:0033180	proton-transporting V-type ATPase, V1 do...	17	0	0.62	1			GO:0004161	dimethylallyltranstransferase activity	7	0	0.26	1
GO:0044364	disruption of cells of other organism	12	1	0.45	0.37009			GO:0033185	dolichol-phosphate-mannose synthase comp...	1	0	0.04	1			GO:0004163	diphosphomevalonate decarboxylase activi...	1	0	0.04	1
GO:0010205	photoinhibition	12	1	0.45	0.37009			GO:0033202	DNA helicase complex	12	0	0.44	1			GO:0004165	dodecenoyl-CoA delta-isomerase activity	5	0	0.19	1
GO:0002065	columnar/cuboidal epithelial cell differ...	12	1	0.45	0.37009			GO:0033267	axon part	7	0	0.26	1			GO:0004168	dolichol kinase activity	1	0	0.04	1
GO:0002066	columnar/cuboidal epithelial cell develo...	12	1	0.45	0.37009			GO:0033281	TAT protein transport complex	3	0	0.11	1			GO:0004170	dUTP diphosphatase activity	1	0	0.04	1
GO:0009095	aromatic amino acid family biosynthetic ...	12	1	0.45	0.37009			GO:0033290	eukaryotic 48S preinitiation complex	20	0	0.73	1			GO:0004174	electron-transferring-flavoprotein dehyd...	1	0	0.04	1
GO:0051205	protein insertion into membrane	12	1	0.45	0.37009			GO:0033553	rDNA heterochromatin	1	0	0.04	1			GO:0004176	ATP-dependent peptidase activity	18	0	0.68	1
GO:0071466	cellular response to xenobiotic stimulus	12	1	0.45	0.37009			GO:0033588	Elongator holoenzyme complex	5	0	0.18	1			GO:0004177	aminopeptidase activity	28	0	1.05	1
GO:0072595	maintenance of protein localization in o...	12	1	0.45	0.37009			GO:0033597	mitotic checkpoint complex	3	0	0.11	1			GO:0004180	carboxypeptidase activity	44	0	1.66	1
GO:0009411	response to UV	106	5	4	0.37175			GO:0033643	host cell part	1	0	0.04	1			GO:0004181	metallocarboxypeptidase activity	11	0	0.41	1
GO:1901698	response to nitrogen compound	281	12	10.61	0.37305			GO:0033646	host intracellular part	1	0	0.04	1			GO:0004185	serine-type carboxypeptidase activity	25	0	0.94	1
GO:1902679	negative regulation of RNA biosynthetic ...	156	7	5.89	0.37577			GO:0033655	host cell cytoplasm part	1	0	0.04	1			GO:0004198	calcium-dependent cysteine-type endopept...	2	0	0.08	1
GO:1903507	negative regulation of nucleic acid-temp...	156	7	5.89	0.37577			GO:0033698	Rpd3L complex	1	0	0.04	1			GO:0004222	metalloendopeptidase activity	41	0	1.54	1
GO:0045892	negative regulation of transcription, DN...	156	7	5.89	0.37577			GO:0034045	phagophore assembly site membrane	7	0	0.26	1			GO:0004298	threonine-type endopeptidase activity	32	0	1.2	1
GO:0010154	fruit development	434	22	16.39	0.37723			GO:0034399	nuclear periphery	21	0	0.77	1			GO:0004300	enoyl-CoA hydratase activity	2	0	0.08	1
GO:0009112	nucleobase metabolic process	35	2	1.32	0.3832			GO:0034451	centriolar satellite	2	0	0.07	1			GO:0004301	epoxide hydrolase activity	2	0	0.08	1
GO:0032508	DNA duplex unwinding	35	2	1.32	0.3832			GO:0034456	UTP-C complex	1	0	0.04	1			GO:0004306	ethanolamine-phosphate cytidylyltransfer...	1	0	0.04	1
GO:0032392	DNA geometric change	35	2	1.32	0.3832			GO:0034518	RNA cap binding complex	7	0	0.26	1			GO:0004307	ethanolaminephosphotransferase activity	2	0	0.08	1
GO:0006665	sphingolipid metabolic process	35	2	1.32	0.3832			GO:0034704	calcium channel complex	1	0	0.04	1			GO:0004309	exopolyphosphatase activity	1	0	0.04	1
GO:0070482	response to oxygen levels	59	3	2.23	0.38612			GO:0034707	chloride channel complex	8	0	0.29	1			GO:0004310	farnesyl-diphosphate farnesyltransferase...	2	0	0.08	1
GO:0036293	response to decreased oxygen levels	59	3	2.23	0.38612			GO:0034708	methyltransferase complex	7	0	0.26	1			GO:0004311	farnesyltranstransferase activity	9	0	0.34	1
GO:0090351	seedling development	133	6	5.02	0.3881			GO:0035032	phosphatidylinositol 3-kinase complex, c...	1	0	0.04	1			GO:0004314	[acyl-carrier-protein] S-malonyltransfer...	1	0	0.04	1
GO:0009311	oligosaccharide metabolic process	84	4	3.17	0.39215			GO:0035061	interchromatin granule	5	0	0.18	1			GO:0004318	enoyl-[acyl-carrier-protein] reductase (...	1	0	0.04	1
GO:0010038	response to metal ion	645	26	24.36	0.39378			GO:0035097	histone methyltransferase complex	6	0	0.22	1			GO:0004320	oleoyl-[acyl-carrier-protein] hydrolase ...	2	0	0.08	1
GO:0010346	shoot axis formation	13	1	0.49	0.3939			GO:0035101	FACT complex	1	0	0.04	1			GO:0004322	ferroxidase activity	5	0	0.19	1
GO:0016103	diterpenoid catabolic process	13	1	0.49	0.3939			GO:0035102	PRC1 complex	2	0	0.07	1			GO:0004324	ferredoxin-NADP+ reductase activity	4	0	0.15	1
GO:0015868	purine ribonucleotide transport	13	1	0.49	0.3939			GO:0035145	exon-exon junction complex	3	0	0.11	1			GO:0004325	ferrochelatase activity	3	0	0.11	1
GO:0007169	transmembrane receptor protein tyrosine ...	13	1	0.49	0.3939			GO:0035267	NuA4 histone acetyltransferase complex	6	0	0.22	1			GO:0004326	tetrahydrofolylpolyglutamate synthase ac...	6	0	0.23	1
GO:0052546	cell wall pectin metabolic process	13	1	0.49	0.3939			GO:0035452	extrinsic component of plastid membrane	1	0	0.04	1			GO:0004328	formamidase activity	2	0	0.08	1
GO:0010183	pollen tube guidance	13	1	0.49	0.3939			GO:0035517	PR-DUB complex	1	0	0.04	1			GO:0004329	formate-tetrahydrofolate ligase activity	1	0	0.04	1
GO:0035107	appendage morphogenesis	13	1	0.49	0.3939			GO:0035632	mitochondrial prohibitin complex	1	0	0.04	1			GO:0004332	fructose-bisphosphate aldolase activity	10	0	0.38	1
GO:0019184	nonribosomal peptide biosynthetic proces...	13	1	0.49	0.3939			GO:0035838	growing cell tip	14	0	0.51	1			GO:0004333	fumarate hydratase activity	1	0	0.04	1
GO:0045487	gibberellin catabolic process	13	1	0.49	0.3939			GO:0036338	viral membrane	8	0	0.29	1			GO:0004334	fumarylacetoacetase activity	1	0	0.04	1
GO:0010223	secondary shoot formation	13	1	0.49	0.3939			GO:0036379	myofilament	2	0	0.07	1			GO:0004335	galactokinase activity	3	0	0.11	1
GO:0009934	regulation of meristem structural organi...	13	1	0.49	0.3939			GO:0038201	TOR complex	3	0	0.11	1			GO:0004337	geranyltranstransferase activity	7	0	0.26	1
GO:0009074	aromatic amino acid family catabolic pro...	13	1	0.49	0.3939			GO:0042101	T cell receptor complex	2	0	0.07	1			GO:0004340	glucokinase activity	3	0	0.11	1
GO:0006641	triglyceride metabolic process	13	1	0.49	0.3939			GO:0042405	nuclear inclusion body	2	0	0.07	1			GO:0004341	gluconolactonase activity	1	0	0.04	1
GO:0080027	response to herbivore	13	1	0.49	0.3939			GO:0042470	melanosome	4	0	0.15	1			GO:0004348	glucosylceramidase activity	4	0	0.15	1
GO:0045037	protein import into chloroplast stroma	13	1	0.49	0.3939			GO:0042555	MCM complex	13	0	0.47	1			GO:0004351	glutamate decarboxylase activity	3	0	0.11	1
GO:0048736	appendage development	13	1	0.49	0.3939			GO:0042575	DNA polymerase complex	7	0	0.26	1			GO:0004352	glutamate dehydrogenase (NAD+) activity	2	0	0.08	1
GO:0050918	positive chemotaxis	13	1	0.49	0.3939			GO:0042588	zymogen granule	1	0	0.04	1			GO:0004353	glutamate dehydrogenase [NAD(P)+] activi...	2	0	0.08	1
GO:0009556	microsporogenesis	13	1	0.49	0.3939			GO:0042589	zymogen granule membrane	1	0	0.04	1			GO:0004356	glutamate-ammonia ligase activity	5	0	0.19	1
GO:0010584	pollen exine formation	13	1	0.49	0.3939			GO:0042600	chorion	2	0	0.07	1			GO:0004357	glutamate-cysteine ligase activity	2	0	0.08	1
GO:0010506	regulation of autophagy	13	1	0.49	0.3939			GO:0042641	actomyosin	5	0	0.18	1			GO:0004359	glutaminase activity	1	0	0.04	1
GO:0006952	defense response	1294	51	48.87	0.39406			GO:0042643	actomyosin, actin portion	2	0	0.07	1			GO:0004362	glutathione-disulfide reductase activity	3	0	0.11	1
GO:0048316	seed development	387	20	14.62	0.39562			GO:0042644	chloroplast nucleoid	9	0	0.33	1			GO:0004363	glutathione synthase activity	3	0	0.11	1
GO:0009637	response to blue light	60	3	2.27	0.39641			GO:0042645	mitochondrial nucleoid	4	0	0.15	1			GO:0004370	glycerol kinase activity	1	0	0.04	1
GO:0051093	negative regulation of developmental pro...	145	9	5.48	0.39656			GO:0042646	plastid nucleoid	30	0	1.09	1			GO:0004371	glycerone kinase activity	1	0	0.04	1
GO:0009958	positive gravitropism	36	2	1.36	0.3967			GO:0042720	mitochondrial inner membrane peptidase c...	1	0	0.04	1			GO:0004373	glycogen (starch) synthase activity	2	0	0.08	1
GO:0044275	cellular carbohydrate catabolic process	36	2	1.36	0.3967			GO:0042763	intracellular immature spore	2	0	0.07	1			GO:0004375	glycine dehydrogenase (decarboxylating) ...	3	0	0.11	1
GO:0051345	positive regulation of hydrolase activit...	85	4	3.21	0.40075			GO:0042764	ascospore-type prospore	2	0	0.07	1			GO:0004376	glycolipid mannosyltransferase activity	2	0	0.08	1
GO:0010629	negative regulation of gene expression	287	12	10.84	0.40083			GO:0042807	central vacuole	2	0	0.07	1			GO:0004379	glycylpeptide N-tetradecanoyltransferase...	1	0	0.04	1
GO:0009886	post-embryonic animal morphogenesis	135	6	5.1	0.40168			GO:0043005	neuron projection	21	0	0.77	1			GO:0004382	guanosine-diphosphatase activity	4	0	0.15	1
GO:0050789	regulation of biological process	3909	185	147.63	0.40325			GO:0043033	isoamylase complex	1	0	0.04	1			GO:0004392	heme oxygenase (decyclizing) activity	4	0	0.15	1
GO:1901701	cellular response to oxygen-containing c...	524	23	19.79	0.4036			GO:0043034	costamere	2	0	0.07	1			GO:0004395	hexaprenyldihydroxybenzoate methyltransf...	1	0	0.04	1
GO:0071370	cellular response to gibberellin stimulu...	40	4	1.51	0.40809			GO:0043036	starch grain	4	0	0.15	1			GO:0004396	hexokinase activity	10	0	0.38	1
GO:0017038	protein import	86	4	3.25	0.40933			GO:0043073	germ cell nucleus	4	0	0.15	1			GO:0004399	histidinol dehydrogenase activity	4	0	0.15	1
GO:0009555	pollen development	213	9	8.04	0.41373			GO:0043186	P granule	5	0	0.18	1			GO:0004400	histidinol-phosphate transaminase activi...	1	0	0.04	1
GO:0051503	adenine nucleotide transport	14	1	0.53	0.41682			GO:0043189	H4/H2A histone acetyltransferase complex	6	0	0.22	1			GO:0004401	histidinol-phosphatase activity	1	0	0.04	1
GO:0050898	nitrile metabolic process	14	1	0.53	0.41682			GO:0043197	dendritic spine	3	0	0.11	1			GO:0004402	histone acetyltransferase activity	19	0	0.72	1
GO:0032200	telomere organization	14	1	0.53	0.41682			GO:0043198	dendritic shaft	3	0	0.11	1			GO:0004410	homocitrate synthase activity	2	0	0.08	1
GO:1905156	negative regulation of photosynthesis	14	1	0.53	0.41682			GO:0043224	nuclear SCF ubiquitin ligase complex	2	0	0.07	1			GO:0004412	homoserine dehydrogenase activity	3	0	0.11	1
GO:0046040	IMP metabolic process	14	1	0.53	0.41682			GO:0043235	receptor complex	5	0	0.18	1			GO:0004413	homoserine kinase activity	1	0	0.04	1
GO:0001906	cell killing	14	1	0.53	0.41682			GO:0043240	Fanconi anaemia nuclear complex	1	0	0.04	1			GO:0004417	hydroxyethylthiazole kinase activity	1	0	0.04	1
GO:0006775	fat-soluble vitamin metabolic process	14	1	0.53	0.41682			GO:0043245	extraorganismal space	1	0	0.04	1			GO:0004418	hydroxymethylbilane synthase activity	2	0	0.08	1
GO:0010189	vitamin E biosynthetic process	14	1	0.53	0.41682			GO:0043292	contractile fiber	11	0	0.4	1			GO:0004419	hydroxymethylglutaryl-CoA lyase activity	2	0	0.08	1
GO:0010120	camalexin biosynthetic process	14	1	0.53	0.41682			GO:0043296	apical junction complex	1	0	0.04	1			GO:0004420	hydroxymethylglutaryl-CoA reductase (NAD...	7	0	0.26	1
GO:0052317	camalexin metabolic process	14	1	0.53	0.41682			GO:0043332	mating projection tip	7	0	0.26	1			GO:0004421	hydroxymethylglutaryl-CoA synthase activ...	2	0	0.08	1
GO:0009970	cellular response to sulfate starvation	14	1	0.53	0.41682			GO:0043494	CLRC ubiquitin ligase complex	1	0	0.04	1			GO:0004422	hypoxanthine phosphoribosyltransferase a...	1	0	0.04	1
GO:0046500	S-adenosylmethionine metabolic process	14	1	0.53	0.41682			GO:0043527	tRNA methyltransferase complex	1	0	0.04	1			GO:0004424	imidazoleglycerol-phosphate dehydratase ...	2	0	0.08	1
GO:0000723	telomere maintenance	14	1	0.53	0.41682			GO:0043564	Ku70:Ku80 complex	2	0	0.07	1			GO:0004448	isocitrate dehydrogenase activity	5	0	0.19	1
GO:0009089	lysine biosynthetic process via diaminop...	14	1	0.53	0.41682			GO:0043596	nuclear replication fork	7	0	0.26	1			GO:0004449	isocitrate dehydrogenase (NAD+) activity	3	0	0.11	1
GO:0046460	neutral lipid biosynthetic process	14	1	0.53	0.41682			GO:0043601	nuclear replisome	6	0	0.22	1			GO:0004450	isocitrate dehydrogenase (NADP+) activit...	2	0	0.08	1
GO:0046463	acylglycerol biosynthetic process	14	1	0.53	0.41682			GO:0043614	multi-eIF complex	2	0	0.07	1			GO:0004452	isopentenyl-diphosphate delta-isomerase ...	1	0	0.04	1
GO:0046451	diaminopimelate metabolic process	14	1	0.53	0.41682			GO:0043625	delta DNA polymerase complex	2	0	0.07	1			GO:0004455	ketol-acid reductoisomerase activity	1	0	0.04	1
GO:0032456	endocytic recycling	14	1	0.53	0.41682			GO:0043626	PCNA complex	1	0	0.04	1			GO:0004457	lactate dehydrogenase activity	5	0	0.19	1
GO:0080028	nitrile biosynthetic process	14	1	0.53	0.41682			GO:0043656	intracellular region of host	1	0	0.04	1			GO:0004458	D-lactate dehydrogenase (cytochrome) act...	2	0	0.08	1
GO:0042360	vitamin E metabolic process	14	1	0.53	0.41682			GO:0043657	host cell	1	0	0.04	1			GO:0004460	L-lactate dehydrogenase (cytochrome) act...	1	0	0.04	1
GO:0042362	fat-soluble vitamin biosynthetic process	14	1	0.53	0.41682			GO:0043659	symbiosome	1	0	0.04	1			GO:0004462	lactoylglutathione lyase activity	6	0	0.23	1
GO:0006188	IMP biosynthetic process	14	1	0.53	0.41682			GO:0043660	bacteroid-containing symbiosome	1	0	0.04	1			GO:0004467	long-chain fatty acid-CoA ligase activit...	9	0	0.34	1
GO:0030036	actin cytoskeleton organization	112	5	4.23	0.41698			GO:0043661	peribacteroid membrane	1	0	0.04	1			GO:0004470	malic enzyme activity	7	0	0.26	1
GO:0070838	divalent metal ion transport	87	4	3.29	0.41789			GO:0043667	pollen wall	5	0	0.18	1			GO:0004471	malate dehydrogenase (decarboxylating) (...	2	0	0.08	1
GO:0009408	response to heat	189	8	7.14	0.4223			GO:0043668	exine	5	0	0.18	1			GO:0004473	malate dehydrogenase (decarboxylating) (...	5	0	0.19	1
GO:0031503	protein-containing complex localization	38	2	1.44	0.42329			GO:0043673	sexine	4	0	0.15	1			GO:0004474	malate synthase activity	1	0	0.04	1
GO:0009225	nucleotide-sugar metabolic process	38	2	1.44	0.42329			GO:0043674	columella	4	0	0.15	1			GO:0004477	methenyltetrahydrofolate cyclohydrolase ...	4	0	0.15	1
GO:0007034	vacuolar transport	38	2	1.44	0.42329			GO:0043680	filiform apparatus	1	0	0.04	1			GO:0004478	methionine adenosyltransferase activity	7	0	0.26	1
GO:0019722	calcium-mediated signaling	38	2	1.44	0.42329			GO:0044194	cytolytic granule	2	0	0.07	1			GO:0004479	methionyl-tRNA formyltransferase activit...	1	0	0.04	1
GO:0097306	cellular response to alcohol	241	10	9.1	0.42631			GO:0044215	other organism	1	0	0.04	1			GO:0004482	mRNA (guanine-N7-)-methyltransferase act...	2	0	0.08	1
GO:0090693	plant organ senescence	88	4	3.32	0.42642			GO:0044216	other organism cell	1	0	0.04	1			GO:0004484	mRNA guanylyltransferase activity	2	0	0.08	1
GO:0010150	leaf senescence	88	4	3.32	0.42642			GO:0044217	other organism part	1	0	0.04	1			GO:0004485	methylcrotonoyl-CoA carboxylase activity	2	0	0.08	1
GO:0009867	jasmonic acid mediated signaling pathway	63	3	2.38	0.427			GO:0044295	axonal growth cone	1	0	0.04	1			GO:0004488	methylenetetrahydrofolate dehydrogenase ...	6	0	0.23	1
GO:1901615	organic hydroxy compound metabolic proce...	267	11	10.08	0.42766			GO:0044309	neuron spine	3	0	0.11	1			GO:0004489	methylenetetrahydrofolate reductase (NAD...	1	0	0.04	1
GO:0065007	biological regulation	4189	194	158.2	0.42917			GO:0044420	extracellular matrix component	18	0	0.66	1			GO:0004491	methylmalonate-semialdehyde dehydrogenas...	1	0	0.04	1
GO:0030029	actin filament-based process	114	5	4.31	0.43196			GO:0044423	virion part	10	0	0.36	1			GO:0004496	mevalonate kinase activity	1	0	0.04	1
GO:0000272	polysaccharide catabolic process	89	4	3.36	0.43492			GO:0044426	cell wall part	1	0	0.04	1			GO:0004499	N,N-dimethylaniline monooxygenase activi...	13	0	0.49	1
GO:0050877	nervous system process	39	2	1.47	0.43636			GO:0044441	ciliary part	2	0	0.07	1			GO:0004506	squalene monooxygenase activity	2	0	0.08	1
GO:0010193	response to ozone	39	2	1.47	0.43636			GO:0044449	contractile fiber part	11	0	0.4	1			GO:0004514	nicotinate-nucleotide diphosphorylase (c...	1	0	0.04	1
GO:0040010	positive regulation of growth rate	39	2	1.47	0.43636			GO:0044450	microtubule organizing center part	8	0	0.29	1			GO:0004515	nicotinate-nucleotide adenylyltransferas...	1	0	0.04	1
GO:0048864	stem cell development	39	2	1.47	0.43636			GO:0044452	nucleolar part	5	0	0.18	1			GO:0004516	nicotinate phosphoribosyltransferase act...	1	0	0.04	1
GO:0010119	regulation of stomatal movement	64	3	2.42	0.43708			GO:0044453	nuclear membrane part	1	0	0.04	1			GO:0004517	nitric-oxide synthase activity	1	0	0.04	1
GO:0030001	metal ion transport	295	12	11.14	0.43802			GO:0044456	synapse part	20	0	0.73	1			GO:0004520	endodeoxyribonuclease activity	11	0	0.41	1
GO:0030259	lipid glycosylation	15	1	0.57	0.43887			GO:0044463	cell projection part	40	0	1.46	1			GO:0004525	ribonuclease III activity	17	0	0.64	1
GO:0046217	indole phytoalexin metabolic process	15	1	0.57	0.43887			GO:0044612	nuclear pore linkers	1	0	0.04	1			GO:0004526	ribonuclease P activity	5	0	0.19	1
GO:0046246	terpene biosynthetic process	15	1	0.57	0.43887			GO:0044613	nuclear pore central transport channel	2	0	0.07	1			GO:0004529	exodeoxyribonuclease activity	1	0	0.04	1
GO:0051668	localization within membrane	15	1	0.57	0.43887			GO:0044615	nuclear pore nuclear basket	3	0	0.11	1			GO:0004530	deoxyribonuclease I activity	3	0	0.11	1
GO:0015865	purine nucleotide transport	15	1	0.57	0.43887			GO:0044753	amphisome	1	0	0.04	1			GO:0004532	exoribonuclease activity	24	0	0.9	1
GO:0007409	axonogenesis	15	1	0.57	0.43887			GO:0044796	DNA polymerase processivity factor compl...	1	0	0.04	1			GO:0004535	poly(A)-specific ribonuclease activity	16	0	0.6	1
GO:0002165	instar larval or pupal development	15	1	0.57	0.43887			GO:0045009	chitosome	1	0	0.04	1			GO:0004536	deoxyribonuclease activity	13	0	0.49	1
GO:0007160	cell-matrix adhesion	15	1	0.57	0.43887			GO:0045111	intermediate filament cytoskeleton	1	0	0.04	1			GO:0004549	tRNA-specific ribonuclease activity	6	0	0.23	1
GO:0055062	phosphate ion homeostasis	15	1	0.57	0.43887			GO:0045169	fusome	2	0	0.07	1			GO:0004550	nucleoside diphosphate kinase activity	9	0	0.34	1
GO:0046885	regulation of hormone biosynthetic proce...	15	1	0.57	0.43887			GO:0045177	apical part of cell	43	0	1.57	1			GO:0004551	nucleotide diphosphatase activity	16	0	0.6	1
GO:0016024	CDP-diacylglycerol biosynthetic process	15	1	0.57	0.43887			GO:0045178	basal part of cell	6	0	0.22	1			GO:0004556	alpha-amylase activity	3	0	0.11	1
GO:0034333	adherens junction assembly	15	1	0.57	0.43887			GO:0045179	apical cortex	3	0	0.11	1			GO:0004557	alpha-galactosidase activity	6	0	0.23	1
GO:0042273	ribosomal large subunit biogenesis	15	1	0.57	0.43887			GO:0045202	synapse	22	0	0.8	1			GO:0004559	alpha-mannosidase activity	13	0	0.49	1
GO:0006892	post-Golgi vesicle-mediated transport	15	1	0.57	0.43887			GO:0045211	postsynaptic membrane	12	0	0.44	1			GO:0004560	alpha-L-fucosidase activity	5	0	0.19	1
GO:0070988	demethylation	15	1	0.57	0.43887			GO:0045239	tricarboxylic acid cycle enzyme complex	3	0	0.11	1			GO:0004563	beta-N-acetylhexosaminidase activity	5	0	0.19	1
GO:0010103	stomatal complex morphogenesis	15	1	0.57	0.43887			GO:0045240	dihydrolipoyl dehydrogenase complex	2	0	0.07	1			GO:0004565	beta-galactosidase activity	13	0	0.49	1
GO:0035220	wing disc development	15	1	0.57	0.43887			GO:0045252	oxoglutarate dehydrogenase complex	1	0	0.04	1			GO:0004566	beta-glucuronidase activity	3	0	0.11	1
GO:0052315	phytoalexin biosynthetic process	15	1	0.57	0.43887			GO:0045253	pyruvate dehydrogenase (lipoamide) phosp...	1	0	0.04	1			GO:0004567	beta-mannosidase activity	6	0	0.23	1
GO:0010227	floral organ abscission	15	1	0.57	0.43887			GO:0045254	pyruvate dehydrogenase complex	3	0	0.11	1			GO:0004573	mannosyl-oligosaccharide glucosidase act...	1	0	0.04	1
GO:0051960	regulation of nervous system development	15	1	0.57	0.43887			GO:0045257	succinate dehydrogenase complex (ubiquin...	7	0	0.26	1			GO:0004576	oligosaccharyl transferase activity	11	0	0.41	1
GO:0006566	threonine metabolic process	15	1	0.57	0.43887			GO:0045259	proton-transporting ATP synthase complex	33	0	1.2	1			GO:0004577	N-acetylglucosaminyldiphosphodolichol N-...	1	0	0.04	1
GO:0046341	CDP-diacylglycerol metabolic process	15	1	0.57	0.43887			GO:0045261	proton-transporting ATP synthase complex...	19	0	0.69	1			GO:0004579	dolichyl-diphosphooligosaccharide-protei...	10	0	0.38	1
GO:0007044	cell-substrate junction assembly	15	1	0.57	0.43887			GO:0045263	proton-transporting ATP synthase complex...	14	0	0.51	1			GO:0004585	ornithine carbamoyltransferase activity	1	0	0.04	1
GO:0007045	cell-substrate adherens junction assembl...	15	1	0.57	0.43887			GO:0045267	proton-transporting ATP synthase, cataly...	6	0	0.22	1			GO:0004588	orotate phosphoribosyltransferase activi...	2	0	0.08	1
GO:0009700	indole phytoalexin biosynthetic process	15	1	0.57	0.43887			GO:0045269	proton-transporting ATP synthase, centra...	4	0	0.15	1			GO:0004591	oxoglutarate dehydrogenase (succinyl-tra...	3	0	0.11	1
GO:0009896	positive regulation of catabolic process	15	1	0.57	0.43887			GO:0045271	respiratory chain complex I	44	0	1.6	1			GO:0004594	pantothenate kinase activity	2	0	0.08	1
GO:0043200	response to amino acid	15	1	0.57	0.43887			GO:0045273	respiratory chain complex II	7	0	0.26	1			GO:0004595	pantetheine-phosphate adenylyltransferas...	1	0	0.04	1
GO:0009835	fruit ripening	15	1	0.57	0.43887			GO:0045275	respiratory chain complex III	8	0	0.29	1			GO:0004604	phosphoadenylyl-sulfate reductase (thior...	3	0	0.11	1
GO:0048041	focal adhesion assembly	15	1	0.57	0.43887			GO:0045277	respiratory chain complex IV	13	0	0.47	1			GO:0004605	phosphatidate cytidylyltransferase activ...	3	0	0.11	1
GO:0007552	metamorphosis	15	1	0.57	0.43887			GO:0045281	succinate dehydrogenase complex	7	0	0.26	1			GO:0004609	phosphatidylserine decarboxylase activit...	2	0	0.08	1
GO:0048707	instar larval or pupal morphogenesis	15	1	0.57	0.43887			GO:0045283	fumarate reductase complex	7	0	0.26	1			GO:0004610	phosphoacetylglucosamine mutase activity	3	0	0.11	1
GO:0072506	trivalent inorganic anion homeostasis	15	1	0.57	0.43887			GO:0045334	clathrin-coated endocytic vesicle	2	0	0.07	1			GO:0004611	phosphoenolpyruvate carboxykinase activi...	7	0	0.26	1
GO:0070727	cellular macromolecule localization	451	18	17.03	0.43914			GO:0045335	phagocytic vesicle	16	0	0.58	1			GO:0004612	phosphoenolpyruvate carboxykinase (ATP) ...	4	0	0.15	1
GO:0051253	negative regulation of RNA metabolic pro...	167	7	6.31	0.4441			GO:0045495	pole plasm	5	0	0.18	1			GO:0004614	phosphoglucomutase activity	3	0	0.11	1
GO:1901607	alpha-amino acid biosynthetic process	193	8	7.29	0.44535			GO:0046861	glyoxysomal membrane	5	0	0.18	1			GO:0004615	phosphomannomutase activity	2	0	0.08	1
GO:0071395	cellular response to jasmonic acid stimu...	65	3	2.45	0.44709			GO:0048188	Set1C/COMPASS complex	3	0	0.11	1			GO:0004616	phosphogluconate dehydrogenase (decarbox...	12	0	0.45	1
GO:0098727	maintenance of cell number	40	2	1.51	0.44926			GO:0048471	perinuclear region of cytoplasm	34	0	1.24	1			GO:0004617	phosphoglycerate dehydrogenase activity	6	0	0.23	1
GO:0040009	regulation of growth rate	40	2	1.51	0.44926			GO:0048492	ribulose bisphosphate carboxylase comple...	1	0	0.04	1			GO:0004618	phosphoglycerate kinase activity	2	0	0.08	1
GO:0009798	axis specification	40	2	1.51	0.44926											GO:0004619	phosphoglycerate mutase activity	4	0	0.15	1
GO:0006611	protein export from nucleus	40	2	1.51	0.44926											GO:0004622	lysophospholipase activity	2	0	0.08	1
GO:0019827	stem cell population maintenance	40	2	1.51	0.44926											GO:0004623	phospholipase A2 activity	6	0	0.23	1
GO:0072511	divalent inorganic cation transport	91	4	3.44	0.4518											GO:0004630	phospholipase D activity	8	0	0.3	1
GO:0048583	regulation of response to stimulus	499	24	18.85	0.45499											GO:0004632	phosphopantothenate--cysteine ligase act...	2	0	0.08	1
GO:0048582	positive regulation of post-embryonic de...	66	3	2.49	0.45703											GO:0004633	phosphopantothenoylcysteine decarboxylas...	1	0	0.04	1
GO:0006040	amino sugar metabolic process	32	5	1.21	0.45763											GO:0004634	phosphopyruvate hydratase activity	3	0	0.11	1
GO:0006714	sesquiterpenoid metabolic process	38	5	1.44	0.45779											GO:0004635	phosphoribosyl-AMP cyclohydrolase activi...	1	0	0.04	1
GO:0051179	localization	2113	81	79.8	0.46004											GO:0004636	phosphoribosyl-ATP diphosphatase activit...	1	0	0.04	1
GO:0006108	malate metabolic process	16	1	0.6	0.46008											GO:0004637	phosphoribosylamine-glycine ligase activ...	3	0	0.11	1
GO:0006298	mismatch repair	16	1	0.6	0.46008											GO:0004638	phosphoribosylaminoimidazole carboxylase...	1	0	0.04	1
GO:0009610	response to symbiotic fungus	16	1	0.6	0.46008											GO:0004640	phosphoribosylanthranilate isomerase act...	1	0	0.04	1
GO:0031589	cell-substrate adhesion	16	1	0.6	0.46008											GO:0004641	phosphoribosylformylglycinamidine cyclo-...	1	0	0.04	1
GO:0001944	vasculature development	16	1	0.6	0.46008											GO:0004642	phosphoribosylformylglycinamidine syntha...	2	0	0.08	1
GO:0007444	imaginal disc development	16	1	0.6	0.46008											GO:0004643	phosphoribosylaminoimidazolecarboxamide ...	1	0	0.04	1
GO:0061564	axon development	16	1	0.6	0.46008											GO:0004644	phosphoribosylglycinamide formyltransfer...	1	0	0.04	1
GO:0010267	production of ta-siRNAs involved in RNA ...	16	1	0.6	0.46008											GO:0004647	phosphoserine phosphatase activity	5	0	0.19	1
GO:0009085	lysine biosynthetic process	16	1	0.6	0.46008											GO:0004649	poly(ADP-ribose) glycohydrolase activity	1	0	0.04	1
GO:0016575	histone deacetylation	16	1	0.6	0.46008											GO:0004652	polynucleotide adenylyltransferase activ...	4	0	0.15	1
GO:0030488	tRNA methylation	16	1	0.6	0.46008											GO:0004654	polyribonucleotide nucleotidyltransferas...	4	0	0.15	1
GO:0006638	neutral lipid metabolic process	16	1	0.6	0.46008											GO:0004655	porphobilinogen synthase activity	3	0	0.11	1
GO:0006639	acylglycerol metabolic process	16	1	0.6	0.46008											GO:0004658	propionyl-CoA carboxylase activity	1	0	0.04	1
GO:0072505	divalent inorganic anion homeostasis	16	1	0.6	0.46008											GO:0004659	prenyltransferase activity	26	0	0.98	1
GO:0051168	nuclear export	41	2	1.55	0.462											GO:0004660	protein farnesyltransferase activity	2	0	0.08	1
GO:0045489	pectin biosynthetic process	41	2	1.55	0.462											GO:0004661	protein geranylgeranyltransferase activi...	4	0	0.15	1
GO:0009910	negative regulation of flower developmen...	41	2	1.55	0.462											GO:0004662	CAAX-protein geranylgeranyltransferase a...	3	0	0.11	1
GO:0019932	second-messenger-mediated signaling	41	2	1.55	0.462											GO:0004663	Rab geranylgeranyltransferase activity	2	0	0.08	1
GO:0046467	membrane lipid biosynthetic process	41	2	1.55	0.462											GO:0004664	prephenate dehydratase activity	6	0	0.23	1
GO:0009639	response to red or far red light	206	18	7.78	0.46504											GO:0004665	prephenate dehydrogenase (NADP+) activit...	4	0	0.15	1
GO:0006950	response to stress	2985	124	112.73	0.46554											GO:0004667	prostaglandin-D synthase activity	1	0	0.04	1
GO:0009630	gravitropism	67	3	2.53	0.46689											GO:0004668	protein-arginine deiminase activity	1	0	0.04	1
GO:0009066	aspartate family amino acid metabolic pr...	67	3	2.53	0.46689											GO:0004673	protein histidine kinase activity	27	0	1.02	1
GO:0032101	regulation of response to external stimu...	67	3	2.53	0.46689											GO:0004690	cyclic nucleotide-dependent protein kina...	1	0	0.04	1
GO:0006631	fatty acid metabolic process	223	9	8.42	0.46773											GO:0004693	cyclin-dependent protein serine/threonin...	12	0	0.45	1
GO:0009648	photoperiodism	89	10	3.36	0.46784											GO:0004697	protein kinase C activity	4	0	0.15	1
GO:0016999	antibiotic metabolic process	145	6	5.48	0.469											GO:0004698	calcium-dependent protein kinase C activ...	3	0	0.11	1
GO:0006914	autophagy	42	2	1.59	0.47456											GO:0004708	MAP kinase kinase activity	6	0	0.23	1
GO:0061919	process utilizing autophagic mechanism	42	2	1.59	0.47456											GO:0004709	MAP kinase kinase kinase activity	9	0	0.34	1
GO:0018958	phenol-containing compound metabolic pro...	42	2	1.59	0.47456											GO:0004712	protein serine/threonine/tyrosine kinase...	49	0	1.84	1
GO:0048863	stem cell differentiation	42	2	1.59	0.47456											GO:0004715	non-membrane spanning protein tyrosine k...	14	0	0.53	1
GO:0033365	protein localization to organelle	172	7	6.5	0.47482											GO:0004723	calcium-dependent protein serine/threoni...	3	0	0.11	1
GO:0042325	regulation of phosphorylation	120	5	4.53	0.47634											GO:0004724	magnesium-dependent protein serine/threo...	1	0	0.04	1
GO:0010043	response to zinc ion	94	4	3.55	0.47681											GO:0004725	protein tyrosine phosphatase activity	29	0	1.09	1
GO:0048585	negative regulation of response to stimu...	157	9	5.93	0.47682											GO:0004729	oxygen-dependent protoporphyrinogen oxid...	3	0	0.11	1
GO:0035601	protein deacylation	17	1	0.64	0.4805											GO:0004733	pyridoxamine-phosphate oxidase activity	2	0	0.08	1
GO:0010623	programmed cell death involved in cell d...	17	1	0.64	0.4805											GO:0004737	pyruvate decarboxylase activity	2	0	0.08	1
GO:0016137	glycoside metabolic process	17	1	0.64	0.4805											GO:0004738	pyruvate dehydrogenase activity	5	0	0.19	1
GO:0042447	hormone catabolic process	17	1	0.64	0.4805											GO:0004739	pyruvate dehydrogenase (acetyl-transferr...	5	0	0.19	1
GO:0009608	response to symbiont	17	1	0.64	0.4805											GO:0004740	pyruvate dehydrogenase (acetyl-transferr...	1	0	0.04	1
GO:0098732	macromolecule deacylation	17	1	0.64	0.4805											GO:0004741	[pyruvate dehydrogenase (lipoamide)] pho...	1	0	0.04	1
GO:0006012	galactose metabolic process	17	1	0.64	0.4805											GO:0004742	dihydrolipoyllysine-residue acetyltransf...	4	0	0.15	1
GO:0006772	thiamine metabolic process	17	1	0.64	0.4805											GO:0004747	ribokinase activity	11	0	0.41	1
GO:0034329	cell junction assembly	17	1	0.64	0.4805											GO:0004748	ribonucleoside-diphosphate reductase act...	3	0	0.11	1
GO:0055083	monovalent inorganic anion homeostasis	17	1	0.64	0.4805											GO:0004749	ribose phosphate diphosphokinase activit...	4	0	0.15	1
GO:0007219	Notch signaling pathway	17	1	0.64	0.4805											GO:0004753	saccharopine dehydrogenase activity	1	0	0.04	1
GO:0002239	response to oomycetes	17	1	0.64	0.4805											GO:0004758	serine C-palmitoyltransferase activity	2	0	0.08	1
GO:0042723	thiamine-containing compound metabolic p...	17	1	0.64	0.4805											GO:0004760	serine-pyruvate transaminase activity	1	0	0.04	1
GO:0010216	maintenance of DNA methylation	17	1	0.64	0.4805											GO:0004765	shikimate kinase activity	3	0	0.11	1
GO:0002064	epithelial cell development	17	1	0.64	0.4805											GO:0004766	spermidine synthase activity	3	0	0.11	1
GO:0046653	tetrahydrofolate metabolic process	17	1	0.64	0.4805											GO:0004767	sphingomyelin phosphodiesterase activity	3	0	0.11	1
GO:0046688	response to copper ion	17	1	0.64	0.4805											GO:0004774	succinate-CoA ligase activity	5	0	0.19	1
GO:0046470	phosphatidylcholine metabolic process	17	1	0.64	0.4805											GO:0004775	succinate-CoA ligase (ADP-forming) activ...	5	0	0.19	1
GO:0005991	trehalose metabolic process	17	1	0.64	0.4805											GO:0004776	succinate-CoA ligase (GDP-forming) activ...	1	0	0.04	1
GO:0006476	protein deacetylation	17	1	0.64	0.4805											GO:0004777	succinate-semialdehyde dehydrogenase (NA...	1	0	0.04	1
GO:0072358	cardiovascular system development	17	1	0.64	0.4805											GO:0004779	sulfate adenylyltransferase activity	6	0	0.23	1
GO:0072359	circulatory system development	17	1	0.64	0.4805											GO:0004780	sulfate adenylyltransferase (ADP) activi...	1	0	0.04	1
GO:0040008	regulation of growth	173	7	6.53	0.48092											GO:0004781	sulfate adenylyltransferase (ATP) activi...	5	0	0.19	1
GO:0048608	reproductive structure development	864	43	32.63	0.4811											GO:0004789	thiamine-phosphate diphosphorylase activ...	3	0	0.11	1
GO:0061458	reproductive system development	864	43	32.63	0.4811											GO:0004792	thiosulfate sulfurtransferase activity	5	0	0.19	1
GO:0000097	sulfur amino acid biosynthetic process	43	2	1.62	0.48695											GO:0004793	threonine aldolase activity	2	0	0.08	1
GO:0000079	regulation of cyclin-dependent protein s...	43	2	1.62	0.48695											GO:0004794	L-threonine ammonia-lyase activity	2	0	0.08	1
GO:1904029	regulation of cyclin-dependent protein k...	43	2	1.62	0.48695											GO:0004795	threonine synthase activity	2	0	0.08	1
GO:0006400	tRNA modification	43	2	1.62	0.48695											GO:0004797	thymidine kinase activity	4	0	0.15	1
GO:0009733	response to auxin	306	12	11.56	0.48889											GO:0004798	thymidylate kinase activity	2	0	0.08	1
GO:0006066	alcohol metabolic process	175	7	6.61	0.49305											GO:0004799	thymidylate synthase activity	2	0	0.08	1
GO:0045488	pectin metabolic process	96	4	3.63	0.49324											GO:0004802	transketolase activity	3	0	0.11	1
GO:0080134	regulation of response to stress	228	9	8.61	0.4944											GO:0004803	transposase activity	6	0	0.23	1
GO:0046686	response to cadmium ion	519	20	19.6	0.4961											GO:0004805	trehalose-phosphatase activity	8	0	0.3	1
GO:0043069	negative regulation of programmed cell d...	44	2	1.66	0.49914											GO:0004806	triglyceride lipase activity	39	0	1.47	1
GO:0030968	endoplasmic reticulum unfolded protein r...	18	1	0.68	0.50015											GO:0004807	triose-phosphate isomerase activity	4	0	0.15	1
GO:0009410	response to xenobiotic stimulus	18	1	0.68	0.50015											GO:0004809	tRNA (guanine-N2-)-methyltransferase act...	3	0	0.11	1
GO:0034332	adherens junction organization	18	1	0.68	0.50015											GO:0004810	tRNA adenylyltransferase activity	1	0	0.04	1
GO:0042214	terpene metabolic process	18	1	0.68	0.50015											GO:0004812	aminoacyl-tRNA ligase activity	85	0	3.2	1
GO:0015693	magnesium ion transport	18	1	0.68	0.50015											GO:0004813	alanine-tRNA ligase activity	5	0	0.19	1
GO:0055001	muscle cell development	18	1	0.68	0.50015											GO:0004814	arginine-tRNA ligase activity	3	0	0.11	1
GO:0055002	striated muscle cell development	18	1	0.68	0.50015											GO:0004815	aspartate-tRNA ligase activity	5	0	0.19	1
GO:0051146	striated muscle cell differentiation	18	1	0.68	0.50015											GO:0004816	asparagine-tRNA ligase activity	3	0	0.11	1
GO:0010208	pollen wall assembly	18	1	0.68	0.50015											GO:0004817	cysteine-tRNA ligase activity	3	0	0.11	1
GO:0006553	lysine metabolic process	18	1	0.68	0.50015											GO:0004818	glutamate-tRNA ligase activity	2	0	0.08	1
GO:0007030	Golgi organization	18	1	0.68	0.50015											GO:0004819	glutamine-tRNA ligase activity	1	0	0.04	1
GO:0071417	cellular response to organonitrogen comp...	18	1	0.68	0.50015											GO:0004820	glycine-tRNA ligase activity	2	0	0.08	1
GO:0072530	purine-containing compound transmembrane...	18	1	0.68	0.50015											GO:0004821	histidine-tRNA ligase activity	3	0	0.11	1
GO:0016052	carbohydrate catabolic process	203	8	7.67	0.50223											GO:0004822	isoleucine-tRNA ligase activity	3	0	0.11	1
GO:0009887	animal organ morphogenesis	203	8	7.67	0.50223											GO:0004823	leucine-tRNA ligase activity	3	0	0.11	1
GO:0010647	positive regulation of cell communicatio...	74	5	2.79	0.50278											GO:0004824	lysine-tRNA ligase activity	3	0	0.11	1
GO:0007399	nervous system development	71	3	2.68	0.5055											GO:0004825	methionine-tRNA ligase activity	6	0	0.23	1
GO:0010228	vegetative to reproductive phase transit...	147	12	5.55	0.50765											GO:0004826	phenylalanine-tRNA ligase activity	7	0	0.26	1
GO:0017001	antibiotic catabolic process	45	2	1.7	0.51116											GO:0004827	proline-tRNA ligase activity	3	0	0.11	1
GO:0009566	fertilization	45	2	1.7	0.51116											GO:0004828	serine-tRNA ligase activity	5	0	0.19	1
GO:0009699	phenylpropanoid biosynthetic process	72	3	2.72	0.51493											GO:0004829	threonine-tRNA ligase activity	2	0	0.08	1
GO:0032535	regulation of cellular component size	72	3	2.72	0.51493											GO:0004830	tryptophan-tRNA ligase activity	4	0	0.15	1
GO:0006536	glutamate metabolic process	22	3	0.83	0.51761											GO:0004831	tyrosine-tRNA ligase activity	3	0	0.11	1
GO:0098916	anterograde trans-synaptic signaling	19	1	0.72	0.51905											GO:0004832	valine-tRNA ligase activity	4	0	0.15	1
GO:0048572	short-day photoperiodism	19	1	0.72	0.51905											GO:0004834	tryptophan synthase activity	5	0	0.19	1
GO:0048575	short-day photoperiodism, flowering	19	1	0.72	0.51905											GO:0004835	tubulin-tyrosine ligase activity	2	0	0.08	1
GO:0006984	ER-nucleus signaling pathway	19	1	0.72	0.51905											GO:0004837	tyrosine decarboxylase activity	1	0	0.04	1
GO:0048667	cell morphogenesis involved in neuron di...	19	1	0.72	0.51905											GO:0004843	thiol-dependent ubiquitin-specific prote...	7	0	0.26	1
GO:0099536	synaptic signaling	19	1	0.72	0.51905											GO:0004844	uracil DNA N-glycosylase activity	1	0	0.04	1
GO:0099537	trans-synaptic signaling	19	1	0.72	0.51905											GO:0004845	uracil phosphoribosyltransferase activit...	3	0	0.11	1
GO:0000184	nuclear-transcribed mRNA catabolic proce...	19	1	0.72	0.51905											GO:0004848	ureidoglycolate hydrolase activity	2	0	0.08	1
GO:0034330	cell junction organization	19	1	0.72	0.51905											GO:0004849	uridine kinase activity	12	0	0.45	1
GO:0042274	ribosomal small subunit biogenesis	19	1	0.72	0.51905											GO:0004851	uroporphyrin-III C-methyltransferase act...	1	0	0.04	1
GO:0007268	chemical synaptic transmission	19	1	0.72	0.51905											GO:0004853	uroporphyrinogen decarboxylase activity	4	0	0.15	1
GO:0006525	arginine metabolic process	19	1	0.72	0.51905											GO:0004854	xanthine dehydrogenase activity	6	0	0.23	1
GO:0045216	cell-cell junction organization	19	1	0.72	0.51905											GO:0004855	xanthine oxidase activity	6	0	0.23	1
GO:2000242	negative regulation of reproductive proc...	56	5	2.11	0.51994											GO:0004856	xylulokinase activity	1	0	0.04	1
GO:0048699	generation of neurons	46	2	1.74	0.52298											GO:0004860	protein kinase inhibitor activity	14	0	0.53	1
GO:0009846	pollen germination	46	2	1.74	0.52298											GO:0004861	cyclin-dependent protein serine/threonin...	7	0	0.26	1
GO:0030182	neuron differentiation	46	2	1.74	0.52298											GO:0004864	protein phosphatase inhibitor activity	5	0	0.19	1
GO:0009751	response to salicylic acid	287	11	10.84	0.52386											GO:0004867	serine-type endopeptidase inhibitor acti...	8	0	0.3	1
GO:0009629	response to gravity	73	3	2.76	0.52426											GO:0004896	cytokine receptor activity	3	0	0.11	1
GO:0015893	drug transport	100	4	3.78	0.52542											GO:0004903	growth hormone receptor activity	1	0	0.04	1
GO:0045088	regulation of innate immune response	100	4	3.78	0.52542											GO:0004930	G protein-coupled receptor activity	2	0	0.08	1
GO:0009791	post-embryonic development	1126	52	42.52	0.52971											GO:0004969	histamine receptor activity	2	0	0.08	1
GO:0043648	dicarboxylic acid metabolic process	77	5	2.91	0.53074											GO:0004972	NMDA glutamate receptor activity	1	0	0.04	1
GO:0016072	rRNA metabolic process	128	5	4.83	0.53359											GO:0004984	olfactory receptor activity	3	0	0.11	1
GO:0072594	establishment of protein localization to...	155	6	5.85	0.53412											GO:0005034	osmosensor activity	4	0	0.15	1
GO:0000165	MAPK cascade	47	2	1.78	0.5346											GO:0005044	scavenger receptor activity	10	0	0.38	1
GO:0071367	cellular response to brassinosteroid sti...	47	2	1.78	0.5346											GO:0005046	KDEL sequence binding	1	0	0.04	1
GO:0009742	brassinosteroid mediated signaling pathw...	47	2	1.78	0.5346											GO:0005047	signal recognition particle binding	2	0	0.08	1
GO:0003008	system process	47	2	1.78	0.5346											GO:0005048	signal sequence binding	19	0	0.72	1
GO:0051174	regulation of phosphorus metabolic proce...	209	8	7.89	0.53551											GO:0005049	nuclear export signal receptor activity	1	0	0.04	1
GO:0019220	regulation of phosphate metabolic proces...	209	8	7.89	0.53551											GO:0005052	peroxisome matrix targeting signal-1 bin...	1	0	0.04	1
GO:0019319	hexose biosynthetic process	20	1	0.76	0.53724											GO:0005053	peroxisome matrix targeting signal-2 bin...	1	0	0.04	1
GO:0031537	regulation of anthocyanin metabolic proc...	20	1	0.76	0.53724											GO:0005080	protein kinase C binding	1	0	0.04	1
GO:0009403	toxin biosynthetic process	20	1	0.76	0.53724											GO:0005085	guanyl-nucleotide exchange factor activi...	48	0	1.81	1
GO:0019400	alditol metabolic process	20	1	0.76	0.53724											GO:0005086	ARF guanyl-nucleotide exchange factor ac...	7	0	0.26	1
GO:0034605	cellular response to heat	20	1	0.76	0.53724											GO:0005088	Ras guanyl-nucleotide exchange factor ac...	19	0	0.72	1
GO:0045168	cell-cell signaling involved in cell fat...	20	1	0.76	0.53724											GO:0005089	Rho guanyl-nucleotide exchange factor ac...	13	0	0.49	1
GO:0042692	muscle cell differentiation	20	1	0.76	0.53724											GO:0005095	GTPase inhibitor activity	1	0	0.04	1
GO:0043549	regulation of kinase activity	102	4	3.85	0.54114											GO:0005102	signaling receptor binding	25	0	0.94	1
GO:0008643	carbohydrate transport	102	4	3.85	0.54114											GO:0005109	frizzled binding	1	0	0.04	1
GO:0009581	detection of external stimulus	102	4	3.85	0.54114											GO:0005179	hormone activity	7	0	0.26	1
GO:0045859	regulation of protein kinase activity	102	4	3.85	0.54114											GO:0005201	extracellular matrix structural constitu...	1	0	0.04	1
GO:0008652	cellular amino acid biosynthetic process	237	9	8.95	0.54143											GO:0005217	intracellular ligand-gated ion channel a...	5	0	0.19	1
GO:0051239	regulation of multicellular organismal p...	396	24	14.96	0.54251											GO:0005221	intracellular cyclic nucleotide activate...	5	0	0.19	1
GO:0030811	regulation of nucleotide catabolic proce...	75	3	2.83	0.54261											GO:0005222	intracellular cAMP-activated cation chan...	1	0	0.04	1
GO:0090066	regulation of anatomical structure size	75	3	2.83	0.54261											GO:0005227	calcium activated cation channel activit...	5	0	0.19	1
GO:0050658	RNA transport	48	2	1.81	0.54604											GO:0005245	voltage-gated calcium channel activity	1	0	0.04	1
GO:0051236	establishment of RNA localization	48	2	1.81	0.54604											GO:0005247	voltage-gated chloride channel activity	7	0	0.26	1
GO:0060548	negative regulation of cell death	48	2	1.81	0.54604											GO:0005254	chloride channel activity	8	0	0.3	1
GO:0007018	microtubule-based movement	48	2	1.81	0.54604											GO:0005272	sodium channel activity	2	0	0.08	1
GO:0008154	actin polymerization or depolymerization	48	2	1.81	0.54604											GO:0005274	allantoin:proton symporter activity	3	0	0.11	1
GO:0048646	anatomical structure formation involved ...	157	6	5.93	0.54675											GO:0005275	amine transmembrane transporter activity	1	0	0.04	1
GO:0043086	negative regulation of catalytic activit...	157	6	5.93	0.54675											GO:0005290	L-histidine transmembrane transporter ac...	2	0	0.08	1
GO:0031329	regulation of cellular catabolic process	103	4	3.89	0.5489											GO:0005313	L-glutamate transmembrane transporter ac...	5	0	0.19	1
GO:0048584	positive regulation of response to stimu...	161	8	6.08	0.54903											GO:0005315	inorganic phosphate transmembrane transp...	10	0	0.38	1
GO:0009606	tropism	76	3	2.87	0.55164											GO:0005324	long-chain fatty acid transporter activi...	1	0	0.04	1
GO:0042430	indole-containing compound metabolic pro...	63	6	2.38	0.55319											GO:0005326	neurotransmitter transporter activity	12	0	0.45	1
GO:0015743	malate transport	21	1	0.79	0.55475											GO:0005328	neurotransmitter:sodium symporter activi...	3	0	0.11	1
GO:0007610	behavior	21	1	0.79	0.55475											GO:0005343	organic acid:sodium symporter activity	11	0	0.41	1
GO:0001763	morphogenesis of a branching structure	21	1	0.79	0.55475											GO:0005344	oxygen carrier activity	2	0	0.08	1
GO:0090332	stomatal closure	21	1	0.79	0.55475											GO:0005345	purine nucleobase transmembrane transpor...	15	0	0.56	1
GO:0052314	phytoalexin metabolic process	21	1	0.79	0.55475											GO:0005346	purine ribonucleotide transmembrane tran...	16	0	0.6	1
GO:0000038	very long-chain fatty acid metabolic pro...	21	1	0.79	0.55475											GO:0005347	ATP transmembrane transporter activity	12	0	0.45	1
GO:0045926	negative regulation of growth	21	1	0.79	0.55475											GO:0005350	pyrimidine nucleobase transmembrane tran...	3	0	0.11	1
GO:0009838	abscission	21	1	0.79	0.55475											GO:0005351	carbohydrate:proton symporter activity	15	0	0.56	1
GO:0046112	nucleobase biosynthetic process	21	1	0.79	0.55475											GO:0005353	fructose transmembrane transporter activ...	3	0	0.11	1
GO:0016567	protein ubiquitination	509	19	19.22	0.55511											GO:0005354	galactose transmembrane transporter acti...	1	0	0.04	1
GO:0050657	nucleic acid transport	49	2	1.85	0.55727											GO:0005355	glucose transmembrane transporter activi...	7	0	0.26	1
GO:0002009	morphogenesis of an epithelium	49	2	1.85	0.55727											GO:0005356	glucose:proton symporter activity	1	0	0.04	1
GO:0006810	transport	2032	76	76.74	0.55761											GO:0005358	high-affinity glucose:proton symporter a...	1	0	0.04	1
GO:1901069	guanosine-containing compound catabolic ...	159	6	6	0.55922											GO:0005363	maltose transmembrane transporter activi...	1	0	0.04	1
GO:1901699	cellular response to nitrogen compound	77	3	2.91	0.56056											GO:0005364	maltose:proton symporter activity	1	0	0.04	1
GO:0048364	root development	349	13	13.18	0.56085											GO:0005365	myo-inositol transmembrane transporter a...	3	0	0.11	1
GO:0010605	negative regulation of macromolecule met...	378	14	14.28	0.56903											GO:0005366	myo-inositol:proton symporter activity	2	0	0.08	1
GO:0022622	root system development	351	13	13.26	0.56926											GO:0005372	water transmembrane transporter activity	12	0	0.45	1
GO:0045017	glycerolipid biosynthetic process	78	3	2.95	0.56937											GO:0005375	copper ion transmembrane transporter act...	15	0	0.56	1
GO:2000113	negative regulation of cellular macromol...	188	7	7.1	0.56941											GO:0005381	iron ion transmembrane transporter activ...	11	0	0.41	1
GO:0010558	negative regulation of macromolecule bio...	188	7	7.1	0.56941											GO:0005384	manganese ion transmembrane transporter ...	10	0	0.38	1
GO:0016115	terpenoid catabolic process	22	1	0.83	0.57159											GO:0005385	zinc ion transmembrane transporter activ...	11	0	0.41	1
GO:0042439	ethanolamine-containing compound metabol...	22	1	0.83	0.57159											GO:0005402	carbohydrate:cation symporter activity	15	0	0.56	1
GO:0060249	anatomical structure homeostasis	22	1	0.83	0.57159											GO:0005432	calcium:sodium antiporter activity	1	0	0.04	1
GO:0006986	response to unfolded protein	22	1	0.83	0.57159											GO:0005451	monovalent cation:proton antiporter acti...	8	0	0.3	1
GO:0043650	dicarboxylic acid biosynthetic process	22	1	0.83	0.57159											GO:0005452	inorganic anion exchanger activity	3	0	0.11	1
GO:0007163	establishment or maintenance of cell pol...	22	1	0.83	0.57159											GO:0005471	ATP:ADP antiporter activity	6	0	0.23	1
GO:0034620	cellular response to unfolded protein	22	1	0.83	0.57159											GO:0005483	soluble NSF attachment protein activity	2	0	0.08	1
GO:0017148	negative regulation of translation	22	1	0.83	0.57159											GO:0005496	steroid binding	7	0	0.26	1
GO:0008300	isoprenoid catabolic process	22	1	0.83	0.57159											GO:0005504	fatty acid binding	2	0	0.08	1
GO:0035235	ionotropic glutamate receptor signaling ...	22	1	0.83	0.57159											GO:0005522	profilin binding	1	0	0.04	1
GO:0060562	epithelial tube morphogenesis	22	1	0.83	0.57159											GO:0005527	macrolide binding	22	0	0.83	1
GO:0034249	negative regulation of cellular amide me...	22	1	0.83	0.57159											GO:0005528	FK506 binding	22	0	0.83	1
GO:0042548	regulation of photosynthesis, light reac...	22	1	0.83	0.57159											GO:0005539	glycosaminoglycan binding	3	0	0.11	1
GO:0051336	regulation of hydrolase activity	134	5	5.06	0.57461											GO:0005542	folic acid binding	2	0	0.08	1
GO:0090698	post-embryonic plant morphogenesis	134	5	5.06	0.57461											GO:0005544	calcium-dependent phospholipid binding	6	0	0.23	1
GO:0006109	regulation of carbohydrate metabolic pro...	51	2	1.93	0.57914											GO:0005548	phospholipid transporter activity	11	0	0.41	1
GO:0043401	steroid hormone mediated signaling pathw...	51	2	1.93	0.57914											GO:0005549	odorant binding	3	0	0.11	1
GO:0071383	cellular response to steroid hormone sti...	51	2	1.93	0.57914											GO:0008013	beta-catenin binding	1	0	0.04	1
GO:0010039	response to iron ion	51	2	1.93	0.57914											GO:0008017	microtubule binding	29	0	1.09	1
GO:0048729	tissue morphogenesis	51	2	1.93	0.57914											GO:0008083	growth factor activity	2	0	0.08	1
GO:0009267	cellular response to starvation	107	4	4.04	0.57923											GO:0008092	cytoskeletal protein binding	72	0	2.71	1
GO:0051234	establishment of localization	2044	76	77.19	0.58019											GO:0008097	5S rRNA binding	8	0	0.3	1
GO:0062012	regulation of small molecule metabolic p...	135	5	5.1	0.58126											GO:0008113	peptide-methionine (S)-S-oxide reductase...	6	0	0.23	1
GO:0072593	reactive oxygen species metabolic proces...	111	6	4.19	0.58342											GO:0008115	sarcosine oxidase activity	2	0	0.08	1
GO:0007275	multicellular organism development	1986	86	75	0.58551											GO:0008121	ubiquinol-cytochrome-c reductase activit...	10	0	0.38	1
GO:1900542	regulation of purine nucleotide metaboli...	80	3	3.02	0.58666											GO:0008131	primary amine oxidase activity	6	0	0.23	1
GO:0071732	cellular response to nitric oxide	23	1	0.87	0.5878											GO:0008137	NADH dehydrogenase (ubiquinone) activity	33	0	1.24	1
GO:0043647	inositol phosphate metabolic process	23	1	0.87	0.5878											GO:0008138	protein tyrosine/serine/threonine phosph...	19	0	0.72	1
GO:0035967	cellular response to topologically incor...	23	1	0.87	0.5878											GO:0008157	protein phosphatase 1 binding	3	0	0.11	1
GO:0006469	negative regulation of protein kinase ac...	23	1	0.87	0.5878											GO:0008158	hedgehog receptor activity	1	0	0.04	1
GO:0046189	phenol-containing compound biosynthetic ...	23	1	0.87	0.5878											GO:0008169	C-methyltransferase activity	7	0	0.26	1
GO:0061061	muscle structure development	23	1	0.87	0.5878											GO:0008171	O-methyltransferase activity	2	0	0.08	1
GO:0033673	negative regulation of kinase activity	23	1	0.87	0.5878											GO:0008172	S-methyltransferase activity	6	0	0.23	1
GO:0044273	sulfur compound catabolic process	23	1	0.87	0.5878											GO:0008174	mRNA methyltransferase activity	4	0	0.15	1
GO:0009856	pollination	219	8	8.27	0.58896											GO:0008176	tRNA (guanine-N7-)-methyltransferase act...	3	0	0.11	1
GO:0070301	cellular response to hydrogen peroxide	52	2	1.96	0.58978											GO:0008177	succinate dehydrogenase (ubiquinone) act...	4	0	0.15	1
GO:0045596	negative regulation of cell differentiat...	52	2	1.96	0.58978											GO:0008186	RNA-dependent ATPase activity	9	0	0.34	1
GO:0002831	regulation of response to biotic stimulu...	52	2	1.96	0.58978											GO:0008187	poly-pyrimidine tract binding	27	0	1.02	1
GO:0006403	RNA localization	52	2	1.96	0.58978											GO:0008190	eukaryotic initiation factor 4E binding	1	0	0.04	1
GO:1901068	guanosine-containing compound metabolic ...	192	7	7.25	0.59183											GO:0008192	RNA guanylyltransferase activity	3	0	0.11	1
GO:0032446	protein modification by small protein co...	520	19	19.64	0.59335											GO:0008193	tRNA guanylyltransferase activity	1	0	0.04	1
GO:0051338	regulation of transferase activity	109	4	4.12	0.59395											GO:0008198	ferrous iron binding	2	0	0.08	1
GO:0050794	regulation of cellular process	3522	169	133.01	0.59476											GO:0008199	ferric iron binding	6	0	0.23	1
GO:0006140	regulation of nucleotide metabolic proce...	81	3	3.06	0.59514											GO:0008200	ion channel inhibitor activity	2	0	0.08	1
GO:0043094	cellular metabolic compound salvage	81	3	3.06	0.59514											GO:0008201	heparin binding	2	0	0.08	1
GO:0006605	protein targeting	165	6	6.23	0.59565											GO:0008227	G protein-coupled amine receptor activit...	2	0	0.08	1
GO:0045934	negative regulation of nucleobase-contai...	193	7	7.29	0.59734											GO:0008235	metalloexopeptidase activity	20	0	0.75	1
GO:0044703	multi-organism reproductive process	358	13	13.52	0.59818											GO:0008237	metallopeptidase activity	83	0	3.13	1
GO:0009926	auxin polar transport	53	2	2	0.60021											GO:0008240	tripeptidyl-peptidase activity	1	0	0.04	1
GO:0001510	RNA methylation	53	2	2	0.60021											GO:0008241	peptidyl-dipeptidase activity	5	0	0.19	1
GO:0050776	regulation of immune response	110	4	4.15	0.6012											GO:0008251	tRNA-specific adenosine deaminase activi...	1	0	0.04	1
GO:0003006	developmental process involved in reprod...	1018	47	38.45	0.6028											GO:0008252	nucleotidase activity	6	0	0.23	1
GO:1901659	glycosyl compound biosynthetic process	194	7	7.33	0.60282											GO:0008265	Mo-molybdopterin cofactor sulfurase acti...	2	0	0.08	1
GO:0009690	cytokinin metabolic process	24	1	0.91	0.6034											GO:0008266	poly(U) RNA binding	25	0	0.94	1
GO:0015850	organic hydroxy compound transport	24	1	0.91	0.6034											GO:0008271	secondary active sulfate transmembrane t...	8	0	0.3	1
GO:0048510	regulation of timing of transition from ...	24	1	0.91	0.6034											GO:0008281	sulfonylurea receptor activity	1	0	0.04	1
GO:0042157	lipoprotein metabolic process	24	1	0.91	0.6034											GO:0008301	DNA binding, bending	3	0	0.11	1
GO:0042158	lipoprotein biosynthetic process	24	1	0.91	0.6034											GO:0008308	voltage-gated anion channel activity	14	0	0.53	1
GO:0048506	regulation of timing of meristematic pha...	24	1	0.91	0.6034											GO:0008312	7S RNA binding	11	0	0.41	1
GO:0007417	central nervous system development	24	1	0.91	0.6034											GO:0008318	protein prenyltransferase activity	6	0	0.23	1
GO:0001708	cell fate specification	24	1	0.91	0.6034											GO:0008327	methyl-CpG binding	18	0	0.68	1
GO:0007215	glutamate receptor signaling pathway	24	1	0.91	0.6034											GO:0008353	RNA polymerase II CTD heptapeptide repea...	12	0	0.45	1
GO:0032507	maintenance of protein location in cell	24	1	0.91	0.6034											GO:0008373	sialyltransferase activity	1	0	0.04	1
GO:0009750	response to fructose	24	1	0.91	0.6034											GO:0008381	mechanosensitive ion channel activity	2	0	0.08	1
GO:0019058	viral life cycle	24	1	0.91	0.6034											GO:0008395	steroid hydroxylase activity	3	0	0.11	1
GO:0006497	protein lipidation	24	1	0.91	0.6034											GO:0008408	3'-5' exonuclease activity	19	0	0.72	1
GO:0010054	trichoblast differentiation	82	3	3.1	0.6035											GO:0008410	CoA-transferase activity	1	0	0.04	1
GO:0051641	cellular localization	687	25	25.95	0.60698											GO:0008418	protein-N-terminal asparagine amidohydro...	1	0	0.04	1
GO:0010015	root morphogenesis	167	6	6.31	0.60743											GO:0008419	RNA lariat debranching enzyme activity	1	0	0.04	1
GO:0001932	regulation of protein phosphorylation	111	4	4.19	0.60836											GO:0008420	RNA polymerase II CTD heptapeptide repea...	1	0	0.04	1
GO:0055085	transmembrane transport	958	35	36.18	0.60839											GO:0008426	protein kinase C inhibitor activity	3	0	0.11	1
GO:0009404	toxin metabolic process	54	2	2.04	0.61044											GO:0008428	ribonuclease inhibitor activity	2	0	0.08	1
GO:0019751	polyol metabolic process	54	2	2.04	0.61044											GO:0008430	selenium binding	5	0	0.19	1
GO:0048767	root hair elongation	54	2	2.04	0.61044											GO:0008441	3'(2'),5'-bisphosphate nucleotidase acti...	5	0	0.19	1
GO:0009814	defense response, incompatible interacti...	251	9	9.48	0.611											GO:0008443	phosphofructokinase activity	12	0	0.45	1
GO:0046907	intracellular transport	498	18	18.81	0.61119											GO:0008447	L-ascorbate oxidase activity	3	0	0.11	1
GO:0098542	defense response to other organism	744	27	28.1	0.615											GO:0008452	RNA ligase activity	1	0	0.04	1
GO:1901570	fatty acid derivative biosynthetic proce...	25	1	0.94	0.6184											GO:0008453	alanine-glyoxylate transaminase activity	5	0	0.19	1
GO:0071731	response to nitric oxide	25	1	0.94	0.6184											GO:0008463	formylmethionine deformylase activity	2	0	0.08	1
GO:0097366	response to bronchodilator	25	1	0.94	0.6184											GO:0008465	glycerate dehydrogenase activity	1	0	0.04	1
GO:1905959	positive regulation of cellular response...	25	1	0.94	0.6184											GO:0008466	glycogenin glucosyltransferase activity	1	0	0.04	1
GO:0009960	endosperm development	25	1	0.94	0.6184											GO:0008469	histone-arginine N-methyltransferase act...	5	0	0.19	1
GO:0009789	positive regulation of abscisic acid-act...	25	1	0.94	0.6184											GO:0008470	isovaleryl-CoA dehydrogenase activity	1	0	0.04	1
GO:0071456	cellular response to hypoxia	25	1	0.94	0.6184											GO:0008474	palmitoyl-(protein) hydrolase activity	4	0	0.15	1
GO:1902170	cellular response to reactive nitrogen s...	25	1	0.94	0.6184											GO:0008478	pyridoxal kinase activity	1	0	0.04	1
GO:0006415	translational termination	25	1	0.94	0.6184											GO:0008479	queuine tRNA-ribosyltransferase activity	4	0	0.15	1
GO:0007568	aging	169	6	6.38	0.61903											GO:0008481	sphinganine kinase activity	2	0	0.08	1
GO:0048466	androecium development	55	2	2.08	0.62048											GO:0008482	sulfite oxidase activity	1	0	0.04	1
GO:0048443	stamen development	55	2	2.08	0.62048											GO:0008484	sulfuric ester hydrolase activity	1	0	0.04	1
GO:0001666	response to hypoxia	55	2	2.08	0.62048											GO:0008490	arsenite secondary active transmembrane ...	4	0	0.15	1
GO:0045927	positive regulation of growth	55	2	2.08	0.62048											GO:0008495	protoheme IX farnesyltransferase activit...	1	0	0.04	1
GO:0044706	multi-multicellular organism process	226	8	8.54	0.62455											GO:0008506	sucrose:proton symporter activity	5	0	0.19	1
GO:0006006	glucose metabolic process	114	4	4.31	0.62939											GO:0008508	bile acid:sodium symporter activity	5	0	0.19	1
GO:0010118	stomatal movement	114	4	4.31	0.62939											GO:0008511	sodium:potassium:chloride symporter acti...	2	0	0.08	1
GO:0031327	negative regulation of cellular biosynth...	199	7	7.52	0.6296											GO:0008513	secondary active organic cation transmem...	1	0	0.04	1
GO:0007155	cell adhesion	56	2	2.11	0.63031											GO:0008515	sucrose transmembrane transporter activi...	10	0	0.38	1
GO:0022610	biological adhesion	56	2	2.11	0.63031											GO:0008519	ammonium transmembrane transporter activ...	9	0	0.34	1
GO:0035637	multicellular organismal signaling	26	1	0.98	0.63284											GO:0008526	phosphatidylinositol transporter activit...	1	0	0.04	1
GO:0001933	negative regulation of protein phosphory...	26	1	0.98	0.63284											GO:0008531	riboflavin kinase activity	2	0	0.08	1
GO:0042126	nitrate metabolic process	26	1	0.98	0.63284											GO:0008534	oxidized purine nucleobase lesion DNA N-...	3	0	0.11	1
GO:0042128	nitrate assimilation	26	1	0.98	0.63284											GO:0008536	Ran GTPase binding	5	0	0.19	1
GO:0035195	gene silencing by miRNA	26	1	0.98	0.63284											GO:0008551	cadmium-exporting ATPase activity	2	0	0.08	1
GO:1901421	positive regulation of response to alcoh...	26	1	0.98	0.63284											GO:0008553	proton-exporting ATPase activity, phosph...	16	0	0.6	1
GO:0035966	response to topologically incorrect prot...	26	1	0.98	0.63284											GO:0008559	xenobiotic transmembrane transporting AT...	15	0	0.56	1
GO:0009269	response to desiccation	26	1	0.98	0.63284											GO:0008566	mitochondrial protein-transporting ATPas...	1	0	0.04	1
GO:0019226	transmission of nerve impulse	26	1	0.98	0.63284											GO:0008568	microtubule-severing ATPase activity	1	0	0.04	1
GO:0032350	regulation of hormone metabolic process	26	1	0.98	0.63284											GO:0008569	ATP-dependent microtubule motor activity...	1	0	0.04	1
GO:0030422	production of siRNA involved in RNA inte...	26	1	0.98	0.63284											GO:0008574	ATP-dependent microtubule motor activity...	1	0	0.04	1
GO:0032482	Rab protein signal transduction	26	1	0.98	0.63284											GO:0008603	cAMP-dependent protein kinase regulator ...	1	0	0.04	1
GO:0032483	regulation of Rab protein signal transdu...	26	1	0.98	0.63284											GO:0008649	rRNA methyltransferase activity	7	0	0.26	1
GO:0032501	multicellular organismal process	2205	93	83.27	0.63302											GO:0008705	methionine synthase activity	2	0	0.08	1
GO:0014070	response to organic cyclic compound	422	15	15.94	0.63327											GO:0008716	D-alanine-D-alanine ligase activity	1	0	0.04	1
GO:0051240	positive regulation of multicellular org...	86	3	3.25	0.6358											GO:0008720	D-lactate dehydrogenase activity	2	0	0.08	1
GO:0009790	embryo development	451	16	17.03	0.63843											GO:0008721	D-serine ammonia-lyase activity	1	0	0.04	1
GO:0035194	posttranscriptional gene silencing by RN...	57	2	2.15	0.63994											GO:0008728	GTP diphosphokinase activity	4	0	0.15	1
GO:0043624	cellular protein complex disassembly	57	2	2.15	0.63994											GO:0008734	L-aspartate oxidase activity	1	0	0.04	1
GO:0046474	glycerophospholipid biosynthetic process	57	2	2.15	0.63994											GO:0008745	N-acetylmuramoyl-L-alanine amidase activ...	5	0	0.19	1
GO:0006812	cation transport	534	19	20.17	0.64											GO:0008756	o-succinylbenzoate-CoA ligase activity	1	0	0.04	1
GO:0009890	negative regulation of biosynthetic proc...	201	7	7.59	0.64002											GO:0008762	UDP-N-acetylmuramate dehydrogenase activ...	30	0	1.13	1
GO:0000003	reproduction	1228	54	46.38	0.64187											GO:0008794	arsenate reductase (glutaredoxin) activi...	1	0	0.04	1
GO:0006364	rRNA processing	116	4	4.38	0.643											GO:0008796	bis(5'-nucleosyl)-tetraphosphatase activ...	2	0	0.08	1
GO:0046939	nucleotide phosphorylation	87	3	3.29	0.64358											GO:0008798	beta-aspartyl-peptidase activity	2	0	0.08	1
GO:0006928	movement of cell or subcellular componen...	87	3	3.29	0.64358											GO:0008802	betaine-aldehyde dehydrogenase activity	2	0	0.08	1
GO:0016482	cytosolic transport	258	9	9.74	0.64372											GO:0008804	carbamate kinase activity	1	0	0.04	1
GO:0051707	response to other organism	1081	39	40.83	0.64428											GO:0008807	carboxyvinyl-carboxyphosphonate phosphor...	2	0	0.08	1
GO:0043207	response to external biotic stimulus	1081	39	40.83	0.64428											GO:0008808	cardiolipin synthase activity	1	0	0.04	1
GO:0009168	purine ribonucleoside monophosphate bios...	145	5	5.48	0.64455											GO:0008824	cyanate hydratase activity	1	0	0.04	1
GO:0009127	purine nucleoside monophosphate biosynth...	145	5	5.48	0.64455											GO:0008835	diaminohydroxyphosphoribosylaminopyrimid...	2	0	0.08	1
GO:0009695	jasmonic acid biosynthetic process	27	1	1.02	0.64674											GO:0008836	diaminopimelate decarboxylase activity	1	0	0.04	1
GO:0009685	gibberellin metabolic process	27	1	1.02	0.64674											GO:0008837	diaminopimelate epimerase activity	1	0	0.04	1
GO:0051348	negative regulation of transferase activ...	27	1	1.02	0.64674											GO:0008841	dihydrofolate synthase activity	1	0	0.04	1
GO:2000280	regulation of root development	27	1	1.02	0.64674											GO:0008843	endochitinase activity	2	0	0.08	1
GO:0006749	glutathione metabolic process	27	1	1.02	0.64674											GO:0008853	exodeoxyribonuclease III activity	1	0	0.04	1
GO:0045185	maintenance of protein location	27	1	1.02	0.64674											GO:0008859	exoribonuclease II activity	3	0	0.11	1
GO:0036294	cellular response to decreased oxygen le...	27	1	1.02	0.64674											GO:0008863	formate dehydrogenase (NAD+) activity	1	0	0.04	1
GO:0071453	cellular response to oxygen levels	27	1	1.02	0.64674											GO:0008864	formyltetrahydrofolate deformylase activ...	3	0	0.11	1
GO:0042326	negative regulation of phosphorylation	27	1	1.02	0.64674											GO:0008865	fructokinase activity	6	0	0.23	1
GO:0044092	negative regulation of molecular functio...	174	6	6.57	0.64714											GO:0008883	glutamyl-tRNA reductase activity	2	0	0.08	1
GO:0010029	regulation of seed germination	58	2	2.19	0.64937											GO:0008887	glycerate kinase activity	1	0	0.04	1
GO:0009658	chloroplast organization	117	4	4.42	0.64968											GO:0008889	glycerophosphodiester phosphodiesterase ...	10	0	0.38	1
GO:0019318	hexose metabolic process	146	5	5.51	0.65054											GO:0008891	glycolate oxidase activity	5	0	0.19	1
GO:0090558	plant epidermis development	204	7	7.7	0.65534											GO:0008897	holo-[acyl-carrier-protein] synthase act...	1	0	0.04	1
GO:0006754	ATP biosynthetic process	118	4	4.46	0.65628											GO:0008898	S-adenosylmethionine-homocysteine S-meth...	2	0	0.08	1
GO:0042594	response to starvation	118	4	4.46	0.65628											GO:0008901	ferredoxin hydrogenase activity	1	0	0.04	1
GO:0045454	cell redox homeostasis	147	5	5.55	0.65647											GO:0008902	hydroxymethylpyrimidine kinase activity	1	0	0.04	1
GO:0032984	protein-containing complex disassembly	59	2	2.23	0.65861											GO:0008905	mannose-phosphate guanylyltransferase ac...	2	0	0.08	1
GO:0019395	fatty acid oxidation	28	1	1.06	0.66011											GO:0008909	isochorismate synthase activity	3	0	0.11	1
GO:0051651	maintenance of location in cell	28	1	1.06	0.66011											GO:0008922	long-chain fatty acid [acyl-carrier-prot...	1	0	0.04	1
GO:0030042	actin filament depolymerization	28	1	1.06	0.66011											GO:0008924	malate dehydrogenase (quinone) activity	1	0	0.04	1
GO:0009407	toxin catabolic process	28	1	1.06	0.66011											GO:0008936	nicotinamidase activity	1	0	0.04	1
GO:0006730	one-carbon metabolic process	28	1	1.06	0.66011											GO:0008937	ferredoxin-NAD(P) reductase activity	1	0	0.04	1
GO:0051193	regulation of cofactor metabolic process	28	1	1.06	0.66011											GO:0008940	nitrate reductase activity	2	0	0.08	1
GO:0006534	cysteine metabolic process	28	1	1.06	0.66011											GO:0008963	phospho-N-acetylmuramoyl-pentapeptide-tr...	4	0	0.15	1
GO:0051554	flavonol metabolic process	28	1	1.06	0.66011											GO:0008964	phosphoenolpyruvate carboxylase activity	3	0	0.11	1
GO:0051555	flavonol biosynthetic process	28	1	1.06	0.66011											GO:0008967	phosphoglycolate phosphatase activity	8	0	0.3	1
GO:0003002	regionalization	148	5	5.59	0.66233											GO:0008972	phosphomethylpyrimidine kinase activity	1	0	0.04	1
GO:0046039	GTP metabolic process	177	6	6.68	0.6634											GO:0008974	phosphoribulokinase activity	1	0	0.04	1
GO:0009060	aerobic respiration	60	2	2.27	0.66765											GO:0008977	prephenate dehydrogenase (NAD+) activity	4	0	0.15	1
GO:1900140	regulation of seedling development	60	2	2.27	0.66765											GO:0008987	quinolinate synthetase A activity	1	0	0.04	1
GO:2001057	reactive nitrogen species metabolic proc...	32	3	1.21	0.67148											GO:0009000	selenocysteine lyase activity	2	0	0.08	1
GO:0051260	protein homooligomerization	29	1	1.1	0.67297											GO:0009008	DNA-methyltransferase activity	7	0	0.26	1
GO:0010942	positive regulation of cell death	29	1	1.1	0.67297											GO:0009011	starch synthase activity	6	0	0.23	1
GO:0009825	multidimensional cell growth	29	1	1.1	0.67297											GO:0009013	succinate-semialdehyde dehydrogenase [NA...	1	0	0.04	1
GO:0006487	protein N-linked glycosylation	29	1	1.1	0.67297											GO:0009019	tRNA (guanine-N1-)-methyltransferase act...	2	0	0.08	1
GO:0051552	flavone metabolic process	29	1	1.1	0.67297											GO:0009022	tRNA nucleotidyltransferase activity	1	0	0.04	1
GO:0051553	flavone biosynthetic process	29	1	1.1	0.67297											GO:0009039	urease activity	1	0	0.04	1
GO:0070647	protein modification by small protein co...	545	19	20.58	0.67476											GO:0009041	uridylate kinase activity	2	0	0.08	1
GO:0060918	auxin transport	61	2	2.3	0.6765											GO:0009045	xylose isomerase activity	1	0	0.04	1
GO:0016441	posttranscriptional gene silencing	61	2	2.3	0.6765											GO:0009378	four-way junction helicase activity	1	0	0.04	1
GO:0005975	carbohydrate metabolic process	938	35	35.42	0.6768											GO:0009496	plastoquinol--plastocyanin reductase act...	1	0	0.04	1
GO:0032269	negative regulation of cellular protein ...	92	3	3.47	0.68073											GO:0009540	zeaxanthin epoxidase [overall] activity	1	0	0.04	1
GO:0009627	systemic acquired resistance	92	3	3.47	0.68073											GO:0009669	sucrose:cation symporter activity	5	0	0.19	1
GO:0010941	regulation of cell death	92	3	3.47	0.68073											GO:0009670	triose-phosphate:phosphate antiporter ac...	2	0	0.08	1
GO:0016143	S-glycoside metabolic process	76	6	2.87	0.68117											GO:0009671	nitrate:proton symporter activity	2	0	0.08	1
GO:0019760	glucosinolate metabolic process	76	6	2.87	0.68117											GO:0009673	low-affinity phosphate transmembrane tra...	1	0	0.04	1
GO:0019757	glycosinolate metabolic process	76	6	2.87	0.68117											GO:0009674	potassium:sodium symporter activity	3	0	0.11	1
GO:1901606	alpha-amino acid catabolic process	65	4	2.45	0.683											GO:0009678	hydrogen-translocating pyrophosphatase a...	32	0	1.2	1
GO:0040034	regulation of development, heterochronic	39	4	1.47	0.68325											GO:0009679	hexose:proton symporter activity	1	0	0.04	1
GO:0006096	glycolytic process	62	2	2.34	0.68515											GO:0009702	L-arabinokinase activity	1	0	0.04	1
GO:0006757	ATP generation from ADP	62	2	2.34	0.68515											GO:0009703	nitrate reductase (NADH) activity	2	0	0.08	1
GO:0042866	pyruvate biosynthetic process	62	2	2.34	0.68515											GO:0009784	transmembrane receptor histidine kinase ...	1	0	0.04	1
GO:0010305	leaf vascular tissue pattern formation	30	1	1.13	0.68535											GO:0009824	AMP dimethylallyltransferase activity	2	0	0.08	1
GO:0001522	pseudouridine synthesis	30	1	1.13	0.68535											GO:0009881	photoreceptor activity	10	0	0.38	1
GO:0006544	glycine metabolic process	30	1	1.13	0.68535											GO:0009882	blue light photoreceptor activity	4	0	0.15	1
GO:0045936	negative regulation of phosphate metabol...	30	1	1.13	0.68535											GO:0009883	red or far-red light photoreceptor activ...	1	0	0.04	1
GO:0010563	negative regulation of phosphorus metabo...	30	1	1.13	0.68535											GO:0009884	cytokinin receptor activity	3	0	0.11	1
GO:0061025	membrane fusion	30	1	1.13	0.68535											GO:0009885	transmembrane histidine kinase cytokinin...	1	0	0.04	1
GO:0022414	reproductive process	1193	52	45.06	0.68723											GO:0009899	ent-kaurene synthase activity	1	0	0.04	1
GO:0002682	regulation of immune system process	123	4	4.65	0.688											GO:0009916	alternative oxidase activity	3	0	0.11	1
GO:0043588	skin development	211	7	7.97	0.68952											GO:0009918	sterol delta7 reductase activity	1	0	0.04	1
GO:0022008	neurogenesis	63	2	2.38	0.69362											GO:0009927	histidine phosphotransfer kinase activit...	6	0	0.23	1
GO:0009607	response to biotic stimulus	1103	39	41.66	0.69382											GO:0009931	calcium-dependent protein serine/threoni...	4	0	0.15	1
GO:0031347	regulation of defense response	183	6	6.91	0.69448											GO:0009940	amino-terminal vacuolar sorting propepti...	2	0	0.08	1
GO:1901605	alpha-amino acid metabolic process	331	13	12.5	0.69466											GO:0009973	adenylyl-sulfate reductase activity	3	0	0.11	1
GO:0051094	positive regulation of developmental pro...	94	3	3.55	0.69475											GO:0009974	zeinoxanthin epsilon hydroxylase activit...	1	0	0.04	1
GO:0009892	negative regulation of metabolic process	412	14	15.56	0.69634											GO:0009976	tocopherol cyclase activity	2	0	0.08	1
GO:0015718	monocarboxylic acid transport	31	1	1.17	0.69727											GO:0009977	proton motive force dependent protein tr...	3	0	0.11	1
GO:1901568	fatty acid derivative metabolic process	31	1	1.17	0.69727											GO:0009978	allene oxide synthase activity	2	0	0.08	1
GO:0006857	oligopeptide transport	31	1	1.17	0.69727											GO:0009979	16:0 monogalactosyldiacylglycerol desatu...	1	0	0.04	1
GO:0035239	tube morphogenesis	31	1	1.17	0.69727											GO:0010011	auxin binding	9	0	0.34	1
GO:0051261	protein depolymerization	31	1	1.17	0.69727											GO:0010174	nucleoside transmembrane transporter act...	1	0	0.04	1
GO:0009247	glycolipid biosynthetic process	31	1	1.17	0.69727											GO:0010175	sphingosine transmembrane transporter ac...	1	0	0.04	1
GO:0072596	establishment of protein localization to...	31	1	1.17	0.69727											GO:0010176	homogentisate phytyltransferase activity	1	0	0.04	1
GO:0072598	protein localization to chloroplast	31	1	1.17	0.69727											GO:0010178	IAA-amino acid conjugate hydrolase activ...	5	0	0.19	1
GO:0045036	protein targeting to chloroplast	31	1	1.17	0.69727											GO:0010179	IAA-Ala conjugate hydrolase activity	5	0	0.19	1
GO:0009967	positive regulation of signal transducti...	67	4	2.53	0.69976											GO:0010180	thioglucosidase binding	1	0	0.04	1
GO:0031669	cellular response to nutrient levels	125	4	4.72	0.70009											GO:0010181	FMN binding	31	0	1.17	1
GO:0009914	hormone transport	64	2	2.42	0.70189											GO:0010209	vacuolar sorting signal binding	3	0	0.11	1
GO:0080147	root hair cell development	64	2	2.42	0.70189											GO:0010210	IAA-Phe conjugate hydrolase activity	5	0	0.19	1
GO:0048523	negative regulation of cellular process	470	16	17.75	0.70199											GO:0010211	IAA-Leu conjugate hydrolase activity	5	0	0.19	1
GO:0071695	anatomical structure maturation	143	9	5.4	0.70246											GO:0010242	oxygen evolving activity	1	0	0.04	1
GO:0051248	negative regulation of protein metabolic...	96	3	3.63	0.70831											GO:0010276	phytol kinase activity	1	0	0.04	1
GO:0009816	defense response to bacterium, incompati...	96	3	3.63	0.70831											GO:0010277	chlorophyllide a oxygenase [overall] act...	4	0	0.15	1
GO:0051674	localization of cell	32	1	1.21	0.70873											GO:0010280	UDP-L-rhamnose synthase activity	3	0	0.11	1
GO:0032012	regulation of ARF protein signal transdu...	32	1	1.21	0.70873											GO:0010285	L,L-diaminopimelate aminotransferase act...	2	0	0.08	1
GO:0006563	L-serine metabolic process	32	1	1.21	0.70873											GO:0010290	chlorophyll catabolite transmembrane tra...	3	0	0.11	1
GO:0010074	maintenance of meristem identity	32	1	1.21	0.70873											GO:0010291	carotene beta-ring hydroxylase activity	2	0	0.08	1
GO:0034976	response to endoplasmic reticulum stress	32	1	1.21	0.70873											GO:0010292	GTP:GDP antiporter activity	1	0	0.04	1
GO:0007584	response to nutrient	32	1	1.21	0.70873											GO:0010293	abscisic aldehyde oxidase activity	3	0	0.11	1
GO:0016477	cell migration	32	1	1.21	0.70873											GO:0010294	abscisic acid glucosyltransferase activi...	12	0	0.45	1
GO:0048870	cell motility	32	1	1.21	0.70873											GO:0010296	prenylcysteine methylesterase activity	2	0	0.08	1
GO:0009664	plant-type cell wall organization	65	2	2.45	0.70998											GO:0010297	heteropolysaccharide binding	2	0	0.08	1
GO:0009145	purine nucleoside triphosphate biosynthe...	127	4	4.8	0.71185											GO:0010301	xanthoxin dehydrogenase activity	1	0	0.04	1
GO:0009206	purine ribonucleoside triphosphate biosy...	127	4	4.8	0.71185											GO:0010303	limit dextrinase activity	1	0	0.04	1
GO:0048856	anatomical structure development	2168	90	81.88	0.71259											GO:0010307	acetylglutamate kinase regulator activit...	1	0	0.04	1
GO:0019748	secondary metabolic process	232	11	8.76	0.71429											GO:0010326	methionine-oxo-acid transaminase activit...	4	0	0.15	1
GO:0009888	tissue development	474	16	17.9	0.7145											GO:0010328	auxin influx transmembrane transporter a...	4	0	0.15	1
GO:0009894	regulation of catabolic process	128	4	4.83	0.7176											GO:0010329	auxin efflux transmembrane transporter a...	11	0	0.41	1
GO:0009644	response to high light intensity	66	2	2.49	0.71789											GO:0010331	gibberellin binding	1	0	0.04	1
GO:0043547	positive regulation of GTPase activity	66	2	2.49	0.71789											GO:0010348	lithium:proton antiporter activity	1	0	0.04	1
GO:0046031	ADP metabolic process	66	2	2.49	0.71789											GO:0010349	L-galactose dehydrogenase activity	1	0	0.04	1
GO:0007015	actin filament organization	66	2	2.49	0.71789											GO:0010354	homogentisate prenyltransferase activity	2	0	0.08	1
GO:0009694	jasmonic acid metabolic process	33	1	1.25	0.71976											GO:0010355	homogentisate farnesyltransferase activi...	1	0	0.04	1
GO:0071941	nitrogen cycle metabolic process	33	1	1.25	0.71976											GO:0010356	homogentisate geranylgeranyltransferase ...	1	0	0.04	1
GO:0032011	ARF protein signal transduction	33	1	1.25	0.71976											GO:0010357	homogentisate solanesyltransferase activ...	1	0	0.04	1
GO:0048477	oogenesis	33	1	1.25	0.71976											GO:0010385	double-stranded methylated DNA binding	5	0	0.19	1
GO:0006826	iron ion transport	33	1	1.25	0.71976											GO:0010420	polyprenyldihydroxybenzoate methyltransf...	1	0	0.04	1
GO:0009226	nucleotide-sugar biosynthetic process	33	1	1.25	0.71976											GO:0010427	abscisic acid binding	11	0	0.41	1
GO:0009698	phenylpropanoid metabolic process	98	3	3.7	0.72141											GO:0010428	methyl-CpNpG binding	6	0	0.23	1
GO:0045595	regulation of cell differentiation	98	3	3.7	0.72141											GO:0010429	methyl-CpNpN binding	6	0	0.23	1
GO:0034613	cellular protein localization	420	14	15.86	0.72281											GO:0010485	H4 histone acetyltransferase activity	1	0	0.04	1
GO:0023056	positive regulation of signaling	70	4	2.64	0.72353											GO:0010486	manganese:proton antiporter activity	1	0	0.04	1
GO:0071804	cellular potassium ion transport	67	2	2.53	0.72561											GO:0010487	thermospermine synthase activity	1	0	0.04	1
GO:0071805	potassium ion transmembrane transport	67	2	2.53	0.72561											GO:0010521	telomerase inhibitor activity	1	0	0.04	1
GO:0051258	protein polymerization	67	2	2.53	0.72561											GO:0010542	nitrate efflux transmembrane transporter...	1	0	0.04	1
GO:0008544	epidermis development	219	7	8.27	0.72583											GO:0010857	calcium-dependent protein kinase activit...	4	0	0.15	1
GO:0010646	regulation of cell communication	282	11	10.65	0.72772											GO:0010945	CoA pyrophosphatase activity	2	0	0.08	1
GO:0048519	negative regulation of biological proces...	695	28	26.25	0.72807											GO:0010997	anaphase-promoting complex binding	1	0	0.04	1
GO:0016246	RNA interference	34	1	1.28	0.73037											GO:0015037	peptide disulfide oxidoreductase activit...	8	0	0.3	1
GO:0043331	response to dsRNA	34	1	1.28	0.73037											GO:0015038	glutathione disulfide oxidoreductase act...	8	0	0.3	1
GO:0010197	polar nucleus fusion	34	1	1.28	0.73037											GO:0015081	sodium ion transmembrane transporter act...	31	0	1.17	1
GO:0070918	production of small RNA involved in gene...	34	1	1.28	0.73037											GO:0015086	cadmium ion transmembrane transporter ac...	4	0	0.15	1
GO:0006541	glutamine metabolic process	34	1	1.28	0.73037											GO:0015087	cobalt ion transmembrane transporter act...	4	0	0.15	1
GO:0071359	cellular response to dsRNA	34	1	1.28	0.73037											GO:0015089	high-affinity copper ion transmembrane t...	4	0	0.15	1
GO:0043255	regulation of carbohydrate biosynthetic ...	34	1	1.28	0.73037											GO:0015093	ferrous iron transmembrane transporter a...	4	0	0.15	1
GO:0031050	dsRNA processing	34	1	1.28	0.73037											GO:0015098	molybdate ion transmembrane transporter ...	1	0	0.04	1
GO:0009559	embryo sac central cell differentiation	34	1	1.28	0.73037											GO:0015099	nickel cation transmembrane transporter ...	4	0	0.15	1
GO:0031667	response to nutrient levels	161	5	6.08	0.73252											GO:0015101	organic cation transmembrane transporter...	12	0	0.45	1
GO:0048509	regulation of meristem development	68	2	2.57	0.73315											GO:0015108	chloride transmembrane transporter activ...	10	0	0.38	1
GO:0009185	ribonucleoside diphosphate metabolic pro...	68	2	2.57	0.73315											GO:0015116	sulfate transmembrane transporter activi...	9	0	0.34	1
GO:0009179	purine ribonucleoside diphosphate metabo...	68	2	2.57	0.73315											GO:0015119	hexose phosphate transmembrane transport...	3	0	0.11	1
GO:0009135	purine nucleoside diphosphate metabolic ...	68	2	2.57	0.73315											GO:0015120	phosphoglycerate transmembrane transport...	7	0	0.26	1
GO:0043087	regulation of GTPase activity	68	2	2.57	0.73315											GO:0015121	phosphoenolpyruvate:phosphate antiporter...	3	0	0.11	1
GO:0010053	root epidermal cell differentiation	100	3	3.78	0.73404											GO:0015125	bile acid transmembrane transporter acti...	5	0	0.19	1
GO:0048581	negative regulation of post-embryonic de...	79	5	2.98	0.73768											GO:0015131	oxaloacetate transmembrane transporter a...	3	0	0.11	1
GO:0050793	regulation of developmental process	481	28	18.17	0.73878											GO:0015136	sialic acid transmembrane transporter ac...	5	0	0.19	1
GO:0048193	Golgi vesicle transport	101	3	3.81	0.74018											GO:0015137	citrate transmembrane transporter activi...	1	0	0.04	1
GO:0048645	animal organ formation	69	2	2.61	0.74052											GO:0015139	alpha-ketoglutarate transmembrane transp...	1	0	0.04	1
GO:0009069	serine family amino acid metabolic proce...	69	2	2.61	0.74052											GO:0015140	malate transmembrane transporter activit...	5	0	0.19	1
GO:0006119	oxidative phosphorylation	35	1	1.32	0.74058											GO:0015142	tricarboxylic acid transmembrane transpo...	2	0	0.08	1
GO:0010311	lateral root formation	35	1	1.32	0.74058											GO:0015144	carbohydrate transmembrane transporter a...	43	0	1.62	1
GO:0016101	diterpenoid metabolic process	35	1	1.32	0.74058											GO:0015145	monosaccharide transmembrane transporter...	13	0	0.49	1
GO:0031400	negative regulation of protein modificat...	35	1	1.32	0.74058											GO:0015146	pentose transmembrane transporter activi...	1	0	0.04	1
GO:0000741	karyogamy	35	1	1.32	0.74058											GO:0015148	D-xylose transmembrane transporter activ...	1	0	0.04	1
GO:0045860	positive regulation of protein kinase ac...	35	1	1.32	0.74058											GO:0015149	hexose transmembrane transporter activit...	7	0	0.26	1
GO:0033674	positive regulation of kinase activity	35	1	1.32	0.74058											GO:0015151	alpha-glucoside transmembrane transporte...	1	0	0.04	1
GO:0009626	plant-type hypersensitive response	163	5	6.16	0.74232											GO:0015154	disaccharide transmembrane transporter a...	10	0	0.38	1
GO:0051172	negative regulation of nitrogen compound...	282	9	10.65	0.74337											GO:0015157	oligosaccharide transmembrane transporte...	10	0	0.38	1
GO:0009201	ribonucleoside triphosphate biosynthetic...	133	4	5.02	0.74508											GO:0015166	polyol transmembrane transporter activit...	5	0	0.19	1
GO:0034470	ncRNA processing	194	6	7.33	0.74634											GO:0015168	glycerol transmembrane transporter activ...	2	0	0.08	1
GO:0019359	nicotinamide nucleotide biosynthetic pro...	70	2	2.64	0.74771											GO:0015173	aromatic amino acid transmembrane transp...	3	0	0.11	1
GO:0046578	regulation of Ras protein signal transdu...	70	2	2.64	0.74771											GO:0015179	L-amino acid transmembrane transporter a...	11	0	0.41	1
GO:0009142	nucleoside triphosphate biosynthetic pro...	134	4	5.06	0.75033											GO:0015180	L-alanine transmembrane transporter acti...	1	0	0.04	1
GO:0071281	cellular response to iron ion	36	1	1.36	0.7504											GO:0015181	arginine transmembrane transporter activ...	5	0	0.19	1
GO:0043543	protein acylation	36	1	1.36	0.7504											GO:0015185	gamma-aminobutyric acid transmembrane tr...	3	0	0.11	1
GO:0006098	pentose-phosphate shunt	36	1	1.36	0.7504											GO:0015189	L-lysine transmembrane transporter activ...	5	0	0.19	1
GO:0051156	glucose 6-phosphate metabolic process	36	1	1.36	0.7504											GO:0015193	L-proline transmembrane transporter acti...	2	0	0.08	1
GO:0010951	negative regulation of endopeptidase act...	36	1	1.36	0.7504											GO:0015199	amino-acid betaine transmembrane transpo...	1	0	0.04	1
GO:0010927	cellular component assembly involved in ...	36	1	1.36	0.7504											GO:0015200	methylammonium transmembrane transporter...	1	0	0.04	1
GO:0010091	trichome branching	36	1	1.36	0.7504											GO:0015203	polyamine transmembrane transporter acti...	7	0	0.26	1
GO:0042451	purine nucleoside biosynthetic process	103	3	3.89	0.75213											GO:0015204	urea transmembrane transporter activity	5	0	0.19	1
GO:0046129	purine ribonucleoside biosynthetic proce...	103	3	3.89	0.75213											GO:0015205	nucleobase transmembrane transporter act...	17	0	0.64	1
GO:0019363	pyridine nucleotide biosynthetic process	71	2	2.68	0.75473											GO:0015207	adenine transmembrane transporter activi...	1	0	0.04	1
GO:0006165	nucleoside diphosphate phosphorylation	71	2	2.68	0.75473											GO:0015210	uracil transmembrane transporter activit...	3	0	0.11	1
GO:0045935	positive regulation of nucleobase-contai...	196	6	7.4	0.75505											GO:0015211	purine nucleoside transmembrane transpor...	14	0	0.53	1
GO:0009451	RNA modification	135	4	5.1	0.75549											GO:0015212	cytidine transmembrane transporter activ...	1	0	0.04	1
GO:0019953	sexual reproduction	166	5	6.27	0.75652											GO:0015214	pyrimidine nucleoside transmembrane tran...	1	0	0.04	1
GO:0034050	host programmed cell death induced by sy...	166	5	6.27	0.75652											GO:0015216	purine nucleotide transmembrane transpor...	16	0	0.6	1
GO:0070085	glycosylation	104	3	3.93	0.75794											GO:0015217	ADP transmembrane transporter activity	9	0	0.34	1
GO:0006101	citrate metabolic process	37	1	1.4	0.75986											GO:0015226	carnitine transmembrane transporter acti...	1	0	0.04	1
GO:0051346	negative regulation of hydrolase activit...	37	1	1.4	0.75986											GO:0015228	coenzyme A transmembrane transporter act...	2	0	0.08	1
GO:0010466	negative regulation of peptidase activit...	37	1	1.4	0.75986											GO:0015232	heme transporter activity	2	0	0.08	1
GO:0001934	positive regulation of protein phosphory...	37	1	1.4	0.75986											GO:0015245	fatty acid transmembrane transporter act...	2	0	0.08	1
GO:0006099	tricarboxylic acid cycle	37	1	1.4	0.75986											GO:0015250	water channel activity	12	0	0.45	1
GO:0000956	nuclear-transcribed mRNA catabolic proce...	37	1	1.4	0.75986											GO:0015269	calcium-activated potassium channel acti...	5	0	0.19	1
GO:0008610	lipid biosynthetic process	428	17	16.16	0.76008											GO:0015271	outward rectifier potassium channel acti...	2	0	0.08	1
GO:0009156	ribonucleoside monophosphate biosyntheti...	167	5	6.31	0.76112											GO:0015294	solute:cation symporter activity	40	0	1.51	1
GO:0006643	membrane lipid metabolic process	72	2	2.72	0.76159											GO:0015295	solute:proton symporter activity	24	0	0.9	1
GO:0009063	cellular amino acid catabolic process	76	4	2.87	0.76631											GO:0015296	anion:cation symporter activity	12	0	0.45	1
GO:0060284	regulation of cell development	38	1	1.44	0.76895											GO:0015301	anion:anion antiporter activity	13	0	0.49	1
GO:0010109	regulation of photosynthesis	38	1	1.44	0.76895											GO:0015315	organophosphate:inorganic phosphate anti...	1	0	0.04	1
GO:0034440	lipid oxidation	38	1	1.44	0.76895											GO:0015334	high-affinity oligopeptide transmembrane...	1	0	0.04	1
GO:0006662	glycerol ether metabolic process	38	1	1.44	0.76895											GO:0015350	methotrexate transmembrane transporter a...	1	0	0.04	1
GO:0042327	positive regulation of phosphorylation	38	1	1.44	0.76895											GO:0015355	secondary active monocarboxylate transme...	8	0	0.3	1
GO:0045861	negative regulation of proteolysis	38	1	1.44	0.76895											GO:0015368	calcium:cation antiporter activity	5	0	0.19	1
GO:0016310	phosphorylation	1611	56	60.84	0.77069											GO:0015369	calcium:proton antiporter activity	4	0	0.15	1
GO:0048513	animal organ development	863	29	32.59	0.77248											GO:0015370	solute:sodium symporter activity	17	0	0.64	1
GO:0033121	regulation of purine nucleotide cataboli...	74	2	2.79	0.77479											GO:0015373	anion:sodium symporter activity	2	0	0.08	1
GO:0010073	meristem maintenance	74	2	2.79	0.77479											GO:0015377	cation:chloride symporter activity	2	0	0.08	1
GO:0031399	regulation of protein modification proce...	139	4	5.25	0.77532											GO:0015378	sodium:chloride symporter activity	2	0	0.08	1
GO:0006740	NADPH regeneration	39	1	1.47	0.77771											GO:0015379	potassium:chloride symporter activity	2	0	0.08	1
GO:0051129	negative regulation of cellular componen...	39	1	1.47	0.77771											GO:0015385	sodium:proton antiporter activity	6	0	0.23	1
GO:0042744	hydrogen peroxide catabolic process	39	1	1.47	0.77771											GO:0015386	potassium:proton antiporter activity	3	0	0.11	1
GO:0080135	regulation of cellular response to stres...	39	1	1.47	0.77771											GO:0015391	nucleobase:cation symporter activity	3	0	0.11	1
GO:0045937	positive regulation of phosphate metabol...	39	1	1.47	0.77771											GO:0015398	high-affinity secondary active ammonium ...	3	0	0.11	1
GO:0010562	positive regulation of phosphorus metabo...	39	1	1.47	0.77771											GO:0015410	manganese-transporting ATPase activity	2	0	0.08	1
GO:0018904	ether metabolic process	39	1	1.47	0.77771											GO:0015417	polyamine-transporting ATPase activity	1	0	0.04	1
GO:0072350	tricarboxylic acid metabolic process	39	1	1.47	0.77771											GO:0015431	glutathione S-conjugate-exporting ATPase...	3	0	0.11	1
GO:0007389	pattern specification process	171	5	6.46	0.77888											GO:0015434	cadmium-transporting ATPase activity	1	0	0.04	1
GO:0009118	regulation of nucleoside metabolic proce...	75	2	2.83	0.78115											GO:0015439	heme-transporting ATPase activity	1	0	0.04	1
GO:0007265	Ras protein signal transduction	75	2	2.83	0.78115											GO:0015446	ATPase-coupled arsenite transmembrane tr...	4	0	0.15	1
GO:0022411	cellular component disassembly	75	2	2.83	0.78115											GO:0015462	ATPase-coupled protein transmembrane tra...	2	0	0.08	1
GO:0009741	response to brassinosteroid	75	2	2.83	0.78115											GO:0015464	acetylcholine receptor activity	1	0	0.04	1
GO:0006468	protein phosphorylation	1175	40	44.38	0.78122											GO:0015489	putrescine transmembrane transporter act...	1	0	0.04	1
GO:0030855	epithelial cell differentiation	203	6	7.67	0.78382											GO:0015491	cation:cation antiporter activity	15	0	0.56	1
GO:0006575	cellular modified amino acid metabolic p...	109	3	4.12	0.78535											GO:0015505	uracil:cation symporter activity	2	0	0.08	1
GO:0016117	carotenoid biosynthetic process	40	1	1.51	0.78613											GO:0015513	high-affinity secondary active nitrite t...	3	0	0.11	1
GO:0016109	tetraterpenoid biosynthetic process	40	1	1.51	0.78613											GO:0015562	efflux transmembrane transporter activit...	16	0	0.6	1
GO:0010565	regulation of cellular ketone metabolic ...	40	1	1.51	0.78613											GO:0015573	beta-glucoside transmembrane transporter...	1	0	0.04	1
GO:0006886	intracellular protein transport	383	12	14.46	0.78634											GO:0015575	mannitol transmembrane transporter activ...	1	0	0.04	1
GO:0006855	drug transmembrane transport	76	2	2.87	0.78736											GO:0015576	sorbitol transmembrane transporter activ...	1	0	0.04	1
GO:0043085	positive regulation of catalytic activit...	142	4	5.36	0.78934											GO:0015591	D-ribose transmembrane transporter activ...	1	0	0.04	1
GO:0072522	purine-containing compound biosynthetic ...	235	7	8.88	0.78942											GO:0015603	iron chelate transmembrane transporter a...	4	0	0.15	1
GO:0090627	plant epidermal cell differentiation	110	3	4.15	0.79052											GO:0015606	spermidine transmembrane transporter act...	1	0	0.04	1
GO:1902680	positive regulation of RNA biosynthetic ...	174	5	6.57	0.79151											GO:0015607	fatty-acyl-CoA transmembrane transporter...	1	0	0.04	1
GO:1903508	positive regulation of nucleic acid-temp...	174	5	6.57	0.79151											GO:0015631	tubulin binding	34	0	1.28	1
GO:0045893	positive regulation of transcription, DN...	174	5	6.57	0.79151											GO:0015633	zinc-transporting ATPase activity	2	0	0.08	1
GO:0023014	signal transduction by protein phosphory...	77	2	2.91	0.79341											GO:0015645	fatty acid ligase activity	10	0	0.38	1
GO:0002252	immune effector process	77	2	2.91	0.79341											GO:0015651	quaternary ammonium group transmembrane ...	2	0	0.08	1
GO:0000096	sulfur amino acid metabolic process	77	2	2.91	0.79341											GO:0015658	branched-chain amino acid transmembrane ...	1	0	0.04	1
GO:0009734	auxin-activated signaling pathway	143	4	5.4	0.79386											GO:0015665	alcohol transmembrane transporter activi...	7	0	0.26	1
GO:0048563	post-embryonic animal organ morphogenesi...	41	1	1.55	0.79423											GO:0015667	site-specific DNA-methyltransferase (cyt...	1	0	0.04	1
GO:0051347	positive regulation of transferase activ...	41	1	1.55	0.79423											GO:0015922	aspartate oxidase activity	1	0	0.04	1
GO:0046068	cGMP metabolic process	41	1	1.55	0.79423											GO:0015923	mannosidase activity	19	0	0.72	1
GO:0052652	cyclic purine nucleotide metabolic proce...	41	1	1.55	0.79423											GO:0015924	mannosyl-oligosaccharide mannosidase act...	7	0	0.26	1
GO:0006839	mitochondrial transport	41	1	1.55	0.79423											GO:0015925	galactosidase activity	19	0	0.72	1
GO:0046364	monosaccharide biosynthetic process	41	1	1.55	0.79423											GO:0015928	fucosidase activity	6	0	0.23	1
GO:0006182	cGMP biosynthetic process	41	1	1.55	0.79423											GO:0015929	hexosaminidase activity	5	0	0.19	1
GO:0009812	flavonoid metabolic process	111	3	4.19	0.79558											GO:0015930	glutamate synthase activity	2	0	0.08	1
GO:0051254	positive regulation of RNA metabolic pro...	175	5	6.61	0.7956											GO:0016002	sulfite reductase activity	1	0	0.04	1
GO:0071236	cellular response to antibiotic	144	4	5.44	0.7983											GO:0016004	phospholipase activator activity	3	0	0.11	1
GO:0009966	regulation of signal transduction	272	10	10.27	0.79837											GO:0016018	cyclosporin A binding	2	0	0.08	1
GO:0048764	trichoblast maturation	78	2	2.95	0.7993											GO:0016041	glutamate synthase (ferredoxin) activity	2	0	0.08	1
GO:0048765	root hair cell differentiation	78	2	2.95	0.7993											GO:0016151	nickel cation binding	6	0	0.23	1
GO:0072528	pyrimidine-containing compound biosynthe...	78	2	2.95	0.7993											GO:0016157	sucrose synthase activity	3	0	0.11	1
GO:0042254	ribosome biogenesis	176	5	6.65	0.79962											GO:0016160	amylase activity	12	0	0.45	1
GO:0046496	nicotinamide nucleotide metabolic proces...	112	3	4.23	0.80053											GO:0016161	beta-amylase activity	9	0	0.34	1
GO:0006470	protein dephosphorylation	112	3	4.23	0.80053											GO:0016166	phytoene dehydrogenase activity	6	0	0.23	1
GO:0006721	terpenoid metabolic process	135	7	5.1	0.80166											GO:0016168	chlorophyll binding	24	0	0.9	1
GO:0052548	regulation of endopeptidase activity	42	1	1.59	0.80203											GO:0016174	NAD(P)H oxidase activity	3	0	0.11	1
GO:0044093	positive regulation of molecular functio...	145	4	5.48	0.80266											GO:0016208	AMP binding	1	0	0.04	1
GO:0060429	epithelium development	239	7	9.03	0.80346											GO:0016210	naringenin-chalcone synthase activity	2	0	0.08	1
GO:0009124	nucleoside monophosphate biosynthetic pr...	177	5	6.68	0.80358											GO:0016211	ammonia ligase activity	7	0	0.26	1
GO:0033554	cellular response to stress	737	24	27.83	0.80424											GO:0016215	acyl-CoA desaturase activity	2	0	0.08	1
GO:0050790	regulation of catalytic activity	419	13	15.82	0.80456											GO:0016229	steroid dehydrogenase activity	17	0	0.64	1
GO:0019362	pyridine nucleotide metabolic process	113	3	4.27	0.80539											GO:0016231	beta-N-acetylglucosaminidase activity	1	0	0.04	1
GO:0050801	ion homeostasis	146	4	5.51	0.80694											GO:0016247	channel regulator activity	4	0	0.15	1
GO:0009416	response to light stimulus	624	34	23.57	0.80757											GO:0016248	channel inhibitor activity	2	0	0.08	1
GO:0006760	folic acid-containing compound metabolic...	43	1	1.62	0.80953											GO:0016273	arginine N-methyltransferase activity	6	0	0.23	1
GO:0052547	regulation of peptidase activity	43	1	1.62	0.80953											GO:0016274	protein-arginine N-methyltransferase act...	6	0	0.23	1
GO:0010026	trichome differentiation	80	2	3.02	0.81065											GO:0016277	[myelin basic protein]-arginine N-methyl...	3	0	0.11	1
GO:0043067	regulation of programmed cell death	80	2	3.02	0.81065											GO:0016289	CoA hydrolase activity	2	0	0.08	1
GO:0008033	tRNA processing	80	2	3.02	0.81065											GO:0016295	myristoyl-[acyl-carrier-protein] hydrola...	2	0	0.08	1
GO:0071365	cellular response to auxin stimulus	147	4	5.55	0.81115											GO:0016296	palmitoyl-[acyl-carrier-protein] hydrola...	2	0	0.08	1
GO:0023051	regulation of signaling	276	10	10.42	0.81118											GO:0016297	acyl-[acyl-carrier-protein] hydrolase ac...	3	0	0.11	1
GO:0006790	sulfur compound metabolic process	288	12	10.88	0.8114											GO:0016307	phosphatidylinositol phosphate kinase ac...	10	0	0.38	1
GO:0021700	developmental maturation	163	9	6.16	0.81456											GO:0016312	inositol bisphosphate phosphatase activi...	3	0	0.11	1
GO:0071900	regulation of protein serine/threonine k...	81	2	3.06	0.8161											GO:0016405	CoA-ligase activity	22	0	0.83	1
GO:0006090	pyruvate metabolic process	81	2	3.06	0.8161											GO:0016409	palmitoyltransferase activity	3	0	0.11	1
GO:0009132	nucleoside diphosphate metabolic process	81	2	3.06	0.8161											GO:0016415	octanoyltransferase activity	3	0	0.11	1
GO:0072525	pyridine-containing compound biosyntheti...	81	2	3.06	0.8161											GO:0016417	S-acyltransferase activity	9	0	0.34	1
GO:0031324	negative regulation of cellular metaboli...	304	9	11.48	0.8164											GO:0016418	S-acetyltransferase activity	4	0	0.15	1
GO:0090662	ATP hydrolysis coupled transmembrane tra...	44	1	1.66	0.81675											GO:0016419	S-malonyltransferase activity	1	0	0.04	1
GO:0009190	cyclic nucleotide biosynthetic process	44	1	1.66	0.81675											GO:0016420	malonyltransferase activity	8	0	0.3	1
GO:0006739	NADP metabolic process	44	1	1.66	0.81675											GO:0016421	CoA carboxylase activity	8	0	0.3	1
GO:0009187	cyclic nucleotide metabolic process	44	1	1.66	0.81675											GO:0016422	mRNA (2'-O-methyladenosine-N6-)-methyltr...	2	0	0.08	1
GO:0045490	pectin catabolic process	44	1	1.66	0.81675											GO:0016423	tRNA (guanine) methyltransferase activit...	8	0	0.3	1
GO:0031401	positive regulation of protein modificat...	44	1	1.66	0.81675											GO:0016426	tRNA (adenine) methyltransferase activit...	3	0	0.11	1
GO:0099131	ATP hydrolysis coupled ion transmembrane...	44	1	1.66	0.81675											GO:0016429	tRNA (adenine-N1-)-methyltransferase act...	3	0	0.11	1
GO:0099132	ATP hydrolysis coupled cation transmembr...	44	1	1.66	0.81675											GO:0016433	rRNA (adenine) methyltransferase activit...	4	0	0.15	1
GO:0015991	ATP hydrolysis coupled proton transport	44	1	1.66	0.81675											GO:0016443	bidentate ribonuclease III activity	3	0	0.11	1
GO:0015988	energy coupled proton transmembrane tran...	44	1	1.66	0.81675											GO:0016453	C-acetyltransferase activity	2	0	0.08	1
GO:0006402	mRNA catabolic process	44	1	1.66	0.81675											GO:0016454	C-palmitoyltransferase activity	2	0	0.08	1
GO:0098660	inorganic ion transmembrane transport	243	7	9.18	0.81677											GO:0016463	zinc-exporting ATPase activity	2	0	0.08	1
GO:0051704	multi-organism process	1476	50	55.74	0.81731											GO:0016490	structural constituent of peritrophic me...	1	0	0.04	1
GO:0042742	defense response to bacterium	454	14	17.15	0.8185											GO:0016508	long-chain-enoyl-CoA hydratase activity	1	0	0.04	1
GO:0016116	carotenoid metabolic process	45	1	1.7	0.82369											GO:0016530	metallochaperone activity	5	0	0.19	1
GO:0016108	tetraterpenoid metabolic process	45	1	1.7	0.82369											GO:0016531	copper chaperone activity	3	0	0.11	1
GO:0035295	tube development	45	1	1.7	0.82369											GO:0016538	cyclin-dependent protein serine/threonin...	9	0	0.34	1
GO:0007281	germ cell development	45	1	1.7	0.82369											GO:0016623	oxidoreductase activity, acting on the a...	4	0	0.15	1
GO:0006664	glycolipid metabolic process	45	1	1.7	0.82369											GO:0016624	oxidoreductase activity, acting on the a...	9	0	0.34	1
GO:0048438	floral whorl development	117	3	4.42	0.82383											GO:0016630	protochlorophyllide reductase activity	3	0	0.11	1
GO:0009617	response to bacterium	574	18	21.68	0.82478											GO:0016631	enoyl-[acyl-carrier-protein] reductase a...	1	0	0.04	1
GO:0012501	programmed cell death	307	9	11.59	0.82502											GO:0016632	oxidoreductase activity, acting on the C...	1	0	0.04	1
GO:0005996	monosaccharide metabolic process	183	5	6.91	0.82606											GO:0016633	galactonolactone dehydrogenase activity	1	0	0.04	1
GO:0051056	regulation of small GTPase mediated sign...	83	2	3.13	0.8266											GO:0016634	oxidoreductase activity, acting on the C...	13	0	0.49	1
GO:0000398	mRNA splicing, via spliceosome	83	2	3.13	0.8266											GO:0016635	oxidoreductase activity, acting on the C...	7	0	0.26	1
GO:0016042	lipid catabolic process	151	4	5.7	0.82725											GO:0016636	oxidoreductase activity, acting on the C...	3	0	0.11	1
GO:0044419	interspecies interaction between organis...	151	4	5.7	0.82725											GO:0016639	oxidoreductase activity, acting on the C...	2	0	0.08	1
GO:0030162	regulation of proteolysis	46	1	1.74	0.83038											GO:0016642	oxidoreductase activity, acting on the C...	3	0	0.11	1
GO:0048638	regulation of developmental growth	84	2	3.17	0.83164											GO:0016643	oxidoreductase activity, acting on the C...	2	0	0.08	1
GO:0009314	response to radiation	637	34	24.06	0.83589											GO:0016647	oxidoreductase activity, acting on the C...	5	0	0.19	1
GO:0006766	vitamin metabolic process	85	2	3.21	0.83655											GO:0016649	oxidoreductase activity, acting on the C...	1	0	0.04	1
GO:0090626	plant epidermis morphogenesis	85	2	3.21	0.83655											GO:0016653	oxidoreductase activity, acting on NAD(P...	4	0	0.15	1
GO:0016458	gene silencing	120	3	4.53	0.83667											GO:0016657	oxidoreductase activity, acting on NAD(P...	1	0	0.04	1
GO:0019682	glyceraldehyde-3-phosphate metabolic pro...	47	1	1.78	0.83681											GO:0016662	oxidoreductase activity, acting on other...	2	0	0.08	1
GO:0010101	post-embryonic root morphogenesis	47	1	1.78	0.83681											GO:0016664	oxidoreductase activity, acting on other...	1	0	0.04	1
GO:0010102	lateral root morphogenesis	47	1	1.78	0.83681											GO:0016670	oxidoreductase activity, acting on a sul...	7	0	0.26	1
GO:0051259	protein complex oligomerization	47	1	1.78	0.83681											GO:0016672	oxidoreductase activity, acting on a sul...	3	0	0.11	1
GO:0051235	maintenance of location	47	1	1.78	0.83681											GO:0016673	oxidoreductase activity, acting on a sul...	1	0	0.04	1
GO:0009853	photorespiration	47	1	1.78	0.83681											GO:0016679	oxidoreductase activity, acting on diphe...	33	0	1.24	1
GO:0048468	cell development	343	10	12.95	0.83985											GO:0016681	oxidoreductase activity, acting on diphe...	10	0	0.38	1
GO:0009152	purine ribonucleotide biosynthetic proce...	219	6	8.27	0.83986											GO:0016682	oxidoreductase activity, acting on diphe...	23	0	0.87	1
GO:0006733	oxidoreduction coenzyme metabolic proces...	121	3	4.57	0.84076											GO:0016688	L-ascorbate peroxidase activity	9	0	0.34	1
GO:0048527	lateral root development	86	2	3.25	0.84133											GO:0016695	oxidoreductase activity, acting on hydro...	1	0	0.04	1
GO:0031047	gene silencing by RNA	86	2	3.25	0.84133											GO:0016699	oxidoreductase activity, acting on hydro...	1	0	0.04	1
GO:0042133	neurotransmitter metabolic process	51	3	1.93	0.8418											GO:0016703	oxidoreductase activity, acting on singl...	6	0	0.23	1
GO:0006164	purine nucleotide biosynthetic process	220	6	8.31	0.84294											GO:0016708	oxidoreductase activity, acting on paire...	1	0	0.04	1
GO:0007292	female gamete generation	48	1	1.81	0.84299											GO:0016712	oxidoreductase activity, acting on paire...	3	0	0.11	1
GO:0042558	pteridine-containing compound metabolic ...	48	1	1.81	0.84299											GO:0016713	oxidoreductase activity, acting on paire...	2	0	0.08	1
GO:1903509	liposaccharide metabolic process	48	1	1.81	0.84299											GO:0016722	oxidoreductase activity, oxidizing metal...	9	0	0.34	1
GO:0051649	establishment of localization in cell	613	19	23.15	0.84438											GO:0016723	oxidoreductase activity, oxidizing metal...	4	0	0.15	1
GO:0006813	potassium ion transport	87	2	3.29	0.84598											GO:0016724	oxidoreductase activity, oxidizing metal...	5	0	0.19	1
GO:0040011	locomotion	87	2	3.29	0.84598											GO:0016726	oxidoreductase activity, acting on CH or...	7	0	0.26	1
GO:0034765	regulation of ion transmembrane transpor...	87	2	3.29	0.84598											GO:0016727	oxidoreductase activity, acting on CH or...	6	0	0.23	1
GO:0009913	epidermal cell differentiation	189	5	7.14	0.84641											GO:0016728	oxidoreductase activity, acting on CH or...	3	0	0.11	1
GO:0008219	cell death	346	10	13.07	0.84728											GO:0016730	oxidoreductase activity, acting on iron-...	7	0	0.26	1
GO:0072524	pyridine-containing compound metabolic p...	123	3	4.65	0.84869											GO:0016731	oxidoreductase activity, acting on iron-...	5	0	0.19	1
GO:0032502	developmental process	2232	91	84.29	0.84889											GO:0016743	carboxyl- or carbamoyltransferase activi...	3	0	0.11	1
GO:0044743	protein transmembrane import into intrac...	49	1	1.85	0.84894											GO:0016744	transferase activity, transferring aldeh...	14	0	0.53	1
GO:0010256	endomembrane system organization	49	1	1.85	0.84894											GO:0016748	succinyltransferase activity	2	0	0.08	1
GO:0009767	photosynthetic electron transport chain	49	1	1.85	0.84894											GO:0016751	S-succinyltransferase activity	1	0	0.04	1
GO:0005982	starch metabolic process	49	1	1.85	0.84894											GO:0016752	sinapoyltransferase activity	2	0	0.08	1
GO:0000904	cell morphogenesis involved in different...	190	5	7.18	0.8496											GO:0016756	glutathione gamma-glutamylcysteinyltrans...	5	0	0.19	1
GO:0065009	regulation of molecular function	468	14	17.67	0.84998											GO:0016759	cellulose synthase activity	28	0	1.05	1
GO:0048469	cell maturation	88	2	3.32	0.85051											GO:0016760	cellulose synthase (UDP-forming) activit...	28	0	1.05	1
GO:0006310	DNA recombination	88	2	3.32	0.85051											GO:0016767	geranylgeranyl-diphosphate geranylgerany...	2	0	0.08	1
GO:0006325	chromatin organization	286	8	10.8	0.85156											GO:0016768	spermine synthase activity	2	0	0.08	1
GO:0051276	chromosome organization	439	13	16.58	0.85205											GO:0016775	phosphotransferase activity, nitrogenous...	27	0	1.02	1
GO:0043414	macromolecule methylation	191	5	7.21	0.85274											GO:0016780	phosphotransferase activity, for other s...	17	0	0.64	1
GO:0005976	polysaccharide metabolic process	291	10	10.99	0.85374											GO:0016781	phosphotransferase activity, paired acce...	2	0	0.08	1
GO:0048522	positive regulation of cellular process	384	13	14.5	0.85421											GO:0016783	sulfurtransferase activity	16	0	0.6	1
GO:0048284	organelle fusion	50	1	1.89	0.85467											GO:0016794	diphosphoric monoester hydrolase activit...	4	0	0.15	1
GO:0043413	macromolecule glycosylation	89	2	3.36	0.85491											GO:0016796	exonuclease activity, active with either...	24	0	0.9	1
GO:0009101	glycoprotein biosynthetic process	89	2	3.36	0.85491											GO:0016801	hydrolase activity, acting on ether bond...	6	0	0.23	1
GO:0006486	protein glycosylation	89	2	3.36	0.85491											GO:0016802	trialkylsulfonium hydrolase activity	4	0	0.15	1
GO:0016054	organic acid catabolic process	129	5	4.87	0.85808											GO:0016803	ether hydrolase activity	2	0	0.08	1
GO:0046395	carboxylic acid catabolic process	129	5	4.87	0.85808											GO:0016807	cysteine-type carboxypeptidase activity	1	0	0.04	1
GO:0009100	glycoprotein metabolic process	90	2	3.4	0.8592											GO:0016813	hydrolase activity, acting on carbon-nit...	6	0	0.23	1
GO:0072527	pyrimidine-containing compound metabolic...	90	2	3.4	0.8592											GO:0016814	hydrolase activity, acting on carbon-nit...	20	0	0.75	1
GO:0071322	cellular response to carbohydrate stimul...	51	1	1.93	0.86018											GO:0016819	hydrolase activity, acting on acid anhyd...	5	0	0.19	1
GO:0034762	regulation of transmembrane transport	91	2	3.44	0.86337											GO:0016822	hydrolase activity, acting on acid carbo...	2	0	0.08	1
GO:0018208	peptidyl-proline modification	91	2	3.44	0.86337											GO:0016823	hydrolase activity, acting on acid carbo...	2	0	0.08	1
GO:0042737	drug catabolic process	144	7	5.44	0.86375											GO:0016833	oxo-acid-lyase activity	11	0	0.41	1
GO:0034219	carbohydrate transmembrane transport	52	1	1.96	0.86548											GO:0016836	hydro-lyase activity	82	0	3.09	1
GO:0009657	plastid organization	162	4	6.12	0.86572											GO:0016837	carbon-oxygen lyase activity, acting on ...	12	0	0.45	1
GO:0035690	cellular response to drug	162	4	6.12	0.86572											GO:0016840	carbon-nitrogen lyase activity	18	0	0.68	1
GO:0006397	mRNA processing	228	6	8.61	0.86586											GO:0016841	ammonia-lyase activity	5	0	0.19	1
GO:0030154	cell differentiation	567	17	21.41	0.86814											GO:0016842	amidine-lyase activity	2	0	0.08	1
GO:0010393	galacturonan metabolic process	96	4	3.63	0.8699											GO:0016843	amine-lyase activity	10	0	0.38	1
GO:0042455	ribonucleoside biosynthetic process	129	3	4.87	0.87044											GO:0016844	strictosidine synthase activity	10	0	0.38	1
GO:0009163	nucleoside biosynthetic process	129	3	4.87	0.87044											GO:0016851	magnesium chelatase activity	5	0	0.19	1
GO:0044403	symbiont process	129	3	4.87	0.87044											GO:0016855	racemase and epimerase activity, acting ...	3	0	0.11	1
GO:0051607	defense response to virus	53	1	2	0.87059											GO:0016856	racemase and epimerase activity, acting ...	2	0	0.08	1
GO:0071806	protein transmembrane transport	53	1	2	0.87059											GO:0016861	intramolecular oxidoreductase activity, ...	21	0	0.79	1
GO:0009933	meristem structural organization	53	1	2	0.87059											GO:0016863	intramolecular oxidoreductase activity, ...	8	0	0.3	1
GO:0065002	intracellular protein transmembrane tran...	53	1	2	0.87059											GO:0016868	intramolecular transferase activity, pho...	13	0	0.49	1
GO:0009893	positive regulation of metabolic process	294	8	11.1	0.87123											GO:0016869	intramolecular transferase activity, tra...	1	0	0.04	1
GO:0009653	anatomical structure morphogenesis	746	23	28.17	0.87137											GO:0016871	cycloartenol synthase activity	1	0	0.04	1
GO:0008654	phospholipid biosynthetic process	93	2	3.51	0.87138											GO:0016872	intramolecular lyase activity	10	0	0.38	1
GO:0010468	regulation of gene expression	1957	109	73.91	0.87304											GO:0016875	ligase activity, forming carbon-oxygen b...	85	0	3.2	1
GO:0010628	positive regulation of gene expression	198	5	7.48	0.87321											GO:0016878	acid-thiol ligase activity	23	0	0.87	1
GO:0019752	carboxylic acid metabolic process	959	32	36.22	0.87522											GO:0016880	acid-ammonia (or amide) ligase activity	7	0	0.26	1
GO:0043900	regulation of multi-organism process	94	2	3.55	0.87522											GO:0016882	cyclo-ligase activity	7	0	0.26	1
GO:0008213	protein alkylation	94	2	3.55	0.87522											GO:0016885	ligase activity, forming carbon-carbon b...	8	0	0.3	1
GO:0006479	protein methylation	94	2	3.55	0.87522											GO:0016886	ligase activity, forming phosphoric este...	6	0	0.23	1
GO:0016051	carbohydrate biosynthetic process	264	7	9.97	0.87548											GO:0016888	endodeoxyribonuclease activity, producin...	7	0	0.26	1
GO:0006887	exocytosis	54	1	2.04	0.87549											GO:0016892	endoribonuclease activity, producing 3'-...	13	0	0.49	1
GO:0006221	pyrimidine nucleotide biosynthetic proce...	55	1	2.08	0.88022											GO:0016894	endonuclease activity, active with eithe...	13	0	0.49	1
GO:0006305	DNA alkylation	55	1	2.08	0.88022											GO:0016895	exodeoxyribonuclease activity, producing...	1	0	0.04	1
GO:0006306	DNA methylation	55	1	2.08	0.88022											GO:0016896	exoribonuclease activity, producing 5'-p...	24	0	0.9	1
GO:0098662	inorganic cation transmembrane transport	234	6	8.84	0.88117											GO:0016898	oxidoreductase activity, acting on the C...	3	0	0.11	1
GO:0097659	nucleic acid-templated transcription	1808	105	68.28	0.88198											GO:0016899	oxidoreductase activity, acting on the C...	12	0	0.45	1
GO:0006351	transcription, DNA-templated	1808	105	68.28	0.88198											GO:0016905	myosin heavy chain kinase activity	2	0	0.08	1
GO:0065003	protein-containing complex assembly	362	10	13.67	0.88243											GO:0016972	thiol oxidase activity	4	0	0.15	1
GO:1903046	meiotic cell cycle process	96	2	3.63	0.88259											GO:0016979	lipoate-protein ligase activity	4	0	0.15	1
GO:0010260	animal organ senescence	96	2	3.63	0.88259											GO:0016984	ribulose-bisphosphate carboxylase activi...	6	0	0.23	1
GO:0000375	RNA splicing, via transesterification re...	96	2	3.63	0.88259											GO:0016987	sigma factor activity	7	0	0.26	1
GO:0000377	RNA splicing, via transesterification re...	96	2	3.63	0.88259											GO:0016992	lipoate synthase activity	4	0	0.15	1
GO:0048437	floral organ development	133	3	5.02	0.88337											GO:0017016	Ras GTPase binding	30	0	1.13	1
GO:0022900	electron transport chain	202	5	7.63	0.88379											GO:0017017	MAP kinase tyrosine/serine/threonine pho...	1	0	0.04	1
GO:0048598	embryonic morphogenesis	56	1	2.11	0.88476											GO:0017022	myosin binding	4	0	0.15	1
GO:0042743	hydrogen peroxide metabolic process	56	1	2.11	0.88476											GO:0017025	TBP-class protein binding	2	0	0.08	1
GO:0001558	regulation of cell growth	56	1	2.11	0.88476											GO:0017040	N-acylsphingosine amidohydrolase activit...	2	0	0.08	1
GO:0006007	glucose catabolic process	97	2	3.66	0.88612											GO:0017048	Rho GTPase binding	16	0	0.6	1
GO:0006720	isoprenoid metabolic process	157	7	5.93	0.88666											GO:0017050	D-erythro-sphingosine kinase activity	2	0	0.08	1
GO:0001505	regulation of neurotransmitter levels	60	3	2.27	0.88813											GO:0017056	structural constituent of nuclear pore	5	0	0.19	1
GO:0048569	post-embryonic animal organ development	237	6	8.95	0.88826											GO:0017069	snRNA binding	15	0	0.56	1
GO:0009260	ribonucleotide biosynthetic process	237	6	8.95	0.88826											GO:0017070	U6 snRNA binding	4	0	0.15	1
GO:0046390	ribose phosphate biosynthetic process	237	6	8.95	0.88826											GO:0017091	AU-rich element binding	4	0	0.15	1
GO:0010557	positive regulation of macromolecule bio...	204	5	7.7	0.8888											GO:0017110	nucleoside-diphosphatase activity	6	0	0.23	1
GO:0016071	mRNA metabolic process	270	7	10.2	0.88907											GO:0017112	Rab guanyl-nucleotide exchange factor ac...	5	0	0.19	1
GO:0006220	pyrimidine nucleotide metabolic process	57	1	2.15	0.88913											GO:0017113	dihydropyrimidine dehydrogenase (NADP+) ...	1	0	0.04	1
GO:0034968	histone lysine methylation	57	1	2.15	0.88913											GO:0017116	single-stranded DNA-dependent ATP-depend...	1	0	0.04	1
GO:0034622	cellular protein-containing complex asse...	303	8	11.44	0.89075											GO:0017118	lipoyltransferase activity	1	0	0.04	1
GO:0031325	positive regulation of cellular metaboli...	271	7	10.23	0.89121											GO:0017137	Rab GTPase binding	8	0	0.3	1
GO:0048528	post-embryonic root development	99	2	3.74	0.89288											GO:0017150	tRNA dihydrouridine synthase activity	3	0	0.11	1
GO:0006997	nucleus organization	58	1	2.19	0.89334											GO:0017151	DEAD/H-box RNA helicase binding	3	0	0.11	1
GO:0071248	cellular response to metal ion	58	1	2.19	0.89334											GO:0017153	sodium:dicarboxylate symporter activity	6	0	0.23	1
GO:0044728	DNA methylation or demethylation	58	1	2.19	0.89334											GO:0017169	CDP-alcohol phosphatidyltransferase acti...	8	0	0.3	1
GO:0002218	activation of innate immune response	58	1	2.19	0.89334											GO:0017176	phosphatidylinositol N-acetylglucosaminy...	3	0	0.11	1
GO:0006304	DNA modification	58	1	2.19	0.89334											GO:0018271	biotin-protein ligase activity	2	0	0.08	1
GO:0018022	peptidyl-lysine methylation	58	1	2.19	0.89334											GO:0018454	acetoacetyl-CoA reductase activity	1	0	0.04	1
GO:1901137	carbohydrate derivative biosynthetic pro...	492	14	18.58	0.89399											GO:0018456	aryl-alcohol dehydrogenase (NAD+) activi...	4	0	0.15	1
GO:0065008	regulation of biological quality	916	30	34.59	0.89458											GO:0018479	benzaldehyde dehydrogenase (NAD+) activi...	3	0	0.11	1
GO:0097435	supramolecular fiber organization	100	2	3.78	0.89612											GO:0018488	aryl-aldehyde oxidase activity	3	0	0.11	1
GO:0098655	cation transmembrane transport	241	6	9.1	0.89715											GO:0018492	carbon-monoxide dehydrogenase (acceptor)...	2	0	0.08	1
GO:0006352	DNA-templated transcription, initiation	59	1	2.23	0.89739											GO:0018548	pentaerythritol trinitrate reductase act...	3	0	0.11	1
GO:0031328	positive regulation of cellular biosynth...	209	5	7.89	0.9005											GO:0018580	nitronate monooxygenase activity	1	0	0.04	1
GO:0071241	cellular response to inorganic substance	60	1	2.27	0.90128											GO:0018738	S-formylglutathione hydrolase activity	1	0	0.04	1
GO:0019320	hexose catabolic process	102	2	3.85	0.90234											GO:0018822	nitrile hydratase activity	2	0	0.08	1
GO:0046365	monosaccharide catabolic process	102	2	3.85	0.90234											GO:0018826	methionine gamma-lyase activity	1	0	0.04	1
GO:0009792	embryo development ending in birth or eg...	102	2	3.85	0.90234											GO:0018858	benzoate-CoA ligase activity	1	0	0.04	1
GO:0044255	cellular lipid metabolic process	586	20	22.13	0.90461											GO:0019003	GDP binding	2	0	0.08	1
GO:0009891	positive regulation of biosynthetic proc...	211	5	7.97	0.90487											GO:0019104	DNA N-glycosylase activity	19	0	0.72	1
GO:0043269	regulation of ion transport	103	2	3.89	0.90531											GO:0019107	myristoyltransferase activity	1	0	0.04	1
GO:0042592	homeostatic process	375	10	14.16	0.90589											GO:0019133	choline monooxygenase activity	1	0	0.04	1
GO:0043933	protein-containing complex subunit organ...	469	13	17.71	0.90595											GO:0019135	deoxyhypusine monooxygenase activity	1	0	0.04	1
GO:0019219	regulation of nucleobase-containing comp...	1858	106	70.17	0.90605											GO:0019136	deoxynucleoside kinase activity	5	0	0.19	1
GO:0016570	histone modification	142	3	5.36	0.90834											GO:0019139	cytokinin dehydrogenase activity	3	0	0.11	1
GO:0044087	regulation of cellular component biogene...	62	1	2.34	0.90863											GO:0019144	ADP-sugar diphosphatase activity	3	0	0.11	1
GO:0048532	anatomical structure arrangement	62	1	2.34	0.90863											GO:0019145	aminobutyraldehyde dehydrogenase activit...	2	0	0.08	1
GO:0042180	cellular ketone metabolic process	62	1	2.34	0.90863											GO:0019148	D-cysteine desulfhydrase activity	1	0	0.04	1
GO:0002253	activation of immune response	62	1	2.34	0.90863											GO:0019154	glycolate dehydrogenase activity	1	0	0.04	1
GO:0045165	cell fate commitment	62	1	2.34	0.90863											GO:0019156	isoamylase activity	3	0	0.11	1
GO:0015994	chlorophyll metabolic process	62	1	2.34	0.90863											GO:0019171	3-hydroxyacyl-[acyl-carrier-protein] deh...	2	0	0.08	1
GO:0042398	cellular modified amino acid biosyntheti...	62	1	2.34	0.90863											GO:0019177	dihydroneopterin triphosphate pyrophosph...	1	0	0.04	1
GO:0006082	organic acid metabolic process	1009	36	38.11	0.90906											GO:0019187	beta-1,4-mannosyltransferase activity	4	0	0.15	1
GO:0006629	lipid metabolic process	803	27	30.33	0.91075											GO:0019200	carbohydrate kinase activity	35	0	1.32	1
GO:0051049	regulation of transport	143	3	5.4	0.91079											GO:0019203	carbohydrate phosphatase activity	24	0	0.9	1
GO:0046486	glycerolipid metabolic process	143	3	5.4	0.91079											GO:0019206	nucleoside kinase activity	18	0	0.68	1
GO:0045333	cellular respiration	105	2	3.97	0.91101											GO:0019207	kinase regulator activity	29	0	1.09	1
GO:0051187	cofactor catabolic process	63	1	2.38	0.9121											GO:0019209	kinase activator activity	4	0	0.15	1
GO:0090150	establishment of protein localization to...	63	1	2.38	0.9121											GO:0019210	kinase inhibitor activity	15	0	0.56	1
GO:0009561	megagametogenesis	63	1	2.38	0.9121											GO:0019211	phosphatase activator activity	1	0	0.04	1
GO:0072657	protein localization to membrane	63	1	2.38	0.9121											GO:0019212	phosphatase inhibitor activity	5	0	0.19	1
GO:0040029	regulation of gene expression, epigeneti...	144	3	5.44	0.91318											GO:0019238	cyclohydrolase activity	10	0	0.38	1
GO:0016311	dephosphorylation	283	7	10.69	0.9143											GO:0019239	deaminase activity	13	0	0.49	1
GO:0048518	positive regulation of biological proces...	556	20	21	0.91437											GO:0019706	protein-cysteine S-palmitoyltransferase ...	1	0	0.04	1
GO:0051173	positive regulation of nitrogen compound...	250	6	9.44	0.91497											GO:0019707	protein-cysteine S-acyltransferase activ...	1	0	0.04	1
GO:0006767	water-soluble vitamin metabolic process	64	1	2.42	0.91544											GO:0019781	NEDD8 activating enzyme activity	1	0	0.04	1
GO:0009615	response to virus	107	2	4.04	0.91638											GO:0019788	NEDD8 transferase activity	3	0	0.11	1
GO:0048869	cellular developmental process	721	21	27.23	0.91649											GO:0019789	SUMO transferase activity	3	0	0.11	1
GO:0016569	covalent chromatin modification	146	3	5.51	0.9178											GO:0019798	procollagen-proline dioxygenase activity	2	0	0.08	1
GO:0044242	cellular lipid catabolic process	65	1	2.45	0.91865											GO:0019808	polyamine binding	2	0	0.08	1
GO:0030258	lipid modification	108	2	4.08	0.91895											GO:0019825	oxygen binding	6	0	0.23	1
GO:0051321	meiotic cell cycle	109	2	4.12	0.92145											GO:0019840	isoprenoid binding	14	0	0.53	1
GO:0010051	xylem and phloem pattern formation	66	1	2.49	0.92173											GO:0019843	rRNA binding	68	0	2.56	1
GO:0006357	regulation of transcription by RNA polym...	66	1	2.49	0.92173											GO:0019887	protein kinase regulator activity	26	0	0.98	1
GO:0009165	nucleotide biosynthetic process	321	8	12.12	0.92246											GO:0019899	enzyme binding	78	0	2.94	1
GO:0032270	positive regulation of cellular protein ...	67	1	2.53	0.92471											GO:0019900	kinase binding	4	0	0.15	1
GO:0061024	membrane organization	111	2	4.19	0.92623											GO:0019901	protein kinase binding	3	0	0.11	1
GO:1901293	nucleoside phosphate biosynthetic proces...	324	8	12.24	0.92689											GO:0019902	phosphatase binding	4	0	0.15	1
GO:0046283	anthocyanin-containing compound metaboli...	68	1	2.57	0.92756											GO:0019903	protein phosphatase binding	4	0	0.15	1
GO:0051247	positive regulation of protein metabolic...	69	1	2.61	0.93032											GO:0019904	protein domain specific binding	34	0	1.28	1
GO:0045089	positive regulation of innate immune res...	69	1	2.61	0.93032											GO:0019905	syntaxin binding	2	0	0.08	1
GO:0015074	DNA integration	152	3	5.74	0.93033											GO:0019912	cyclin-dependent protein kinase activati...	1	0	0.04	1
GO:0043436	oxoacid metabolic process	1002	35	37.84	0.93035											GO:0019948	SUMO activating enzyme activity	2	0	0.08	1
GO:0022613	ribonucleoprotein complex biogenesis	225	5	8.5	0.93106											GO:0019955	cytokine binding	1	0	0.04	1
GO:0010090	trichome morphogenesis	70	1	2.64	0.93296											GO:0019992	diacylglycerol binding	1	0	0.04	1
GO:0006401	RNA catabolic process	70	1	2.64	0.93296											GO:0022821	potassium ion antiporter activity	3	0	0.11	1
GO:0034660	ncRNA metabolic process	295	7	11.14	0.93304											GO:0022858	alanine transmembrane transporter activi...	1	0	0.04	1
GO:0010604	positive regulation of macromolecule met...	261	6	9.86	0.93306											GO:0030275	LRR domain binding	30	0	1.13	1
GO:0048868	pollen tube development	115	2	4.34	0.93498											GO:0030276	clathrin binding	5	0	0.19	1
GO:0016571	histone methylation	71	1	2.68	0.93551											GO:0030291	protein serine/threonine kinase inhibito...	10	0	0.38	1
GO:0015672	monovalent inorganic cation transport	297	7	11.22	0.93579											GO:0030295	protein kinase activator activity	3	0	0.11	1
GO:0000271	polysaccharide biosynthetic process	155	3	5.85	0.93591											GO:0030331	estrogen receptor binding	1	0	0.04	1
GO:0032774	RNA biosynthetic process	1830	105	69.11	0.93647											GO:0030337	DNA polymerase processivity factor activ...	1	0	0.04	1
GO:0022607	cellular component assembly	494	13	18.66	0.93745											GO:0030378	serine racemase activity	1	0	0.04	1
GO:0032879	regulation of localization	156	3	5.89	0.93768											GO:0030410	nicotianamine synthase activity	2	0	0.08	1
GO:0006396	RNA processing	526	14	19.87	0.93786											GO:0030504	inorganic diphosphate transmembrane tran...	2	0	0.08	1
GO:0034637	cellular carbohydrate biosynthetic proce...	159	3	6	0.94272											GO:0030515	snoRNA binding	10	0	0.38	1
GO:0006414	translational elongation	119	2	4.49	0.94274											GO:0030523	dihydrolipoamide S-acyltransferase activ...	4	0	0.15	1
GO:0015980	energy derivation by oxidation of organi...	120	2	4.53	0.94453											GO:0030544	Hsp70 protein binding	5	0	0.19	1
GO:0032268	regulation of cellular protein metabolic...	304	7	11.48	0.94465											GO:0030545	receptor regulator activity	9	0	0.34	1
GO:0031349	positive regulation of defense response	75	1	2.83	0.94476											GO:0030570	pectate lyase activity	12	0	0.45	1
GO:1902600	proton transmembrane transport	75	1	2.83	0.94476											GO:0030572	phosphatidyltransferase activity	1	0	0.04	1
GO:0060255	regulation of macromolecule metabolic pr...	2149	113	81.16	0.94526											GO:0030580	quinone cofactor methyltransferase activ...	1	0	0.04	1
GO:0006650	glycerophospholipid metabolic process	121	2	4.57	0.94628											GO:0030597	RNA glycosylase activity	1	0	0.04	1
GO:0090407	organophosphate biosynthetic process	439	11	16.58	0.94679											GO:0030598	rRNA N-glycosylase activity	1	0	0.04	1
GO:0042440	pigment metabolic process	200	4	7.55	0.94747											GO:0030603	oxaloacetase activity	1	0	0.04	1
GO:0048878	chemical homeostasis	201	4	7.59	0.94881											GO:0030611	arsenate reductase activity	1	0	0.04	1
GO:0048507	meristem development	163	3	6.16	0.94885											GO:0030613	oxidoreductase activity, acting on phosp...	1	0	0.04	1
GO:0006081	cellular aldehyde metabolic process	77	1	2.91	0.94888											GO:0030614	oxidoreductase activity, acting on phosp...	1	0	0.04	1
GO:0006520	cellular amino acid metabolic process	512	15	19.34	0.94989											GO:0030619	U1 snRNA binding	3	0	0.11	1
GO:0046148	pigment biosynthetic process	164	3	6.19	0.95028											GO:0030620	U2 snRNA binding	2	0	0.08	1
GO:0032259	methylation	410	10	15.48	0.9504											GO:0030623	U5 snRNA binding	2	0	0.08	1
GO:0040007	growth	508	13	19.19	0.95079											GO:0030674	protein binding, bridging	2	0	0.08	1
GO:0090697	post-embryonic plant organ morphogenesis	78	1	2.95	0.95082											GO:0030732	methionine S-methyltransferase activity	2	0	0.08	1
GO:0009110	vitamin biosynthetic process	78	1	2.95	0.95082											GO:0030785	[ribulose-bisphosphate carboxylase]-lysi...	2	0	0.08	1
GO:0044262	cellular carbohydrate metabolic process	345	8	13.03	0.9522											GO:0030899	calcium-dependent ATPase activity	1	0	0.04	1
GO:0044283	small molecule biosynthetic process	1360	41	51.36	0.95271											GO:0030942	endoplasmic reticulum signal peptide bin...	4	0	0.15	1
GO:0036211	protein modification process	2138	68	80.74	0.95304											GO:0030946	protein tyrosine phosphatase activity, m...	1	0	0.04	1
GO:0006464	cellular protein modification process	2138	68	80.74	0.95304											GO:0030976	thiamine pyrophosphate binding	7	0	0.26	1
GO:0006778	porphyrin-containing compound metabolic ...	80	1	3.02	0.95449											GO:0031071	cysteine desulfurase activity	2	0	0.08	1
GO:0050778	positive regulation of immune response	80	1	3.02	0.95449											GO:0031072	heat shock protein binding	8	0	0.3	1
GO:0002684	positive regulation of immune system pro...	81	1	3.06	0.95622											GO:0031177	phosphopantetheine binding	1	0	0.04	1
GO:0016192	vesicle-mediated transport	417	10	15.75	0.95665											GO:0031267	small GTPase binding	30	0	1.13	1
GO:0033013	tetrapyrrole metabolic process	82	1	3.1	0.95788											GO:0031369	translation initiation factor binding	1	0	0.04	1
GO:0071407	cellular response to organic cyclic comp...	170	3	6.42	0.95813											GO:0031386	protein tag	5	0	0.19	1
GO:0090696	post-embryonic plant organ development	129	2	4.87	0.95847											GO:0031409	pigment binding	3	0	0.11	1
GO:0017144	drug metabolic process	954	32	36.03	0.95904											GO:0031516	far-red light photoreceptor activity	1	0	0.04	1
GO:0000041	transition metal ion transport	83	1	3.13	0.95949											GO:0031543	peptidyl-proline dioxygenase activity	2	0	0.08	1
GO:0007005	mitochondrion organization	83	1	3.13	0.95949											GO:0031559	oxidosqualene cyclase activity	5	0	0.19	1
GO:0009860	pollen tube growth	83	1	3.13	0.95949											GO:0031593	polyubiquitin modification-dependent pro...	2	0	0.08	1
GO:0006417	regulation of translation	130	2	4.91	0.95979											GO:0031625	ubiquitin protein ligase binding	3	0	0.11	1
GO:0010608	posttranscriptional regulation of gene e...	211	4	7.97	0.96063											GO:0031956	medium-chain fatty acid-CoA ligase activ...	1	0	0.04	1
GO:0022412	cellular process involved in reproductio...	84	1	3.17	0.96103											GO:0031957	very long-chain fatty acid-CoA ligase ac...	2	0	0.08	1
GO:0006366	transcription by RNA polymerase II	84	1	3.17	0.96103											GO:0032135	DNA insertion or deletion binding	4	0	0.15	1
GO:0032989	cellular component morphogenesis	355	8	13.41	0.96125											GO:0032137	guanine/thymine mispair binding	3	0	0.11	1
GO:0016114	terpenoid biosynthetic process	107	5	4.04	0.96165											GO:0032138	single base insertion or deletion bindin...	3	0	0.11	1
GO:0051246	regulation of protein metabolic process	321	7	12.12	0.96179											GO:0032182	ubiquitin-like protein binding	20	0	0.75	1
GO:0048588	developmental cell growth	132	2	4.99	0.96232											GO:0032296	double-stranded RNA-specific ribonucleas...	18	0	0.68	1
GO:0000413	protein peptidyl-prolyl isomerization	85	1	3.21	0.96251											GO:0032404	mismatch repair complex binding	1	0	0.04	1
GO:0019222	regulation of metabolic process	2498	124	94.34	0.96284											GO:0032407	MutSalpha complex binding	1	0	0.04	1
GO:0034248	regulation of cellular amide metabolic p...	133	2	5.02	0.96352											GO:0032442	phenylcoumaran benzylic ether reductase ...	2	0	0.08	1
GO:0006869	lipid transport	87	1	3.29	0.96531											GO:0032450	maltose alpha-glucosidase activity	3	0	0.11	1
GO:0009813	flavonoid biosynthetic process	87	1	3.29	0.96531											GO:0032542	sulfiredoxin activity	1	0	0.04	1
GO:1902531	regulation of intracellular signal trans...	135	2	5.1	0.96582											GO:0032791	lead ion binding	2	0	0.08	1
GO:0071669	plant-type cell wall organization or bio...	135	2	5.1	0.96582											GO:0032934	sterol binding	3	0	0.11	1
GO:0016049	cell growth	326	7	12.31	0.96583											GO:0032947	protein-containing complex scaffold acti...	1	0	0.04	1
GO:0019725	cellular homeostasis	256	5	9.67	0.96754											GO:0033170	protein-DNA loading ATPase activity	1	0	0.04	1
GO:0000902	cell morphogenesis	330	7	12.46	0.96878											GO:0033218	amide binding	65	0	2.45	1
GO:0046903	secretion	138	2	5.21	0.96901											GO:0033328	peroxisome membrane targeting sequence b...	1	0	0.04	1
GO:0007010	cytoskeleton organization	258	5	9.74	0.96914											GO:0033549	MAP kinase phosphatase activity	7	0	0.26	1
GO:0035821	modification of morphology or physiology...	92	1	3.47	0.97142											GO:0033550	MAP kinase tyrosine phosphatase activity	1	0	0.04	1
GO:0031326	regulation of cellular biosynthetic proc...	1949	107	73.61	0.97187											GO:0033612	receptor serine/threonine kinase binding	3	0	0.11	1
GO:0006511	ubiquitin-dependent protein catabolic pr...	185	3	6.99	0.97297											GO:0033677	DNA/RNA helicase activity	1	0	0.04	1
GO:0044085	cellular component biogenesis	736	19	27.8	0.97339											GO:0033680	ATP-dependent DNA/RNA helicase activity	1	0	0.04	1
GO:0044264	cellular polysaccharide metabolic proces...	186	3	7.02	0.97376											GO:0033721	aldehyde dehydrogenase (NADP+) activity	2	0	0.08	1
GO:0006413	translational initiation	144	2	5.44	0.97456											GO:0033730	arogenate dehydrogenase (NADP+) activity	2	0	0.08	1
GO:0006796	phosphate-containing compound metabolic ...	2683	85	101.33	0.97464											GO:0033741	adenylyl-sulfate reductase (glutathione)...	3	0	0.11	1
GO:0006793	phosphorus metabolic process	2686	85	101.44	0.97538											GO:0033743	peptide-methionine (R)-S-oxide reductase...	8	0	0.3	1
GO:0016032	viral process	96	1	3.63	0.97553											GO:0033759	flavone synthase activity	1	0	0.04	1
GO:0043632	modification-dependent macromolecule cat...	189	3	7.14	0.97599											GO:0033764	steroid dehydrogenase activity, acting o...	12	0	0.45	1
GO:0019941	modification-dependent protein catabolic...	189	3	7.14	0.97599											GO:0033765	steroid dehydrogenase activity, acting o...	3	0	0.11	1
GO:0072521	purine-containing compound metabolic pro...	901	24	34.03	0.97647											GO:0033807	icosanoyl-CoA synthase activity	4	0	0.15	1
GO:0043412	macromolecule modification	2294	71	86.64	0.97692											GO:0033818	beta-ketoacyl-acyl-carrier-protein synth...	1	0	0.04	1
GO:0008380	RNA splicing	147	2	5.55	0.97696											GO:0033819	lipoyl(octanoyl) transferase activity	1	0	0.04	1
GO:0006281	DNA repair	231	4	8.72	0.97706											GO:0033840	NDP-glucose-starch glucosyltransferase a...	1	0	0.04	1
GO:0010876	lipid localization	98	1	3.7	0.97736											GO:0033853	aspartate-prephenate aminotransferase ac...	1	0	0.04	1
GO:0022603	regulation of anatomical structure morph...	101	1	3.81	0.97984											GO:0033854	glutamate-prephenate aminotransferase ac...	1	0	0.04	1
GO:0006457	protein folding	236	4	8.91	0.98002											GO:0033862	UMP kinase activity	2	0	0.08	1
GO:0044042	glucan metabolic process	152	2	5.74	0.98048											GO:0033897	ribonuclease T2 activity	12	0	0.45	1
GO:0006073	cellular glucan metabolic process	152	2	5.74	0.98048											GO:0033907	beta-D-fucosidase activity	3	0	0.11	1
GO:0007276	gamete generation	102	1	3.85	0.98061											GO:0033925	mannosyl-glycoprotein endo-beta-N-acetyl...	4	0	0.15	1
GO:0009889	regulation of biosynthetic process	1966	107	74.25	0.98159											GO:0033926	glycopeptide alpha-N-acetylgalactosamini...	5	0	0.19	1
GO:0071840	cellular component organization or bioge...	1939	58	73.23	0.98161											GO:0033947	mannosylglycoprotein endo-beta-mannosida...	1	0	0.04	1
GO:1901136	carbohydrate derivative catabolic proces...	616	18	23.26	0.98191											GO:0033961	cis-stilbene-oxide hydrolase activity	2	0	0.08	1
GO:0019684	photosynthesis, light reaction	104	1	3.93	0.98206											GO:0033971	hydroxyisourate hydrolase activity	4	0	0.15	1
GO:0016043	cellular component organization	1708	50	64.5	0.9824											GO:0034003	vetispiradiene synthase activity	2	0	0.08	1
GO:0018193	peptidyl-amino acid modification	242	4	9.14	0.9831											GO:0034004	germacradienol synthase activity	2	0	0.08	1
GO:0006399	tRNA metabolic process	158	2	5.97	0.98402											GO:0034007	S-linalool synthase activity	2	0	0.08	1
GO:0008299	isoprenoid biosynthetic process	130	5	4.91	0.98419											GO:0034038	deoxyhypusine synthase activity	1	0	0.04	1
GO:0006732	coenzyme metabolic process	285	5	10.76	0.98464											GO:0034046	poly(G) binding	1	0	0.04	1
GO:0060560	developmental growth involved in morphog...	246	4	9.29	0.98489											GO:0034062	5'-3' RNA polymerase activity	4	0	0.15	1
GO:0009932	cell tip growth	109	1	4.12	0.98523											GO:0034074	marneral synthase activity	4	0	0.15	1
GO:0042546	cell wall biogenesis	109	1	4.12	0.98523											GO:0034075	arabidiol synthase activity	4	0	0.15	1
GO:0051603	proteolysis involved in cellular protein...	207	3	7.82	0.98604											GO:0034185	apolipoprotein binding	1	0	0.04	1
GO:0072523	purine-containing compound catabolic pro...	643	15	24.28	0.98613											GO:0034212	peptide N-acetyltransferase activity	19	0	0.72	1
GO:0046434	organophosphate catabolic process	710	17	26.81	0.98635											GO:0034256	chlorophyll(ide) b reductase activity	2	0	0.08	1
GO:0006644	phospholipid metabolic process	163	2	6.16	0.98649											GO:0034432	bis(5'-adenosyl)-pentaphosphatase activi...	4	0	0.15	1
GO:0048589	developmental growth	329	6	12.43	0.98672											GO:0034450	ubiquitin-ubiquitin ligase activity	2	0	0.08	1
GO:0009108	coenzyme biosynthetic process	209	3	7.89	0.98686											GO:0034480	phosphatidylcholine phospholipase C acti...	1	0	0.04	1
GO:0006091	generation of precursor metabolites and ...	404	8	15.26	0.987											GO:0034593	phosphatidylinositol bisphosphate phosph...	11	0	0.41	1
GO:0006974	cellular response to DNA damage stimulus	253	4	9.55	0.98761											GO:0034594	phosphatidylinositol trisphosphate phosp...	1	0	0.04	1
GO:0090305	nucleic acid phosphodiester bond hydroly...	332	6	12.54	0.9877											GO:0034618	arginine binding	1	0	0.04	1
GO:0051171	regulation of nitrogen compound metaboli...	2116	112	79.91	0.98792											GO:0034639	L-amino acid efflux transmembrane transp...	2	0	0.08	1
GO:0051726	regulation of cell cycle	167	2	6.31	0.98819											GO:0034722	gamma-glutamyl-peptidase activity	3	0	0.11	1
GO:0044257	cellular protein catabolic process	214	3	8.08	0.98873											GO:0035064	methylated histone binding	8	0	0.3	1
GO:0006897	endocytosis	116	1	4.38	0.98874											GO:0035173	histone kinase activity	1	0	0.04	1
GO:0098657	import into cell	116	1	4.38	0.98874											GO:0035174	histone serine kinase activity	1	0	0.04	1
GO:0046128	purine ribonucleoside metabolic process	654	15	24.7	0.98877											GO:0035175	histone kinase activity (H3-S10 specific...	1	0	0.04	1
GO:0042278	purine nucleoside metabolic process	655	15	24.74	0.98898											GO:0035197	siRNA binding	5	0	0.19	1
GO:0009826	unidimensional cell growth	215	3	8.12	0.98907											GO:0035198	miRNA binding	7	0	0.26	1
GO:0009166	nucleotide catabolic process	689	16	26.02	0.98909											GO:0035241	protein-arginine omega-N monomethyltrans...	3	0	0.11	1
GO:0031323	regulation of cellular metabolic process	2202	114	83.16	0.98916											GO:0035242	protein-arginine omega-N asymmetric meth...	3	0	0.11	1
GO:0080090	regulation of primary metabolic process	2157	111	81.46	0.98928											GO:0035254	glutamate receptor binding	1	0	0.04	1
GO:1901292	nucleoside phosphate catabolic process	690	16	26.06	0.9893											GO:0035255	ionotropic glutamate receptor binding	1	0	0.04	1
GO:0009116	nucleoside metabolic process	757	18	28.59	0.98945											GO:0035257	nuclear hormone receptor binding	2	0	0.08	1
GO:1901658	glycosyl compound catabolic process	590	13	22.28	0.98958											GO:0035258	steroid hormone receptor binding	2	0	0.08	1
GO:1901657	glycosyl compound metabolic process	844	24	31.87	0.98972											GO:0035514	DNA demethylase activity	1	0	0.04	1
GO:2000112	regulation of cellular macromolecule bio...	1833	104	69.23	0.98976											GO:0035529	NADH pyrophosphatase activity	5	0	0.19	1
GO:0048609	multicellular organismal reproductive pr...	167	7	6.31	0.98995											GO:0035560	pheophoridase activity	1	0	0.04	1
GO:0009146	purine nucleoside triphosphate catabolic...	560	12	21.15	0.9905											GO:0035613	RNA stem-loop binding	1	0	0.04	1
GO:0009203	ribonucleoside triphosphate catabolic pr...	560	12	21.15	0.9905											GO:0035614	snRNA stem-loop binding	1	0	0.04	1
GO:0009207	purine ribonucleoside triphosphate catab...	560	12	21.15	0.9905											GO:0035671	enone reductase activity	4	0	0.15	1
GO:0009143	nucleoside triphosphate catabolic proces...	561	12	21.19	0.9907											GO:0035885	exochitinase activity	1	0	0.04	1
GO:0098771	inorganic ion homeostasis	121	1	4.57	0.99073											GO:0036002	pre-mRNA binding	4	0	0.15	1
GO:0006195	purine nucleotide catabolic process	631	14	23.83	0.99092											GO:0036105	peroxisome membrane class-1 targeting se...	1	0	0.04	1
GO:0009154	purine ribonucleotide catabolic process	563	12	21.26	0.99108											GO:0036361	racemase activity, acting on amino acids...	3	0	0.11	1
GO:0009261	ribonucleotide catabolic process	563	12	21.26	0.99108											GO:0036440	citrate synthase activity	3	0	0.11	1
GO:0044764	multi-organism cellular process	123	1	4.65	0.99143											GO:0036442	proton-exporting ATPase activity	42	0	1.58	1
GO:0046130	purine ribonucleoside catabolic process	565	12	21.34	0.99145											GO:0036459	thiol-dependent ubiquitinyl hydrolase ac...	7	0	0.26	1
GO:0006152	purine nucleoside catabolic process	566	12	21.38	0.99163											GO:0038024	cargo receptor activity	10	0	0.38	1
GO:0018205	peptidyl-lysine modification	124	1	4.68	0.99175											GO:0042083	5,10-methylenetetrahydrofolate-dependent...	2	0	0.08	1
GO:0033692	cellular polysaccharide biosynthetic pro...	124	1	4.68	0.99175											GO:0042084	5-methyltetrahydrofolate-dependent methy...	2	0	0.08	1
GO:0010556	regulation of macromolecule biosynthetic...	1840	104	69.49	0.992											GO:0042162	telomeric DNA binding	13	0	0.49	1
GO:0019439	aromatic compound catabolic process	807	19	30.48	0.99228											GO:0042171	lysophosphatidic acid acyltransferase ac...	1	0	0.04	1
GO:0042454	ribonucleoside catabolic process	570	12	21.53	0.99231											GO:0042277	peptide binding	53	0	2	1
GO:0034656	nucleobase-containing small molecule cat...	570	12	21.53	0.99231											GO:0042282	hydroxymethylglutaryl-CoA reductase acti...	4	0	0.15	1
GO:0009164	nucleoside catabolic process	570	12	21.53	0.99231											GO:0042299	lupeol synthase activity	4	0	0.15	1
GO:0032504	multicellular organism reproduction	175	7	6.61	0.99261											GO:0042300	beta-amyrin synthase activity	4	0	0.15	1
GO:0055086	nucleobase-containing small molecule met...	1069	27	40.37	0.9927											GO:0042302	structural constituent of cuticle	1	0	0.04	1
GO:0006508	proteolysis	744	17	28.1	0.99277											GO:0042389	omega-3 fatty acid desaturase activity	5	0	0.19	1
GO:1901361	organic cyclic compound catabolic proces...	820	21	30.97	0.99319											GO:0042393	histone binding	20	0	0.75	1
GO:0006259	DNA metabolic process	849	20	32.06	0.99346											GO:0042562	hormone binding	28	0	1.05	1
GO:0009144	purine nucleoside triphosphate metabolic...	683	15	25.79	0.99366											GO:0042586	peptide deformylase activity	2	0	0.08	1
GO:0009205	purine ribonucleoside triphosphate metab...	683	15	25.79	0.99366											GO:0042736	NADH kinase activity	2	0	0.08	1
GO:0009119	ribonucleoside metabolic process	685	15	25.87	0.99391											GO:0042800	histone methyltransferase activity (H3-K...	3	0	0.11	1
GO:0009199	ribonucleoside triphosphate metabolic pr...	688	15	25.98	0.99427											GO:0042834	peptidoglycan binding	1	0	0.04	1
GO:0009141	nucleoside triphosphate metabolic proces...	691	15	26.1	0.99461											GO:0042879	aldonate transmembrane transporter activ...	7	0	0.26	1
GO:0032940	secretion by cell	135	1	5.1	0.99462											GO:0042895	antibiotic transmembrane transporter act...	1	0	0.04	1
GO:0046700	heterocycle catabolic process	803	20	30.33	0.99501											GO:0042903	tubulin deacetylase activity	1	0	0.04	1
GO:0009057	macromolecule catabolic process	425	11	16.05	0.99505											GO:0042907	xanthine transmembrane transporter activ...	3	0	0.11	1
GO:0044265	cellular macromolecule catabolic process	285	4	10.76	0.99511											GO:0042910	xenobiotic transmembrane transporter act...	15	0	0.56	1
GO:0051188	cofactor biosynthetic process	286	4	10.8	0.99525											GO:0042937	tripeptide transmembrane transporter act...	3	0	0.11	1
GO:0034404	nucleobase-containing small molecule bio...	767	17	28.97	0.99539											GO:0042947	glucoside transmembrane transporter acti...	2	0	0.08	1
GO:0006163	purine nucleotide metabolic process	869	20	32.82	0.99549											GO:0042950	salicin transmembrane transporter activi...	1	0	0.04	1
GO:0044270	cellular nitrogen compound catabolic pro...	805	18	30.4	0.99575											GO:0042951	arbutin transmembrane transporter activi...	1	0	0.04	1
GO:0051301	cell division	290	4	10.95	0.99578											GO:0043008	ATP-dependent protein binding	1	0	0.04	1
GO:0051128	regulation of cellular component organiz...	200	2	7.55	0.99618											GO:0043014	alpha-tubulin binding	1	0	0.04	1
GO:0006278	RNA-dependent DNA biosynthetic process	251	3	9.48	0.99647											GO:0043015	gamma-tubulin binding	1	0	0.04	1
GO:0030163	protein catabolic process	251	3	9.48	0.99647											GO:0043021	ribonucleoprotein complex binding	25	0	0.94	1
GO:0044282	small molecule catabolic process	823	20	31.08	0.99663											GO:0043022	ribosome binding	21	0	0.79	1
GO:0007017	microtubule-based process	204	2	7.7	0.99668											GO:0043023	ribosomal large subunit binding	2	0	0.08	1
GO:0006996	organelle organization	1085	26	40.98	0.9968											GO:0043047	single-stranded telomeric DNA binding	4	0	0.15	1
GO:0019438	aromatic compound biosynthetic process	3073	134	116.06	0.99682											GO:0043115	precorrin-2 dehydrogenase activity	1	0	0.04	1
GO:0034655	nucleobase-containing compound catabolic...	756	16	28.55	0.99713											GO:0043130	ubiquitin binding	20	0	0.75	1
GO:0016070	RNA metabolic process	2427	118	91.66	0.9972											GO:0043142	single-stranded DNA-dependent ATPase act...	1	0	0.04	1
GO:0071897	DNA biosynthetic process	259	3	9.78	0.99727											GO:0043175	RNA polymerase core enzyme binding	1	0	0.04	1
GO:0009150	purine ribonucleotide metabolic process	797	17	30.1	0.99749											GO:0043178	alcohol binding	18	0	0.68	1
GO:1901135	carbohydrate derivative metabolic proces...	1244	37	46.98	0.99752											GO:0043225	ATPase-coupled anion transmembrane trans...	4	0	0.15	1
GO:0009167	purine ribonucleoside monophosphate meta...	549	10	20.73	0.9976											GO:0043262	adenosine-diphosphatase activity	2	0	0.08	1
GO:0009126	purine nucleoside monophosphate metaboli...	549	10	20.73	0.9976											GO:0043273	CTPase activity	2	0	0.08	1
GO:0051186	cofactor metabolic process	479	8	18.09	0.99794											GO:0043295	glutathione binding	20	0	0.75	1
GO:0019693	ribose phosphate metabolic process	846	18	31.95	0.99814											GO:0043394	proteoglycan binding	1	0	0.04	1
GO:0046034	ATP metabolic process	523	9	19.75	0.99821											GO:0043424	protein histidine kinase binding	1	0	0.04	1
GO:0034654	nucleobase-containing compound biosynthe...	2860	127	108.01	0.99826											GO:0043495	protein membrane anchor	1	0	0.04	1
GO:0009259	ribonucleotide metabolic process	815	17	30.78	0.99827											GO:0043546	molybdopterin cofactor binding	6	0	0.23	1
GO:0009117	nucleotide metabolic process	1021	23	38.56	0.99833											GO:0043682	copper-transporting ATPase activity	6	0	0.23	1
GO:0046777	protein autophosphorylation	166	1	6.27	0.99839											GO:0043754	dihydrolipoyllysine-residue (2-methylpro...	1	0	0.04	1
GO:0006753	nucleoside phosphate metabolic process	1024	23	38.67	0.99842											GO:0043755	alpha-ribazole phosphatase activity	1	0	0.04	1
GO:0090304	nucleic acid metabolic process	3163	137	119.45	0.99843											GO:0043855	cyclic nucleotide-gated ion channel acti...	5	0	0.19	1
GO:0018130	heterocycle biosynthetic process	3057	134	115.45	0.99845											GO:0043864	indoleacetamide hydrolase activity	1	0	0.04	1
GO:1901362	organic cyclic compound biosynthetic pro...	3168	137	119.64	0.99855											GO:0043874	acireductone synthase activity	2	0	0.08	1
GO:0009161	ribonucleoside monophosphate metabolic p...	571	10	21.56	0.9986											GO:0044022	histone kinase activity (H3-S28 specific...	1	0	0.04	1
GO:0009056	catabolic process	1557	44	58.8	0.99869											GO:0044183	protein binding involved in protein fold...	2	0	0.08	1
GO:0019637	organophosphate metabolic process	1200	28	45.32	0.9987											GO:0044389	ubiquitin-like protein ligase binding	3	0	0.11	1
GO:0009169	purine ribonucleoside monophosphate cata...	418	6	15.79	0.99879											GO:0044540	L-cystine L-cysteine-lyase (deaminating)	2	0	0.08	1
GO:0009158	ribonucleoside monophosphate catabolic p...	418	6	15.79	0.99879											GO:0044620	ACP phosphopantetheine attachment site b...	3	0	0.11	1
GO:0009125	nucleoside monophosphate catabolic proce...	418	6	15.79	0.99879											GO:0044769	ATPase activity, coupled to transmembran...	39	0	1.47	1
GO:0009128	purine nucleoside monophosphate cataboli...	418	6	15.79	0.99879											GO:0045131	pre-mRNA branch point binding	2	0	0.08	1
GO:0009123	nucleoside monophosphate metabolic proce...	579	10	21.87	0.99885											GO:0045134	uridine-diphosphatase activity	4	0	0.15	1
GO:0044248	cellular catabolic process	1368	37	51.66	0.99933											GO:0045140	inositol phosphoceramide synthase activi...	2	0	0.08	1
GO:1901565	organonitrogen compound catabolic proces...	1007	26	38.03	0.99949											GO:0045153	electron transporter, transferring elect...	2	0	0.08	1
GO:0000278	mitotic cell cycle	197	1	7.44	0.99952											GO:0045155	electron transporter, transferring elect...	1	0	0.04	1
GO:1901575	organic substance catabolic process	1420	38	53.63	0.99953											GO:0045156	electron transporter, transferring elect...	8	0	0.3	1
GO:0044260	cellular macromolecule metabolic process	5715	210	215.83	0.99968											GO:0045157	electron transporter, transferring elect...	2	0	0.08	1
GO:0015979	photosynthesis	212	1	8.01	0.99973											GO:0045158	electron transporter, transferring elect...	2	0	0.08	1
GO:0046483	heterocycle metabolic process	4239	171	160.09	0.99973											GO:0045174	glutathione dehydrogenase (ascorbate) ac...	3	0	0.11	1
GO:0006139	nucleobase-containing compound metabolic...	3989	157	150.65	0.99981											GO:0045300	acyl-[acyl-carrier-protein] desaturase a...	4	0	0.15	1
GO:0044281	small molecule metabolic process	2182	60	82.41	0.99982											GO:0045430	chalcone isomerase activity	7	0	0.26	1
GO:0006725	cellular aromatic compound metabolic pro...	4302	169	162.47	0.99982											GO:0045431	flavonol synthase activity	9	0	0.34	1
GO:1901566	organonitrogen compound biosynthetic pro...	1575	36	59.48	0.99984											GO:0045435	lycopene epsilon cyclase activity	1	0	0.04	1
GO:0043170	macromolecule metabolic process	6369	234	240.53	0.99985											GO:0045436	lycopene beta cyclase activity	1	0	0.04	1
GO:0007049	cell cycle	452	5	17.07	0.99988											GO:0045437	uridine nucleosidase activity	2	0	0.08	1
GO:0010467	gene expression	2974	126	112.32	0.9999											GO:0045485	omega-6 fatty acid desaturase activity	2	0	0.08	1
GO:0044238	primary metabolic process	8066	290	304.62	0.99991											GO:0045547	dehydrodolichyl diphosphate synthase act...	2	0	0.08	1
GO:1901360	organic cyclic compound metabolic proces...	4387	173	165.68	0.99992											GO:0045548	phenylalanine ammonia-lyase activity	3	0	0.11	1
GO:0006260	DNA replication	377	3	14.24	0.99995											GO:0045550	geranylgeranyl reductase activity	1	0	0.04	1
GO:0006807	nitrogen compound metabolic process	7246	262	273.65	0.99997											GO:0045551	cinnamyl-alcohol dehydrogenase activity	7	0	0.26	1
GO:0022402	cell cycle process	345	2	13.03	0.99998											GO:0046027	phospholipid:diacylglycerol acyltransfer...	2	0	0.08	1
GO:0043043	peptide biosynthetic process	774	11	29.23	0.99998											GO:0046028	electron transporter, transferring elect...	1	0	0.04	1
GO:0044271	cellular nitrogen compound biosynthetic ...	3637	141	137.36	0.99999											GO:0046030	inositol trisphosphate phosphatase activ...	9	0	0.34	1
GO:0071704	organic substance metabolic process	8391	300	316.9	0.99999											GO:0046406	magnesium protoporphyrin IX methyltransf...	1	0	0.04	1
GO:0006518	peptide metabolic process	802	11	30.29	0.99999											GO:0046408	chlorophyll synthetase activity	2	0	0.08	1
GO:0009987	cellular process	9968	356	376.45	0.99999											GO:0046421	methylisocitrate lyase activity	1	0	0.04	1
GO:0044249	cellular biosynthetic process	4540	169	171.46	0.99999											GO:0046422	violaxanthin de-epoxidase activity	2	0	0.08	1
GO:0008152	metabolic process	10479	374	395.75	0.99999											GO:0046423	allene-oxide cyclase activity	2	0	0.08	1
GO:0044267	cellular protein metabolic process	3121	79	117.87	1											GO:0046480	galactolipid galactosyltransferase activ...	1	0	0.04	1
GO:0043604	amide biosynthetic process	830	11	31.35	1											GO:0046481	digalactosyldiacylglycerol synthase acti...	1	0	0.04	1
GO:0006412	translation	756	9	28.55	1											GO:0046507	UDPsulfoquinovose synthase activity	1	0	0.04	1
GO:0019538	protein metabolic process	3549	92	134.03	1											GO:0046508	hydrolase activity, acting on carbon-sul...	1	0	0.04	1
GO:1901576	organic substance biosynthetic process	4611	169	174.14	1											GO:0046510	UDP-sulfoquinovose:DAG sulfoquinovosyltr...	1	0	0.04	1
GO:0034641	cellular nitrogen compound metabolic pro...	4756	174	179.62	1											GO:0046524	sucrose-phosphate synthase activity	4	0	0.15	1
GO:0043603	cellular amide metabolic process	909	12	34.33	1											GO:0046554	malate dehydrogenase (NADP+) activity	1	0	0.04	1
GO:0044237	cellular metabolic process	8207	289	309.95	1											GO:0046556	alpha-L-arabinofuranosidase activity	11	0	0.41	1
GO:0009059	macromolecule biosynthetic process	3032	122	114.51	1											GO:0046577	long-chain-alcohol oxidase activity	3	0	0.11	1
GO:0009058	biosynthetic process	4734	171	178.79	1											GO:0046592	polyamine oxidase activity	3	0	0.11	1
GO:0034645	cellular macromolecule biosynthetic proc...	2977	120	112.43	1											GO:0046608	carotenoid isomerase activity	2	0	0.08	1
GO:1901564	organonitrogen compound metabolic proces...	4851	138	183.2	1											GO:0046624	sphingolipid transporter activity	1	0	0.04	1
GO:0046209	nitric oxide metabolic process	8	2	0.3	1											GO:0046715	active borate transmembrane transporter ...	3	0	0.11	1
GO:0048571	long-day photoperiodism	25	7	0.94	1											GO:0046790	virion binding	3	0	0.11	1
GO:1901334	lactone metabolic process	3	2	0.11	1											GO:0046857	oxidoreductase activity, acting on other...	2	0	0.08	1
GO:0006026	aminoglycan catabolic process	21	4	0.79	1											GO:0046870	cadmium ion binding	1	0	0.04	1
GO:0006030	chitin metabolic process	18	4	0.68	1											GO:0046905	phytoene synthase activity	1	0	0.04	1
GO:0051252	regulation of RNA metabolic process	1736	103	65.56	1											GO:0046910	pectinesterase inhibitor activity	1	0	0.04	1
GO:0009937	regulation of gibberellic acid mediated ...	9	2	0.34	1											GO:0046912	transferase activity, transferring acyl ...	13	0	0.49	1
GO:0006562	proline catabolic process	3	2	0.11	1											GO:0046915	transition metal ion transmembrane trans...	41	0	1.54	1
GO:0046348	amino sugar catabolic process	16	4	0.6	1											GO:0046920	alpha-(1->3)-fucosyltransferase activity	2	0	0.08	1
GO:0071368	cellular response to cytokinin stimulus	34	5	1.28	1											GO:0046923	ER retention sequence binding	6	0	0.23	1
GO:0008150	biological_process	12445	470	470	1											GO:0046933	proton-transporting ATP synthase activit...	24	0	0.9	1
GO:2000377	regulation of reactive oxygen species me...	36	2	1.36	1											GO:0046961	proton-transporting ATPase activity, rot...	30	0	1.13	1
GO:2001141	regulation of RNA biosynthetic process	1707	103	64.47	1											GO:0046974	histone methyltransferase activity (H3-K...	1	0	0.04	1
GO:1901071	glucosamine-containing compound metaboli...	20	4	0.76	1											GO:0046982	protein heterodimerization activity	9	0	0.34	1
GO:1901072	glucosamine-containing compound cataboli...	16	4	0.6	1											GO:0046996	oxidoreductase activity, acting on paire...	2	0	0.08	1
GO:1903506	regulation of nucleic acid-templated tra...	1702	103	64.28	1											GO:0047130	saccharopine dehydrogenase (NADP+, L-lys...	1	0	0.04	1
GO:0071489	cellular response to red or far red ligh...	72	10	2.72	1											GO:0047131	saccharopine dehydrogenase (NAD+, L-glut...	1	0	0.04	1
GO:0000001	mitochondrion inheritance	3	0	0.11	1											GO:0047209	coniferyl-alcohol glucosyltransferase ac...	2	0	0.08	1
GO:0000002	mitochondrial genome maintenance	12	0	0.45	1											GO:0047312	L-phenylalanine:pyruvate aminotransferas...	1	0	0.04	1
GO:0000011	vacuole inheritance	3	0	0.11	1											GO:0047364	desulfoglucosinolate sulfotransferase ac...	2	0	0.08	1
GO:0000012	single strand break repair	1	0	0.04	1											GO:0047412	N-(long-chain-acyl)ethanolamine deacylas...	1	0	0.04	1
GO:0000017	alpha-glucoside transport	1	0	0.04	1											GO:0047427	cyanoalanine nitrilase activity	1	0	0.04	1
GO:0000018	regulation of DNA recombination	12	0	0.45	1											GO:0047429	nucleoside-triphosphate diphosphatase ac...	5	0	0.19	1
GO:0000022	mitotic spindle elongation	44	0	1.66	1											GO:0047450	crotonoyl-[acyl-carrier-protein] hydrata...	2	0	0.08	1
GO:0000023	maltose metabolic process	5	0	0.19	1											GO:0047453	ATP-dependent NAD(P)H-hydrate dehydratas...	1	0	0.04	1
GO:0000024	maltose biosynthetic process	3	0	0.11	1											GO:0047485	protein N-terminus binding	1	0	0.04	1
GO:0000025	maltose catabolic process	2	0	0.08	1											GO:0047501	(+)-neomenthol dehydrogenase activity	1	0	0.04	1
GO:0000027	ribosomal large subunit assembly	1	0	0.04	1											GO:0047504	(-)-menthol dehydrogenase activity	1	0	0.04	1
GO:0000028	ribosomal small subunit assembly	7	0	0.26	1											GO:0047617	acyl-CoA hydrolase activity	2	0	0.08	1
GO:0000045	autophagosome assembly	10	0	0.38	1											GO:0047622	adenosine nucleosidase activity	1	0	0.04	1
GO:0000050	urea cycle	1	0	0.04	1											GO:0047623	adenosine-phosphate deaminase activity	1	0	0.04	1
GO:0000054	ribosomal subunit export from nucleus	5	0	0.19	1											GO:0047627	adenylylsulfatase activity	5	0	0.19	1
GO:0000055	ribosomal large subunit export from nucl...	2	0	0.08	1											GO:0047632	agmatine deiminase activity	1	0	0.04	1
GO:0000056	ribosomal small subunit export from nucl...	1	0	0.04	1											GO:0047635	alanine-oxo-acid transaminase activity	3	0	0.11	1
GO:0000060	protein import into nucleus, translocati...	2	0	0.08	1											GO:0047652	allantoate deiminase activity	1	0	0.04	1
GO:0000070	mitotic sister chromatid segregation	57	0	2.15	1											GO:0047661	amino-acid racemase activity	2	0	0.08	1
GO:0000075	cell cycle checkpoint	28	0	1.06	1											GO:0047668	amygdalin beta-glucosidase activity	2	0	0.08	1
GO:0000076	DNA replication checkpoint	2	0	0.08	1											GO:0047681	aryl-alcohol dehydrogenase (NADP+) activ...	3	0	0.11	1
GO:0000077	DNA damage checkpoint	16	0	0.6	1											GO:0047701	beta-L-arabinosidase activity	2	0	0.08	1
GO:0000080	mitotic G1 phase	3	0	0.11	1											GO:0047714	galactolipase activity	7	0	0.26	1
GO:0000082	G1/S transition of mitotic cell cycle	13	0	0.49	1											GO:0047720	indoleacetaldoxime dehydratase activity	1	0	0.04	1
GO:0000084	mitotic S phase	7	0	0.26	1											GO:0047724	inosine nucleosidase activity	2	0	0.08	1
GO:0000085	mitotic G2 phase	3	0	0.11	1											GO:0047734	CDP-glycerol diphosphatase activity	1	0	0.04	1
GO:0000086	G2/M transition of mitotic cell cycle	17	0	0.64	1											GO:0047746	chlorophyllase activity	3	0	0.11	1
GO:0000087	mitotic M phase	1	0	0.04	1											GO:0047750	cholestenol delta-isomerase activity	1	0	0.04	1
GO:0000090	mitotic anaphase	1	0	0.04	1											GO:0047760	butyrate-CoA ligase activity	3	0	0.11	1
GO:0000098	sulfur amino acid catabolic process	7	0	0.26	1											GO:0047769	arogenate dehydratase activity	6	0	0.23	1
GO:0000103	sulfate assimilation	12	0	0.45	1											GO:0047782	coniferin beta-glucosidase activity	1	0	0.04	1
GO:0000105	histidine biosynthetic process	12	0	0.45	1											GO:0047792	cyanohydrin beta-glucosyltransferase act...	5	0	0.19	1
GO:0000117	regulation of transcription involved in ...	1	0	0.04	1											GO:0047793	cycloeucalenol cycloisomerase activity	1	0	0.04	1
GO:0000122	negative regulation of transcription by ...	11	0	0.42	1											GO:0047800	cysteamine dioxygenase activity	8	0	0.3	1
GO:0000132	establishment of mitotic spindle orienta...	6	0	0.23	1											GO:0047886	farnesol dehydrogenase activity	1	0	0.04	1
GO:0000154	rRNA modification	11	0	0.42	1											GO:0047912	galacturonokinase activity	1	0	0.04	1
GO:0000169	activation of MAPK activity involved in ...	3	0	0.11	1											GO:0047940	glucuronokinase activity	1	0	0.04	1
GO:0000183	chromatin silencing at rDNA	2	0	0.08	1											GO:0047947	glutamine N-phenylacetyltransferase acti...	1	0	0.04	1
GO:0000186	activation of MAPKK activity	9	0	0.34	1											GO:0047969	glyoxylate oxidase activity	1	0	0.04	1
GO:0000187	activation of MAPK activity	13	0	0.49	1											GO:0047980	hippurate hydrolase activity	1	0	0.04	1
GO:0000188	inactivation of MAPK activity	7	0	0.26	1											GO:0047987	hydroperoxide dehydratase activity	2	0	0.08	1
GO:0000209	protein polyubiquitination	9	0	0.34	1											GO:0048018	receptor ligand activity	9	0	0.34	1
GO:0000212	meiotic spindle organization	5	0	0.19	1											GO:0048039	ubiquinone binding	1	0	0.04	1
GO:0000226	microtubule cytoskeleton organization	149	0	5.63	1											GO:0048040	UDP-glucuronate decarboxylase activity	5	0	0.19	1
GO:0000236	mitotic prometaphase	2	0	0.08	1											GO:0048244	phytanoyl-CoA dioxygenase activity	1	0	0.04	1
GO:0000239	pachytene	2	0	0.08	1											GO:0048256	flap endonuclease activity	4	0	0.15	1
GO:0000244	spliceosomal tri-snRNP complex assembly	3	0	0.11	1											GO:0048307	ferredoxin-nitrite reductase activity	1	0	0.04	1
GO:0000245	spliceosomal complex assembly	20	0	0.76	1											GO:0048487	beta-tubulin binding	3	0	0.11	1
GO:0000255	allantoin metabolic process	6	0	0.23	1											GO:0048529	magnesium-protoporphyrin IX monomethyl e...	1	0	0.04	1
GO:0000256	allantoin catabolic process	5	0	0.19	1											GO:0050031	L-pipecolate oxidase activity	2	0	0.08	1
GO:0000266	mitochondrial fission	4	0	0.15	1											GO:0050046	lathosterol oxidase activity	2	0	0.08	1
GO:0000270	peptidoglycan metabolic process	6	0	0.23	1											GO:0050062	long-chain-fatty-acyl-CoA reductase acti...	2	0	0.08	1
GO:0000279	M phase	9	0	0.34	1											GO:0050072	m7G(5')pppN diphosphatase activity	2	0	0.08	1
GO:0000280	nuclear division	191	0	7.21	1											GO:0050080	malonyl-CoA decarboxylase activity	3	0	0.11	1
GO:0000281	mitotic cytokinesis	51	0	1.93	1											GO:0050105	L-gulonolactone oxidase activity	3	0	0.11	1
GO:0000282	cellular bud site selection	1	0	0.04	1											GO:0050113	inositol oxygenase activity	3	0	0.11	1
GO:0000288	nuclear-transcribed mRNA catabolic proce...	10	0	0.38	1											GO:0050126	N-carbamoylputrescine amidase activity	1	0	0.04	1
GO:0000289	nuclear-transcribed mRNA poly(A) tail sh...	10	0	0.38	1											GO:0050136	NADH dehydrogenase (quinone) activity	33	0	1.24	1
GO:0000290	deadenylation-dependent decapping of nuc...	2	0	0.08	1											GO:0050188	phosphoenolpyruvate mutase activity	1	0	0.04	1
GO:0000291	nuclear-transcribed mRNA catabolic proce...	3	0	0.11	1											GO:0050201	fucokinase activity	2	0	0.08	1
GO:0000301	retrograde transport, vesicle recycling ...	2	0	0.08	1											GO:0050242	pyruvate, phosphate dikinase activity	1	0	0.04	1
GO:0000304	response to singlet oxygen	9	0	0.34	1											GO:0050253	retinyl-palmitate esterase activity	23	0	0.87	1
GO:0000338	protein deneddylation	8	0	0.3	1											GO:0050254	rhodopsin kinase activity	1	0	0.04	1
GO:0000348	mRNA branch site recognition	3	0	0.11	1											GO:0050263	ribosylpyrimidine nucleosidase activity	2	0	0.08	1
GO:0000349	generation of catalytic spliceosome for ...	3	0	0.11	1											GO:0050269	coniferyl-aldehyde dehydrogenase activit...	1	0	0.04	1
GO:0000350	generation of catalytic spliceosome for ...	3	0	0.11	1											GO:0050278	sedoheptulose-bisphosphatase activity	1	0	0.04	1
GO:0000354	cis assembly of pre-catalytic spliceosom...	5	0	0.19	1											GO:0050281	serine-glyoxylate transaminase activity	1	0	0.04	1
GO:0000372	Group I intron splicing	1	0	0.04	1											GO:0050291	sphingosine N-acyltransferase activity	5	0	0.19	1
GO:0000373	Group II intron splicing	13	0	0.49	1											GO:0050307	sucrose-phosphate phosphatase activity	3	0	0.11	1
GO:0000374	Group III intron splicing	1	0	0.04	1											GO:0050308	sugar-phosphatase activity	14	0	0.53	1
GO:0000376	RNA splicing, via transesterification re...	1	0	0.04	1											GO:0050309	sugar-terminal-phosphatase activity	1	0	0.04	1
GO:0000381	regulation of alternative mRNA splicing,...	12	0	0.45	1											GO:0050311	sulfite reductase (ferredoxin) activity	1	0	0.04	1
GO:0000387	spliceosomal snRNP assembly	4	0	0.15	1											GO:0050313	sulfur dioxygenase activity	1	0	0.04	1
GO:0000393	spliceosomal conformational changes to g...	6	0	0.23	1											GO:0050347	trans-octaprenyltranstransferase activit...	2	0	0.08	1
GO:0000394	RNA splicing, via endonucleolytic cleava...	5	0	0.19	1											GO:0050366	tyramine N-feruloyltransferase activity	1	0	0.04	1
GO:0000412	histone peptidyl-prolyl isomerization	3	0	0.11	1											GO:0050370	tyrosine N-monooxygenase activity	2	0	0.08	1
GO:0000422	autophagy of mitochondrion	1	0	0.04	1											GO:0050421	nitrite reductase (NO-forming) activity	2	0	0.08	1
GO:0000429	carbon catabolite regulation of transcri...	2	0	0.08	1											GO:0050437	(-)-endo-fenchol synthase activity	1	0	0.04	1
GO:0000436	carbon catabolite activation of transcri...	2	0	0.08	1											GO:0050486	intramolecular transferase activity, tra...	4	0	0.15	1
GO:0000459	exonucleolytic trimming involved in rRNA...	1	0	0.04	1											GO:0050511	undecaprenyldiphospho-muramoylpentapepti...	1	0	0.04	1
GO:0000460	maturation of 5.8S rRNA	5	0	0.19	1											GO:0050567	glutaminyl-tRNA synthase (glutamine-hydr...	3	0	0.11	1
GO:0000463	maturation of LSU-rRNA from tricistronic...	4	0	0.15	1											GO:0050589	leucocyanidin oxygenase activity	8	0	0.3	1
GO:0000464	endonucleolytic cleavage in ITS1 upstrea...	1	0	0.04	1											GO:0050619	phytochromobilin:ferredoxin oxidoreducta...	1	0	0.04	1
GO:0000466	maturation of 5.8S rRNA from tricistroni...	5	0	0.19	1											GO:0050661	NADP binding	51	0	1.92	1
GO:0000469	cleavage involved in rRNA processing	16	0	0.6	1											GO:0050664	oxidoreductase activity, acting on NAD(P...	3	0	0.11	1
GO:0000470	maturation of LSU-rRNA	5	0	0.19	1											GO:0050681	androgen receptor binding	1	0	0.04	1
GO:0000478	endonucleolytic cleavage involved in rRN...	13	0	0.49	1											GO:0050734	hydroxycinnamoyltransferase activity	4	0	0.15	1
GO:0000479	endonucleolytic cleavage of tricistronic...	4	0	0.15	1											GO:0050738	fructosyltransferase activity	3	0	0.11	1
GO:0000488	maturation of LSU-rRNA from tetracistron...	1	0	0.04	1											GO:0050780	dopamine receptor binding	1	0	0.04	1
GO:0000489	maturation of SSU-rRNA from tetracistron...	1	0	0.04	1											GO:0050811	GABA receptor binding	1	0	0.04	1
GO:0000578	embryonic axis specification	17	0	0.64	1											GO:0050833	pyruvate transmembrane transporter activ...	2	0	0.08	1
[truncated: 3,946 more rows]

## Sheet: skyeblue3
Table S36B	Draba nivalis	skyblue3	BIOLOGICAL PROCESS					Table S37B	Draba nivalis	skyblue3	CELLULAR COMPONENT					Table S38B	Draba nivalis	skyblue3	MOLECULAR FUNCTION
GO terms within the BIOLOGICAL PROCESS DOMAIN found to be enriched when applying the elim algorithm with p < 0.05 (indicated in red and bold). Fisher = Fisher's excact test. Grey filling = Not significantly enriched.								GO terms within the CELLULAR COMPONENT DOMAIN found to be enriched when applying the elim algorithm with p < 0.05 (indicated in red and bold). Fisher = Fisher's excact test. Grey filling = Not significantly enriched.								GO terms within the MOLECULAR FUNCTION DOMAIN found to be enriched when applying the elim algorithm with p < 0.05 (indicated in red and bold). Fisher = Fisher's excact test. Grey filling = Not significantly enriched.
GO.ID	Term	Annotated	Significant	Expected	elimFisher			GO.ID	Term	Annotated	Significant	Expected	elimFisher			GO.ID	Term	Annotated	Significant	Expected	elimFisher
GO:0006364	rRNA processing	116	52	17.18	2.9e-13			GO:0005730	nucleolus	488	173	74.26	9.8e-30			GO:0003735	structural constituent of ribosome	411	98	60.36	3.9e-07
GO:0042254	ribosome biogenesis	176	80	26.06	2.6e-09			GO:0005829	cytosol	1905	408	289.87	2.3e-09			GO:0003743	translation initiation factor activity	128	35	18.8	0.00014
GO:0046686	response to cadmium ion	519	123	76.86	3.1e-08			GO:0005774	vacuolar membrane	651	149	99.06	6.7e-08			GO:0005507	copper ion binding	227	53	33.34	0.00031
GO:0006412	translation	756	167	111.96	7.5e-07			GO:0022625	cytosolic large ribosomal subunit	118	39	17.96	9.5e-07			GO:0050897	cobalt ion binding	52	17	7.64	0.00083
GO:0001731	formation of translation preinitiation c...	21	12	3.11	8.6e-06			GO:0033290	eukaryotic 48S preinitiation complex	20	11	3.04	4.3e-05			GO:0005525	GTP binding	275	60	40.39	0.00085
GO:0009651	response to salt stress	590	123	87.37	3.2e-05			GO:0016282	eukaryotic 43S preinitiation complex	20	11	3.04	4.3e-05			GO:0048040	UDP-glucuronate decarboxylase activity	5	4	0.73	0.00205
GO:0071786	endoplasmic reticulum tubular network or...	6	5	0.89	0.00037			GO:0022627	cytosolic small ribosomal subunit	81	26	12.33	0.0001			GO:0004019	adenylosuccinate synthase activity	3	3	0.44	0.00316
GO:0006446	regulation of translational initiation	37	14	5.48	0.00049			GO:0005759	mitochondrial matrix	100	30	15.22	0.00013			GO:0004449	isocitrate dehydrogenase (NAD+) activity	3	3	0.44	0.00316
GO:0009226	nucleotide-sugar biosynthetic process	33	13	4.89	0.00049			GO:0032040	small-subunit processome	10	7	1.52	0.00015			GO:0016274	protein-arginine N-methyltransferase act...	6	4	0.88	0.00543
GO:0007005	mitochondrion organization	83	24	12.29	0.0007			GO:0005739	mitochondrion	1357	264	206.48	0.00017			GO:0003723	RNA binding	1104	204	162.14	0.00676
GO:0010224	response to UV-B	77	22	11.4	0.00137			GO:0071458	integral component of cytoplasmic side o...	6	5	0.91	0.00043			GO:0016830	carbon-carbon lyase activity	103	28	15.13	0.00676
GO:0006099	tricarboxylic acid cycle	37	13	5.48	0.00173			GO:0071782	endoplasmic reticulum tubular network	6	5	0.91	0.00043			GO:0051287	NAD binding	68	18	9.99	0.00789
GO:0001666	response to hypoxia	55	17	8.15	0.00185			GO:0005852	eukaryotic translation initiation factor...	26	11	3.96	0.00083			GO:0016844	strictosidine synthase activity	10	5	1.47	0.00898
GO:0040015	negative regulation of multicellular org...	5	4	0.74	0.00211			GO:0005618	cell wall	702	136	106.82	0.00124			GO:0019887	protein kinase regulator activity	26	9	3.82	0.00917
GO:0034389	lipid droplet organization	5	4	0.74	0.00211			GO:0000502	proteasome complex	80	23	12.17	0.00143			GO:0070035	purine NTP-dependent helicase activity	128	29	18.8	0.01013
GO:0034404	nucleobase-containing small molecule bio...	767	142	113.59	0.00214			GO:0031461	cullin-RING ubiquitin ligase complex	110	28	16.74	0.00345			GO:0008026	ATP-dependent helicase activity	128	29	18.8	0.01013
GO:0010431	seed maturation	47	15	6.96	0.00237			GO:0070505	pollen coat	3	3	0.46	0.00352			GO:0008175	tRNA methyltransferase activity	14	6	2.06	0.01036
GO:0009962	regulation of flavonoid biosynthetic pro...	18	8	2.67	0.00248			GO:0008180	COP9 signalosome	9	5	1.37	0.00598			GO:0004017	adenylate kinase activity	7	4	1.03	0.01119
GO:0044208	'de novo' AMP biosynthetic process	3	3	0.44	0.00324			GO:0005654	nucleoplasm	261	55	39.71	0.00647			GO:0005179	hormone activity	7	4	1.03	0.01119
GO:0060267	positive regulation of respiratory burst	3	3	0.44	0.00324			GO:0022626	cytosolic ribosome	295	89	44.89	0.00727			GO:0015149	hexose transmembrane transporter activit...	7	4	1.03	0.01119
GO:0046394	carboxylic acid biosynthetic process	553	104	81.89	0.00499			GO:0046930	pore complex	63	17	9.59	0.01117			GO:0005355	glucose transmembrane transporter activi...	7	4	1.03	0.01119
GO:0051555	flavonol biosynthetic process	28	10	4.15	0.00505			GO:0005635	nuclear envelope	115	27	17.5	0.01249			GO:0016635	oxidoreductase activity, acting on the C...	7	4	1.03	0.01119
GO:0048448	stamen morphogenesis	9	5	1.33	0.0053			GO:0020011	apicoplast	7	4	1.07	0.01271			GO:0008177	succinate dehydrogenase (ubiquinone) act...	4	3	0.59	0.01126
GO:0035246	peptidyl-arginine N-methylation	6	4	0.89	0.0056			GO:0005740	mitochondrial envelope	277	56	42.15	0.0141			GO:0072328	alkene binding	4	3	0.59	0.01126
GO:0009117	nucleotide metabolic process	1021	182	151.2	0.00572			GO:0044429	mitochondrial part	352	81	53.56	0.01559			GO:0051740	ethylene binding	4	3	0.59	0.01126
GO:0009832	plant-type cell wall biogenesis	86	22	12.74	0.0061			GO:0030688	preribosome, small subunit precursor	2	2	0.3	0.02314			GO:0050734	hydroxycinnamoyltransferase activity	4	3	0.59	0.01126
GO:0009408	response to heat	189	41	27.99	0.00672			GO:0005634	nucleus	3425	634	521.16	0.02353			GO:0016854	racemase and epimerase activity	28	9	4.11	0.01543
GO:0000478	endonucleolytic cleavage involved in rRN...	13	6	1.93	0.00704			GO:0005643	nuclear pore	53	14	8.06	0.0242			GO:0004364	glutathione transferase activity	38	11	5.58	0.01769
GO:0006555	methionine metabolic process	34	11	5.04	0.00781			GO:0012505	endomembrane system	1618	276	246.2	0.02776			GO:0015144	carbohydrate transmembrane transporter a...	43	12	6.32	0.01815
GO:0006457	protein folding	236	49	34.95	0.00789			GO:0005743	mitochondrial inner membrane	208	42	31.65	0.03082			GO:0008097	5S rRNA binding	8	4	1.17	0.0198
GO:0001510	RNA methylation	53	15	7.85	0.0083			GO:1990904	ribonucleoprotein complex	720	178	109.56	0.03326			GO:0019842	vitamin binding	129	28	18.95	0.01991
GO:0009561	megagametogenesis	63	17	9.33	0.00859			GO:0005840	ribosome	587	144	89.32	0.03348			GO:0009978	allene oxide synthase activity	2	2	0.29	0.02156
GO:0071669	plant-type cell wall organization or bio...	135	36	19.99	0.00927			GO:0005732	small nucleolar ribonucleoprotein comple...	9	4	1.37	0.03553			GO:0031071	cysteine desulfurase activity	2	2	0.29	0.02156
GO:0000959	mitochondrial RNA metabolic process	10	5	1.48	0.00932			GO:0016363	nuclear matrix	13	5	1.98	0.03603			GO:0071614	linoleic acid epoxygenase activity	2	2	0.29	0.02156
GO:0080167	response to karrikin	204	43	30.21	0.00941			GO:0055044	symplast	976	168	148.51	0.03994			GO:0052923	all-trans-nonaprenyl-diphosphate synthas...	2	2	0.29	0.02156
GO:0044283	small molecule biosynthetic process	1360	254	201.4	0.00995			GO:0009506	plasmodesma	976	168	148.51	0.03994			GO:0052924	all-trans-nonaprenyl-diphosphate synthas...	2	2	0.29	0.02156
GO:0006413	translational initiation	144	39	21.33	0.01152			GO:0005911	cell-cell junction	978	168	148.81	0.0425			GO:0009670	triose-phosphate:phosphate antiporter ac...	2	2	0.29	0.02156
GO:0006571	tyrosine biosynthetic process	7	4	1.04	0.01153			GO:0031301	integral component of organelle membrane	78	18	11.87	0.04281			GO:0052691	UDP-arabinopyranose mutase activity	2	2	0.29	0.02156
GO:0009969	xyloglucan biosynthetic process	7	4	1.04	0.01153			GO:0030684	preribosome	24	12	3.65	0.04864			GO:0047987	hydroperoxide dehydratase activity	2	2	0.29	0.02156
GO:0000028	ribosomal small subunit assembly	7	4	1.04	0.01153			GO:0044451	nucleoplasm part	215	42	32.71	0.04949			GO:0004793	threonine aldolase activity	2	2	0.29	0.02156
GO:0033587	shikimate biosynthetic process	7	4	1.04	0.01153			GO:0048046	apoplast	423	77	64.36	0.04949			GO:0030674	protein binding, bridging	2	2	0.29	0.02156
GO:0016554	cytidine to uridine editing	4	3	0.59	0.01153			GO:0031312	extrinsic component of organelle membran...	10	4	1.52	0.05224			GO:0016210	naringenin-chalcone synthase activity	2	2	0.29	0.02156
GO:0060688	regulation of morphogenesis of a branchi...	4	3	0.59	0.01153			GO:0030054	cell junction	992	169	150.95	0.0537			GO:0050347	trans-octaprenyltranstransferase activit...	2	2	0.29	0.02156
GO:0048833	specification of floral organ number	4	3	0.59	0.01153			GO:0031314	extrinsic component of mitochondrial inn...	3	2	0.46	0.06239			GO:0004737	pyruvate decarboxylase activity	2	2	0.29	0.02156
GO:0006121	mitochondrial electron transport, succin...	4	3	0.59	0.01153			GO:0005850	eukaryotic translation initiation factor...	3	2	0.46	0.06239			GO:0009000	selenocysteine lyase activity	2	2	0.29	0.02156
GO:0006105	succinate metabolic process	4	3	0.59	0.01153			GO:0005666	RNA polymerase III complex	3	2	0.46	0.06239			GO:0070401	NADP+ binding	2	2	0.29	0.02156
GO:0009834	plant-type secondary cell wall biogenesi...	41	12	6.07	0.01317			GO:0000015	phosphopyruvate hydratase complex	3	2	0.46	0.06239			GO:0033730	arogenate dehydrogenase (NADP+) activity	2	2	0.29	0.02156
GO:0006414	translational elongation	119	27	17.62	0.01394			GO:0005839	proteasome core complex	29	8	4.41	0.06262			GO:0016758	transferase activity, transferring hexos...	360	67	52.87	0.02205
GO:0006564	L-serine biosynthetic process	11	5	1.63	0.01502			GO:0005783	endoplasmic reticulum	759	134	115.49	0.06958			GO:0005102	signaling receptor binding	25	8	3.67	0.02254
GO:0071428	rRNA-containing ribonucleoprotein comple...	11	5	1.63	0.01502			GO:0000325	plant-type vacuole	122	25	18.56	0.07022			GO:0008469	histone-arginine N-methyltransferase act...	5	3	0.73	0.02508
GO:0042255	ribosome assembly	11	5	1.63	0.01502			GO:0016602	CCAAT-binding factor complex	20	6	3.04	0.07113			GO:0016836	hydro-lyase activity	82	19	12.04	0.02659
GO:0008645	hexose transmembrane transport	11	5	1.63	0.01502			GO:0015030	Cajal body	7	3	1.07	0.0764			GO:0050662	coenzyme binding	423	83	62.12	0.02986
GO:0042274	ribosomal small subunit biogenesis	19	7	2.81	0.01519			GO:0005956	protein kinase CK2 complex	7	3	1.07	0.0764			GO:0019205	nucleobase-containing compound kinase ac...	46	12	6.76	0.03036
GO:0009699	phenylpropanoid biosynthetic process	72	18	10.66	0.01568			GO:0005749	mitochondrial respiratory chain complex ...	7	3	1.07	0.0764			GO:0051119	sugar transmembrane transporter activity	36	10	5.29	0.03064
GO:0009266	response to temperature stimulus	537	107	79.53	0.01603			GO:0045257	succinate dehydrogenase complex (ubiquin...	7	3	1.07	0.0764			GO:0015145	monosaccharide transmembrane transporter...	13	5	1.91	0.03138
GO:0009407	toxin catabolic process	28	9	4.15	0.01625			GO:0045281	succinate dehydrogenase complex	7	3	1.07	0.0764			GO:0048018	receptor ligand activity	9	4	1.32	0.03156
GO:0009166	nucleotide catabolic process	689	122	102.04	0.01742			GO:0045283	fumarate reductase complex	7	3	1.07	0.0764			GO:0030545	receptor regulator activity	9	4	1.32	0.03156
GO:1901292	nucleoside phosphate catabolic process	690	122	102.18	0.01817			GO:0045273	respiratory chain complex II	7	3	1.07	0.0764			GO:0016857	racemase and epimerase activity, acting ...	22	7	3.23	0.03311
GO:0009553	embryo sac development	121	32	17.92	0.01864			GO:0044455	mitochondrial membrane part	141	28	21.45	0.08031			GO:1901681	sulfur compound binding	37	10	5.43	0.03665
GO:0051246	regulation of protein metabolic process	321	69	47.54	0.01872			GO:0034399	nuclear periphery	21	6	3.2	0.08729			GO:0004860	protein kinase inhibitor activity	14	5	2.06	0.04305
GO:0009409	response to cold	379	71	56.13	0.01963			GO:0090575	RNA polymerase II transcription factor c...	47	11	7.15	0.09125			GO:0050145	nucleoside monophosphate kinase activity	14	5	2.06	0.04305
GO:0032268	regulation of cellular protein metabolic...	304	66	45.02	0.01971			GO:0031300	intrinsic component of organelle membran...	97	20	14.76	0.09265			GO:0003988	acetyl-CoA C-acyltransferase activity	6	3	0.88	0.04474
GO:2000012	regulation of auxin polar transport	8	4	1.18	0.02039			GO:0005667	transcription factor complex	58	13	8.83	0.09327			GO:0071917	triose-phosphate transmembrane transport...	6	3	0.88	0.04474
GO:0000338	protein deneddylation	8	4	1.18	0.02039			GO:0031965	nuclear membrane	37	9	5.63	0.09874			GO:0030515	snoRNA binding	10	4	1.47	0.04661
GO:0045226	extracellular polysaccharide biosyntheti...	8	4	1.18	0.02039			GO:0031966	mitochondrial membrane	257	47	39.11	0.09902			GO:0005315	inorganic phosphate transmembrane transp...	10	4	1.47	0.04661
GO:0031540	regulation of anthocyanin biosynthetic p...	8	4	1.18	0.02039			GO:0098798	mitochondrial protein complex	127	25	19.32	0.10192			GO:0019238	cyclohydrolase activity	10	4	1.47	0.04661
GO:0046379	extracellular polysaccharide metabolic p...	8	4	1.18	0.02039			GO:0044798	nuclear transcription factor complex	48	11	7.3	0.1029			GO:0004332	fructose-bisphosphate aldolase activity	10	4	1.47	0.04661
GO:0042026	protein refolding	8	4	1.18	0.02039			GO:0030686	90S preribosome	8	3	1.22	0.1088			GO:0031406	carboxylic acid binding	122	25	17.92	0.04981
GO:0006743	ubiquinone metabolic process	8	4	1.18	0.02039			GO:1905354	exoribonuclease complex	8	3	1.22	0.1088			GO:0043177	organic acid binding	122	25	17.92	0.04981
GO:0006744	ubiquinone biosynthetic process	8	4	1.18	0.02039			GO:0000178	exosome (RNase complex)	8	3	1.22	0.1088			GO:0003697	single-stranded DNA binding	34	9	4.99	0.05212
GO:0042181	ketone biosynthetic process	20	7	2.96	0.02045			GO:0005761	mitochondrial ribosome	8	3	1.22	0.1088			GO:0048037	cofactor binding	847	148	124.39	0.05224
GO:0034655	nucleobase-containing compound catabolic...	756	132	111.96	0.02107			GO:0009705	plant-type vacuole membrane	82	17	12.48	0.10998			GO:0008559	xenobiotic transmembrane transporting AT...	15	5	2.2	0.057
GO:0009199	ribonucleoside triphosphate metabolic pr...	688	121	101.89	0.02161			GO:0042645	mitochondrial nucleoid	4	2	0.61	0.11231			GO:0019210	kinase inhibitor activity	15	5	2.2	0.057
GO:0009116	nucleoside metabolic process	757	132	112.11	0.0219			GO:0043673	sexine	4	2	0.61	0.11231			GO:0042910	xenobiotic transmembrane transporter act...	15	5	2.2	0.057
GO:0009714	chalcone metabolic process	2	2	0.3	0.02192			GO:0043674	columella	4	2	0.61	0.11231			GO:0010280	UDP-L-rhamnose synthase activity	3	2	0.44	0.05835
GO:0009715	chalcone biosynthetic process	2	2	0.3	0.02192			GO:0030880	RNA polymerase complex	44	10	6.7	0.12156			GO:0009973	adenylyl-sulfate reductase activity	3	2	0.44	0.05835
GO:0010269	response to selenium ion	2	2	0.3	0.02192			GO:0000428	DNA-directed RNA polymerase complex	44	10	6.7	0.12156			GO:0051117	ATPase binding	3	2	0.44	0.05835
GO:0030421	defecation	2	2	0.3	0.02192			GO:0055029	nuclear DNA-directed RNA polymerase comp...	44	10	6.7	0.12156			GO:0008964	phosphoenolpyruvate carboxylase activity	3	2	0.44	0.05835
GO:0031099	regeneration	2	2	0.3	0.02192			GO:0044420	extracellular matrix component	18	5	2.74	0.12614			GO:0008176	tRNA (guanine-N7-)-methyltransferase act...	3	2	0.44	0.05835
GO:0007588	excretion	2	2	0.3	0.02192			GO:0016604	nuclear body	61	13	9.28	0.12685			GO:0044389	ubiquitin-like protein ligase binding	3	2	0.44	0.05835
GO:0040025	vulval development	2	2	0.3	0.02192			GO:0031090	organelle membrane	1664	311	253.2	0.13178			GO:0016426	tRNA (adenine) methyltransferase activit...	3	2	0.44	0.05835
GO:0040027	negative regulation of vulval developmen...	2	2	0.3	0.02192			GO:0016591	RNA polymerase II, holoenzyme	34	8	5.17	0.13434			GO:0016429	tRNA (adenine-N1-)-methyltransferase act...	3	2	0.44	0.05835
GO:0040028	regulation of vulval development	2	2	0.3	0.02192			GO:0031985	Golgi cisterna	29	7	4.41	0.14064			GO:0060090	molecular adaptor activity	3	2	0.44	0.05835
GO:1903998	regulation of eating behavior	2	2	0.3	0.02192			GO:0044428	nuclear part	920	252	139.99	0.14329			GO:0015431	glutathione S-conjugate-exporting ATPase...	3	2	0.44	0.05835
GO:0009915	phloem sucrose loading	2	2	0.3	0.02192			GO:0005741	mitochondrial outer membrane	40	9	6.09	0.14403			GO:0003942	N-acetyl-gamma-glutamyl-phosphate reduct...	3	2	0.44	0.05835
GO:0043050	pharyngeal pumping	2	2	0.3	0.02192			GO:0005622	intracellular	9353	1502	1423.18	0.15192			GO:0016157	sucrose synthase activity	3	2	0.44	0.05835
GO:0019369	arachidonic acid metabolic process	2	2	0.3	0.02192			GO:0072588	box H/ACA RNP complex	1	1	0.15	0.15216			GO:0015121	phosphoenolpyruvate:phosphate antiporter...	3	2	0.44	0.05835
GO:0043051	regulation of pharyngeal pumping	2	2	0.3	0.02192			GO:0070985	transcription factor TFIIK complex	1	1	0.15	0.15216			GO:0015119	hexose phosphate transmembrane transport...	3	2	0.44	0.05835
GO:0019373	epoxygenase P450 pathway	2	2	0.3	0.02192			GO:0043527	tRNA methyltransferase complex	1	1	0.15	0.15216			GO:0089721	phosphoenolpyruvate transmembrane transp...	3	2	0.44	0.05835
GO:0060259	regulation of feeding behavior	2	2	0.3	0.02192			GO:0090665	glycoprotein complex	1	1	0.15	0.15216			GO:0031625	ubiquitin protein ligase binding	3	2	0.44	0.05835
GO:0061064	negative regulation of nematode larval d...	2	2	0.3	0.02192			GO:0016010	dystrophin-associated glycoprotein compl...	1	1	0.15	0.15216			GO:0004634	phosphopyruvate hydratase activity	3	2	0.44	0.05835
GO:0042246	tissue regeneration	2	2	0.3	0.02192			GO:0000803	sex chromosome	1	1	0.15	0.15216			GO:0004604	phosphoadenylyl-sulfate reductase (thior...	3	2	0.44	0.05835
GO:0009413	response to flooding	2	2	0.3	0.02192			GO:0000805	X chromosome	1	1	0.15	0.15216			GO:0071997	glutathione S-conjugate-transporting ATP...	3	2	0.44	0.05835
GO:0045492	xylan biosynthetic process	16	6	2.37	0.02212			GO:0031520	plasma membrane of cell tip	1	1	0.15	0.15216			GO:0019788	NEDD8 transferase activity	3	2	0.44	0.05835
GO:0030488	tRNA methylation	16	6	2.37	0.02212			GO:0001740	Barr body	1	1	0.15	0.15216			GO:0010290	chlorophyll catabolite transmembrane tra...	3	2	0.44	0.05835
GO:0009813	flavonoid biosynthetic process	87	29	12.88	0.02213			GO:0031515	tRNA (m1A) methyltransferase complex	1	1	0.15	0.15216			GO:0033741	adenylyl-sulfate reductase (glutathione)...	3	2	0.44	0.05835
GO:1902532	negative regulation of intracellular sig...	25	8	3.7	0.02361			GO:0044753	amphisome	1	1	0.15	0.15216			GO:0003729	mRNA binding	56	13	8.22	0.05897
GO:0019359	nicotinamide nucleotide biosynthetic pro...	70	17	10.37	0.02437			GO:0032590	dendrite membrane	1	1	0.15	0.15216			GO:0016597	amino acid binding	67	15	9.84	0.05907
GO:0009141	nucleoside triphosphate metabolic proces...	691	121	102.33	0.02438			GO:0016006	Nebenkern	1	1	0.15	0.15216			GO:0008173	RNA methyltransferase activity	40	10	5.87	0.0594
GO:0046434	organophosphate catabolic process	710	124	105.15	0.02464			GO:0000327	lytic vacuole within protein storage vac...	1	1	0.15	0.15216			GO:0015238	drug transmembrane transporter activity	84	18	12.34	0.06024
GO:0009161	ribonucleoside monophosphate metabolic p...	571	104	84.56	0.02491			GO:0031501	mannosyltransferase complex	1	1	0.15	0.15216			GO:0016831	carboxy-lyase activity	56	16	8.22	0.06148
GO:0072525	pyridine-containing compound biosyntheti...	81	19	12	0.02551			GO:0005677	chromatin silencing complex	1	1	0.15	0.15216			GO:1900750	oligopeptide binding	20	6	2.94	0.0616
GO:0009968	negative regulation of signal transducti...	81	19	12	0.02551			GO:0032589	neuron projection membrane	1	1	0.15	0.15216			GO:0043295	glutathione binding	20	6	2.94	0.0616
GO:0015975	energy derivation by oxidation of reduce...	5	3	0.74	0.02566			GO:0005640	nuclear outer membrane	1	1	0.15	0.15216			GO:0008236	serine-type peptidase activity	138	27	20.27	0.06969
GO:0015947	methane metabolic process	5	3	0.74	0.02566			GO:0035632	mitochondrial prohibitin complex	1	1	0.15	0.15216			GO:0017171	serine hydrolase activity	138	27	20.27	0.06969
GO:0015948	methanogenesis	5	3	0.74	0.02566			GO:0000138	Golgi trans cisterna	1	1	0.15	0.15216			GO:0004478	methionine adenosyltransferase activity	7	3	1.03	0.06989
GO:0042732	D-xylose metabolic process	5	3	0.74	0.02566			GO:0031253	cell projection membrane	1	1	0.15	0.15216			GO:0000030	mannosyltransferase activity	7	3	1.03	0.06989
GO:0033356	UDP-L-arabinose metabolic process	5	3	0.74	0.02566			GO:0031256	leading edge membrane	1	1	0.15	0.15216			GO:0003913	DNA photolyase activity	7	3	1.03	0.06989
GO:0015714	phosphoenolpyruvate transport	5	3	0.74	0.02566			GO:0031429	box H/ACA snoRNP complex	1	1	0.15	0.15216			GO:0042879	aldonate transmembrane transporter activ...	7	3	1.03	0.06989
GO:0034969	histone arginine methylation	5	3	0.74	0.02566			GO:0005790	smooth endoplasmic reticulum	1	1	0.15	0.15216			GO:0000104	succinate dehydrogenase activity	7	3	1.03	0.06989
GO:0034637	cellular carbohydrate biosynthetic proce...	159	33	23.55	0.0258			GO:0071540	eukaryotic translation initiation factor...	1	1	0.15	0.15216			GO:0015120	phosphoglycerate transmembrane transport...	7	3	1.03	0.06989
GO:0006855	drug transmembrane transport	76	18	11.25	0.02664			GO:0071541	eukaryotic translation initiation factor...	1	1	0.15	0.15216			GO:0008649	rRNA methyltransferase activity	7	3	1.03	0.06989
GO:0009123	nucleoside monophosphate metabolic proce...	579	105	85.75	0.02692			GO:0009530	primary cell wall	1	1	0.15	0.15216			GO:0030976	thiamine pyrophosphate binding	7	3	1.03	0.06989
GO:0046939	nucleotide phosphorylation	87	20	12.88	0.0274			GO:0033185	dolichol-phosphate-mannose synthase comp...	1	1	0.15	0.15216			GO:0004611	phosphoenolpyruvate carboxykinase activi...	7	3	1.03	0.06989
GO:0019439	aromatic compound catabolic process	807	139	119.51	0.02747			GO:0030891	VCB complex	1	1	0.15	0.15216			GO:0016757	transferase activity, transferring glyco...	472	81	69.32	0.07102
GO:0009698	phenylpropanoid metabolic process	98	22	14.51	0.02767			GO:0033553	rDNA heterochromatin	1	1	0.15	0.15216			GO:0004527	exonuclease activity	86	18	12.63	0.07292
GO:0019363	pyridine nucleotide biosynthetic process	71	17	10.51	0.02776			GO:0019773	proteasome core complex, alpha-subunit c...	14	4	2.13	0.15219			GO:0042277	peptide binding	53	12	7.78	0.07955
GO:0009167	purine ribonucleoside monophosphate meta...	549	100	81.3	0.02812			GO:0019866	organelle inner membrane	286	50	43.52	0.15918			GO:0015297	antiporter activity	87	18	12.78	0.07988
GO:0009126	purine nucleoside monophosphate metaboli...	549	100	81.3	0.02812			GO:0032588	trans-Golgi network membrane	41	9	6.24	0.16111			GO:0004601	peroxidase activity	105	21	15.42	0.08361
GO:0023057	negative regulation of signaling	82	19	12.14	0.02875			GO:0005742	mitochondrial outer membrane translocase...	5	2	0.76	0.16876			GO:0016408	C-acyltransferase activity	12	4	1.76	0.08649
GO:0072521	purine-containing compound metabolic pro...	901	156	133.43	0.02886			GO:0033095	aleurone grain	5	2	0.76	0.16876			GO:0003724	RNA helicase activity	12	4	1.76	0.08649
GO:0009144	purine nucleoside triphosphate metabolic...	683	119	101.15	0.02909			GO:0042406	extrinsic component of endoplasmic retic...	5	2	0.76	0.16876			GO:0004298	threonine-type endopeptidase activity	32	8	4.7	0.0867
GO:0009205	purine ribonucleoside triphosphate metab...	683	119	101.15	0.02909			GO:0043667	pollen wall	5	2	0.76	0.16876			GO:0070003	threonine-type peptidase activity	32	8	4.7	0.0867
GO:0072330	monocarboxylic acid biosynthetic process	290	55	42.95	0.02952			GO:0043668	exine	5	2	0.76	0.16876			GO:0016229	steroid dehydrogenase activity	17	5	2.5	0.09171
GO:0009555	pollen development	213	42	31.54	0.0297			GO:0032578	aleurone grain membrane	5	2	0.76	0.16876			GO:0016832	aldehyde-lyase activity	22	6	3.23	0.09201
GO:0000271	polysaccharide biosynthetic process	155	32	22.95	0.02978			GO:0044452	nucleolar part	5	2	0.76	0.16876			GO:0008378	galactosyltransferase activity	38	9	5.58	0.0951
GO:0006733	oxidoreduction coenzyme metabolic proces...	121	26	17.92	0.02993			GO:0005763	mitochondrial small ribosomal subunit	5	2	0.76	0.16876			GO:0016684	oxidoreductase activity, acting on perox...	107	21	15.71	0.09774
GO:0015749	monosaccharide transmembrane transport	17	6	2.52	0.03001			GO:0098799	outer mitochondrial membrane protein com...	5	2	0.76	0.16876			GO:0140102	catalytic activity, acting on a rRNA	8	3	1.17	0.09995
GO:0008652	cellular amino acid biosynthetic process	237	46	35.1	0.03059			GO:0005886	plasma membrane	2677	423	407.34	0.17559			GO:0004033	aldo-keto reductase (NADP) activity	8	3	1.17	0.09995
GO:0071826	ribonucleoprotein complex subunit organi...	67	24	9.92	0.03112			GO:0000152	nuclear ubiquitin ligase complex	20	5	3.04	0.17747			GO:0016423	tRNA (guanine) methyltransferase activit...	8	3	1.17	0.09995
GO:0046128	purine ribonucleoside metabolic process	654	114	96.85	0.03178			GO:0031350	intrinsic component of plastid membrane	15	4	2.28	0.18395			GO:0015355	secondary active monocarboxylate transme...	8	3	1.17	0.09995
GO:0009718	anthocyanin-containing compound biosynth...	46	12	6.81	0.03218			GO:0031351	integral component of plastid membrane	15	4	2.28	0.18395			GO:0031418	L-ascorbic acid binding	33	8	4.85	0.10041
GO:0010648	negative regulation of cell communicatio...	83	19	12.29	0.03229			GO:1903561	extracellular vesicle	15	4	2.28	0.18395			GO:0003924	GTPase activity	156	29	22.91	0.10396
GO:0010413	glucuronoxylan metabolic process	13	5	1.93	0.03242			GO:0070062	extracellular exosome	15	4	2.28	0.18395			GO:0003883	CTP synthase activity	4	2	0.59	0.10544
GO:0010417	glucuronoxylan biosynthetic process	13	5	1.93	0.03242			GO:0033106	cis-Golgi network membrane	10	3	1.52	0.18538			GO:0004477	methenyltetrahydrofolate cyclohydrolase ...	4	2	0.59	0.10544
GO:0006570	tyrosine metabolic process	13	5	1.93	0.03242			GO:0005669	transcription factor TFIID complex	10	3	1.52	0.18538			GO:0008977	prephenate dehydrogenase (NAD+) activity	4	2	0.59	0.10544
GO:1900864	mitochondrial RNA modification	9	4	1.33	0.03246			GO:0012507	ER to Golgi transport vesicle membrane	10	3	1.52	0.18538			GO:0016433	rRNA (adenine) methyltransferase activit...	4	2	0.59	0.10544
GO:0019674	NAD metabolic process	9	4	1.33	0.03246			GO:0005680	anaphase-promoting complex	10	3	1.52	0.18538			GO:0004142	diacylglycerol cholinephosphotransferase...	4	2	0.59	0.10544
GO:0042278	purine nucleoside metabolic process	655	114	97	0.03304			GO:0030127	COPII vesicle coat	10	3	1.52	0.18538			GO:0003933	GTP cyclohydrolase activity	4	2	0.59	0.10544
GO:1901361	organic cyclic compound catabolic proces...	820	140	121.44	0.03477			GO:0044433	cytoplasmic vesicle part	187	33	28.45	0.20105			GO:0019187	beta-1,4-mannosyltransferase activity	4	2	0.59	0.10544
GO:0009812	flavonoid metabolic process	111	33	16.44	0.03557			GO:0098800	inner mitochondrial membrane protein com...	114	21	17.35	0.20149			GO:0033971	hydroxyisourate hydrolase activity	4	2	0.59	0.10544
GO:0034219	carbohydrate transmembrane transport	52	13	7.7	0.03662			GO:0000139	Golgi membrane	312	53	47.47	0.20914			GO:0000179	rRNA (adenine-N6,N6-)-dimethyltransferas...	4	2	0.59	0.10544
GO:0046283	anthocyanin-containing compound metaboli...	68	16	10.07	0.03728			GO:0044424	intracellular part	9202	1481	1400.2	0.21197			GO:0004665	prephenate dehydrogenase (NADP+) activit...	4	2	0.59	0.10544
GO:0016482	cytosolic transport	258	49	38.21	0.03732			GO:0065010	extracellular membrane-bounded organelle	16	4	2.43	0.2176			GO:0051753	mannan synthase activity	4	2	0.59	0.10544
GO:0048193	Golgi vesicle transport	101	22	14.96	0.03773			GO:0043230	extracellular organelle	16	4	2.43	0.2176			GO:0004619	phosphoglycerate mutase activity	4	2	0.59	0.10544
GO:0048581	negative regulation of post-embryonic de...	79	18	11.7	0.03807			GO:0030120	vesicle coat	44	9	6.7	0.21763			GO:0004392	heme oxygenase (decyclizing) activity	4	2	0.59	0.10544
GO:0033692	cellular polysaccharide biosynthetic pro...	124	26	18.36	0.03936			GO:0030660	Golgi-associated vesicle membrane	44	9	6.7	0.21763			GO:0016776	phosphotransferase activity, phosphate g...	28	7	4.11	0.10546
GO:0009119	ribonucleoside metabolic process	685	118	101.44	0.03972			GO:0032580	Golgi cisterna membrane	27	6	4.11	0.21915			GO:0072341	modified amino acid binding	23	6	3.38	0.10976
GO:0051248	negative regulation of protein metabolic...	96	21	14.22	0.03997			GO:0031354	intrinsic component of plastid outer mem...	11	3	1.67	0.22771			GO:0004435	phosphatidylinositol phospholipase C act...	13	4	1.91	0.11098
GO:0046034	ATP metabolic process	523	92	77.45	0.04085			GO:0031355	integral component of plastid outer memb...	11	3	1.67	0.22771			GO:0008143	poly(A) binding	13	4	1.91	0.11098
GO:0042546	cell wall biogenesis	109	29	16.14	0.0424			GO:0031358	intrinsic component of chloroplast outer...	11	3	1.67	0.22771			GO:0019206	nucleoside kinase activity	18	5	2.64	0.11232
GO:0008033	tRNA processing	80	18	11.85	0.04257			GO:0031359	integral component of chloroplast outer ...	11	3	1.67	0.22771			GO:0043565	sequence-specific DNA binding	402	68	59.04	0.11381
GO:1900542	regulation of purine nucleotide metaboli...	80	18	11.85	0.04257			GO:0005665	RNA polymerase II, core complex	11	3	1.67	0.22771			GO:0070279	vitamin B6 binding	86	17	12.63	0.12045
GO:0072523	purine-containing compound catabolic pro...	643	111	95.22	0.04277			GO:0008250	oligosaccharyltransferase complex	6	2	0.91	0.22858			GO:0030170	pyridoxal phosphate binding	86	17	12.63	0.12045
GO:0033673	negative regulation of kinase activity	23	7	3.41	0.04344			GO:0005884	actin filament	6	2	0.91	0.22858			GO:0008186	RNA-dependent ATPase activity	9	3	1.32	0.13414
GO:0070592	cell wall polysaccharide biosynthetic pr...	23	7	3.41	0.04344			GO:0032153	cell division site	6	2	0.91	0.22858			GO:0016538	cyclin-dependent protein serine/threonin...	9	3	1.32	0.13414
GO:0006469	negative regulation of protein kinase ac...	23	7	3.41	0.04344			GO:0000326	protein storage vacuole	6	2	0.91	0.22858			GO:0016688	L-ascorbate peroxidase activity	9	3	1.32	0.13414
GO:0033559	unsaturated fatty acid metabolic process	23	7	3.41	0.04344			GO:0070469	respiratory chain	93	17	14.15	0.24238			GO:0004869	cysteine-type endopeptidase inhibitor ac...	14	4	2.06	0.13815
GO:0006163	purine nucleotide metabolic process	869	149	128.69	0.04352			GO:0061695	transferase complex, transferring phosph...	63	12	9.59	0.24345			GO:0070717	poly-purine tract binding	14	4	2.06	0.13815
GO:0006195	purine nucleotide catabolic process	631	109	93.45	0.04368			GO:0044445	cytosolic part	330	96	50.21	0.25487			GO:0004629	phospholipase C activity	14	4	2.06	0.13815
GO:0048229	gametophyte development	301	62	44.58	0.04466			GO:0098588	bounding membrane of organelle	1090	219	165.86	0.25525			GO:0004055	argininosuccinate synthase activity	1	1	0.15	0.14686
GO:0006730	one-carbon metabolic process	28	8	4.15	0.04532			GO:0005746	mitochondrial respiratory chain	76	14	11.56	0.26022			GO:0004056	argininosuccinate lyase activity	1	1	0.15	0.14686
GO:0044848	biological phase	28	8	4.15	0.04532			GO:0005795	Golgi stack	64	12	9.74	0.26123			GO:0004851	uroporphyrin-III C-methyltransferase act...	1	1	0.15	0.14686
GO:0009790	embryo development	451	80	66.79	0.04546			GO:0005576	extracellular region	789	129	120.06	0.2638			GO:0015315	organophosphate:inorganic phosphate anti...	1	1	0.15	0.14686
GO:0010450	inflorescence meristem growth	6	3	0.89	0.04573			GO:0005744	TIM23 mitochondrial import inner membran...	23	5	3.5	0.26576			GO:0004489	methylenetetrahydrofolate reductase (NAD...	1	1	0.15	0.14686
GO:0043462	regulation of ATPase activity	6	3	0.89	0.04573			GO:0000276	mitochondrial proton-transporting ATP sy...	12	3	1.83	0.27159			GO:0004073	aspartate-semialdehyde dehydrogenase act...	1	1	0.15	0.14686
GO:0006513	protein monoubiquitination	6	3	0.89	0.04573			GO:0099503	secretory vesicle	12	3	1.83	0.27159			GO:0050811	GABA receptor binding	1	1	0.15	0.14686
GO:1900618	regulation of shoot system morphogenesis	6	3	0.89	0.04573			GO:0000322	storage vacuole	12	3	1.83	0.27159			GO:0030331	estrogen receptor binding	1	1	0.15	0.14686
GO:0048832	specification of plant organ number	6	3	0.89	0.04573			GO:0033202	DNA helicase complex	12	3	1.83	0.27159			GO:0071667	DNA/RNA hybrid binding	1	1	0.15	0.14686
GO:0035436	triose phosphate transmembrane transport	6	3	0.89	0.04573			GO:0031011	Ino80 complex	12	3	1.83	0.27159			GO:0009918	sterol delta7 reductase activity	1	1	0.15	0.14686
GO:0015717	triose phosphate transport	6	3	0.89	0.04573			GO:0097346	INO80-type complex	12	3	1.83	0.27159			GO:0004819	glutamine-tRNA ligase activity	1	1	0.15	0.14686
GO:0006407	rRNA export from nucleus	6	3	0.89	0.04573			GO:0030874	nucleolar chromatin	2	1	0.3	0.28118			GO:0008190	eukaryotic initiation factor 4E binding	1	1	0.15	0.14686
GO:1905428	regulation of plant organ formation	6	3	0.89	0.04573			GO:0044613	nuclear pore central transport channel	2	1	0.3	0.28118			GO:0008193	tRNA guanylyltransferase activity	1	1	0.15	0.14686
GO:0046129	purine ribonucleoside biosynthetic proce...	103	22	15.25	0.0458			GO:0005731	nucleolus organizer region	2	1	0.3	0.28118			GO:0080054	low-affinity nitrate transmembrane trans...	1	1	0.15	0.14686
GO:0042451	purine nucleoside biosynthetic process	103	22	15.25	0.0458			GO:0000153	cytoplasmic ubiquitin ligase complex	2	1	0.3	0.28118			GO:0080084	5S rDNA binding	1	1	0.15	0.14686
GO:0046700	heterocycle catabolic process	803	136	118.92	0.04601			GO:0042405	nuclear inclusion body	2	1	0.3	0.28118			GO:0004001	adenosine kinase activity	1	1	0.15	0.14686
GO:0032269	negative regulation of cellular protein ...	92	20	13.62	0.04684			GO:0005827	polar microtubule	2	1	0.3	0.28118			GO:0047720	indoleacetaldoxime dehydratase activity	1	1	0.15	0.14686
GO:0006140	regulation of nucleotide metabolic proce...	81	18	12	0.04744			GO:0005675	transcription factor TFIIH holo complex	2	1	0.3	0.28118			GO:0003962	cystathionine gamma-synthase activity	1	1	0.15	0.14686
GO:0019632	shikimate metabolic process	10	4	1.48	0.04788			GO:0008622	epsilon DNA polymerase complex	2	1	0.3	0.28118			GO:0043755	alpha-ribazole phosphatase activity	1	1	0.15	0.14686
GO:0010022	meristem determinacy	10	4	1.48	0.04788			GO:0042807	central vacuole	2	1	0.3	0.28118			GO:0003922	GMP synthase (glutamine-hydrolyzing) act...	1	1	0.15	0.14686
GO:0044270	cellular nitrogen compound catabolic pro...	805	136	119.21	0.04911			GO:0031080	nuclear pore outer ring	2	1	0.3	0.28118			GO:0009679	hexose:proton symporter activity	1	1	0.15	0.14686
GO:0009664	plant-type cell wall organization	65	15	9.63	0.04987			GO:0005844	polysome	2	1	0.3	0.28118			GO:0004577	N-acetylglucosaminyldiphosphodolichol N-...	1	1	0.15	0.14686
GO:0019220	regulation of phosphate metabolic proces...	209	40	30.95	0.05009			GO:0043614	multi-eIF complex	2	1	0.3	0.28118			GO:0015439	heme-transporting ATPase activity	1	1	0.15	0.14686
GO:0051174	regulation of phosphorus metabolic proce...	209	40	30.95	0.05009			GO:0005762	mitochondrial large ribosomal subunit	2	1	0.3	0.28118			GO:0019992	diacylglycerol binding	1	1	0.15	0.14686
GO:0022618	ribonucleoprotein complex assembly	65	23	9.63	0.05052			GO:0001405	PAM complex, Tim23 associated import mot...	2	1	0.3	0.28118			GO:0003914	DNA (6-4) photolyase activity	1	1	0.15	0.14686
GO:1901360	organic cyclic compound metabolic proces...	4387	730	649.68	0.05087			GO:0031201	SNARE complex	2	1	0.3	0.28118			GO:0008901	ferredoxin hydrogenase activity	1	1	0.15	0.14686
GO:0046907	intracellular transport	498	87	73.75	0.05258			GO:0030659	cytoplasmic vesicle membrane	96	17	14.61	0.28678			GO:0034594	phosphatidylinositol trisphosphate phosp...	1	1	0.15	0.14686
GO:1901617	organic hydroxy compound biosynthetic pr...	156	36	23.1	0.05341			GO:0033107	Cvt vesicle	7	2	1.07	0.28946			GO:0004514	nicotinate-nucleotide diphosphorylase (c...	1	1	0.15	0.14686
GO:0009809	lignin biosynthetic process	39	10	5.78	0.05353			GO:0000314	organellar small ribosomal subunit	7	2	1.07	0.28946			GO:0004516	nicotinate phosphoribosyltransferase act...	1	1	0.15	0.14686
GO:0044038	cell wall macromolecule biosynthetic pro...	24	7	3.55	0.05376			GO:0033110	Cvt vesicle membrane	7	2	1.07	0.28946			GO:0003934	GTP cyclohydrolase I activity	1	1	0.15	0.14686
GO:0009086	methionine biosynthetic process	24	7	3.55	0.05376			GO:0005794	Golgi apparatus	928	147	141.21	0.30451			GO:0052684	L-serine hydro-lyase (adding indole, L-t...	1	1	0.15	0.14686
GO:0070589	cellular component macromolecule biosynt...	24	7	3.55	0.05376			GO:0044431	Golgi apparatus part	530	85	80.65	0.31305			GO:0003908	methylated-DNA-[protein]-cysteine S-meth...	1	1	0.15	0.14686
GO:0051336	regulation of hydrolase activity	134	27	19.84	0.05605			GO:0008540	proteasome regulatory particle, base sub...	13	3	1.98	0.31624			GO:0015591	D-ribose transmembrane transporter activ...	1	1	0.15	0.14686
GO:0046031	ADP metabolic process	66	15	9.77	0.05605			GO:0016272	prefoldin complex	13	3	1.98	0.31624			GO:0047886	farnesol dehydrogenase activity	1	1	0.15	0.14686
GO:0007602	phototransduction	50	12	7.4	0.05757			GO:0030312	external encapsulating structure	728	141	110.77	0.34647			GO:0080118	brassinosteroid sulfotransferase activit...	1	1	0.15	0.14686
GO:0006913	nucleocytoplasmic transport	83	18	12.29	0.05835			GO:0005798	Golgi-associated vesicle	50	9	7.61	0.34776			GO:0010485	H4 histone acetyltransferase activity	1	1	0.15	0.14686
GO:0051169	nuclear transport	83	18	12.29	0.05835			GO:0009840	chloroplastic endopeptidase Clp complex	8	2	1.22	0.34967			GO:0015575	mannitol transmembrane transporter activ...	1	1	0.15	0.14686
GO:0006399	tRNA metabolic process	158	31	23.4	0.0586			GO:0009368	endopeptidase Clp complex	8	2	1.22	0.34967			GO:0015576	sorbitol transmembrane transporter activ...	1	1	0.15	0.14686
GO:0015893	drug transport	100	21	14.81	0.05862			GO:0016607	nuclear speck	44	8	6.7	0.35159			GO:0015922	aspartate oxidase activity	1	1	0.15	0.14686
GO:0010104	regulation of ethylene-activated signali...	15	5	2.22	0.05878			GO:0016592	mediator complex	44	8	6.7	0.35159			GO:0090422	thiamine pyrophosphate transmembrane tra...	1	1	0.15	0.14686
GO:0030259	lipid glycosylation	15	5	2.22	0.05878			GO:0098805	whole membrane	886	186	134.82	0.36014			GO:0015146	pentose transmembrane transporter activi...	1	1	0.15	0.14686
GO:0070297	regulation of phosphorelay signal transd...	15	5	2.22	0.05878			GO:0090404	pollen tube tip	14	3	2.13	0.36098			GO:0015148	D-xylose transmembrane transporter activ...	1	1	0.15	0.14686
GO:0042908	xenobiotic transport	15	5	2.22	0.05878			GO:0045263	proton-transporting ATP synthase complex...	14	3	2.13	0.36098			GO:0005354	galactose transmembrane transporter acti...	1	1	0.15	0.14686
GO:0042755	eating behavior	3	2	0.44	0.05928			GO:0035838	growing cell tip	14	3	2.13	0.36098			GO:0005356	glucose:proton symporter activity	1	1	0.15	0.14686
GO:2000032	regulation of secondary shoot formation	3	2	0.44	0.05928			GO:0005758	mitochondrial intermembrane space	14	3	2.13	0.36098			GO:0005358	high-affinity glucose:proton symporter a...	1	1	0.15	0.14686
GO:0006567	threonine catabolic process	3	2	0.44	0.05928			GO:0012506	vesicle membrane	101	17	15.37	0.36572			GO:0090409	malonyl-CoA synthetase activity	1	1	0.15	0.14686
GO:0003032	detection of oxygen	3	2	0.44	0.05928			GO:0098791	Golgi subcompartment	506	80	76.99	0.37101			GO:0016695	oxidoreductase activity, acting on hydro...	1	1	0.15	0.14686
GO:0045227	capsule polysaccharide biosynthetic proc...	3	2	0.44	0.05928			GO:0071944	cell periphery	3101	500	471.86	0.37212			GO:0016699	oxidoreductase activity, acting on hydro...	1	1	0.15	0.14686
GO:0045230	capsule organization	3	2	0.44	0.05928			GO:0035145	exon-exon junction complex	3	1	0.46	0.39058			GO:0046910	pectinesterase inhibitor activity	1	1	0.15	0.14686
GO:0010266	response to vitamin B1	3	2	0.44	0.05928			GO:0044615	nuclear pore nuclear basket	3	1	0.46	0.39058			GO:0015658	branched-chain amino acid transmembrane ...	1	1	0.15	0.14686
GO:0046369	galactose biosynthetic process	3	2	0.44	0.05928			GO:0061645	endocytic patch	3	1	0.46	0.39058			GO:0050366	tyramine N-feruloyltransferase activity	1	1	0.15	0.14686
GO:0043248	proteasome assembly	3	2	0.44	0.05928			GO:0008290	F-actin capping protein complex	3	1	0.46	0.39058			GO:0010176	homogentisate phytyltransferase activity	1	1	0.15	0.14686
GO:0070483	detection of hypoxia	3	2	0.44	0.05928			GO:0055037	recycling endosome	3	1	0.46	0.39058			GO:0001716	L-amino-acid oxidase activity	1	1	0.15	0.14686
GO:0030178	negative regulation of Wnt signaling pat...	3	2	0.44	0.05928			GO:0016234	inclusion body	3	1	0.46	0.39058			GO:0004359	glutaminase activity	1	1	0.15	0.14686
GO:0045834	positive regulation of lipid metabolic p...	3	2	0.44	0.05928			GO:0017053	transcriptional repressor complex	3	1	0.46	0.39058			GO:0008734	L-aspartate oxidase activity	1	1	0.15	0.14686
GO:0033358	UDP-L-arabinose biosynthetic process	3	2	0.44	0.05928			GO:0005847	mRNA cleavage and polyadenylation specif...	3	1	0.46	0.39058			GO:0015212	cytidine transmembrane transporter activ...	1	1	0.15	0.14686
GO:0072708	response to sorbitol	3	2	0.44	0.05928			GO:0031252	cell leading edge	3	1	0.46	0.39058			GO:0015214	pyrimidine nucleoside transmembrane tran...	1	1	0.15	0.14686
GO:0015712	hexose phosphate transport	3	2	0.44	0.05928			GO:0090568	nuclear transcriptional repressor comple...	3	1	0.46	0.39058			GO:0005095	GTPase inhibitor activity	1	1	0.15	0.14686
GO:0043555	regulation of translation in response to...	3	2	0.44	0.05928			GO:0034425	etioplast envelope	3	1	0.46	0.39058			GO:0047501	(+)-neomenthol dehydrogenase activity	1	1	0.15	0.14686
GO:0051319	G2 phase	3	2	0.44	0.05928			GO:0034426	etioplast membrane	3	1	0.46	0.39058			GO:0047504	(-)-menthol dehydrogenase activity	1	1	0.15	0.14686
GO:0043649	dicarboxylic acid catabolic process	3	2	0.44	0.05928			GO:0030864	cortical actin cytoskeleton	3	1	0.46	0.39058			GO:0031369	translation initiation factor binding	1	1	0.15	0.14686
GO:0042353	fucose biosynthetic process	3	2	0.44	0.05928			GO:0030479	actin cortical patch	3	1	0.46	0.39058			GO:0043115	precorrin-2 dehydrogenase activity	1	1	0.15	0.14686
GO:0006490	oligosaccharide-lipid intermediate biosy...	3	2	0.44	0.05928			GO:0005801	cis-Golgi network	27	5	4.11	0.39371			GO:0004776	succinate-CoA ligase (GDP-forming) activ...	1	1	0.15	0.14686
GO:0046889	positive regulation of lipid biosyntheti...	3	2	0.44	0.05928			GO:0044462	external encapsulating structure part	27	5	4.11	0.39371			GO:0004777	succinate-semialdehyde dehydrogenase (NA...	1	1	0.15	0.14686
GO:0006488	dolichol-linked oligosaccharide biosynth...	3	2	0.44	0.05928			GO:0030176	integral component of endoplasmic reticu...	27	9	4.11	0.39792			GO:0009013	succinate-semialdehyde dehydrogenase [NA...	1	1	0.15	0.14686
GO:0019379	sulfate assimilation, phosphoadenylyl su...	3	2	0.44	0.05928			GO:1990204	oxidoreductase complex	97	16	14.76	0.40478			GO:0004740	pyruvate dehydrogenase (acetyl-transferr...	1	1	0.15	0.14686
GO:0034341	response to interferon-gamma	3	2	0.44	0.05928			GO:0030134	COPII-coated ER to Golgi transport vesic...	15	3	2.28	0.40524			GO:0015291	secondary active transmembrane transport...	187	33	27.46	0.14743
GO:0006104	succinyl-CoA metabolic process	3	2	0.44	0.05928			GO:0005838	proteasome regulatory particle	15	3	2.28	0.40524			GO:0047134	protein-disulfide reductase activity	36	8	5.29	0.14828
GO:0000085	mitotic G2 phase	3	2	0.44	0.05928			GO:0010494	cytoplasmic stress granule	9	2	1.37	0.40803			GO:0004386	helicase activity	206	36	30.25	0.14899
GO:0019419	sulfate reduction	3	2	0.44	0.05928			GO:0043076	megasporocyte nucleus	9	2	1.37	0.40803			GO:0008441	3'(2'),5'-bisphosphate nucleotidase acti...	5	2	0.73	0.15901
GO:0033523	histone H2B ubiquitination	3	2	0.44	0.05928			GO:0043078	polar nucleus	9	2	1.37	0.40803			GO:0051538	3 iron, 4 sulfur cluster binding	5	2	0.73	0.15901
GO:0009163	nucleoside biosynthetic process	129	26	19.1	0.05973			GO:0070382	exocytic vesicle	9	2	1.37	0.40803			GO:0017056	structural constituent of nuclear pore	5	2	0.73	0.15901
GO:0042455	ribonucleoside biosynthetic process	129	26	19.1	0.05973			GO:0033116	endoplasmic reticulum-Golgi intermediate...	9	2	1.37	0.40803			GO:1901683	arsenate ion transmembrane transporter a...	5	2	0.73	0.15901
GO:0045017	glycerolipid biosynthetic process	78	17	11.55	0.06199			GO:0005775	vacuolar lumen	9	2	1.37	0.40803			GO:2001147	camalexin binding	5	2	0.73	0.15901
GO:0006725	cellular aromatic compound metabolic pro...	4302	716	637.09	0.06274			GO:0005960	glycine cleavage complex	9	2	1.37	0.40803			GO:0030544	Hsp70 protein binding	5	2	0.73	0.15901
GO:0031537	regulation of anthocyanin metabolic proc...	20	6	2.96	0.06375			GO:0098803	respiratory chain complex	72	12	10.96	0.41464			GO:0016530	metallochaperone activity	5	2	0.73	0.15901
GO:0019319	hexose biosynthetic process	20	6	2.96	0.06375			GO:0048471	perinuclear region of cytoplasm	34	6	5.17	0.41669			GO:2001227	quercitrin binding	5	2	0.73	0.15901
GO:0000741	karyogamy	35	9	5.18	0.06415			GO:0009504	cell plate	34	6	5.17	0.41669			GO:0004774	succinate-CoA ligase activity	5	2	0.73	0.15901
GO:0031400	negative regulation of protein modificat...	35	9	5.18	0.06415			GO:0030658	transport vesicle membrane	28	5	4.26	0.42588			GO:0004775	succinate-CoA ligase (ADP-forming) activ...	5	2	0.73	0.15901
GO:0009292	genetic transfer	30	8	4.44	0.06536			GO:0042175	nuclear outer membrane-endoplasmic retic...	312	53	47.47	0.4261			GO:0097243	flavonoid binding	5	2	0.73	0.15901
GO:0009294	DNA mediated transformation	30	8	4.44	0.06536			GO:0031968	organelle outer membrane	79	13	12.02	0.42631			GO:0016887	ATPase activity	419	69	61.54	0.16362
GO:0031407	oxylipin metabolic process	30	8	4.44	0.06536			GO:0030662	coated vesicle membrane	60	10	9.13	0.43085			GO:0005402	carbohydrate:cation symporter activity	15	4	2.2	0.16766
GO:0031408	oxylipin biosynthetic process	30	8	4.44	0.06536			GO:0005747	mitochondrial respiratory chain complex ...	41	7	6.24	0.43493			GO:0005351	carbohydrate:proton symporter activity	15	4	2.2	0.16766
GO:0022403	cell cycle phase	25	7	3.7	0.06548			GO:0030126	COPI vesicle coat	22	4	3.35	0.43631			GO:0004602	glutathione peroxidase activity	15	4	2.2	0.16766
GO:0042866	pyruvate biosynthetic process	62	14	9.18	0.06643			GO:0030137	COPI-coated vesicle	22	4	3.35	0.43631			GO:0016872	intramolecular lyase activity	10	3	1.47	0.17165
GO:0006096	glycolytic process	62	14	9.18	0.06643			GO:0042597	periplasmic space	22	4	3.35	0.43631			GO:0004579	dolichyl-diphosphooligosaccharide-protei...	10	3	1.47	0.17165
GO:0042180	cellular ketone metabolic process	62	14	9.18	0.06643			GO:0019005	SCF ubiquitin ligase complex	22	4	3.35	0.43631			GO:0030291	protein serine/threonine kinase inhibito...	10	3	1.47	0.17165
GO:0006757	ATP generation from ADP	62	14	9.18	0.06643			GO:0005753	mitochondrial proton-transporting ATP sy...	22	4	3.35	0.43631			GO:0015288	porin activity	10	3	1.47	0.17165
GO:0009873	ethylene-activated signaling pathway	148	29	21.92	0.06653			GO:0030663	COPI-coated vesicle membrane	22	4	3.35	0.43631			GO:0022829	wide pore channel activity	10	3	1.47	0.17165
GO:0042753	positive regulation of circadian rhythm	11	4	1.63	0.06666			GO:0019898	extrinsic component of membrane	54	9	8.22	0.43999			GO:0003677	DNA binding	1874	289	275.22	0.17217
GO:0000154	rRNA modification	11	4	1.63	0.06666			GO:0019867	outer membrane	80	13	12.17	0.44527			GO:0004252	serine-type endopeptidase activity	91	17	13.36	0.17414
GO:0052646	alditol phosphate metabolic process	11	4	1.63	0.06666			GO:0031970	organelle envelope lumen	16	3	2.43	0.44854			GO:0008194	UDP-glycosyltransferase activity	235	40	34.51	0.17574
GO:0045859	regulation of protein kinase activity	102	21	15.11	0.06993			GO:0000313	organellar ribosome	16	3	2.43	0.44854			GO:0048029	monosaccharide binding	38	8	5.58	0.18532
GO:0043549	regulation of kinase activity	102	21	15.11	0.06993			GO:0005793	endoplasmic reticulum-Golgi intermediate...	16	3	2.43	0.44854			GO:0043022	ribosome binding	21	5	3.08	0.18546
GO:0008643	carbohydrate transport	102	21	15.11	0.06993			GO:0022624	proteasome accessory complex	16	3	2.43	0.44854			GO:0019843	rRNA binding	68	13	9.99	0.19084
GO:0009185	ribonucleoside diphosphate metabolic pro...	68	15	10.07	0.06995			GO:0044391	ribosomal subunit	234	71	35.61	0.45311			GO:0003746	translation elongation factor activity	68	13	9.99	0.19084
GO:0009179	purine ribonucleoside diphosphate metabo...	68	15	10.07	0.06995			GO:0030133	transport vesicle	42	7	6.39	0.46128			GO:0016783	sulfurtransferase activity	16	4	2.35	0.19914
GO:0009135	purine nucleoside diphosphate metabolic ...	68	15	10.07	0.06995			GO:0000421	autophagosome membrane	10	2	1.52	0.46369			GO:0004551	nucleotide diphosphatase activity	16	4	2.35	0.19914
GO:0016553	base conversion or substitution editing	7	3	1.04	0.07138			GO:0098827	endoplasmic reticulum subcompartment	310	52	47.17	0.47026			GO:0004857	enzyme inhibitor activity	118	21	17.33	0.20087
GO:0042873	aldonate transmembrane transport	7	3	1.04	0.07138			GO:0005789	endoplasmic reticulum membrane	310	52	47.17	0.47026			GO:0003676	nucleic acid binding	3368	540	494.64	0.21011
GO:0005978	glycogen biosynthetic process	7	3	1.04	0.07138			GO:0000159	protein phosphatase type 2A complex	23	4	3.5	0.47221			GO:0004518	nuclease activity	304	50	44.65	0.21083
GO:0043434	response to peptide hormone	7	3	1.04	0.07138			GO:0032839	dendrite cytoplasm	4	1	0.61	0.48333			GO:0004576	oligosaccharyl transferase activity	11	3	1.62	0.21166
GO:0000462	maturation of SSU-rRNA from tricistronic...	7	3	1.04	0.07138			GO:0045269	proton-transporting ATP synthase, centra...	4	1	0.61	0.48333			GO:0016405	CoA-ligase activity	22	5	3.23	0.21294
GO:0051029	rRNA transport	7	3	1.04	0.07138			GO:0030141	secretory granule	4	1	0.61	0.48333			GO:0043682	copper-transporting ATPase activity	6	2	0.88	0.21615
GO:0015713	phosphoglycerate transmembrane transport	7	3	1.04	0.07138			GO:0005845	mRNA cap binding complex	4	1	0.61	0.48333			GO:0004488	methylenetetrahydrofolate dehydrogenase ...	6	2	0.88	0.21615
GO:0080056	petal vascular tissue pattern formation	7	3	1.04	0.07138			GO:0120111	neuron projection cytoplasm	4	1	0.61	0.48333			GO:0003825	alpha,alpha-trehalose-phosphate synthase...	6	2	0.88	0.21615
GO:0080057	sepal vascular tissue pattern formation	7	3	1.04	0.07138			GO:0000109	nucleotide-excision repair complex	4	1	0.61	0.48333			GO:0008195	phosphatidate phosphatase activity	6	2	0.88	0.21615
GO:1901652	response to peptide	7	3	1.04	0.07138			GO:0005791	rough endoplasmic reticulum	4	1	0.61	0.48333			GO:0019825	oxygen binding	6	2	0.88	0.21615
GO:0080156	mitochondrial mRNA modification	7	3	1.04	0.07138			GO:0005756	mitochondrial proton-transporting ATP sy...	4	1	0.61	0.48333			GO:0008172	S-methyltransferase activity	6	2	0.88	0.21615
GO:0006839	mitochondrial transport	41	10	6.07	0.0719			GO:0005769	early endosome	30	5	4.56	0.48902			GO:0008131	primary amine oxidase activity	6	2	0.88	0.21615
GO:0046364	monosaccharide biosynthetic process	41	10	6.07	0.0719			GO:0031901	early endosome membrane	17	3	2.59	0.4905			GO:0010309	acireductone dioxygenase [iron(II)-requi...	6	2	0.88	0.21615
GO:0009108	coenzyme biosynthetic process	209	39	30.95	0.07221			GO:0120114	Sm-like protein family complex	17	3	2.59	0.4905			GO:0008252	nucleotidase activity	6	2	0.88	0.21615
GO:0033121	regulation of purine nucleotide cataboli...	74	16	10.96	0.07297			GO:0030131	clathrin adaptor complex	17	3	2.59	0.4905			GO:0035673	oligopeptide transmembrane transporter a...	6	2	0.88	0.21615
GO:0016051	carbohydrate biosynthetic process	264	48	39.1	0.07329			GO:0030532	small nuclear ribonucleoprotein complex	17	3	2.59	0.4905			GO:0060590	ATPase regulator activity	6	2	0.88	0.21615
GO:1901576	organic substance biosynthetic process	4611	784	682.85	0.07396			GO:0015934	large ribosomal subunit	142	43	21.61	0.49695			GO:0004623	phospholipase A2 activity	6	2	0.88	0.21615
GO:0009583	detection of light stimulus	52	12	7.7	0.07425			GO:0030964	NADH dehydrogenase complex	44	7	6.7	0.51303			GO:0004617	phosphoglycerate dehydrogenase activity	6	2	0.88	0.21615
GO:2000028	regulation of photoperiodism, flowering	16	5	2.37	0.07544			GO:0045271	respiratory chain complex I	44	7	6.7	0.51303			GO:0008792	arginine decarboxylase activity	6	2	0.88	0.21615
GO:0044238	primary metabolic process	8066	1275	1194.51	0.0761			GO:0000418	RNA polymerase IV complex	11	2	1.67	0.51613			GO:0099516	ion antiporter activity	28	6	4.11	0.22031
GO:0051338	regulation of transferase activity	109	22	16.14	0.07737			GO:0030173	integral component of Golgi membrane	11	2	1.67	0.51613			GO:0016209	antioxidant activity	126	22	18.5	0.2205
GO:0009069	serine family amino acid metabolic proce...	69	15	10.22	0.07768			GO:0030130	clathrin coat of trans-Golgi network ves...	11	2	1.67	0.51613			GO:0004521	endoribonuclease activity	101	18	14.83	0.22146
GO:0001933	negative regulation of protein phosphory...	26	7	3.85	0.07863			GO:0030132	clathrin coat of coated pit	11	2	1.67	0.51613			GO:0004866	endopeptidase inhibitor activity	34	7	4.99	0.22414
GO:0006997	nucleus organization	58	13	8.59	0.07884			GO:0031228	intrinsic component of Golgi membrane	11	2	1.67	0.51613			GO:0061135	endopeptidase regulator activity	34	7	4.99	0.22414
GO:0009118	regulation of nucleoside metabolic proce...	75	16	11.11	0.08057			GO:0010008	endosome membrane	104	16	15.82	0.52301			GO:0016628	oxidoreductase activity, acting on the C...	52	10	7.64	0.22564
GO:0030811	regulation of nucleotide catabolic proce...	75	16	11.11	0.08057			GO:0044440	endosomal part	104	16	15.82	0.52301			GO:0016864	intramolecular oxidoreductase activity, ...	17	4	2.5	0.23219
GO:0009146	purine nucleoside triphosphate catabolic...	560	95	82.93	0.08125			GO:0044421	extracellular region part	94	17	14.3	0.52474			GO:0004143	diacylglycerol kinase activity	17	4	2.5	0.23219
GO:0009203	ribonucleoside triphosphate catabolic pr...	560	95	82.93	0.08125			GO:0031012	extracellular matrix	41	9	6.24	0.52817			GO:0019213	deacetylase activity	17	4	2.5	0.23219
GO:0009207	purine ribonucleoside triphosphate catab...	560	95	82.93	0.08125			GO:0030119	AP-type membrane coat adaptor complex	18	3	2.74	0.53082			GO:0003756	protein disulfide isomerase activity	17	4	2.5	0.23219
GO:0010410	hemicellulose metabolic process	42	10	6.22	0.08241			GO:0060187	cell pole	18	3	2.74	0.53082			GO:0004722	protein serine/threonine phosphatase act...	71	13	10.43	0.2366
GO:0009143	nucleoside triphosphate catabolic proces...	561	95	83.08	0.08408			GO:0070603	SWI/SNF superfamily-type complex	18	3	2.74	0.53082			GO:0033218	amide binding	65	12	9.55	0.23937
GO:0034660	ncRNA metabolic process	295	85	43.69	0.08551			GO:0030288	outer membrane-bounded periplasmic space	18	3	2.74	0.53082			GO:0016878	acid-thiol ligase activity	23	5	3.38	0.24161
GO:0090407	organophosphate biosynthetic process	439	78	65.01	0.08624			GO:0044432	endoplasmic reticulum part	337	55	51.28	0.53957			GO:0030414	peptidase inhibitor activity	35	7	5.14	0.24737
GO:0009156	ribonucleoside monophosphate biosyntheti...	167	34	24.73	0.08633			GO:0031227	intrinsic component of endoplasmic retic...	45	11	6.85	0.55412			GO:0061134	peptidase regulator activity	35	7	5.14	0.24737
GO:0009259	ribonucleotide metabolic process	815	137	120.69	0.0864			GO:0098590	plasma membrane region	39	6	5.93	0.55658			GO:0020037	heme binding	231	38	33.93	0.24741
GO:0009095	aromatic amino acid family biosynthetic ...	12	4	1.78	0.08867			GO:0015935	small ribosomal subunit	93	28	14.15	0.56039			GO:0004849	uridine kinase activity	12	3	1.76	0.25339
GO:0009154	purine ribonucleotide catabolic process	563	95	83.38	0.08994			GO:0031982	vesicle	538	81	81.86	0.56159			GO:0033764	steroid dehydrogenase activity, acting o...	12	3	1.76	0.25339
GO:0009261	ribonucleotide catabolic process	563	95	83.38	0.08994			GO:0043186	P granule	5	1	0.76	0.56198			GO:0010294	abscisic acid glucosyltransferase activi...	12	3	1.76	0.25339
GO:0006563	L-serine metabolic process	32	8	4.74	0.09011			GO:0060293	germ plasm	5	1	0.76	0.56198			GO:0005096	GTPase activator activity	66	12	9.69	0.25638
GO:0071426	ribonucleoprotein complex export from nu...	32	8	4.74	0.09011			GO:0000813	ESCRT I complex	5	1	0.76	0.56198			GO:0016866	intramolecular transferase activity	54	10	7.93	0.26333
GO:0071166	ribonucleoprotein complex localization	32	8	4.74	0.09011			GO:0035061	interchromatin granule	5	1	0.76	0.56198			GO:0016765	transferase activity, transferring alkyl...	149	25	21.88	0.26556
GO:0017144	drug metabolic process	954	165	141.28	0.09023			GO:0032838	plasma membrane bounded cell projection ...	5	1	0.76	0.56198			GO:0016862	intramolecular oxidoreductase activity, ...	18	4	2.64	0.26644
GO:0001932	regulation of protein phosphorylation	111	22	16.44	0.09054			GO:0045495	pole plasm	5	1	0.76	0.56198			GO:0008168	methyltransferase activity	351	59	51.55	0.26864
GO:0072524	pyridine-containing compound metabolic p...	123	24	18.22	0.092			GO:0005885	Arp2/3 protein complex	5	1	0.76	0.56198			GO:0016877	ligase activity, forming carbon-sulfur b...	36	7	5.29	0.27128
GO:0005996	monosaccharide metabolic process	183	34	27.1	0.09251			GO:0005686	U2 snRNP	5	1	0.76	0.56198			GO:0016752	sinapoyltransferase activity	2	1	0.29	0.27217
GO:0002181	cytoplasmic translation	38	17	5.63	0.09282			GO:0009533	chloroplast stromal thylakoid	5	1	0.76	0.56198			GO:0004067	asparaginase activity	2	1	0.29	0.27217
GO:1901565	organonitrogen compound catabolic proces...	1007	164	149.13	0.09284			GO:0033588	Elongator holoenzyme complex	5	1	0.76	0.56198			GO:0050072	m7G(5')pppN diphosphatase activity	2	1	0.29	0.27217
GO:0051348	negative regulation of transferase activ...	27	7	4	0.09319			GO:0055120	striated muscle dense body	5	1	0.76	0.56198			GO:0004081	bis(5'-nucleosyl)-tetraphosphatase (asym...	2	1	0.29	0.27217
GO:0042326	negative regulation of phosphorylation	27	7	4	0.09319			GO:0012510	trans-Golgi network transport vesicle me...	12	2	1.83	0.56504			GO:0051996	squalene synthase activity	2	1	0.29	0.27217
GO:0009067	aspartate family amino acid biosynthetic...	43	10	6.37	0.09381			GO:0032806	carboxy-terminal domain protein kinase c...	12	2	1.83	0.56504			GO:0016713	oxidoreductase activity, acting on paire...	2	1	0.29	0.27217
GO:0000097	sulfur amino acid biosynthetic process	43	10	6.37	0.09381			GO:0030125	clathrin vesicle coat	12	2	1.83	0.56504			GO:0009976	tocopherol cyclase activity	2	1	0.29	0.27217
GO:0046417	chorismate metabolic process	17	5	2.52	0.09437			GO:0005771	multivesicular body	12	2	1.83	0.56504			GO:0004024	alcohol dehydrogenase activity, zinc-dep...	2	1	0.29	0.27217
GO:0006012	galactose metabolic process	17	5	2.52	0.09437			GO:0005615	extracellular space	53	8	8.06	0.56865			GO:0004014	adenosylmethionine decarboxylase activit...	2	1	0.29	0.27217
GO:0055075	potassium ion homeostasis	17	5	2.52	0.09437			GO:0030313	cell envelope	19	3	2.89	0.56927			GO:0004829	threonine-tRNA ligase activity	2	1	0.29	0.27217
GO:0006165	nucleoside diphosphate phosphorylation	71	15	10.51	0.09476			GO:1904949	ATPase complex	19	3	2.89	0.56927			GO:0004419	hydroxymethylglutaryl-CoA lyase activity	2	1	0.29	0.27217
GO:0006623	protein targeting to vacuole	22	6	3.26	0.09501			GO:0045259	proton-transporting ATP synthase complex	33	5	5.02	0.57835			GO:0032442	phenylcoumaran benzylic ether reductase ...	2	1	0.29	0.27217
GO:0072665	protein localization to vacuole	22	6	3.26	0.09501			GO:0036464	cytoplasmic ribonucleoprotein granule	33	5	5.02	0.57835			GO:0008551	cadmium-exporting ATPase activity	2	1	0.29	0.27217
GO:0072666	establishment of protein localization to...	22	6	3.26	0.09501			GO:0035770	ribonucleoprotein granule	33	5	5.02	0.57835			GO:0003991	acetylglutamate kinase activity	2	1	0.29	0.27217
GO:0046130	purine ribonucleoside catabolic process	565	95	83.67	0.09609			GO:0030118	clathrin coat	34	5	5.17	0.60622			GO:0004198	calcium-dependent cysteine-type endopept...	2	1	0.29	0.27217
GO:0043648	dicarboxylic acid metabolic process	77	16	11.4	0.09728			GO:0097708	intracellular vesicle	518	77	78.82	0.60959			GO:0016463	zinc-exporting ATPase activity	2	1	0.29	0.27217
GO:0046496	nicotinamide nucleotide metabolic proces...	112	22	16.59	0.09764			GO:0031410	cytoplasmic vesicle	518	77	78.82	0.60959			GO:0010354	homogentisate prenyltransferase activity	2	1	0.29	0.27217
GO:0006139	nucleobase-containing compound metabolic...	3989	667	590.74	0.09773			GO:1902911	protein kinase complex	13	2	1.98	0.61027			GO:0016856	racemase and epimerase activity, acting ...	2	1	0.29	0.27217
GO:0009168	purine ribonucleoside monophosphate bios...	145	30	21.47	0.09823			GO:0031306	intrinsic component of mitochondrial out...	13	2	1.98	0.61027			GO:0004152	dihydroorotate dehydrogenase activity	2	1	0.29	0.27217
GO:0009127	purine nucleoside monophosphate biosynth...	145	30	21.47	0.09823			GO:0031307	integral component of mitochondrial oute...	13	2	1.98	0.61027			GO:0004969	histamine receptor activity	2	1	0.29	0.27217
GO:0019722	calcium-mediated signaling	38	9	5.63	0.09906			GO:1902554	serine/threonine protein kinase complex	13	2	1.98	0.61027			GO:0004158	dihydroorotate oxidase activity	2	1	0.29	0.27217
GO:0006289	nucleotide-excision repair	38	9	5.63	0.09906			GO:0005776	autophagosome	13	2	1.98	0.61027			GO:0016018	cyclosporin A binding	2	1	0.29	0.27217
GO:0006152	purine nucleoside catabolic process	566	95	83.82	0.09927			GO:0044437	vacuolar part	657	150	99.97	0.61636			GO:0042736	NADH kinase activity	2	1	0.29	0.27217
GO:0009585	red, far-red light phototransduction	49	11	7.26	0.09975			GO:0030135	coated vesicle	83	12	12.63	0.62344			GO:0016842	amidine-lyase activity	2	1	0.29	0.27217
GO:0006556	S-adenosylmethionine biosynthetic proces...	8	3	1.18	0.10197			GO:0045178	basal part of cell	6	1	0.91	0.62866			GO:0004128	cytochrome-b5 reductase activity, acting...	2	1	0.29	0.27217
GO:0043446	cellular alkane metabolic process	8	3	1.18	0.10197			GO:0005929	cilium	6	1	0.91	0.62866			GO:0008905	mannose-phosphate guanylyltransferase ac...	2	1	0.29	0.27217
GO:0043447	alkane biosynthetic process	8	3	1.18	0.10197			GO:0005700	polytene chromosome	6	1	0.91	0.62866			GO:0003938	IMP dehydrogenase activity	2	1	0.29	0.27217
GO:0030490	maturation of SSU-rRNA	8	3	1.18	0.10197			GO:0005853	eukaryotic translation elongation factor...	6	1	0.91	0.62866			GO:0045485	omega-6 fatty acid desaturase activity	2	1	0.29	0.27217
GO:0016055	Wnt signaling pathway	8	3	1.18	0.10197			GO:0005871	kinesin complex	6	1	0.91	0.62866			GO:0004930	G protein-coupled receptor activity	2	1	0.29	0.27217
GO:0198738	cell-cell signaling by wnt	8	3	1.18	0.10197			GO:0000324	fungal-type vacuole	6	1	0.91	0.62866			GO:0031543	peptidyl-proline dioxygenase activity	2	1	0.29	0.27217
GO:2000652	regulation of secondary cell wall biogen...	8	3	1.18	0.10197			GO:0000329	fungal-type vacuole membrane	6	1	0.91	0.62866			GO:0015193	L-proline transmembrane transporter acti...	2	1	0.29	0.27217
GO:0009423	chorismate biosynthetic process	8	3	1.18	0.10197			GO:0000311	plastid large ribosomal subunit	6	1	0.91	0.62866			GO:0008265	Mo-molybdopterin cofactor sulfurase acti...	2	1	0.29	0.27217
GO:1905114	cell surface receptor signaling pathway ...	8	3	1.18	0.10197			GO:0045267	proton-transporting ATP synthase, cataly...	6	1	0.91	0.62866			GO:0046027	phospholipid:diacylglycerol acyltransfer...	2	1	0.29	0.27217
GO:0009070	serine family amino acid biosynthetic pr...	33	8	4.89	0.10426			GO:0009330	DNA topoisomerase complex (ATP-hydrolyzi...	6	1	0.91	0.62866			GO:0004109	coproporphyrinogen oxidase activity	2	1	0.29	0.27217
GO:0045927	positive regulation of growth	55	12	8.15	0.10453			GO:0016323	basolateral plasma membrane	6	1	0.91	0.62866			GO:0099528	G protein-coupled neurotransmitter recep...	2	1	0.29	0.27217
GO:0019362	pyridine nucleotide metabolic process	113	22	16.73	0.1051			GO:0009925	basal plasma membrane	6	1	0.91	0.62866			GO:0015168	glycerol transmembrane transporter activ...	2	1	0.29	0.27217
GO:0006633	fatty acid biosynthetic process	155	29	22.95	0.10579			GO:0043601	nuclear replisome	6	1	0.91	0.62866			GO:0052636	arabinosyltransferase activity	2	1	0.29	0.27217
GO:0009749	response to glucose	44	10	6.52	0.10609			GO:0005754	mitochondrial proton-transporting ATP sy...	6	1	0.91	0.62866			GO:0019948	SUMO activating enzyme activity	2	1	0.29	0.27217
GO:0046037	GMP metabolic process	4	2	0.59	0.10702			GO:0031209	SCAR complex	6	1	0.91	0.62866			GO:0042084	5-methyltetrahydrofolate-dependent methy...	2	1	0.29	0.27217
GO:0000479	endonucleolytic cleavage of tricistronic...	4	2	0.59	0.10702			GO:0042170	plastid membrane	213	31	32.41	0.63645			GO:0035257	nuclear hormone receptor binding	2	1	0.29	0.27217
GO:0006658	phosphatidylserine metabolic process	4	2	0.59	0.10702			GO:0005768	endosome	355	52	54.02	0.64197			GO:0035258	steroid hormone receptor binding	2	1	0.29	0.27217
GO:0006659	phosphatidylserine biosynthetic process	4	2	0.59	0.10702			GO:0098852	lytic vacuole membrane	14	2	2.13	0.65182			GO:0008227	G protein-coupled amine receptor activit...	2	1	0.29	0.27217
GO:0090506	axillary shoot meristem initiation	4	2	0.59	0.10702			GO:0005623	cell	10466	1620	1592.53	0.65335			GO:0080139	borate efflux transmembrane transporter ...	2	1	0.29	0.27217
GO:0010265	SCF complex assembly	4	2	0.59	0.10702			GO:0044464	cell part	10466	1620	1592.53	0.65335			GO:0046408	chlorophyll synthetase activity	2	1	0.29	0.27217
GO:0046383	dTDP-rhamnose metabolic process	4	2	0.59	0.10702			GO:0031903	microbody membrane	43	6	6.54	0.65608			GO:0097157	pre-mRNA intronic binding	2	1	0.29	0.27217
GO:0010244	response to low fluence blue light stimu...	4	2	0.59	0.10702			GO:0005770	late endosome	43	6	6.54	0.65608			GO:0008201	heparin binding	2	1	0.29	0.27217
GO:0002215	defense response to nematode	4	2	0.59	0.10702			GO:0005778	peroxisomal membrane	43	6	6.54	0.65608			GO:0004618	phosphoglycerate kinase activity	2	1	0.29	0.27217
GO:0009800	cinnamic acid biosynthetic process	4	2	0.59	0.10702			GO:0030117	membrane coat	78	11	11.87	0.65629			GO:0045153	electron transporter, transferring elect...	2	1	0.29	0.27217
GO:0009803	cinnamic acid metabolic process	4	2	0.59	0.10702			GO:0048475	coated membrane	78	11	11.87	0.65629			GO:0004642	phosphoribosylformylglycinamidine syntha...	2	1	0.29	0.27217
GO:0051058	negative regulation of small GTPase medi...	4	2	0.59	0.10702			GO:0000793	condensed chromosome	29	4	4.41	0.6634			GO:0008796	bis(5'-nucleosyl)-tetraphosphatase activ...	2	1	0.29	0.27217
GO:0050795	regulation of behavior	4	2	0.59	0.10702			GO:0005773	vacuole	1138	218	173.16	0.66538			GO:0004632	phosphopantothenate--cysteine ligase act...	2	1	0.29	0.27217
GO:0006065	UDP-glucuronate biosynthetic process	4	2	0.59	0.10702			GO:0043229	intracellular organelle	8212	1309	1249.56	0.67029			GO:0008798	beta-aspartyl-peptidase activity	2	1	0.29	0.27217
GO:0030111	regulation of Wnt signaling pathway	4	2	0.59	0.10702			GO:0043226	organelle	8214	1309	1249.86	0.67649			GO:0004609	phosphatidylserine decarboxylase activit...	2	1	0.29	0.27217
GO:0032781	positive regulation of ATPase activity	4	2	0.59	0.10702			GO:0005811	lipid droplet	44	6	6.7	0.67867			GO:0016295	myristoyl-[acyl-carrier-protein] hydrola...	2	1	0.29	0.27217
GO:0030718	germ-line stem cell population maintenan...	4	2	0.59	0.10702			GO:0090406	pollen tube	37	5	5.63	0.68308			GO:0016296	palmitoyl-[acyl-carrier-protein] hydrola...	2	1	0.29	0.27217
GO:0007631	feeding behavior	4	2	0.59	0.10702			GO:0043231	intracellular membrane-bounded organelle	7857	1260	1195.54	0.68423			GO:0052744	phosphatidylinositol monophosphate phosp...	2	1	0.29	0.27217
GO:2000765	regulation of cytoplasmic translation	4	2	0.59	0.10702			GO:0031975	envelope	1051	155	159.92	0.68513			GO:0004795	threonine synthase activity	2	1	0.29	0.27217
GO:0060416	response to growth hormone	4	2	0.59	0.10702			GO:0030687	preribosome, large subunit precursor	7	1	1.07	0.68519			GO:0016289	CoA hydrolase activity	2	1	0.29	0.27217
GO:0046580	negative regulation of Ras protein signa...	4	2	0.59	0.10702			GO:0034518	RNA cap binding complex	7	1	1.07	0.68519			GO:0004352	glutamate dehydrogenase (NAD+) activity	2	1	0.29	0.27217
GO:0006177	GMP biosynthetic process	4	2	0.59	0.10702			GO:0005851	eukaryotic translation initiation factor...	7	1	1.07	0.68519			GO:0004353	glutamate dehydrogenase [NAD(P)+] activi...	2	1	0.29	0.27217
GO:0019305	dTDP-rhamnose biosynthetic process	4	2	0.59	0.10702			GO:0034708	methyltransferase complex	7	1	1.07	0.68519			GO:0004376	glycolipid mannosyltransferase activity	2	1	0.29	0.27217
GO:0042256	mature ribosome assembly	4	2	0.59	0.10702			GO:0000315	organellar large ribosomal subunit	7	1	1.07	0.68519			GO:0016215	acyl-CoA desaturase activity	2	1	0.29	0.27217
GO:0061062	regulation of nematode larval developmen...	4	2	0.59	0.10702			GO:0042575	DNA polymerase complex	7	1	1.07	0.68519			GO:0015232	heme transporter activity	2	1	0.29	0.27217
GO:0051788	response to misfolded protein	4	2	0.59	0.10702			GO:0009531	secondary cell wall	7	1	1.07	0.68519			GO:0004320	oleoyl-[acyl-carrier-protein] hydrolase ...	2	1	0.29	0.27217
GO:0009150	purine ribonucleotide metabolic process	797	133	118.03	0.10702			GO:0043596	nuclear replication fork	7	1	1.07	0.68519			GO:0019798	procollagen-proline dioxygenase activity	2	1	0.29	0.27217
GO:0034641	cellular nitrogen compound metabolic pro...	4756	809	704.32	0.1078			GO:0000794	condensed nuclear chromosome	15	2	2.28	0.68976			GO:0008705	methionine synthase activity	2	1	0.29	0.27217
GO:0060918	auxin transport	61	13	9.03	0.10839			GO:0032592	integral component of mitochondrial memb...	15	2	2.28	0.68976			GO:0004310	farnesyl-diphosphate farnesyltransferase...	2	1	0.29	0.27217
GO:1901068	guanosine-containing compound metabolic ...	192	35	28.43	0.10905			GO:0030140	trans-Golgi network transport vesicle	15	2	2.28	0.68976			GO:0016639	oxidoreductase activity, acting on the C...	2	1	0.29	0.27217
GO:0009124	nucleoside monophosphate biosynthetic pr...	177	35	26.21	0.10945			GO:0036452	ESCRT complex	15	2	2.28	0.68976			GO:0005483	soluble NSF attachment protein activity	2	1	0.29	0.27217
GO:0044264	cellular polysaccharide metabolic proces...	186	34	27.55	0.10972			GO:0043227	membrane-bounded organelle	7859	1260	1195.85	0.69019			GO:0051427	hormone receptor binding	2	1	0.29	0.27217
GO:0009415	response to water	310	54	45.91	0.11098			GO:0008287	protein serine/threonine phosphatase com...	30	4	4.56	0.69023			GO:0004300	enoyl-CoA hydratase activity	2	1	0.29	0.27217
GO:0010383	cell wall polysaccharide metabolic proce...	50	11	7.4	0.11164			GO:0000786	nucleosome	59	8	8.98	0.69345			GO:0010291	carotene beta-ring hydroxylase activity	2	1	0.29	0.27217
GO:0009792	embryo development ending in birth or eg...	102	20	15.11	0.11176			GO:0031967	organelle envelope	1033	152	157.18	0.69489			GO:0004307	ethanolaminephosphotransferase activity	2	1	0.29	0.27217
GO:0009164	nucleoside catabolic process	570	95	84.41	0.11272			GO:0005905	clathrin-coated pit	23	3	3.5	0.70222			GO:0047617	acyl-CoA hydrolase activity	2	1	0.29	0.27217
GO:0034656	nucleobase-containing small molecule cat...	570	95	84.41	0.11272			GO:0031969	chloroplast membrane	206	29	31.35	0.70594			GO:1904680	peptide transmembrane transporter activi...	30	6	4.41	0.27223
GO:0042454	ribonucleoside catabolic process	570	95	84.41	0.11272			GO:0005802	trans-Golgi network	295	42	44.89	0.70667			GO:0036459	thiol-dependent ubiquitinyl hydrolase ac...	7	2	1.03	0.27465
GO:0040010	positive regulation of growth rate	39	9	5.78	0.11272			GO:0009505	plant-type cell wall	289	41	43.97	0.71362			GO:0070568	guanylyltransferase activity	7	2	1.03	0.27465
GO:0010467	gene expression	2974	530	440.42	0.11303			GO:1903293	phosphatase complex	31	4	4.72	0.7155			GO:0004861	cyclin-dependent protein serine/threonin...	7	2	1.03	0.27465
GO:0042325	regulation of phosphorylation	120	23	17.77	0.11319			GO:0031902	late endosome membrane	31	4	4.72	0.7155			GO:0004826	phenylalanine-tRNA ligase activity	7	2	1.03	0.27465
GO:0052546	cell wall pectin metabolic process	13	4	1.93	0.11367			GO:0098573	intrinsic component of mitochondrial mem...	16	2	2.43	0.72422			GO:0016730	oxidoreductase activity, acting on iron-...	7	2	1.03	0.27465
GO:0002164	larval development	73	15	10.81	0.11401			GO:0045335	phagocytic vesicle	16	2	2.43	0.72422			GO:0004843	thiol-dependent ubiquitin-specific prote...	7	2	1.03	0.27465
GO:0002119	nematode larval development	73	15	10.81	0.11401			GO:0044815	DNA packaging complex	61	8	9.28	0.72948			GO:0101005	ubiquitinyl hydrolase activity	7	2	1.03	0.27465
GO:0044248	cellular catabolic process	1368	218	202.59	0.11508			GO:0009654	photosystem II oxygen evolving complex	24	3	3.65	0.73007			GO:0008106	alcohol dehydrogenase (NADP+) activity	7	2	1.03	0.27465
GO:1901607	alpha-amino acid biosynthetic process	193	35	28.58	0.11509			GO:0051286	cell tip	24	3	3.65	0.73007			GO:0045430	chalcone isomerase activity	7	2	1.03	0.27465
GO:0010187	negative regulation of seed germination	18	5	2.67	0.11546			GO:0071010	prespliceosome	8	1	1.22	0.73312			GO:0033549	MAP kinase phosphatase activity	7	2	1.03	0.27465
GO:0071901	negative regulation of protein serine/th...	18	5	2.67	0.11546			GO:0000815	ESCRT III complex	8	1	1.22	0.73312			GO:0001653	peptide receptor activity	7	2	1.03	0.27465
GO:1901661	quinone metabolic process	18	5	2.67	0.11546			GO:0036338	viral membrane	8	1	1.22	0.73312			GO:0016656	monodehydroascorbate reductase (NADH) ac...	7	2	1.03	0.27465
GO:1901663	quinone biosynthetic process	18	5	2.67	0.11546			GO:0045298	tubulin complex	8	1	1.22	0.73312			GO:0004372	glycine hydroxymethyltransferase activit...	7	2	1.03	0.27465
GO:0009808	lignin metabolic process	56	12	8.29	0.11604			GO:0045275	respiratory chain complex III	8	1	1.22	0.73312			GO:0016614	oxidoreductase activity, acting on CH-OH...	206	36	30.25	0.28693
GO:0009414	response to water deprivation	305	53	45.17	0.11703			GO:0019031	viral envelope	8	1	1.22	0.73312			GO:0008375	acetylglucosaminyltransferase activity	49	9	7.2	0.28738
GO:0009165	nucleotide biosynthetic process	321	58	47.54	0.11719			GO:0009513	etioplast	8	1	1.22	0.73312			GO:0015301	anion:anion antiporter activity	13	3	1.91	0.29611
GO:0051345	positive regulation of hydrolase activit...	85	17	12.59	0.11757			GO:0030894	replisome	8	1	1.22	0.73312			GO:0004185	serine-type carboxypeptidase activity	25	5	3.67	0.30153
GO:0019693	ribose phosphate metabolic process	846	140	125.29	0.11799			GO:0030904	retromer complex	8	1	1.22	0.73312			GO:0043021	ribonucleoprotein complex binding	25	5	3.67	0.30153
GO:0048585	negative regulation of response to stimu...	157	29	23.25	0.11928			GO:0005750	mitochondrial respiratory chain complex ...	8	1	1.22	0.73312			GO:0016835	carbon-oxygen lyase activity	146	24	21.44	0.30691
GO:0043086	negative regulation of catalytic activit...	157	29	23.25	0.11928			GO:0030017	sarcomere	8	1	1.22	0.73312			GO:0015605	organophosphate ester transmembrane tran...	44	8	6.46	0.31468
GO:0010197	polar nucleus fusion	34	8	5.04	0.11956			GO:0000323	lytic vacuole	32	4	4.87	0.73922			GO:0042623	ATPase activity, coupled	311	49	45.67	0.31815
GO:0009559	embryo sac central cell differentiation	34	8	5.04	0.11956			GO:0031974	membrane-enclosed lumen	911	253	138.62	0.74525			GO:0004497	monooxygenase activity	173	28	25.41	0.31837
GO:0022904	respiratory electron transport chain	34	8	5.04	0.11956			GO:0070013	intracellular organelle lumen	911	253	138.62	0.74525			GO:0000287	magnesium ion binding	121	20	17.77	0.31915
GO:0006405	RNA export from nucleus	34	8	5.04	0.11956			GO:0043233	organelle lumen	911	253	138.62	0.74525			GO:0016620	oxidoreductase activity, acting on the a...	38	7	5.58	0.32071
GO:0031399	regulation of protein modification proce...	139	26	20.58	0.12063			GO:0071011	precatalytic spliceosome	17	2	2.59	0.75538			GO:0004519	endonuclease activity	213	34	31.28	0.32595
GO:0009932	cell tip growth	109	21	16.14	0.12079			GO:0071013	catalytic step 2 spliceosome	17	2	2.59	0.75538			GO:0016840	carbon-nitrogen lyase activity	18	7	2.64	0.33193
GO:0009201	ribonucleoside triphosphate biosynthetic...	133	25	19.7	0.12091			GO:0016324	apical plasma membrane	17	2	2.59	0.75538			GO:0016616	oxidoreductase activity, acting on the C...	184	32	27.02	0.33206
GO:0048868	pollen tube development	115	22	17.03	0.12104			GO:0032993	protein-DNA complex	70	9	10.65	0.75768			GO:0004659	prenyltransferase activity	26	5	3.82	0.33232
GO:0071369	cellular response to ethylene stimulus	176	32	26.06	0.12404			GO:0044438	microbody part	48	6	7.3	0.75906			GO:0031072	heat shock protein binding	8	2	1.17	0.33288
GO:1901657	glycosyl compound metabolic process	844	137	124.99	0.12461			GO:0044439	peroxisomal part	48	6	7.3	0.75906			GO:0004004	ATP-dependent RNA helicase activity	8	2	1.17	0.33288
GO:0009058	biosynthetic process	4734	802	701.07	0.12579			GO:0000790	nuclear chromatin	41	5	6.24	0.76874			GO:0030060	L-malate dehydrogenase activity	8	2	1.17	0.33288
GO:0009059	macromolecule biosynthetic process	3032	511	449.01	0.12665			GO:0000419	RNA polymerase V complex	9	1	1.37	0.77376			GO:0008271	secondary active sulfate transmembrane t...	8	2	1.17	0.33288
GO:0006611	protein export from nucleus	40	9	5.92	0.12737			GO:0000439	transcription factor TFIIH core complex	9	1	1.37	0.77376			GO:0017169	CDP-alcohol phosphatidyltransferase acti...	8	2	1.17	0.33288
GO:0040009	regulation of growth rate	40	9	5.92	0.12737			GO:0000407	phagophore assembly site	9	1	1.37	0.77376			GO:0000210	NAD+ diphosphatase activity	8	2	1.17	0.33288
GO:0051172	negative regulation of nitrogen compound...	282	49	41.76	0.12758			GO:0000781	chromosome, telomeric region	9	1	1.37	0.77376			GO:0003785	actin monomer binding	8	2	1.17	0.33288
GO:0019318	hexose metabolic process	146	27	21.62	0.12774			GO:0005849	mRNA cleavage factor complex	9	1	1.37	0.77376			GO:0033743	peptide-methionine (R)-S-oxide reductase...	8	2	1.17	0.33288
GO:0046474	glycerophospholipid biosynthetic process	57	12	8.44	0.12824			GO:0044297	cell body	9	1	1.37	0.77376			GO:0016853	isomerase activity	313	49	45.97	0.33555
GO:0009142	nucleoside triphosphate biosynthetic pro...	134	25	19.84	0.12877			GO:0009547	plastid ribosome	9	1	1.37	0.77376			GO:0016814	hydrolase activity, acting on carbon-nit...	20	4	2.94	0.33703
GO:0070085	glycosylation	104	20	15.4	0.12933			GO:0005765	lysosomal membrane	9	1	1.37	0.77376			GO:0016668	oxidoreductase activity, acting on a sul...	45	8	6.61	0.33797
GO:1901293	nucleoside phosphate biosynthetic proces...	324	58	47.98	0.13223			GO:0030016	myofibril	9	1	1.37	0.77376			GO:0042285	xylosyltransferase activity	14	3	2.06	0.33919
GO:1901069	guanosine-containing compound catabolic ...	159	29	23.55	0.13381			GO:0005681	spliceosomal complex	49	6	7.46	0.77666			GO:0016741	transferase activity, transferring one-c...	360	59	52.87	0.34037
GO:0006417	regulation of translation	130	32	19.25	0.13399			GO:0033177	proton-transporting two-sector ATPase co...	26	3	3.96	0.77958			GO:0004427	inorganic diphosphatase activity	52	9	7.64	0.35229
GO:1901605	alpha-amino acid metabolic process	331	62	49.02	0.13578			GO:0009501	amyloplast	18	2	2.74	0.78345			GO:0003727	single-stranded RNA binding	52	9	7.64	0.35229
GO:0043161	proteasome-mediated ubiquitin-dependent ...	35	8	5.18	0.13599			GO:0010319	stromule	50	6	7.61	0.79327			GO:0004540	ribonuclease activity	137	22	20.12	0.35959
GO:0006606	protein import into nucleus	35	8	5.18	0.13599			GO:0030427	site of polarized growth	35	4	5.33	0.80134			GO:0003682	chromatin binding	256	40	37.6	0.36041
GO:0051302	regulation of cell division	35	8	5.18	0.13599			GO:0045177	apical part of cell	43	5	6.54	0.80439			GO:0016775	phosphotransferase activity, nitrogenous...	27	5	3.97	0.36337
GO:0006119	oxidative phosphorylation	35	8	5.18	0.13599			GO:0000275	mitochondrial proton-transporting ATP sy...	10	1	1.52	0.80821			GO:0000155	phosphorelay sensor kinase activity	27	5	3.97	0.36337
GO:0009132	nucleoside diphosphate metabolic process	81	16	12	0.13671			GO:0000792	heterochromatin	10	1	1.52	0.80821			GO:0004673	protein histidine kinase activity	27	5	3.97	0.36337
GO:0071900	regulation of protein serine/threonine k...	81	16	12	0.13671			GO:0005876	spindle microtubule	10	1	1.52	0.80821			GO:0004812	aminoacyl-tRNA ligase activity	85	14	12.48	0.3652
GO:0035999	tetrahydrofolate interconversion	9	3	1.33	0.13673			GO:0019012	virion	10	1	1.52	0.80821			GO:0016875	ligase activity, forming carbon-oxygen b...	85	14	12.48	0.3652
GO:0097064	ncRNA export from nucleus	9	3	1.33	0.13673			GO:0016328	lateral plasma membrane	10	1	1.52	0.80821			GO:0035251	UDP-glucosyltransferase activity	131	21	19.24	0.36748
GO:0000279	M phase	9	3	1.33	0.13673			GO:0031231	intrinsic component of peroxisomal membr...	10	1	1.52	0.80821			GO:0098772	molecular function regulator	304	52	44.65	0.37242
GO:0009068	aspartate family amino acid catabolic pr...	9	3	1.33	0.13673			GO:0044423	virion part	10	1	1.52	0.80821			GO:0016884	carbon-nitrogen ligase activity, with gl...	21	4	3.08	0.3727
GO:0005513	detection of calcium ion	9	3	1.33	0.13673			GO:0005779	integral component of peroxisomal membra...	10	1	1.52	0.80821			GO:0016702	oxidoreductase activity, acting on singl...	92	15	13.51	0.37318
GO:0032069	regulation of nuclease activity	9	3	1.33	0.13673			GO:0045261	proton-transporting ATP synthase complex...	19	2	2.89	0.80865			GO:0008565	protein transporter activity	92	15	13.51	0.37318
GO:0032075	positive regulation of nuclease activity	9	3	1.33	0.13673			GO:1902494	catalytic complex	574	103	87.34	0.81461			GO:0140098	catalytic activity, acting on RNA	304	47	44.65	0.37419
GO:1903338	regulation of cell wall organization or ...	9	3	1.33	0.13673			GO:0042579	microbody	275	37	41.84	0.81733			GO:0001013	RNA polymerase I regulatory region DNA b...	3	1	0.44	0.37908
GO:0062012	regulation of small molecule metabolic p...	135	25	19.99	0.13693			GO:0005777	peroxisome	275	37	41.84	0.81733			GO:0050080	malonyl-CoA decarboxylase activity	3	1	0.44	0.37908
GO:0048366	leaf development	290	50	42.95	0.13713			GO:0120038	plasma membrane bounded cell projection ...	36	4	5.48	0.81918			GO:0016312	inositol bisphosphate phosphatase activi...	3	1	0.44	0.37908
GO:0043173	nucleotide salvage	19	5	2.81	0.13857			GO:0005764	lysosome	20	2	3.04	0.8312			GO:0046790	virion binding	3	1	0.44	0.37908
GO:0098763	mitotic cell cycle phase	19	5	2.81	0.13857			GO:0009527	plastid outer membrane	45	5	6.85	0.83554			GO:0004821	histidine-tRNA ligase activity	3	1	0.44	0.37908
GO:0043562	cellular response to nitrogen levels	19	5	2.81	0.13857			GO:0000221	vacuolar proton-transporting V-type ATPa...	11	1	1.67	0.83742			GO:0004822	isoleucine-tRNA ligase activity	3	1	0.44	0.37908
GO:0050684	regulation of mRNA processing	19	5	2.81	0.13857			GO:0043292	contractile fiber	11	1	1.67	0.83742			GO:0004827	proline-tRNA ligase activity	3	1	0.44	0.37908
GO:0034645	cellular macromolecule biosynthetic proc...	2977	502	440.87	0.14034			GO:0005657	replication fork	11	1	1.67	0.83742			GO:0004814	arginine-tRNA ligase activity	3	1	0.44	0.37908
GO:0044282	small molecule catabolic process	823	133	121.88	0.14072			GO:1990391	DNA repair complex	11	1	1.67	0.83742			GO:0009916	alternative oxidase activity	3	1	0.44	0.37908
GO:0043174	nucleoside salvage	14	4	2.07	0.14136			GO:0044449	contractile fiber part	11	1	1.67	0.83742			GO:0004816	asparagine-tRNA ligase activity	3	1	0.44	0.37908
GO:0010252	auxin homeostasis	14	4	2.07	0.14136			GO:0032991	protein-containing complex	2185	385	332.48	0.84199			GO:0004817	cysteine-tRNA ligase activity	3	1	0.44	0.37908
GO:0048586	regulation of long-day photoperiodism, f...	14	4	2.07	0.14136			GO:0031981	nuclear lumen	765	218	116.4	0.84847			GO:0004845	uracil phosphoribosyltransferase activit...	3	1	0.44	0.37908
GO:0045489	pectin biosynthetic process	41	9	6.07	0.14297			GO:0031225	anchored component of membrane	144	18	21.91	0.84915			GO:0008192	RNA guanylyltransferase activity	3	1	0.44	0.37908
GO:0034504	protein localization to nucleus	41	9	6.07	0.14297			GO:0000932	P-body	21	2	3.2	0.85132			GO:0004831	tyrosine-tRNA ligase activity	3	1	0.44	0.37908
GO:0048563	post-embryonic animal organ morphogenesi...	41	9	6.07	0.14297			GO:0015629	actin cytoskeleton	62	7	9.43	0.85235			GO:0080083	beta-gentiobiose beta-glucosidase activi...	3	1	0.44	0.37908
GO:0019932	second-messenger-mediated signaling	41	9	6.07	0.14297			GO:0000785	chromatin	115	14	17.5	0.8526			GO:0004809	tRNA (guanine-N2-)-methyltransferase act...	3	1	0.44	0.37908
GO:0051168	nuclear export	41	9	6.07	0.14297			GO:0097060	synaptic membrane	12	1	1.83	0.86218			GO:0001163	RNA polymerase I regulatory region seque...	3	1	0.44	0.37908
GO:0009914	hormone transport	64	13	9.48	0.14368			GO:0019897	extrinsic component of plasma membrane	12	1	1.83	0.86218			GO:0046715	active borate transmembrane transporter ...	3	1	0.44	0.37908
GO:0006732	coenzyme metabolic process	285	49	42.21	0.14454			GO:0045211	postsynaptic membrane	12	1	1.83	0.86218			GO:0080041	ADP-ribose pyrophosphohydrolase activity	3	1	0.44	0.37908
GO:0010563	negative regulation of phosphorus metabo...	30	7	4.44	0.14504			GO:0000922	spindle pole	12	1	1.83	0.86218			GO:0005539	glycosaminoglycan binding	3	1	0.44	0.37908
GO:0045936	negative regulation of phosphate metabol...	30	7	4.44	0.14504			GO:0031234	extrinsic component of cytoplasmic side ...	12	1	1.83	0.86218			GO:0001186	RNA polymerase I transcription regulator...	3	1	0.44	0.37908
GO:0006754	ATP biosynthetic process	118	22	17.47	0.14757			GO:0045202	synapse	22	2	3.35	0.86923			GO:0001179	RNA polymerase I transcription factor bi...	3	1	0.44	0.37908
GO:0051726	regulation of cell cycle	167	30	24.73	0.14807			GO:0005788	endoplasmic reticulum lumen	31	3	4.72	0.87123			GO:0016855	racemase and epimerase activity, acting ...	3	1	0.44	0.37908
GO:0006734	NADH metabolic process	1	1	0.15	0.14809			GO:0120025	plasma membrane bounded cell projection	64	7	9.74	0.87409			GO:0015421	oligopeptide-transporting ATPase activit...	3	1	0.44	0.37908
GO:0060744	mammary gland branching involved in thel...	1	1	0.15	0.14809			GO:0044463	cell projection part	40	4	6.09	0.87776			GO:0004566	beta-glucuronidase activity	3	1	0.44	0.37908
GO:0031285	regulation of sorocarp stalk cell differ...	1	1	0.15	0.14809			GO:0045277	respiratory chain complex IV	13	1	1.98	0.88318			GO:0003984	acetolactate synthase activity	3	1	0.44	0.37908
GO:0060749	mammary gland alveolus development	1	1	0.15	0.14809			GO:0097525	spliceosomal snRNP complex	13	1	1.98	0.88318			GO:0008909	isochorismate synthase activity	3	1	0.44	0.37908
GO:0031286	negative regulation of sorocarp stalk ce...	1	1	0.15	0.14809			GO:0005751	mitochondrial respiratory chain complex ...	13	1	1.98	0.88318			GO:0052667	phosphomethylethanolamine N-methyltransf...	3	1	0.44	0.37908
GO:0031288	sorocarp morphogenesis	1	1	0.15	0.14809			GO:0005786	signal recognition particle, endoplasmic...	13	1	1.98	0.88318			GO:0003935	GTP cyclohydrolase II activity	3	1	0.44	0.37908
GO:0080149	sucrose induced translational repression	1	1	0.15	0.14809			GO:0010287	plastoglobule	65	7	9.89	0.88393			GO:0047066	phospholipid-hydroperoxide glutathione p...	3	1	0.44	0.37908
GO:0071291	cellular response to selenium ion	1	1	0.15	0.14809			GO:0098797	plasma membrane protein complex	32	3	4.87	0.88489			GO:0016004	phospholipase activator activity	3	1	0.44	0.37908
GO:0015961	diadenosine polyphosphate catabolic proc...	1	1	0.15	0.14809			GO:0030665	clathrin-coated vesicle membrane	23	2	3.5	0.88513			GO:0000182	rDNA binding	3	1	0.44	0.37908
GO:0006706	steroid catabolic process	1	1	0.15	0.14809			GO:0070069	cytochrome complex	23	2	3.5	0.88513			GO:0004106	chorismate mutase activity	3	1	0.44	0.37908
GO:0015967	diadenosine tetraphosphate catabolic pro...	1	1	0.15	0.14809			GO:0030136	clathrin-coated vesicle	41	4	6.24	0.88955			GO:0048487	beta-tubulin binding	3	1	0.44	0.37908
GO:0071258	cellular response to gravity	1	1	0.15	0.14809			GO:0009707	chloroplast outer membrane	41	4	6.24	0.88955			GO:0000149	SNARE binding	3	1	0.44	0.37908
GO:0046086	adenosine biosynthetic process	1	1	0.15	0.14809			GO:0042995	cell projection	66	7	10.04	0.89312			GO:0019144	ADP-sugar diphosphatase activity	3	1	0.44	0.37908
GO:0014854	response to inactivity	1	1	0.15	0.14809			GO:0030139	endocytic vesicle	24	2	3.65	0.89923			GO:0001671	ATPase activator activity	3	1	0.44	0.37908
GO:0030974	thiamine pyrophosphate transmembrane tra...	1	1	0.15	0.14809			GO:0030425	dendrite	14	1	2.13	0.90097			GO:0000900	translation repressor activity, mRNA reg...	3	1	0.44	0.37908
GO:1901984	negative regulation of protein acetylati...	1	1	0.15	0.14809			GO:0097447	dendritic tree	14	1	2.13	0.90097			GO:0033907	beta-D-fucosidase activity	3	1	0.44	0.37908
GO:0010335	response to non-ionic osmotic stress	1	1	0.15	0.14809			GO:1990234	transferase complex	300	51	45.65	0.90106			GO:0090079	translation regulator activity, nucleic ...	3	1	0.44	0.37908
GO:0006851	mitochondrial calcium ion transmembrane ...	1	1	0.15	0.14809			GO:0005819	spindle	76	8	11.56	0.90917			GO:0035241	protein-arginine omega-N monomethyltrans...	3	1	0.44	0.37908
GO:0014870	response to muscle inactivity	1	1	0.15	0.14809			GO:0009528	plastid inner membrane	76	8	11.56	0.90917			GO:0035242	protein-arginine omega-N asymmetric meth...	3	1	0.44	0.37908
GO:1902581	multi-organism cellular localization	1	1	0.15	0.14809			GO:0098796	membrane protein complex	471	62	71.67	0.91054			GO:0016531	copper chaperone activity	3	1	0.44	0.37908
GO:1902583	multi-organism intracellular transport	1	1	0.15	0.14809			GO:1902493	acetyltransferase complex	15	1	2.28	0.91606			GO:0005365	myo-inositol transmembrane transporter a...	3	1	0.44	0.37908
GO:0033617	mitochondrial respiratory chain complex ...	1	1	0.15	0.14809			GO:0048500	signal recognition particle	15	1	2.28	0.91606			GO:0005353	fructose transmembrane transporter activ...	3	1	0.44	0.37908
GO:0017126	nucleologenesis	1	1	0.15	0.14809			GO:0000123	histone acetyltransferase complex	15	1	2.28	0.91606			GO:0004645	phosphorylase activity	3	1	0.44	0.37908
GO:2000014	regulation of endosperm development	1	1	0.15	0.14809			GO:0005813	centrosome	15	1	2.28	0.91606			GO:0051777	ent-kaurenoate oxidase activity	3	1	0.44	0.37908
GO:0033600	negative regulation of mammary gland epi...	1	1	0.15	0.14809			GO:0031248	protein acetyltransferase complex	15	1	2.28	0.91606			GO:0045174	glutathione dehydrogenase (ascorbate) ac...	3	1	0.44	0.37908
GO:0018920	glyphosate metabolic process	1	1	0.15	0.14809			GO:0009295	nucleoid	44	4	6.7	0.91913			GO:0051724	NAD transmembrane transporter activity	3	1	0.44	0.37908
GO:0035067	negative regulation of histone acetylati...	1	1	0.15	0.14809			GO:0000228	nuclear chromosome	86	9	13.09	0.92251			GO:0016297	acyl-[acyl-carrier-protein] hydrolase ac...	3	1	0.44	0.37908
GO:0045136	development of secondary sexual characte...	1	1	0.15	0.14809			GO:0009898	cytoplasmic side of plasma membrane	16	1	2.43	0.92885			GO:0045548	phenylalanine ammonia-lyase activity	3	1	0.44	0.37908
GO:2001243	negative regulation of intrinsic apoptot...	1	1	0.15	0.14809			GO:0044454	nuclear chromosome part	64	6	9.74	0.93861			GO:0052731	phosphocholine phosphatase activity	3	1	0.44	0.37908
GO:0072325	vulval cell fate commitment	1	1	0.15	0.14809			GO:0098562	cytoplasmic side of membrane	23	6	3.5	0.93926			GO:0052732	phosphoethanolamine phosphatase activity	3	1	0.44	0.37908
GO:0072327	vulval cell fate specification	1	1	0.15	0.14809			GO:0033180	proton-transporting V-type ATPase, V1 do...	17	1	2.59	0.93969			GO:0000234	phosphoethanolamine N-methyltransferase ...	3	1	0.44	0.37908
GO:0034727	piecemeal microautophagy of the nucleus	1	1	0.15	0.14809			GO:0030863	cortical cytoskeleton	17	1	2.59	0.93969			GO:0036361	racemase activity, acting on amino acids...	3	1	0.44	0.37908
GO:0007156	homophilic cell adhesion via plasma memb...	1	1	0.15	0.14809			GO:0009524	phragmoplast	73	7	11.11	0.94169			GO:0004363	glutathione synthase activity	3	1	0.44	0.37908
GO:0032496	response to lipopolysaccharide	1	1	0.15	0.14809			GO:0000145	exocyst	29	2	4.41	0.94847			GO:0004351	glutamate decarboxylase activity	3	1	0.44	0.37908
GO:0043403	skeletal muscle tissue regeneration	1	1	0.15	0.14809			GO:0036477	somatodendritic compartment	18	1	2.74	0.94888			GO:0016277	[myelin basic protein]-arginine N-methyl...	3	1	0.44	0.37908
GO:0042596	fear response	1	1	0.15	0.14809			GO:0033178	proton-transporting two-sector ATPase co...	40	3	6.09	0.95508			GO:0016672	oxidoreductase activity, acting on a sul...	3	1	0.44	0.37908
GO:0007138	meiotic anaphase II	1	1	0.15	0.14809			GO:0000229	cytoplasmic chromosome	19	1	2.89	0.95667			GO:0004385	guanylate kinase activity	3	1	0.44	0.37908
GO:0010157	response to chlorate	1	1	0.15	0.14809			GO:0016471	vacuolar proton-transporting V-type ATPa...	19	1	2.89	0.95667			GO:0008301	DNA binding, bending	3	1	0.44	0.37908
GO:0030382	sperm mitochondrion organization	1	1	0.15	0.14809			GO:0009508	plastid chromosome	19	1	2.89	0.95667			GO:0042937	tripeptide transmembrane transporter act...	3	1	0.44	0.37908
GO:0002188	translation reinitiation	1	1	0.15	0.14809			GO:0098794	postsynapse	19	1	2.89	0.95667			GO:0005452	inorganic anion exchanger activity	3	1	0.44	0.37908
GO:0061377	mammary gland lobule development	1	1	0.15	0.14809			GO:0016469	proton-transporting two-sector ATPase co...	68	6	10.35	0.95824			GO:1901474	azole transmembrane transporter activity	3	1	0.44	0.37908
GO:0010116	positive regulation of abscisic acid bio...	1	1	0.15	0.14809			GO:0044456	synapse part	20	1	3.04	0.96328			GO:0000774	adenyl-nucleotide exchange factor activi...	3	1	0.44	0.37908
GO:0030317	flagellated sperm motility	1	1	0.15	0.14809			GO:0031984	organelle subcompartment	1199	165	182.44	0.96867			GO:0060229	lipase activator activity	3	1	0.44	0.37908
GO:0000422	autophagy of mitochondrion	1	1	0.15	0.14809			GO:0043005	neuron projection	21	1	3.2	0.96887			GO:0008859	exoribonuclease II activity	3	1	0.44	0.37908
GO:0031567	mitotic cell size control checkpoint	1	1	0.15	0.14809			GO:0043228	non-membrane-bounded organelle	1428	299	217.29	0.96956			GO:0008426	protein kinase C inhibitor activity	3	1	0.44	0.37908
GO:0042695	thelarche	1	1	0.15	0.14809			GO:0043232	intracellular non-membrane-bounded organ...	1428	299	217.29	0.96956			GO:0015491	cation:cation antiporter activity	15	3	2.2	0.38207
GO:0031554	regulation of DNA-templated transcriptio...	1	1	0.15	0.14809			GO:0005887	integral component of plasma membrane	53	4	8.06	0.97007			GO:0016903	oxidoreductase activity, acting on the a...	47	8	6.9	0.38518
GO:0001662	behavioral fear response	1	1	0.15	0.14809			GO:0009706	chloroplast inner membrane	73	6	11.11	0.97471			GO:0016722	oxidoreductase activity, oxidizing metal...	9	2	1.32	0.38966
GO:0060603	mammary gland duct morphogenesis	1	1	0.15	0.14809			GO:0009523	photosystem II	56	4	8.52	0.97886			GO:0000981	DNA-binding transcription factor activit...	9	2	1.32	0.38966
GO:0098742	cell-cell adhesion via plasma-membrane a...	1	1	0.15	0.14809			GO:0099513	polymeric cytoskeletal fiber	119	11	18.11	0.98016			GO:0045431	flavonol synthase activity	9	2	1.32	0.38966
GO:0071586	CAAX-box protein processing	1	1	0.15	0.14809			GO:0099080	supramolecular complex	128	12	19.48	0.98114			GO:0061980	regulatory RNA binding	9	2	1.32	0.38966
GO:0010248	establishment or maintenance of transmem...	1	1	0.15	0.14809			GO:0099081	supramolecular polymer	128	12	19.48	0.98114			GO:0015116	sulfate transmembrane transporter activi...	9	2	1.32	0.38966
GO:0097056	selenocysteinyl-tRNA(Sec) biosynthetic p...	1	1	0.15	0.14809			GO:0099512	supramolecular fiber	128	12	19.48	0.98114			GO:0016893	endonuclease activity, active with eithe...	93	15	13.66	0.38997
GO:0009820	alkaloid metabolic process	1	1	0.15	0.14809			GO:0044448	cell cortex part	48	3	7.3	0.98352			GO:0008757	S-adenosylmethionine-dependent methyltra...	119	22	17.48	0.39031
GO:0002209	behavioral defense response	1	1	0.15	0.14809			GO:0099023	tethering complex	38	2	5.78	0.98535			GO:0003993	acid phosphatase activity	28	5	4.11	0.39447
GO:1902005	regulation of proline biosynthetic proce...	1	1	0.15	0.14809			GO:0046658	anchored component of plasma membrane	69	5	10.5	0.98564			GO:0042562	hormone binding	28	5	4.11	0.39447
GO:1902006	negative regulation of proline biosynthe...	1	1	0.15	0.14809			GO:0044427	chromosomal part	182	18	27.69	0.98685			GO:0016746	transferase activity, transferring acyl ...	280	43	41.12	0.39994
GO:1901193	regulation of formation of translation p...	1	1	0.15	0.14809			GO:0097458	neuron part	27	1	4.11	0.98846			GO:0046527	glucosyltransferase activity	160	25	23.5	0.40144
GO:1901194	negative regulation of formation of tran...	1	1	0.15	0.14809			GO:0000775	chromosome, centromeric region	28	1	4.26	0.99022			GO:0015450	P-P-bond-hydrolysis-driven protein trans...	22	4	3.23	0.4082
GO:0046497	nicotinate nucleotide metabolic process	1	1	0.15	0.14809			GO:0098552	side of membrane	35	6	5.33	0.99161			GO:0016641	oxidoreductase activity, acting on the C...	22	4	3.23	0.4082
GO:0032258	protein localization by the Cvt pathway	1	1	0.15	0.14809			GO:0000151	ubiquitin ligase complex	194	34	29.52	0.99164			GO:0140101	catalytic activity, acting on a tRNA	134	21	19.68	0.40969
GO:0008333	endosome to lysosome transport	1	1	0.15	0.14809			GO:0005815	microtubule organizing center	29	1	4.41	0.99171			GO:0022804	active transmembrane transporter activit...	362	55	53.16	0.41398
GO:0061180	mammary gland epithelium development	1	1	0.15	0.14809			GO:0042646	plastid nucleoid	30	1	4.56	0.99298			GO:0060589	nucleoside-triphosphatase regulator acti...	121	19	17.77	0.41412
GO:2000495	regulation of cell proliferation involve...	1	1	0.15	0.14809			GO:0033176	proton-transporting V-type ATPase comple...	30	1	4.56	0.99298			GO:0016747	transferase activity, transferring acyl ...	208	32	30.55	0.41691
GO:0051027	DNA transport	1	1	0.15	0.14809			GO:0005874	microtubule	113	9	17.19	0.99306			GO:0008135	translation factor activity, RNA binding	197	46	28.93	0.42174
GO:0045828	positive regulation of isoprenoid metabo...	1	1	0.15	0.14809			GO:0099568	cytoplasmic region	66	4	10.04	0.99368			GO:0008422	beta-glucosidase activity	42	7	6.17	0.42261
GO:0006072	glycerol-3-phosphate metabolic process	1	1	0.15	0.14809			GO:0005875	microtubule associated complex	87	6	13.24	0.99437			GO:1901682	sulfur compound transmembrane transporte...	16	3	2.35	0.42429
GO:1902932	positive regulation of alcohol biosynthe...	1	1	0.15	0.14809			GO:0044422	organelle part	3944	676	600.13	0.99574			GO:0052745	inositol phosphate phosphatase activity	16	3	2.35	0.42429
GO:0009663	plasmodesma organization	1	1	0.15	0.14809			GO:0005856	cytoskeleton	327	34	49.76	0.99599			GO:0003684	damaged DNA binding	29	5	4.26	0.42543
GO:0051928	positive regulation of calcium ion trans...	1	1	0.15	0.14809			GO:0098687	chromosomal region	47	2	7.15	0.99602			GO:0004725	protein tyrosine phosphatase activity	29	5	4.26	0.42543
[truncated: 5,417 more rows]

## Sheet: royalblue
Table S36C	Draba nivalis	royalblue	BIOLOGICAL PROCESS					Table S37C	Draba nivalis	royalblue	CELLULAR COMPONENT					Table S38C	Draba nivalis	royalblue	MOLECULAR FUNCTION
[truncated: 5,945 more rows]

[truncated: 11 more sheets: lightcyan, violet, antiquewhite4, coral1, darkgreen, darkolivegreen, floralwhite, honeydew1, lavenderblush3, paleviolet3, thistle2]
