# Supplementary material for: What can cold‐induced transcriptomes of Arctic Brassicaceae tell us about the evolution of cold tolerance?
Source: Mol Ecol. 2022 Jul 15;31(16):4271–85. doi: 10.1111/mec.16581 (PMC9546214; doi:10.1111/mec.16581)
Supplement: Supplementary file 1 — Appendix S1 [file MEC-31-4271-s001.zip › mec16581_sup-0010-TableS39-S41.xlsx]

## Sheet: S39
Table S39	Module Membership (kME) in Cardamine bellidifolia
Genes with the 10 % highest kME per co-expression module are indicated in the module color (use the sort function)
Gene annotations from EnTAP follows the kME values for each gene
GeneID	MM.brown4	MM.darkmagenta	MM.lightyellow	MM.darkgreen	MM.floralwhite	MM.cyan	MM.orangered4	MM.darkgrey	MM.darkturquoise	MM.paleturquoise	MM.darkorange2	MM.sienna3	MM.grey	TrascriptID	Frame	SubjectSequence	PercentIdentical	AlignmentLength	Mismatches	GapOpenings	QueryStart	QueryEnd	SubjectStart	SubjectEnd	EValue	Coverage	Description	Species	TaxonomicLineage	OriginDatabase	Contaminant	Informative	UniProtGOBiological	UniProtGOCellular	UniProtGOMolecular	UniProtKEGGTerms	UniProtDatabaseCrossReference	UniProtAdditionalInformation	SeedOrtholog	SeedE-Value	SeedScore	PredictedGene	TaxScope	TaxScopeMax	MemberOGs	KEGGTerms	GOBiological	GOCellular	GOMolecular
TRINITY_DN30182_c0_g1	0.0393814	-0.678963	-0.533488	0.59024	0.470734	0.560403	0.974767	-0.157719	-0.338272	0.0475062	0.0762481	0.143883	0.155375	TRINITY_DN30182_c0_g1_i1
TRINITY_DN26246_c0_g1	0.0898811	-0.657665	-0.345904	0.420256	0.429292	0.603648	0.961135	-0.300952	-0.518181	0.0485604	0.0593644	0.10762	0.200871	TRINITY_DN26246_c0_g1_i1	Complete	NP_001331951.1	76.1	486	94	5	1	486	1	464	9e-199	100	NP_001331951.1 Chaperone DnaJ-domain superfamily protein [Arabidopsis thaliana]	arabidopsis thaliana	arabidopsis thaliana;arabidopsis;camelineae;brassicaceae;brassicales;malvids;rosids;pentapetalae;gunneridae;eudicotyledons;mesangiospermae;magnoliophyta;spermatophyta;euphyllophyta;tracheophyta;embryophyta;streptophytina;streptophyta;viridiplantae;eukaryota;cellular organisms;root	/cluster/work/users/siribi/ENTAP/Cbellidifolia_MAY21/entap_outfiles/similarity_search/DIAMOND/blastp_Cbellidifolia_RAW_rerun_NOV19_300bp_kept_final_refseq_plant_protein.out	No	Yes							3702.AT5G64360.2	1.2e-198	698		Viridiplantae	virNOG[6]	0BVPQ@braNOG,1BHZH@strNOG,1DVVY@virNOG,COG0484@NOG,KOG0714@euNOG		GO:0008150-biological_process(L=0),GO:0009909-regulation of flower development(L=5),GO:0048580-regulation of post-embryonic development(L=5),GO:0048831-regulation of shoot system development(L=5),GO:0050789-regulation of biological process(L=2),GO:0050793-regulation of developmental process(L=3),GO:0051239-regulation of multicellular organismal process(L=3),GO:0065007-biological regulation(L=1),G…	GO:0005575-cellular_component(L=0),GO:0005622-intracellular(L=3),GO:0005623-cell(L=1),GO:0005634-nucleus(L=5),GO:0005737-cytoplasm(L=4),GO:0043226-organelle(L=1),GO:0043227-membrane-bounded organelle(L=2),GO:0043229-intracellular organelle(L=3),GO:0043231-intracellular membrane-bounded organelle(L=4),GO:0044424-intracellular part(L=3),GO:0044464-cell part(L=2),
TRINITY_DN155_c3_g1	0.0695265	-0.7608	-0.541505	0.611677	0.449693	0.649798	0.950132	-0.221472	-0.380839	0.0888408	0.0831659	0.135203	0.166569	TRINITY_DN155_c3_g1_i1	Complete	NP_192684.1	89.4	236	22	2	1	234	1	235	8.9e-120	99.6	NP_192684.1 myb domain protein 6 [Arabidopsis thaliana]	arabidopsis thaliana	arabidopsis thaliana;arabidopsis;camelineae;brassicaceae;brassicales;malvids;rosids;pentapetalae;gunneridae;eudicotyledons;mesangiospermae;magnoliophyta;spermatophyta;euphyllophyta;tracheophyta;embryophyta;streptophytina;streptophyta;viridiplantae;eukaryota;cellular organisms;root	/cluster/work/users/siribi/ENTAP/Cbellidifolia_MAY21/entap_outfiles/similarity_search/DIAMOND/blastp_Cbellidifolia_RAW_rerun_NOV19_300bp_kept_final_refseq_plant_protein.out	No	Yes							3702.AT4G09460.1	1.2e-119	434.5		Viridiplantae	virNOG[6]	0C1H0@braNOG,1BP6T@strNOG,1E10Z@virNOG,COG5147@NOG,KOG0048@euNOG		GO:0006139-nucleobase-containing compound metabolic process(L=3),GO:0006351-transcription, DNA-templated(L=5),GO:0006355-regulation of transcription, DNA-templated(L=7),GO:0006725-cellular aromatic compound metabolic process(L=3),GO:0006807-nitrogen compound metabolic process(L=2),GO:0008150-biological_process(L=0),GO:0008152-metabolic process(L=1),GO:0009058-biosynthetic process(L=2),GO:0009059-…	GO:0005575-cellular_component(L=0),GO:0005622-intracellular(L=3),GO:0005623-cell(L=1),GO:0005634-nucleus(L=5),GO:0043226-organelle(L=1),GO:0043227-membrane-bounded organelle(L=2),GO:0043229-intracellular organelle(L=3),GO:0043231-intracellular membrane-bounded organelle(L=4),GO:0044424-intracellular part(L=3),GO:0044464-cell part(L=2),	GO:0001071-nucleic acid binding transcription factor activity(L=1),GO:0003674-molecular_function(L=0),GO:0003676-nucleic acid binding(L=3),GO:0003677-DNA binding(L=4),GO:0003682-chromatin binding(L=3),GO:0003700-transcription factor activity, sequence-specific DNA binding(L=2),GO:0005488-binding(L=1),GO:0097159-organic cyclic compound binding(L=2),GO:1901363-heterocyclic compound binding(L=2),
TRINITY_DN15189_c0_g5	0.118521	-0.630645	-0.313255	0.39145	0.351194	0.583929	0.933512	-0.282407	-0.538631	0.0369115	-0.148784	0.0107816	0.191524	TRINITY_DN15189_c0_g5_i1	Complete	XP_020871816.1	81.5	248	30	5	1	243	1	237	1.4e-83	100	XP_020871816.1 ethylene-responsive transcription factor 2 [Arabidopsis lyrata subsp. lyrata]	arabidopsis lyrata subsp. lyrata	arabidopsis lyrata subsp. lyrata;arabidopsis lyrata;arabidopsis;camelineae;brassicaceae;brassicales;malvids;rosids;pentapetalae;gunneridae;eudicotyledons;mesangiospermae;magnoliophyta;spermatophyta;euphyllophyta;tracheophyta;embryophyta;streptophytina;streptophyta;viridiplantae;eukaryota;cellular organisms;root	/cluster/work/users/siribi/ENTAP/Cbellidifolia_MAY21/entap_outfiles/similarity_search/DIAMOND/blastp_Cbellidifolia_RAW_rerun_NOV19_300bp_kept_final_refseq_plant_protein.out	No	Yes							59689.fgenesh2_kg.8__70__AT5G47220.1	1.6e-79	301.2		Viridiplantae	virNOG[6]	0BSC8@braNOG,0IZGE@euNOG,0YRS5@NOG,1BM3X@strNOG,1DZV2@virNOG	4075	GO:0000160-phosphorelay signal transduction system(L=5),GO:0002218-activation of innate immune response(L=6),GO:0002252-immune effector process(L=2),GO:0002253-activation of immune response(L=4),GO:0002376-immune system process(L=1),GO:0002682-regulation of immune system process(L=3),GO:0002684-positive regulation of immune system process(L=4),GO:0006139-nucleobase-containing compound metabolic p…	GO:0005575-cellular_component(L=0),GO:0005622-intracellular(L=3),GO:0005623-cell(L=1),GO:0005634-nucleus(L=5),GO:0043226-organelle(L=1),GO:0043227-membrane-bounded organelle(L=2),GO:0043229-intracellular organelle(L=3),GO:0043231-intracellular membrane-bounded organelle(L=4),GO:0044424-intracellular part(L=3),GO:0044464-cell part(L=2),	GO:0001071-nucleic acid binding transcription factor activity(L=1),GO:0003674-molecular_function(L=0),GO:0003676-nucleic acid binding(L=3),GO:0003677-DNA binding(L=4),GO:0003700-transcription factor activity, sequence-specific DNA binding(L=2),GO:0005488-binding(L=1),GO:0097159-organic cyclic compound binding(L=2),GO:1901363-heterocyclic compound binding(L=2),
TRINITY_DN2954_c0_g1	-0.105163	-0.565564	-0.673394	0.691729	0.509492	0.389658	0.910511	0.067612	-0.113425	0.097535	0.208926	0.131796	0.0934176	TRINITY_DN2954_c0_g1_i2	Complete	XP_006288534.1	86.3	249	27	2	1	242	1	249	1.5e-122	100	XP_006288534.1 E3 ubiquitin-protein ligase RMA1 [Capsella rubella]	capsella rubella	capsella rubella;capsella;camelineae;brassicaceae;brassicales;malvids;rosids;pentapetalae;gunneridae;eudicotyledons;mesangiospermae;magnoliophyta;spermatophyta;euphyllophyta;tracheophyta;embryophyta;streptophytina;streptophyta;viridiplantae;eukaryota;cellular organisms;root	/cluster/work/users/siribi/ENTAP/Cbellidifolia_MAY21/entap_outfiles/similarity_search/DIAMOND/blastp_Cbellidifolia_RAW_rerun_NOV19_300bp_kept_final_refseq_plant_protein.out	No	Yes							3702.AT4G03510.1	5.1e-118	429.1		Viridiplantae	virNOG[6]	0BT73@braNOG,11IHV@NOG,1BH57@strNOG,1DRJP@virNOG,KOG0823@euNOG	4141	GO:0006464-cellular protein modification process(L=5),GO:0006508-proteolysis(L=4),GO:0006511-ubiquitin-dependent protein catabolic process(L=8),GO:0006810-transport(L=3),GO:0006886-intracellular protein transport(L=5),GO:0008104-protein localization(L=3),GO:0008150-biological_process(L=0),GO:0008152-metabolic process(L=1),GO:0009056-catabolic process(L=2),GO:0009057-macromolecule catabolic proces…	GO:0005575-cellular_component(L=0),GO:0005622-intracellular(L=3),GO:0005623-cell(L=1),GO:0005737-cytoplasm(L=4),GO:0005783-endoplasmic reticulum(L=4),GO:0005789-endoplasmic reticulum membrane(L=3),GO:0012505-endomembrane system(L=3),GO:0016020-membrane(L=1),GO:0016021-integral component of membrane(L=4),GO:0031090-organelle membrane(L=3),GO:0031224-intrinsic component of membrane(L=3),GO:0042175-…	GO:0003674-molecular_function(L=0),GO:0003824-catalytic activity(L=1),GO:0004842-ubiquitin-protein transferase activity(L=4),GO:0005488-binding(L=1),GO:0008270-zinc ion binding(L=6),GO:0016874-ligase activity(L=2),GO:0016879-ligase activity, forming carbon-nitrogen bonds(L=3),GO:0016881-acid-amino acid ligase activity(L=4),GO:0019787-ubiquitin-like protein transferase activity(L=3),GO:0043167-ion…
TRINITY_DN2954_c0_g1	-0.105163	-0.565564	-0.673394	0.691729	0.509492	0.389658	0.910511	0.067612	-0.113425	0.097535	0.208926	0.131796	0.0934176	TRINITY_DN2954_c0_g1_i3	Complete	XP_006288534.1	86.3	249	27	2	1	242	1	249	1.5e-122	100	XP_006288534.1 E3 ubiquitin-protein ligase RMA1 [Capsella rubella]	capsella rubella	capsella rubella;capsella;camelineae;brassicaceae;brassicales;malvids;rosids;pentapetalae;gunneridae;eudicotyledons;mesangiospermae;magnoliophyta;spermatophyta;euphyllophyta;tracheophyta;embryophyta;streptophytina;streptophyta;viridiplantae;eukaryota;cellular organisms;root	/cluster/work/users/siribi/ENTAP/Cbellidifolia_MAY21/entap_outfiles/similarity_search/DIAMOND/blastp_Cbellidifolia_RAW_rerun_NOV19_300bp_kept_final_refseq_plant_protein.out	No	Yes							3702.AT4G03510.1	5.1e-118	429.1		Viridiplantae	virNOG[6]	0BT73@braNOG,11IHV@NOG,1BH57@strNOG,1DRJP@virNOG,KOG0823@euNOG	4141	GO:0006464-cellular protein modification process(L=5),GO:0006508-proteolysis(L=4),GO:0006511-ubiquitin-dependent protein catabolic process(L=8),GO:0006810-transport(L=3),GO:0006886-intracellular protein transport(L=5),GO:0008104-protein localization(L=3),GO:0008150-biological_process(L=0),GO:0008152-metabolic process(L=1),GO:0009056-catabolic process(L=2),GO:0009057-macromolecule catabolic proces…	GO:0005575-cellular_component(L=0),GO:0005622-intracellular(L=3),GO:0005623-cell(L=1),GO:0005737-cytoplasm(L=4),GO:0005783-endoplasmic reticulum(L=4),GO:0005789-endoplasmic reticulum membrane(L=3),GO:0012505-endomembrane system(L=3),GO:0016020-membrane(L=1),GO:0016021-integral component of membrane(L=4),GO:0031090-organelle membrane(L=3),GO:0031224-intrinsic component of membrane(L=3),GO:0042175-…	GO:0003674-molecular_function(L=0),GO:0003824-catalytic activity(L=1),GO:0004842-ubiquitin-protein transferase activity(L=4),GO:0005488-binding(L=1),GO:0008270-zinc ion binding(L=6),GO:0016874-ligase activity(L=2),GO:0016879-ligase activity, forming carbon-nitrogen bonds(L=3),GO:0016881-acid-amino acid ligase activity(L=4),GO:0019787-ubiquitin-like protein transferase activity(L=3),GO:0043167-ion…
TRINITY_DN27818_c0_g1	-0.15196	-0.532396	-0.544618	0.572253	0.412125	0.394379	0.907488	-8.33852e-05	-0.272011	0.232775	0.182776	0.188659	0.301447	TRINITY_DN27818_c0_g1_i1
TRINITY_DN4944_c1_g1	0.216501	-0.621017	-0.410608	0.461654	0.384144	0.527621	0.903857	-0.216034	-0.378735	-0.046856	0.147114	0.189194	0.223792	TRINITY_DN4944_c1_g1_i1
TRINITY_DN4944_c1_g1	0.216501	-0.621017	-0.410608	0.461654	0.384144	0.527621	0.903857	-0.216034	-0.378735	-0.046856	0.147114	0.189194	0.223792	TRINITY_DN4944_c1_g1_i2
TRINITY_DN4944_c1_g1	0.216501	-0.621017	-0.410608	0.461654	0.384144	0.527621	0.903857	-0.216034	-0.378735	-0.046856	0.147114	0.189194	0.223792	TRINITY_DN4944_c1_g1_i3
TRINITY_DN32935_c0_g1	-0.0231096	-0.486671	-0.432238	0.469229	0.331987	0.379317	0.903033	-0.0791669	-0.303325	0.0755326	0.0785484	0.118987	0.131701	TRINITY_DN32935_c0_g1_i1	Complete	XP_002885602.2	85.9	368	48	3	1	368	1	364	1.2e-184	100	XP_002885602.2 F-box/kelch-repeat protein At3g23880 [Arabidopsis lyrata subsp. lyrata]	arabidopsis lyrata subsp. lyrata	arabidopsis lyrata subsp. lyrata;arabidopsis lyrata;arabidopsis;camelineae;brassicaceae;brassicales;malvids;rosids;pentapetalae;gunneridae;eudicotyledons;mesangiospermae;magnoliophyta;spermatophyta;euphyllophyta;tracheophyta;embryophyta;streptophytina;streptophyta;viridiplantae;eukaryota;cellular organisms;root	/cluster/work/users/siribi/ENTAP/Cbellidifolia_MAY21/entap_outfiles/similarity_search/DIAMOND/blastp_Cbellidifolia_RAW_rerun_NOV19_300bp_kept_final_refseq_plant_protein.out	No	Yes							3702.AT3G23880.1	1.1e-180	637.9		Viridiplantae	virNOG[6]	0BUZP@braNOG,0J06Y@euNOG,0Z2HM@NOG,1BP5H@strNOG,1E0ZV@virNOG			GO:0005575-cellular_component(L=0),GO:0005622-intracellular(L=3),GO:0005623-cell(L=1),GO:0005634-nucleus(L=5),GO:0043226-organelle(L=1),GO:0043227-membrane-bounded organelle(L=2),GO:0043229-intracellular organelle(L=3),GO:0043231-intracellular membrane-bounded organelle(L=4),GO:0044424-intracellular part(L=3),GO:0044464-cell part(L=2),
TRINITY_DN8291_c0_g1	0.0255198	-0.833611	-0.472874	0.578519	0.548008	0.755517	0.901776	-0.331995	-0.46596	0.0733128	0.153425	0.186589	0.132676	TRINITY_DN8291_c0_g1_i1	Complete	tr|D7KDX5|D7KDX5_ARALL	76.9	104	24	0	1	104	1	104	1.2e-28	100	tr|D7KDX5|D7KDX5_ARALL Uncharacterized protein OS=Arabidopsis lyrata subsp. lyrata OX=81972 GN=ARALYDRAFT_473182 PE=4 SV=1	arabidopsis lyrata subsp. lyrata	arabidopsis lyrata subsp. lyrata;arabidopsis lyrata;arabidopsis;camelineae;brassicaceae;brassicales;malvids;rosids;pentapetalae;gunneridae;eudicotyledons;mesangiospermae;magnoliophyta;spermatophyta;euphyllophyta;tracheophyta;embryophyta;streptophytina;streptophyta;viridiplantae;eukaryota;cellular organisms;root	/cluster/work/users/siribi/ENTAP/Cbellidifolia_MAY21/entap_outfiles/similarity_search/DIAMOND/blastp_Cbellidifolia_RAW_rerun_NOV19_300bp_kept_final_uniprot_trembl.out	No	No							59689.fgenesh2_kg.1__3136__AT1G29785.2	6.6e-30	135.2		Viridiplantae	virNOG[6]	0C7NS@braNOG,0J5UV@euNOG,0Z5DN@NOG,1BW8R@strNOG,1E8DI@virNOG
TRINITY_DN8291_c0_g1	0.0255198	-0.833611	-0.472874	0.578519	0.548008	0.755517	0.901776	-0.331995	-0.46596	0.0733128	0.153425	0.186589	0.132676	TRINITY_DN8291_c0_g1_i2	Complete	tr|D7KDX5|D7KDX5_ARALL	76.9	104	24	0	1	104	1	104	1.2e-28	100	tr|D7KDX5|D7KDX5_ARALL Uncharacterized protein OS=Arabidopsis lyrata subsp. lyrata OX=81972 GN=ARALYDRAFT_473182 PE=4 SV=1	arabidopsis lyrata subsp. lyrata	arabidopsis lyrata subsp. lyrata;arabidopsis lyrata;arabidopsis;camelineae;brassicaceae;brassicales;malvids;rosids;pentapetalae;gunneridae;eudicotyledons;mesangiospermae;magnoliophyta;spermatophyta;euphyllophyta;tracheophyta;embryophyta;streptophytina;streptophyta;viridiplantae;eukaryota;cellular organisms;root	/cluster/work/users/siribi/ENTAP/Cbellidifolia_MAY21/entap_outfiles/similarity_search/DIAMOND/blastp_Cbellidifolia_RAW_rerun_NOV19_300bp_kept_final_uniprot_trembl.out	No	No							59689.fgenesh2_kg.1__3136__AT1G29785.2	6.6e-30	135.2		Viridiplantae	virNOG[6]	0C7NS@braNOG,0J5UV@euNOG,0Z5DN@NOG,1BW8R@strNOG,1E8DI@virNOG
TRINITY_DN9603_c0_g1	0.0434266	-0.699483	-0.427102	0.512914	0.395541	0.610107	0.898655	-0.219561	-0.495161	0.223987	-0.00542882	0.104791	0.0691228	TRINITY_DN9603_c0_g1_i1	Internal	tr|A0A397ZD82|A0A397ZD82_BRACM	90.7	118	11	0	1	118	26	143	6.2e-53	99.2	tr|A0A397ZD82|A0A397ZD82_BRACM SHSP domain-containing protein OS=Brassica campestris OX=3711 GN=BRAA05T20502Z PE=3 SV=1	brassica campestris	brassica rapa subsp. oleifera;brassica rapa;brassica;brassiceae;brassicaceae;brassicales;malvids;rosids;pentapetalae;gunneridae;eudicotyledons;mesangiospermae;magnoliophyta;spermatophyta;euphyllophyta;tracheophyta;embryophyta;streptophytina;streptophyta;viridiplantae;eukaryota;cellular organisms;root	/cluster/work/users/siribi/ENTAP/Cbellidifolia_MAY21/entap_outfiles/similarity_search/DIAMOND/blastp_Cbellidifolia_RAW_rerun_NOV19_300bp_kept_final_uniprot_trembl.out	No	Yes							3702.AT1G07400.1	8e-56	221.5	SL20.1SHSP	Viridiplantae	virNOG[6]	1BSI6@strNOG,1E4D2@virNOG,COG0071@NOG,KOG0710@euNOG	4141	GO:0000302-response to reactive oxygen species(L=4),GO:0006457-protein folding(L=2),GO:0006461-protein complex assembly(L=5),GO:0006950-response to stress(L=2),GO:0006970-response to osmotic stress(L=3),GO:0006979-response to oxidative stress(L=3),GO:0008150-biological_process(L=0),GO:0008152-metabolic process(L=1),GO:0009266-response to temperature stimulus(L=3),GO:0009314-response to radiation(…	GO:0005575-cellular_component(L=0),GO:0005622-intracellular(L=3),GO:0005623-cell(L=1),GO:0005737-cytoplasm(L=4),GO:0044424-intracellular part(L=3),GO:0044464-cell part(L=2),
TRINITY_DN5168_c0_g1	-0.0749793	-0.659807	-0.663792	0.708648	0.544657	0.502782	0.897418	-0.0424308	-0.125483	0.021822	0.157781	0.0454563	0.0773347	TRINITY_DN5168_c0_g1_i1	Complete	NP_563688.1	94.8	308	16	0	1	308	1	308	4.4e-175	100	NP_563688.1 plant/protein (DUF789) [Arabidopsis thaliana]	arabidopsis thaliana	arabidopsis thaliana;arabidopsis;camelineae;brassicaceae;brassicales;malvids;rosids;pentapetalae;gunneridae;eudicotyledons;mesangiospermae;magnoliophyta;spermatophyta;euphyllophyta;tracheophyta;embryophyta;streptophytina;streptophyta;viridiplantae;eukaryota;cellular organisms;root	/cluster/work/users/siribi/ENTAP/Cbellidifolia_MAY21/entap_outfiles/similarity_search/DIAMOND/blastp_Cbellidifolia_RAW_rerun_NOV19_300bp_kept_final_refseq_plant_protein.out	No	Yes							59689.fgenesh2_kg.1__287__AT1G03610.1	2e-175	620.2		Viridiplantae	virNOG[6]	0C1J3@braNOG,0IE0C@euNOG,0YCMM@NOG,1BBX1@strNOG,1DPVV@virNOG				GO:0003674-molecular_function(L=0),GO:0005488-binding(L=1),GO:0008270-zinc ion binding(L=6),GO:0043167-ion binding(L=2),GO:0043169-cation binding(L=3),GO:0046872-metal ion binding(L=4),GO:0046914-transition metal ion binding(L=5),
TRINITY_DN5168_c0_g1	-0.0749793	-0.659807	-0.663792	0.708648	0.544657	0.502782	0.897418	-0.0424308	-0.125483	0.021822	0.157781	0.0454563	0.0773347	TRINITY_DN5168_c0_g1_i4	Complete	NP_563688.1	94.8	308	16	0	1	308	1	308	4.4e-175	100	NP_563688.1 plant/protein (DUF789) [Arabidopsis thaliana]	arabidopsis thaliana	arabidopsis thaliana;arabidopsis;camelineae;brassicaceae;brassicales;malvids;rosids;pentapetalae;gunneridae;eudicotyledons;mesangiospermae;magnoliophyta;spermatophyta;euphyllophyta;tracheophyta;embryophyta;streptophytina;streptophyta;viridiplantae;eukaryota;cellular organisms;root	/cluster/work/users/siribi/ENTAP/Cbellidifolia_MAY21/entap_outfiles/similarity_search/DIAMOND/blastp_Cbellidifolia_RAW_rerun_NOV19_300bp_kept_final_refseq_plant_protein.out	No	Yes							59689.fgenesh2_kg.1__287__AT1G03610.1	2e-175	620.2		Viridiplantae	virNOG[6]	0C1J3@braNOG,0IE0C@euNOG,0YCMM@NOG,1BBX1@strNOG,1DPVV@virNOG				GO:0003674-molecular_function(L=0),GO:0005488-binding(L=1),GO:0008270-zinc ion binding(L=6),GO:0043167-ion binding(L=2),GO:0043169-cation binding(L=3),GO:0046872-metal ion binding(L=4),GO:0046914-transition metal ion binding(L=5),
TRINITY_DN1469_c0_g1	-0.101623	-0.72804	-0.71102	0.762198	0.57989	0.562211	0.89603	-0.0565269	-0.122503	0.0271441	0.115274	0.0443939	0.0980325	TRINITY_DN1469_c0_g1_i1	Complete	NP_565573.4	87	185	19	3	1	182	1	183	9e-59	75.5	NP_565573.4 major centromere autoantigen B-like protein [Arabidopsis thaliana]	arabidopsis thaliana	arabidopsis thaliana;arabidopsis;camelineae;brassicaceae;brassicales;malvids;rosids;pentapetalae;gunneridae;eudicotyledons;mesangiospermae;magnoliophyta;spermatophyta;euphyllophyta;tracheophyta;embryophyta;streptophytina;streptophyta;viridiplantae;eukaryota;cellular organisms;root	/cluster/work/users/siribi/ENTAP/Cbellidifolia_MAY21/entap_outfiles/similarity_search/DIAMOND/blastp_Cbellidifolia_RAW_rerun_NOV19_300bp_kept_final_refseq_plant_protein.out	No	Yes							3702.AT2G24550.1	1.2e-58	231.9		Viridiplantae	virNOG[6]	0C67C@braNOG,1BRT5@strNOG,1E3MZ@virNOG,COG0724@NOG,KOG4210@euNOG
TRINITY_DN21359_c0_g1	0.129431	-0.752406	-0.444685	0.531226	0.378125	0.675927	0.896004	-0.282502	-0.45012	0.100501	-0.198528	0.113932	0.0290965	TRINITY_DN21359_c0_g1_i1
TRINITY_DN1448_c0_g1	0.124731	-0.639938	-0.508771	0.546479	0.313634	0.525524	0.895465	-0.158275	-0.313515	0.136459	0.0028185	0.134964	0.260183	TRINITY_DN1448_c0_g1_i3	Complete	tr|D7KWD9|D7KWD9_ARALL	78.9	650	131	5	1	645	1	649	0	100	tr|D7KWD9|D7KWD9_ARALL BAH domain-containing protein OS=Arabidopsis lyrata subsp. lyrata OX=81972 GN=ARALYDRAFT_475982 PE=4 SV=1	arabidopsis lyrata subsp. lyrata	arabidopsis lyrata subsp. lyrata;arabidopsis lyrata;arabidopsis;camelineae;brassicaceae;brassicales;malvids;rosids;pentapetalae;gunneridae;eudicotyledons;mesangiospermae;magnoliophyta;spermatophyta;euphyllophyta;tracheophyta;embryophyta;streptophytina;streptophyta;viridiplantae;eukaryota;cellular organisms;root	/cluster/work/users/siribi/ENTAP/Cbellidifolia_MAY21/entap_outfiles/similarity_search/DIAMOND/blastp_Cbellidifolia_RAW_rerun_NOV19_300bp_kept_final_uniprot_trembl.out	No	Yes							59689.fgenesh2_kg.2__1112__AT1G68580.2	0	1025		Viridiplantae	virNOG[6]	0C4CB@braNOG,0II9H@euNOG,0YG0Z@NOG,1BMV3@strNOG,1DZPB@virNOG		GO:0006810-transport(L=3),GO:0006811-ion transport(L=4),GO:0006812-cation transport(L=5),GO:0008150-biological_process(L=0),GO:0030001-metal ion transport(L=6),GO:0044699-single-organism process(L=1),GO:0044765-single-organism transport(L=3),GO:0051179-localization(L=1),GO:0051234-establishment of localization(L=2),	GO:0005575-cellular_component(L=0),GO:0005911-cell-cell junction(L=2),GO:0009506-plasmodesma(L=3),GO:0030054-cell junction(L=1),GO:0055044-symplast(L=1),	GO:0003674-molecular_function(L=0),GO:0003676-nucleic acid binding(L=3),GO:0003677-DNA binding(L=4),GO:0005488-binding(L=1),GO:0043167-ion binding(L=2),GO:0043169-cation binding(L=3),GO:0046872-metal ion binding(L=4),GO:0097159-organic cyclic compound binding(L=2),GO:1901363-heterocyclic compound binding(L=2),
TRINITY_DN1448_c0_g1	0.124731	-0.639938	-0.508771	0.546479	0.313634	0.525524	0.895465	-0.158275	-0.313515	0.136459	0.0028185	0.134964	0.260183	TRINITY_DN1448_c0_g1_i4	Complete	tr|D7KWD9|D7KWD9_ARALL	78.2	467	99	3	1	465	184	649	3.2e-206	100	tr|D7KWD9|D7KWD9_ARALL BAH domain-containing protein OS=Arabidopsis lyrata subsp. lyrata OX=81972 GN=ARALYDRAFT_475982 PE=4 SV=1	arabidopsis lyrata subsp. lyrata	arabidopsis lyrata subsp. lyrata;arabidopsis lyrata;arabidopsis;camelineae;brassicaceae;brassicales;malvids;rosids;pentapetalae;gunneridae;eudicotyledons;mesangiospermae;magnoliophyta;spermatophyta;euphyllophyta;tracheophyta;embryophyta;streptophytina;streptophyta;viridiplantae;eukaryota;cellular organisms;root	/cluster/work/users/siribi/ENTAP/Cbellidifolia_MAY21/entap_outfiles/similarity_search/DIAMOND/blastp_Cbellidifolia_RAW_rerun_NOV19_300bp_kept_final_uniprot_trembl.out	No	Yes							59689.fgenesh2_kg.2__1112__AT1G68580.2	1.8e-207	727.2		Viridiplantae	virNOG[6]	0C4CB@braNOG,0II9H@euNOG,0YG0Z@NOG,1BMV3@strNOG,1DZPB@virNOG		GO:0006810-transport(L=3),GO:0006811-ion transport(L=4),GO:0006812-cation transport(L=5),GO:0008150-biological_process(L=0),GO:0030001-metal ion transport(L=6),GO:0044699-single-organism process(L=1),GO:0044765-single-organism transport(L=3),GO:0051179-localization(L=1),GO:0051234-establishment of localization(L=2),	GO:0005575-cellular_component(L=0),GO:0005911-cell-cell junction(L=2),GO:0009506-plasmodesma(L=3),GO:0030054-cell junction(L=1),GO:0055044-symplast(L=1),	GO:0003674-molecular_function(L=0),GO:0003676-nucleic acid binding(L=3),GO:0003677-DNA binding(L=4),GO:0005488-binding(L=1),GO:0043167-ion binding(L=2),GO:0043169-cation binding(L=3),GO:0046872-metal ion binding(L=4),GO:0097159-organic cyclic compound binding(L=2),GO:1901363-heterocyclic compound binding(L=2),
TRINITY_DN1448_c0_g1	0.124731	-0.639938	-0.508771	0.546479	0.313634	0.525524	0.895465	-0.158275	-0.313515	0.136459	0.0028185	0.134964	0.260183	TRINITY_DN1448_c0_g1_i5	Complete	tr|D7KWD9|D7KWD9_ARALL	78.1	525	112	3	2	524	126	649	6.3e-235	99.8	tr|D7KWD9|D7KWD9_ARALL BAH domain-containing protein OS=Arabidopsis lyrata subsp. lyrata OX=81972 GN=ARALYDRAFT_475982 PE=4 SV=1	arabidopsis lyrata subsp. lyrata	arabidopsis lyrata subsp. lyrata;arabidopsis lyrata;arabidopsis;camelineae;brassicaceae;brassicales;malvids;rosids;pentapetalae;gunneridae;eudicotyledons;mesangiospermae;magnoliophyta;spermatophyta;euphyllophyta;tracheophyta;embryophyta;streptophytina;streptophyta;viridiplantae;eukaryota;cellular organisms;root	/cluster/work/users/siribi/ENTAP/Cbellidifolia_MAY21/entap_outfiles/similarity_search/DIAMOND/blastp_Cbellidifolia_RAW_rerun_NOV19_300bp_kept_final_uniprot_trembl.out	No	Yes							59689.fgenesh2_kg.2__1112__AT1G68580.2	3.4e-236	822.8		Viridiplantae	virNOG[6]	0C4CB@braNOG,0II9H@euNOG,0YG0Z@NOG,1BMV3@strNOG,1DZPB@virNOG		GO:0006810-transport(L=3),GO:0006811-ion transport(L=4),GO:0006812-cation transport(L=5),GO:0008150-biological_process(L=0),GO:0030001-metal ion transport(L=6),GO:0044699-single-organism process(L=1),GO:0044765-single-organism transport(L=3),GO:0051179-localization(L=1),GO:0051234-establishment of localization(L=2),	GO:0005575-cellular_component(L=0),GO:0005911-cell-cell junction(L=2),GO:0009506-plasmodesma(L=3),GO:0030054-cell junction(L=1),GO:0055044-symplast(L=1),	GO:0003674-molecular_function(L=0),GO:0003676-nucleic acid binding(L=3),GO:0003677-DNA binding(L=4),GO:0005488-binding(L=1),GO:0043167-ion binding(L=2),GO:0043169-cation binding(L=3),GO:0046872-metal ion binding(L=4),GO:0097159-organic cyclic compound binding(L=2),GO:1901363-heterocyclic compound binding(L=2),
TRINITY_DN1448_c0_g1	0.124731	-0.639938	-0.508771	0.546479	0.313634	0.525524	0.895465	-0.158275	-0.313515	0.136459	0.0028185	0.134964	0.260183	TRINITY_DN1448_c0_g1_i6	Complete	tr|D7KWD9|D7KWD9_ARALL	78.1	539	115	3	1	537	112	649	5.5e-242	100	tr|D7KWD9|D7KWD9_ARALL BAH domain-containing protein OS=Arabidopsis lyrata subsp. lyrata OX=81972 GN=ARALYDRAFT_475982 PE=4 SV=1	arabidopsis lyrata subsp. lyrata	arabidopsis lyrata subsp. lyrata;arabidopsis lyrata;arabidopsis;camelineae;brassicaceae;brassicales;malvids;rosids;pentapetalae;gunneridae;eudicotyledons;mesangiospermae;magnoliophyta;spermatophyta;euphyllophyta;tracheophyta;embryophyta;streptophytina;streptophyta;viridiplantae;eukaryota;cellular organisms;root	/cluster/work/users/siribi/ENTAP/Cbellidifolia_MAY21/entap_outfiles/similarity_search/DIAMOND/blastp_Cbellidifolia_RAW_rerun_NOV19_300bp_kept_final_uniprot_trembl.out	No	Yes							59689.fgenesh2_kg.2__1112__AT1G68580.2	3e-243	846.3		Viridiplantae	virNOG[6]	0C4CB@braNOG,0II9H@euNOG,0YG0Z@NOG,1BMV3@strNOG,1DZPB@virNOG		GO:0006810-transport(L=3),GO:0006811-ion transport(L=4),GO:0006812-cation transport(L=5),GO:0008150-biological_process(L=0),GO:0030001-metal ion transport(L=6),GO:0044699-single-organism process(L=1),GO:0044765-single-organism transport(L=3),GO:0051179-localization(L=1),GO:0051234-establishment of localization(L=2),	GO:0005575-cellular_component(L=0),GO:0005911-cell-cell junction(L=2),GO:0009506-plasmodesma(L=3),GO:0030054-cell junction(L=1),GO:0055044-symplast(L=1),	GO:0003674-molecular_function(L=0),GO:0003676-nucleic acid binding(L=3),GO:0003677-DNA binding(L=4),GO:0005488-binding(L=1),GO:0043167-ion binding(L=2),GO:0043169-cation binding(L=3),GO:0046872-metal ion binding(L=4),GO:0097159-organic cyclic compound binding(L=2),GO:1901363-heterocyclic compound binding(L=2),
TRINITY_DN1448_c0_g1	0.124731	-0.639938	-0.508771	0.546479	0.313634	0.525524	0.895465	-0.158275	-0.313515	0.136459	0.0028185	0.134964	0.260183	TRINITY_DN1448_c0_g1_i7	Complete	tr|D7KWD9|D7KWD9_ARALL	78.1	525	112	3	2	524	126	649	6.3e-235	99.8	tr|D7KWD9|D7KWD9_ARALL BAH domain-containing protein OS=Arabidopsis lyrata subsp. lyrata OX=81972 GN=ARALYDRAFT_475982 PE=4 SV=1	arabidopsis lyrata subsp. lyrata	arabidopsis lyrata subsp. lyrata;arabidopsis lyrata;arabidopsis;camelineae;brassicaceae;brassicales;malvids;rosids;pentapetalae;gunneridae;eudicotyledons;mesangiospermae;magnoliophyta;spermatophyta;euphyllophyta;tracheophyta;embryophyta;streptophytina;streptophyta;viridiplantae;eukaryota;cellular organisms;root	/cluster/work/users/siribi/ENTAP/Cbellidifolia_MAY21/entap_outfiles/similarity_search/DIAMOND/blastp_Cbellidifolia_RAW_rerun_NOV19_300bp_kept_final_uniprot_trembl.out	No	Yes							59689.fgenesh2_kg.2__1112__AT1G68580.2	3.4e-236	822.8		Viridiplantae	virNOG[6]	0C4CB@braNOG,0II9H@euNOG,0YG0Z@NOG,1BMV3@strNOG,1DZPB@virNOG		GO:0006810-transport(L=3),GO:0006811-ion transport(L=4),GO:0006812-cation transport(L=5),GO:0008150-biological_process(L=0),GO:0030001-metal ion transport(L=6),GO:0044699-single-organism process(L=1),GO:0044765-single-organism transport(L=3),GO:0051179-localization(L=1),GO:0051234-establishment of localization(L=2),	GO:0005575-cellular_component(L=0),GO:0005911-cell-cell junction(L=2),GO:0009506-plasmodesma(L=3),GO:0030054-cell junction(L=1),GO:0055044-symplast(L=1),	GO:0003674-molecular_function(L=0),GO:0003676-nucleic acid binding(L=3),GO:0003677-DNA binding(L=4),GO:0005488-binding(L=1),GO:0043167-ion binding(L=2),GO:0043169-cation binding(L=3),GO:0046872-metal ion binding(L=4),GO:0097159-organic cyclic compound binding(L=2),GO:1901363-heterocyclic compound binding(L=2),
TRINITY_DN1448_c0_g1	0.124731	-0.639938	-0.508771	0.546479	0.313634	0.525524	0.895465	-0.158275	-0.313515	0.136459	0.0028185	0.134964	0.260183	TRINITY_DN1448_c0_g1_i8	Complete	tr|D7KWD9|D7KWD9_ARALL	78.1	525	112	3	2	524	126	649	6.3e-235	99.8	tr|D7KWD9|D7KWD9_ARALL BAH domain-containing protein OS=Arabidopsis lyrata subsp. lyrata OX=81972 GN=ARALYDRAFT_475982 PE=4 SV=1	arabidopsis lyrata subsp. lyrata	arabidopsis lyrata subsp. lyrata;arabidopsis lyrata;arabidopsis;camelineae;brassicaceae;brassicales;malvids;rosids;pentapetalae;gunneridae;eudicotyledons;mesangiospermae;magnoliophyta;spermatophyta;euphyllophyta;tracheophyta;embryophyta;streptophytina;streptophyta;viridiplantae;eukaryota;cellular organisms;root	/cluster/work/users/siribi/ENTAP/Cbellidifolia_MAY21/entap_outfiles/similarity_search/DIAMOND/blastp_Cbellidifolia_RAW_rerun_NOV19_300bp_kept_final_uniprot_trembl.out	No	Yes							59689.fgenesh2_kg.2__1112__AT1G68580.2	3.4e-236	822.8		Viridiplantae	virNOG[6]	0C4CB@braNOG,0II9H@euNOG,0YG0Z@NOG,1BMV3@strNOG,1DZPB@virNOG		GO:0006810-transport(L=3),GO:0006811-ion transport(L=4),GO:0006812-cation transport(L=5),GO:0008150-biological_process(L=0),GO:0030001-metal ion transport(L=6),GO:0044699-single-organism process(L=1),GO:0044765-single-organism transport(L=3),GO:0051179-localization(L=1),GO:0051234-establishment of localization(L=2),	GO:0005575-cellular_component(L=0),GO:0005911-cell-cell junction(L=2),GO:0009506-plasmodesma(L=3),GO:0030054-cell junction(L=1),GO:0055044-symplast(L=1),	GO:0003674-molecular_function(L=0),GO:0003676-nucleic acid binding(L=3),GO:0003677-DNA binding(L=4),GO:0005488-binding(L=1),GO:0043167-ion binding(L=2),GO:0043169-cation binding(L=3),GO:0046872-metal ion binding(L=4),GO:0097159-organic cyclic compound binding(L=2),GO:1901363-heterocyclic compound binding(L=2),
TRINITY_DN21485_c0_g1	-0.165026	-0.707288	-0.600384	0.681914	0.614704	0.58527	0.893608	-0.102234	-0.24283	0.0492581	-0.00922709	-0.107026	-0.0169546	TRINITY_DN21485_c0_g1_i1
TRINITY_DN8623_c0_g1	-0.202329	-0.53084	-0.337447	0.399437	0.603332	0.488754	0.891801	-0.175804	-0.43638	0.0519149	0.0894214	0.0621991	0.064885	TRINITY_DN8623_c0_g1_i1	Complete	tr|D7LY66|D7LY66_ARALL	86.1	750	88	9	1	740	27	770	0	100	tr|D7LY66|D7LY66_ARALL C2 NT-type domain-containing protein OS=Arabidopsis lyrata subsp. lyrata OX=81972 GN=ARALYDRAFT_487270 PE=4 SV=1	arabidopsis lyrata subsp. lyrata	arabidopsis lyrata subsp. lyrata;arabidopsis lyrata;arabidopsis;camelineae;brassicaceae;brassicales;malvids;rosids;pentapetalae;gunneridae;eudicotyledons;mesangiospermae;magnoliophyta;spermatophyta;euphyllophyta;tracheophyta;embryophyta;streptophytina;streptophyta;viridiplantae;eukaryota;cellular organisms;root	/cluster/work/users/siribi/ENTAP/Cbellidifolia_MAY21/entap_outfiles/similarity_search/DIAMOND/blastp_Cbellidifolia_RAW_rerun_NOV19_300bp_kept_final_uniprot_trembl.out	No	Yes							59689.fgenesh2_kg.6__404__AT5G04860.1	0	1233.8		Viridiplantae	virNOG[6]	0C01C@braNOG,0IMGP@euNOG,0ZS6R@NOG,1BFYP@strNOG,1DTW8@virNOG		GO:0008150-biological_process(L=0),GO:0008152-metabolic process(L=1),GO:0009987-cellular process(L=1),GO:0019725-cellular homeostasis(L=3),GO:0042592-homeostatic process(L=3),GO:0044699-single-organism process(L=1),GO:0044710-single-organism metabolic process(L=2),GO:0044763-single-organism cellular process(L=2),GO:0045454-cell redox homeostasis(L=4),GO:0050789-regulation of biological process(L=…	GO:0005575-cellular_component(L=0),GO:0005622-intracellular(L=3),GO:0005623-cell(L=1),GO:0005737-cytoplasm(L=4),GO:0005739-mitochondrion(L=5),GO:0043226-organelle(L=1),GO:0043227-membrane-bounded organelle(L=2),GO:0043229-intracellular organelle(L=3),GO:0043231-intracellular membrane-bounded organelle(L=4),GO:0044424-intracellular part(L=3),GO:0044444-cytoplasmic part(L=4),GO:0044464-cell part(L=…	GO:0003674-molecular_function(L=0),GO:0003824-catalytic activity(L=1),GO:0009055-electron carrier activity(L=1),GO:0015035-protein disulfide oxidoreductase activity(L=5),GO:0015036-disulfide oxidoreductase activity(L=4),GO:0016491-oxidoreductase activity(L=2),GO:0016667-oxidoreductase activity, acting on a sulfur group of donors(L=3),
TRINITY_DN3170_c0_g4	0.162602	-0.519846	-0.115324	0.190094	0.223434	0.522987	0.889983	-0.371974	-0.653005	0.0506353	-0.0814407	0.189121	0.300772	TRINITY_DN3170_c0_g4_i1
TRINITY_DN4655_c0_g1	0.129198	-0.758395	-0.593463	0.668366	0.456253	0.611077	0.889431	-0.158157	-0.236341	-0.111239	-0.109133	-0.00758586	0.266946	TRINITY_DN4655_c0_g1_i10	Complete	XP_020867545.1	90.1	1002	99	0	1	1002	1	1002	0	100	XP_020867545.1 BTB/POZ domain-containing protein At1g04390 [Arabidopsis lyrata subsp. lyrata]	arabidopsis lyrata subsp. lyrata	arabidopsis lyrata subsp. lyrata;arabidopsis lyrata;arabidopsis;camelineae;brassicaceae;brassicales;malvids;rosids;pentapetalae;gunneridae;eudicotyledons;mesangiospermae;magnoliophyta;spermatophyta;euphyllophyta;tracheophyta;embryophyta;streptophytina;streptophyta;viridiplantae;eukaryota;cellular organisms;root	/cluster/work/users/siribi/ENTAP/Cbellidifolia_MAY21/entap_outfiles/similarity_search/DIAMOND/blastp_Cbellidifolia_RAW_rerun_NOV19_300bp_kept_final_refseq_plant_protein.out	No	Yes							59689.fgenesh1_pm.C_scaffold_1000305	0	1713.7		Viridiplantae	virNOG[6]	0IHN7@euNOG,0YBFM@NOG,1BJ11@strNOG,1DWYF@virNOG		GO:0006464-cellular protein modification process(L=5),GO:0008150-biological_process(L=0),GO:0008152-metabolic process(L=1),GO:0009987-cellular process(L=1),GO:0016567-protein ubiquitination(L=8),GO:0019538-protein metabolic process(L=3),GO:0032446-protein modification by small protein conjugation(L=7),GO:0036211-protein modification process(L=4),GO:0043170-macromolecule metabolic process(L=3),GO:…		GO:0003674-molecular_function(L=0),GO:0003824-catalytic activity(L=1),
TRINITY_DN4655_c0_g1	0.129198	-0.758395	-0.593463	0.668366	0.456253	0.611077	0.889431	-0.158157	-0.236341	-0.111239	-0.109133	-0.00758586	0.266946	TRINITY_DN4655_c0_g1_i11	Complete	XP_020867546.1	90.8	618	47	4	1	616	1	610	0	100	XP_020867546.1 cryptochrome-2 [Arabidopsis lyrata subsp. lyrata]	arabidopsis lyrata subsp. lyrata	arabidopsis lyrata subsp. lyrata;arabidopsis lyrata;arabidopsis;camelineae;brassicaceae;brassicales;malvids;rosids;pentapetalae;gunneridae;eudicotyledons;mesangiospermae;magnoliophyta;spermatophyta;euphyllophyta;tracheophyta;embryophyta;streptophytina;streptophyta;viridiplantae;eukaryota;cellular organisms;root	/cluster/work/users/siribi/ENTAP/Cbellidifolia_MAY21/entap_outfiles/similarity_search/DIAMOND/blastp_Cbellidifolia_RAW_rerun_NOV19_300bp_kept_final_refseq_plant_protein.out	No	Yes							59689.fgenesh2_kg.1__371__AT1G04400.1	0	1146.7	CRY1	Viridiplantae	virNOG[6]	0C583@braNOG,1BHEY@strNOG,1DRR3@virNOG,COG0415@NOG,KOG0133@euNOG	4712	GO:0000302-response to reactive oxygen species(L=4),GO:0000304-response to singlet oxygen(L=4),GO:0001558-regulation of cell growth(L=4),GO:0006139-nucleobase-containing compound metabolic process(L=3),GO:0006259-DNA metabolic process(L=4),GO:0006281-DNA repair(L=5),GO:0006325-chromatin organization(L=4),GO:0006338-chromatin remodeling(L=5),GO:0006464-cellular protein modification process(L=5),GO…	GO:0005575-cellular_component(L=0),GO:0005622-intracellular(L=3),GO:0005623-cell(L=1),GO:0005634-nucleus(L=5),GO:0005737-cytoplasm(L=4),GO:0005773-vacuole(L=5),GO:0043226-organelle(L=1),GO:0043227-membrane-bounded organelle(L=2),GO:0043229-intracellular organelle(L=3),GO:0043231-intracellular membrane-bounded organelle(L=4),GO:0044424-intracellular part(L=3),GO:0044444-cytoplasmic part(L=4),GO:00…	GO:0000166-nucleotide binding(L=3),GO:0001882-nucleoside binding(L=3),GO:0001883-purine nucleoside binding(L=4),GO:0003674-molecular_function(L=0),GO:0003824-catalytic activity(L=1),GO:0003913-DNA photolyase activity(L=4),GO:0004672-protein kinase activity(L=5),GO:0004871-signal transducer activity(L=1),GO:0004872-receptor activity(L=2),GO:0005488-binding(L=1),GO:0005524-ATP binding(L=7),GO:00098…
TRINITY_DN4655_c0_g1	0.129198	-0.758395	-0.593463	0.668366	0.456253	0.611077	0.889431	-0.158157	-0.236341	-0.111239	-0.109133	-0.00758586	0.266946	TRINITY_DN4655_c0_g1_i2	Complete	XP_020867546.1	90.8	618	47	4	1	616	1	610	0	100	XP_020867546.1 cryptochrome-2 [Arabidopsis lyrata subsp. lyrata]	arabidopsis lyrata subsp. lyrata	arabidopsis lyrata subsp. lyrata;arabidopsis lyrata;arabidopsis;camelineae;brassicaceae;brassicales;malvids;rosids;pentapetalae;gunneridae;eudicotyledons;mesangiospermae;magnoliophyta;spermatophyta;euphyllophyta;tracheophyta;embryophyta;streptophytina;streptophyta;viridiplantae;eukaryota;cellular organisms;root	/cluster/work/users/siribi/ENTAP/Cbellidifolia_MAY21/entap_outfiles/similarity_search/DIAMOND/blastp_Cbellidifolia_RAW_rerun_NOV19_300bp_kept_final_refseq_plant_protein.out	No	Yes							59689.fgenesh2_kg.1__371__AT1G04400.1	0	1146.7	CRY1	Viridiplantae	virNOG[6]	0C583@braNOG,1BHEY@strNOG,1DRR3@virNOG,COG0415@NOG,KOG0133@euNOG	4712	GO:0000302-response to reactive oxygen species(L=4),GO:0000304-response to singlet oxygen(L=4),GO:0001558-regulation of cell growth(L=4),GO:0006139-nucleobase-containing compound metabolic process(L=3),GO:0006259-DNA metabolic process(L=4),GO:0006281-DNA repair(L=5),GO:0006325-chromatin organization(L=4),GO:0006338-chromatin remodeling(L=5),GO:0006464-cellular protein modification process(L=5),GO…	GO:0005575-cellular_component(L=0),GO:0005622-intracellular(L=3),GO:0005623-cell(L=1),GO:0005634-nucleus(L=5),GO:0005737-cytoplasm(L=4),GO:0005773-vacuole(L=5),GO:0043226-organelle(L=1),GO:0043227-membrane-bounded organelle(L=2),GO:0043229-intracellular organelle(L=3),GO:0043231-intracellular membrane-bounded organelle(L=4),GO:0044424-intracellular part(L=3),GO:0044444-cytoplasmic part(L=4),GO:00…	GO:0000166-nucleotide binding(L=3),GO:0001882-nucleoside binding(L=3),GO:0001883-purine nucleoside binding(L=4),GO:0003674-molecular_function(L=0),GO:0003824-catalytic activity(L=1),GO:0003913-DNA photolyase activity(L=4),GO:0004672-protein kinase activity(L=5),GO:0004871-signal transducer activity(L=1),GO:0004872-receptor activity(L=2),GO:0005488-binding(L=1),GO:0005524-ATP binding(L=7),GO:00098…
TRINITY_DN11703_c0_g1	0.166519	-0.745019	-0.490698	0.55451	0.52546	0.654172	0.887181	-0.273373	-0.330996	-0.0736034	0.150711	0.229797	0.192046	TRINITY_DN11703_c0_g1_i1	Complete	XP_020880241.1	89.3	373	37	3	1	373	5	374	3.3e-177	100	XP_020880241.1 WAT1-related protein At3g56620 [Arabidopsis lyrata subsp. lyrata]	arabidopsis lyrata subsp. lyrata	arabidopsis lyrata subsp. lyrata;arabidopsis lyrata;arabidopsis;camelineae;brassicaceae;brassicales;malvids;rosids;pentapetalae;gunneridae;eudicotyledons;mesangiospermae;magnoliophyta;spermatophyta;euphyllophyta;tracheophyta;embryophyta;streptophytina;streptophyta;viridiplantae;eukaryota;cellular organisms;root	/cluster/work/users/siribi/ENTAP/Cbellidifolia_MAY21/entap_outfiles/similarity_search/DIAMOND/blastp_Cbellidifolia_RAW_rerun_NOV19_300bp_kept_final_refseq_plant_protein.out	No	Yes							59689.fgenesh2_kg.5__2096__AT3G56620.1	4.4e-177	625.9		Viridiplantae	virNOG[6]	0BVBR@braNOG,0JSRB@euNOG,11UZ7@NOG,1BYJQ@strNOG,1EB4C@virNOG			GO:0005575-cellular_component(L=0),GO:0016020-membrane(L=1),
TRINITY_DN16504_c0_g1	0.120013	-0.592581	-0.293452	0.356054	0.260108	0.55297	0.885817	-0.270825	-0.530952	0.138772	-0.25183	0.0884925	0.221128	TRINITY_DN16504_c0_g1_i1	Complete	XP_020879061.1	83.3	198	23	4	1	194	1	192	2.8e-82	99.5	XP_020879061.1 uncharacterized protein LOC9310313 [Arabidopsis lyrata subsp. lyrata]	arabidopsis lyrata subsp. lyrata	arabidopsis lyrata subsp. lyrata;arabidopsis lyrata;arabidopsis;camelineae;brassicaceae;brassicales;malvids;rosids;pentapetalae;gunneridae;eudicotyledons;mesangiospermae;magnoliophyta;spermatophyta;euphyllophyta;tracheophyta;embryophyta;streptophytina;streptophyta;viridiplantae;eukaryota;cellular organisms;root	/cluster/work/users/siribi/ENTAP/Cbellidifolia_MAY21/entap_outfiles/similarity_search/DIAMOND/blastp_Cbellidifolia_RAW_rerun_NOV19_300bp_kept_final_refseq_plant_protein.out	No	No							59689.fgenesh2_kg.6__2506__AT5G25210.1	2.7e-69	266.9		Viridiplantae	virNOG[6]	0C7RG@braNOG,0JX9W@euNOG,1045Z@NOG,1C4SD@strNOG,1EIBV@virNOG
TRINITY_DN16504_c0_g1	0.120013	-0.592581	-0.293452	0.356054	0.260108	0.55297	0.885817	-0.270825	-0.530952	0.138772	-0.25183	0.0884925	0.221128	TRINITY_DN16504_c0_g1_i2	Complete	XP_020879061.1	84.6	123	14	2	1	123	1	118	6.5e-48	96.1	XP_020879061.1 uncharacterized protein LOC9310313 [Arabidopsis lyrata subsp. lyrata]	arabidopsis lyrata subsp. lyrata	arabidopsis lyrata subsp. lyrata;arabidopsis lyrata;arabidopsis;camelineae;brassicaceae;brassicales;malvids;rosids;pentapetalae;gunneridae;eudicotyledons;mesangiospermae;magnoliophyta;spermatophyta;euphyllophyta;tracheophyta;embryophyta;streptophytina;streptophyta;viridiplantae;eukaryota;cellular organisms;root	/cluster/work/users/siribi/ENTAP/Cbellidifolia_MAY21/entap_outfiles/similarity_search/DIAMOND/blastp_Cbellidifolia_RAW_rerun_NOV19_300bp_kept_final_refseq_plant_protein.out	No	No							59689.fgenesh2_kg.6__2506__AT5G25210.1	2.8e-38	163.3		Viridiplantae	virNOG[6]	0C7RG@braNOG,0JX9W@euNOG,1045Z@NOG,1C4SD@strNOG,1EIBV@virNOG
TRINITY_DN16504_c0_g1	0.120013	-0.592581	-0.293452	0.356054	0.260108	0.55297	0.885817	-0.270825	-0.530952	0.138772	-0.25183	0.0884925	0.221128	TRINITY_DN16504_c0_g1_i3	Complete	XP_020879061.1	83	106	13	2	1	106	1	101	5.6e-39	81.5	XP_020879061.1 uncharacterized protein LOC9310313 [Arabidopsis lyrata subsp. lyrata]	arabidopsis lyrata subsp. lyrata	arabidopsis lyrata subsp. lyrata;arabidopsis lyrata;arabidopsis;camelineae;brassicaceae;brassicales;malvids;rosids;pentapetalae;gunneridae;eudicotyledons;mesangiospermae;magnoliophyta;spermatophyta;euphyllophyta;tracheophyta;embryophyta;streptophytina;streptophyta;viridiplantae;eukaryota;cellular organisms;root	/cluster/work/users/siribi/ENTAP/Cbellidifolia_MAY21/entap_outfiles/similarity_search/DIAMOND/blastp_Cbellidifolia_RAW_rerun_NOV19_300bp_kept_final_refseq_plant_protein.out	No	No							59689.fgenesh2_kg.6__2506__AT5G25210.1	2.2e-38	163.7		Viridiplantae	virNOG[6]	0C7RG@braNOG,0JX9W@euNOG,1045Z@NOG,1C4SD@strNOG,1EIBV@virNOG
TRINITY_DN358_c0_g1	0.0670269	-0.673522	-0.321775	0.390797	0.496477	0.649698	0.876649	-0.329267	-0.551193	0.152019	0.159085	0.365323	-0.0167422	TRINITY_DN358_c0_g1_i2	Complete	XP_002884340.1	90.5	199	19	0	1	199	5	203	2.6e-104	100	XP_002884340.1 probable tyrosine-protein phosphatase At1g05000 [Arabidopsis lyrata subsp. lyrata]	arabidopsis lyrata subsp. lyrata	arabidopsis lyrata subsp. lyrata;arabidopsis lyrata;arabidopsis;camelineae;brassicaceae;brassicales;malvids;rosids;pentapetalae;gunneridae;eudicotyledons;mesangiospermae;magnoliophyta;spermatophyta;euphyllophyta;tracheophyta;embryophyta;streptophytina;streptophyta;viridiplantae;eukaryota;cellular organisms;root	/cluster/work/users/siribi/ENTAP/Cbellidifolia_MAY21/entap_outfiles/similarity_search/DIAMOND/blastp_Cbellidifolia_RAW_rerun_NOV19_300bp_kept_final_refseq_plant_protein.out	No	Yes							3702.AT3G02800.1	4.4e-107	392.5		Viridiplantae	virNOG[6]	0C5EQ@braNOG,1BN0H@strNOG,1DZUZ@virNOG,COG2365@NOG,KOG1572@euNOG		GO:0006464-cellular protein modification process(L=5),GO:0006470-protein dephosphorylation(L=6),GO:0006793-phosphorus metabolic process(L=3),GO:0006796-phosphate-containing compound metabolic process(L=4),GO:0008150-biological_process(L=0),GO:0008152-metabolic process(L=1),GO:0009987-cellular process(L=1),GO:0016311-dephosphorylation(L=5),GO:0019538-protein metabolic process(L=3),GO:0035335-pepti…	GO:0005575-cellular_component(L=0),GO:0005622-intracellular(L=3),GO:0005623-cell(L=1),GO:0005634-nucleus(L=5),GO:0005737-cytoplasm(L=4),GO:0043226-organelle(L=1),GO:0043227-membrane-bounded organelle(L=2),GO:0043229-intracellular organelle(L=3),GO:0043231-intracellular membrane-bounded organelle(L=4),GO:0044424-intracellular part(L=3),GO:0044464-cell part(L=2),	GO:0003674-molecular_function(L=0),GO:0003676-nucleic acid binding(L=3),GO:0003677-DNA binding(L=4),GO:0003824-catalytic activity(L=1),GO:0004721-phosphoprotein phosphatase activity(L=6),GO:0004725-protein tyrosine phosphatase activity(L=7),GO:0005488-binding(L=1),GO:0016787-hydrolase activity(L=2),GO:0016788-hydrolase activity, acting on ester bonds(L=3),GO:0016791-phosphatase activity(L=5),GO:0…
TRINITY_DN43_c0_g2	0.0506312	-0.35978	-0.361186	0.372717	0.180556	0.26222	0.876574	0.0128671	-0.371692	0.2362	-0.0177033	0.0744345	0.17707	TRINITY_DN43_c0_g2_i1	Complete																								59689.fgenesh2_kg.4__2223__AT2G40960.1	3e-50	203		Viridiplantae	virNOG[6]	0ZICF@NOG,1BGX4@strNOG,1DUTT@virNOG,KOG2953@euNOG				GO:0003674-molecular_function(L=0),GO:0003676-nucleic acid binding(L=3),GO:0005488-binding(L=1),GO:0097159-organic cyclic compound binding(L=2),GO:1901363-heterocyclic compound binding(L=2),
TRINITY_DN43_c0_g2	0.0506312	-0.35978	-0.361186	0.372717	0.180556	0.26222	0.876574	0.0128671	-0.371692	0.2362	-0.0177033	0.0744345	0.17707	TRINITY_DN43_c0_g2_i3	Complete	XP_020884461.1	82.8	314	44	3	1	304	41	354	5.2e-144	99.7	XP_020884461.1 uncharacterized protein LOC9317818 isoform X1 [Arabidopsis lyrata subsp. lyrata]	arabidopsis lyrata subsp. lyrata	arabidopsis lyrata subsp. lyrata;arabidopsis lyrata;arabidopsis;camelineae;brassicaceae;brassicales;malvids;rosids;pentapetalae;gunneridae;eudicotyledons;mesangiospermae;magnoliophyta;spermatophyta;euphyllophyta;tracheophyta;embryophyta;streptophytina;streptophyta;viridiplantae;eukaryota;cellular organisms;root	/cluster/work/users/siribi/ENTAP/Cbellidifolia_MAY21/entap_outfiles/similarity_search/DIAMOND/blastp_Cbellidifolia_RAW_rerun_NOV19_300bp_kept_final_refseq_plant_protein.out	No	No							59689.fgenesh2_kg.4__2223__AT2G40960.1	6.9e-144	515.4		Viridiplantae	virNOG[6]	0ZICF@NOG,1BGX4@strNOG,1DUTT@virNOG,KOG2953@euNOG				GO:0003674-molecular_function(L=0),GO:0003676-nucleic acid binding(L=3),GO:0005488-binding(L=1),GO:0097159-organic cyclic compound binding(L=2),GO:1901363-heterocyclic compound binding(L=2),
TRINITY_DN8532_c0_g1	-0.0591022	-0.551532	-0.456517	0.514676	0.385169	0.443718	0.875554	-0.0864441	-0.320986	0.0924216	-0.00585615	0.0992086	0.128135	TRINITY_DN8532_c0_g1_i2	Complete	XP_022556704.1	85.7	126	17	1	1	126	115	239	7.1e-47	100	XP_022556704.1 heat stress transcription factor A-7a-like isoform X2 [Brassica napus]	brassica napus	brassica napus;brassica;brassiceae;brassicaceae;brassicales;malvids;rosids;pentapetalae;gunneridae;eudicotyledons;mesangiospermae;magnoliophyta;spermatophyta;euphyllophyta;tracheophyta;embryophyta;streptophytina;streptophyta;viridiplantae;eukaryota;cellular organisms;root	/cluster/work/users/siribi/ENTAP/Cbellidifolia_MAY21/entap_outfiles/similarity_search/DIAMOND/blastp_Cbellidifolia_RAW_rerun_NOV19_300bp_kept_final_refseq_plant_protein.out	No	Yes							3711.Bra033468.1-P	4.7e-46	189.1	HSFA3	Eukaryotes	euNOG[57]	COG5169@NOG,KOG0627@euNOG	230,240,760,1100,1110,5134	GO:0000003-reproduction(L=1),GO:0000096-sulfur amino acid metabolic process(L=4),GO:0000097-sulfur amino acid biosynthetic process(L=5),GO:0000302-response to reactive oxygen species(L=4),GO:0001666-response to hypoxia(L=3),GO:0003006-developmental process involved in reproduction(L=2),GO:0006082-organic acid metabolic process(L=3),GO:0006139-nucleobase-containing compound metabolic process(L=3),…	GO:0005575-cellular_component(L=0),GO:0005622-intracellular(L=3),GO:0005623-cell(L=1),GO:0005634-nucleus(L=5),GO:0005737-cytoplasm(L=4),GO:0043226-organelle(L=1),GO:0043227-membrane-bounded organelle(L=2),GO:0043229-intracellular organelle(L=3),GO:0043231-intracellular membrane-bounded organelle(L=4),GO:0044424-intracellular part(L=3),GO:0044464-cell part(L=2),	GO:0001071-nucleic acid binding transcription factor activity(L=1),GO:0003674-molecular_function(L=0),GO:0003676-nucleic acid binding(L=3),GO:0003677-DNA binding(L=4),GO:0003700-transcription factor activity, sequence-specific DNA binding(L=2),GO:0003824-catalytic activity(L=1),GO:0004857-enzyme inhibitor activity(L=3),GO:0004864-protein phosphatase inhibitor activity(L=5),GO:0005488-binding(L=1)…
TRINITY_DN2165_c0_g1	-0.029103	-0.543957	-0.578118	0.602953	0.511598	0.401625	0.872819	0.0521229	-0.223788	0.110428	0.110377	0.0980818	0.0634798	TRINITY_DN2165_c0_g1_i1	Complete	XP_002871666.1	93.3	298	20	0	1	298	1	298	6.3e-171	100	XP_002871666.1 EID1-like F-box protein 1 [Arabidopsis lyrata subsp. lyrata]	arabidopsis lyrata subsp. lyrata	arabidopsis lyrata subsp. lyrata;arabidopsis lyrata;arabidopsis;camelineae;brassicaceae;brassicales;malvids;rosids;pentapetalae;gunneridae;eudicotyledons;mesangiospermae;magnoliophyta;spermatophyta;euphyllophyta;tracheophyta;embryophyta;streptophytina;streptophyta;viridiplantae;eukaryota;cellular organisms;root	/cluster/work/users/siribi/ENTAP/Cbellidifolia_MAY21/entap_outfiles/similarity_search/DIAMOND/blastp_Cbellidifolia_RAW_rerun_NOV19_300bp_kept_final_refseq_plant_protein.out	No	Yes							59689.scaffold_601572.1	8.4e-171	604.7		Viridiplantae	virNOG[6]	0BT1U@braNOG,0IJH9@euNOG,11HQB@NOG,1BMP3@strNOG,1DZHE@virNOG
TRINITY_DN2165_c0_g1	-0.029103	-0.543957	-0.578118	0.602953	0.511598	0.401625	0.872819	0.0521229	-0.223788	0.110428	0.110377	0.0980818	0.0634798	TRINITY_DN2165_c0_g1_i4	Complete	XP_002871666.1	93.3	298	20	0	1	298	1	298	6.3e-171	100	XP_002871666.1 EID1-like F-box protein 1 [Arabidopsis lyrata subsp. lyrata]	arabidopsis lyrata subsp. lyrata	arabidopsis lyrata subsp. lyrata;arabidopsis lyrata;arabidopsis;camelineae;brassicaceae;brassicales;malvids;rosids;pentapetalae;gunneridae;eudicotyledons;mesangiospermae;magnoliophyta;spermatophyta;euphyllophyta;tracheophyta;embryophyta;streptophytina;streptophyta;viridiplantae;eukaryota;cellular organisms;root	/cluster/work/users/siribi/ENTAP/Cbellidifolia_MAY21/entap_outfiles/similarity_search/DIAMOND/blastp_Cbellidifolia_RAW_rerun_NOV19_300bp_kept_final_refseq_plant_protein.out	No	Yes							59689.scaffold_601572.1	8.4e-171	604.7		Viridiplantae	virNOG[6]	0BT1U@braNOG,0IJH9@euNOG,11HQB@NOG,1BMP3@strNOG,1DZHE@virNOG
TRINITY_DN118_c0_g2	-0.0783948	-0.400626	-0.512558	0.530506	0.224018	0.25035	0.871601	0.141774	-0.273583	0.330082	-0.0974675	0.138705	-0.0149395	TRINITY_DN118_c0_g2_i1	Complete
TRINITY_DN118_c0_g2	-0.0783948	-0.400626	-0.512558	0.530506	0.224018	0.25035	0.871601	0.141774	-0.273583	0.330082	-0.0974675	0.138705	-0.0149395	TRINITY_DN118_c0_g2_i3	Complete
TRINITY_DN118_c0_g2	-0.0783948	-0.400626	-0.512558	0.530506	0.224018	0.25035	0.871601	0.141774	-0.273583	0.330082	-0.0974675	0.138705	-0.0149395	TRINITY_DN118_c0_g2_i5	Complete
TRINITY_DN118_c0_g2	-0.0783948	-0.400626	-0.512558	0.530506	0.224018	0.25035	0.871601	0.141774	-0.273583	0.330082	-0.0974675	0.138705	-0.0149395	TRINITY_DN118_c0_g2_i6	Complete
TRINITY_DN118_c0_g2	-0.0783948	-0.400626	-0.512558	0.530506	0.224018	0.25035	0.871601	0.141774	-0.273583	0.330082	-0.0974675	0.138705	-0.0149395	TRINITY_DN118_c0_g2_i7	Complete
TRINITY_DN118_c0_g2	-0.0783948	-0.400626	-0.512558	0.530506	0.224018	0.25035	0.871601	0.141774	-0.273583	0.330082	-0.0974675	0.138705	-0.0149395	TRINITY_DN118_c0_g2_i8	Complete
TRINITY_DN3180_c0_g1	0.281194	-0.745155	-0.26758	0.376412	0.422374	0.723342	0.870634	-0.453555	-0.51235	-0.215729	-0.128402	-0.0345058	0.373315	TRINITY_DN3180_c0_g1_i2	Complete	XP_020891723.1	96.7	419	14	0	1	419	1	419	1.4e-229	100	XP_020891723.1 F-box/LRR-repeat protein At1g67190 [Arabidopsis lyrata subsp. lyrata]	arabidopsis lyrata subsp. lyrata	arabidopsis lyrata subsp. lyrata;arabidopsis lyrata;arabidopsis;camelineae;brassicaceae;brassicales;malvids;rosids;pentapetalae;gunneridae;eudicotyledons;mesangiospermae;magnoliophyta;spermatophyta;euphyllophyta;tracheophyta;embryophyta;streptophytina;streptophyta;viridiplantae;eukaryota;cellular organisms;root	/cluster/work/users/siribi/ENTAP/Cbellidifolia_MAY21/entap_outfiles/similarity_search/DIAMOND/blastp_Cbellidifolia_RAW_rerun_NOV19_300bp_kept_final_refseq_plant_protein.out	No	Yes							3702.AT1G67190.1	1.9e-229	800		Viridiplantae	virNOG[6]	0C5AG@braNOG,0IED2@euNOG,0XRUS@NOG,1BCSF@strNOG,1DQQ9@virNOG
TRINITY_DN3180_c0_g1	0.281194	-0.745155	-0.26758	0.376412	0.422374	0.723342	0.870634	-0.453555	-0.51235	-0.215729	-0.128402	-0.0345058	0.373315	TRINITY_DN3180_c0_g1_i3	Complete	XP_020891723.1	96.7	419	14	0	1	419	1	419	1.4e-229	100	XP_020891723.1 F-box/LRR-repeat protein At1g67190 [Arabidopsis lyrata subsp. lyrata]	arabidopsis lyrata subsp. lyrata	arabidopsis lyrata subsp. lyrata;arabidopsis lyrata;arabidopsis;camelineae;brassicaceae;brassicales;malvids;rosids;pentapetalae;gunneridae;eudicotyledons;mesangiospermae;magnoliophyta;spermatophyta;euphyllophyta;tracheophyta;embryophyta;streptophytina;streptophyta;viridiplantae;eukaryota;cellular organisms;root	/cluster/work/users/siribi/ENTAP/Cbellidifolia_MAY21/entap_outfiles/similarity_search/DIAMOND/blastp_Cbellidifolia_RAW_rerun_NOV19_300bp_kept_final_refseq_plant_protein.out	No	Yes							3702.AT1G67190.1	1.9e-229	800		Viridiplantae	virNOG[6]	0C5AG@braNOG,0IED2@euNOG,0XRUS@NOG,1BCSF@strNOG,1DQQ9@virNOG
TRINITY_DN3173_c1_g1	0.0641297	-0.780834	-0.272492	0.378638	0.542983	0.78321	0.870529	-0.482375	-0.61498	0.047058	0.16907	0.236155	0.141999	TRINITY_DN3173_c1_g1_i1
TRINITY_DN2003_c0_g2	0.00251136	-0.451353	-0.347084	0.388375	0.380109	0.37424	0.870166	-0.0982196	-0.337183	-0.0354808	-0.109382	0.138182	0.239766	TRINITY_DN2003_c0_g2_i1	Partial 3 Prime	XP_025884633.1	89.7	263	23	3	1	260	1	262	2.4e-127	90.3	XP_025884633.1 LOW QUALITY PROTEIN: ADP-ribosylation factor GTPase-activating protein AGD7 [Solanum lycopersicum]	solanum lycopersicum	solanum lycopersicum;lycopersicon;solanum;solaneae;solanoideae;solanaceae;solanales;lamiids;asterids;pentapetalae;gunneridae;eudicotyledons;mesangiospermae;magnoliophyta;spermatophyta;euphyllophyta;tracheophyta;embryophyta;streptophytina;streptophyta;viridiplantae;eukaryota;cellular organisms;root	/cluster/work/users/siribi/ENTAP/Cbellidifolia_MAY21/entap_outfiles/similarity_search/DIAMOND/blastp_Cbellidifolia_RAW_rerun_NOV19_300bp_kept_final_refseq_plant_protein.out	No	Yes							4081.Solyc00g023260.1.1	3.2e-127	459.9		Viridiplantae	virNOG[6]	1BKN1@strNOG,1DYHN@virNOG,COG5347@NOG,KOG0704@euNOG	4144	GO:0006140-regulation of nucleotide metabolic process(L=6),GO:0006810-transport(L=3),GO:0008150-biological_process(L=0),GO:0009118-regulation of nucleoside metabolic process(L=6),GO:0009894-regulation of catabolic process(L=4),GO:0009966-regulation of signal transduction(L=4),GO:0010646-regulation of cell communication(L=4),GO:0016192-vesicle-mediated transport(L=4),GO:0019219-regulation of nucle…	GO:0005575-cellular_component(L=0),GO:0005622-intracellular(L=3),GO:0005623-cell(L=1),GO:0005634-nucleus(L=5),GO:0005737-cytoplasm(L=4),GO:0005794-Golgi apparatus(L=4),GO:0005829-cytosol(L=4),GO:0043226-organelle(L=1),GO:0043227-membrane-bounded organelle(L=2),GO:0043229-intracellular organelle(L=3),GO:0043231-intracellular membrane-bounded organelle(L=4),GO:0044424-intracellular part(L=3),GO:004…	GO:0003674-molecular_function(L=0),GO:0005096-GTPase activator activity(L=4),GO:0005488-binding(L=1),GO:0008047-enzyme activator activity(L=3),GO:0008270-zinc ion binding(L=6),GO:0030234-enzyme regulator activity(L=2),GO:0030695-GTPase regulator activity(L=4),GO:0043167-ion binding(L=2),GO:0043169-cation binding(L=3),GO:0046872-metal ion binding(L=4),GO:0046914-transition metal ion binding(L=5),G…
TRINITY_DN2003_c0_g2	0.00251136	-0.451353	-0.347084	0.388375	0.380109	0.37424	0.870166	-0.0982196	-0.337183	-0.0354808	-0.109382	0.138182	0.239766	TRINITY_DN2003_c0_g2_i2	Complete	XP_020883682.1	92.3	457	32	2	1	455	1	456	1e-183	100	XP_020883682.1 ADP-ribosylation factor GTPase-activating protein AGD7 [Arabidopsis lyrata subsp. lyrata]	arabidopsis lyrata subsp. lyrata	arabidopsis lyrata subsp. lyrata;arabidopsis lyrata;arabidopsis;camelineae;brassicaceae;brassicales;malvids;rosids;pentapetalae;gunneridae;eudicotyledons;mesangiospermae;magnoliophyta;spermatophyta;euphyllophyta;tracheophyta;embryophyta;streptophytina;streptophyta;viridiplantae;eukaryota;cellular organisms;root	/cluster/work/users/siribi/ENTAP/Cbellidifolia_MAY21/entap_outfiles/similarity_search/DIAMOND/blastp_Cbellidifolia_RAW_rerun_NOV19_300bp_kept_final_refseq_plant_protein.out	No	Yes							3702.AT2G37550.1	6.1e-189	665.6		Viridiplantae	virNOG[6]	0C4AB@braNOG,1BKN1@strNOG,1DYHN@virNOG,COG5347@NOG,KOG0704@euNOG	4144	GO:0006140-regulation of nucleotide metabolic process(L=6),GO:0006810-transport(L=3),GO:0008150-biological_process(L=0),GO:0009118-regulation of nucleoside metabolic process(L=6),GO:0009894-regulation of catabolic process(L=4),GO:0009966-regulation of signal transduction(L=4),GO:0010646-regulation of cell communication(L=4),GO:0016192-vesicle-mediated transport(L=4),GO:0019219-regulation of nucle…	GO:0005575-cellular_component(L=0),GO:0005622-intracellular(L=3),GO:0005623-cell(L=1),GO:0005634-nucleus(L=5),GO:0005737-cytoplasm(L=4),GO:0005794-Golgi apparatus(L=4),GO:0005829-cytosol(L=4),GO:0043226-organelle(L=1),GO:0043227-membrane-bounded organelle(L=2),GO:0043229-intracellular organelle(L=3),GO:0043231-intracellular membrane-bounded organelle(L=4),GO:0044424-intracellular part(L=3),GO:004…	GO:0003674-molecular_function(L=0),GO:0005096-GTPase activator activity(L=4),GO:0005488-binding(L=1),GO:0008047-enzyme activator activity(L=3),GO:0008270-zinc ion binding(L=6),GO:0030234-enzyme regulator activity(L=2),GO:0030695-GTPase regulator activity(L=4),GO:0043167-ion binding(L=2),GO:0043169-cation binding(L=3),GO:0046872-metal ion binding(L=4),GO:0046914-transition metal ion binding(L=5),G…
TRINITY_DN2003_c0_g2	0.00251136	-0.451353	-0.347084	0.388375	0.380109	0.37424	0.870166	-0.0982196	-0.337183	-0.0354808	-0.109382	0.138182	0.239766	TRINITY_DN2003_c0_g2_i3	Internal																								4081.Solyc00g023260.1.1	1.1e-39	168.3		Viridiplantae	virNOG[6]	1BKN1@strNOG,1DYHN@virNOG,COG5347@NOG,KOG0704@euNOG	4144	GO:0006140-regulation of nucleotide metabolic process(L=6),GO:0006810-transport(L=3),GO:0008150-biological_process(L=0),GO:0009118-regulation of nucleoside metabolic process(L=6),GO:0009894-regulation of catabolic process(L=4),GO:0009966-regulation of signal transduction(L=4),GO:0010646-regulation of cell communication(L=4),GO:0016192-vesicle-mediated transport(L=4),GO:0019219-regulation of nucle…	GO:0005575-cellular_component(L=0),GO:0005622-intracellular(L=3),GO:0005623-cell(L=1),GO:0005634-nucleus(L=5),GO:0005737-cytoplasm(L=4),GO:0005794-Golgi apparatus(L=4),GO:0005829-cytosol(L=4),GO:0043226-organelle(L=1),GO:0043227-membrane-bounded organelle(L=2),GO:0043229-intracellular organelle(L=3),GO:0043231-intracellular membrane-bounded organelle(L=4),GO:0044424-intracellular part(L=3),GO:004…	GO:0003674-molecular_function(L=0),GO:0005096-GTPase activator activity(L=4),GO:0005488-binding(L=1),GO:0008047-enzyme activator activity(L=3),GO:0008270-zinc ion binding(L=6),GO:0030234-enzyme regulator activity(L=2),GO:0030695-GTPase regulator activity(L=4),GO:0043167-ion binding(L=2),GO:0043169-cation binding(L=3),GO:0046872-metal ion binding(L=4),GO:0046914-transition metal ion binding(L=5),G…
TRINITY_DN2003_c0_g2	0.00251136	-0.451353	-0.347084	0.388375	0.380109	0.37424	0.870166	-0.0982196	-0.337183	-0.0354808	-0.109382	0.138182	0.239766	TRINITY_DN2003_c0_g2_i5	Complete	XP_020880037.1	86.3	468	58	3	1	463	1	467	9.8e-187	100	XP_020880037.1 probable ADP-ribosylation factor GTPase-activating protein AGD6 [Arabidopsis lyrata subsp. lyrata]	arabidopsis lyrata subsp. lyrata	arabidopsis lyrata subsp. lyrata;arabidopsis lyrata;arabidopsis;camelineae;brassicaceae;brassicales;malvids;rosids;pentapetalae;gunneridae;eudicotyledons;mesangiospermae;magnoliophyta;spermatophyta;euphyllophyta;tracheophyta;embryophyta;streptophytina;streptophyta;viridiplantae;eukaryota;cellular organisms;root	/cluster/work/users/siribi/ENTAP/Cbellidifolia_MAY21/entap_outfiles/similarity_search/DIAMOND/blastp_Cbellidifolia_RAW_rerun_NOV19_300bp_kept_final_refseq_plant_protein.out	No	Yes							59689.fgenesh2_kg.5__1752__AT3G53710.1	1.3e-181	641.3		Viridiplantae	virNOG[6]	0BYR9@braNOG,1BKN1@strNOG,1DYHN@virNOG,COG5347@NOG,KOG0704@euNOG	4144	GO:0006140-regulation of nucleotide metabolic process(L=6),GO:0006810-transport(L=3),GO:0008150-biological_process(L=0),GO:0009118-regulation of nucleoside metabolic process(L=6),GO:0009894-regulation of catabolic process(L=4),GO:0009966-regulation of signal transduction(L=4),GO:0010646-regulation of cell communication(L=4),GO:0016192-vesicle-mediated transport(L=4),GO:0019219-regulation of nucle…	GO:0005575-cellular_component(L=0),GO:0005622-intracellular(L=3),GO:0005623-cell(L=1),GO:0005634-nucleus(L=5),GO:0005737-cytoplasm(L=4),GO:0005794-Golgi apparatus(L=4),GO:0005829-cytosol(L=4),GO:0043226-organelle(L=1),GO:0043227-membrane-bounded organelle(L=2),GO:0043229-intracellular organelle(L=3),GO:0043231-intracellular membrane-bounded organelle(L=4),GO:0044424-intracellular part(L=3),GO:004…	GO:0003674-molecular_function(L=0),GO:0005096-GTPase activator activity(L=4),GO:0005488-binding(L=1),GO:0008047-enzyme activator activity(L=3),GO:0008270-zinc ion binding(L=6),GO:0030234-enzyme regulator activity(L=2),GO:0030695-GTPase regulator activity(L=4),GO:0043167-ion binding(L=2),GO:0043169-cation binding(L=3),GO:0046872-metal ion binding(L=4),GO:0046914-transition metal ion binding(L=5),G…
TRINITY_DN9130_c0_g2	0.0897684	-0.678221	-0.194538	0.296094	0.395606	0.69257	0.868979	-0.426909	-0.686122	0.136146	-0.00711741	0.114019	0.130785	TRINITY_DN9130_c0_g2_i2	Complete	tr|D7M3J1|D7M3J1_ARALL	92	261	21	0	1	261	1	261	3.5e-141	100	tr|D7M3J1|D7M3J1_ARALL Methyltransf_11 domain-containing protein OS=Arabidopsis lyrata subsp. lyrata OX=81972 GN=ARALYDRAFT_487916 PE=4 SV=1	arabidopsis lyrata subsp. lyrata	arabidopsis lyrata subsp. lyrata;arabidopsis lyrata;arabidopsis;camelineae;brassicaceae;brassicales;malvids;rosids;pentapetalae;gunneridae;eudicotyledons;mesangiospermae;magnoliophyta;spermatophyta;euphyllophyta;tracheophyta;embryophyta;streptophytina;streptophyta;viridiplantae;eukaryota;cellular organisms;root	/cluster/work/users/siribi/ENTAP/Cbellidifolia_MAY21/entap_outfiles/similarity_search/DIAMOND/blastp_Cbellidifolia_RAW_rerun_NOV19_300bp_kept_final_uniprot_trembl.out	No	Yes							59689.fgenesh2_kg.6__1050__AT5G10830.1	1.9e-142	510.4	OSI_02636	Viridiplantae	virNOG[6]	0C183@braNOG,11IQH@NOG,1BDY9@strNOG,1DRVY@virNOG,KOG3010@euNOG		GO:0008150-biological_process(L=0),GO:0008152-metabolic process(L=1),GO:0032259-methylation(L=2),	GO:0005575-cellular_component(L=0),GO:0005622-intracellular(L=3),GO:0005623-cell(L=1),GO:0005634-nucleus(L=5),GO:0005737-cytoplasm(L=4),GO:0005829-cytosol(L=4),GO:0043226-organelle(L=1),GO:0043227-membrane-bounded organelle(L=2),GO:0043229-intracellular organelle(L=3),GO:0043231-intracellular membrane-bounded organelle(L=4),GO:0044424-intracellular part(L=3),GO:0044444-cytoplasmic part(L=4),GO:00…	GO:0003674-molecular_function(L=0),GO:0003824-catalytic activity(L=1),GO:0008168-methyltransferase activity(L=4),GO:0016740-transferase activity(L=2),GO:0016741-transferase activity, transferring one-carbon groups(L=3),
TRINITY_DN29591_c0_g1	0.0950979	-0.670121	-0.506095	0.588942	0.329371	0.542643	0.867204	-0.129636	-0.333814	0.0612892	-0.0158115	-0.0612134	0.128676	TRINITY_DN29591_c0_g1_i1	Complete	NP_565012.1	75.3	166	36	3	1	166	1	161	1.9e-60	100	NP_565012.1 Integrase-type DNA-binding superfamily protein [Arabidopsis thaliana]	arabidopsis thaliana	arabidopsis thaliana;arabidopsis;camelineae;brassicaceae;brassicales;malvids;rosids;pentapetalae;gunneridae;eudicotyledons;mesangiospermae;magnoliophyta;spermatophyta;euphyllophyta;tracheophyta;embryophyta;streptophytina;streptophyta;viridiplantae;eukaryota;cellular organisms;root	/cluster/work/users/siribi/ENTAP/Cbellidifolia_MAY21/entap_outfiles/similarity_search/DIAMOND/blastp_Cbellidifolia_RAW_rerun_NOV19_300bp_kept_final_refseq_plant_protein.out	No	Yes							3702.AT1G71130.1	2.6e-60	236.9		Viridiplantae	virNOG[6]	0C5N9@braNOG,0JU3B@euNOG,1078X@NOG,1C1NE@strNOG,1EENB@virNOG		GO:0000160-phosphorelay signal transduction system(L=5),GO:0006139-nucleobase-containing compound metabolic process(L=3),GO:0006351-transcription, DNA-templated(L=5),GO:0006355-regulation of transcription, DNA-templated(L=7),GO:0006725-cellular aromatic compound metabolic process(L=3),GO:0006807-nitrogen compound metabolic process(L=2),GO:0007154-cell communication(L=2),GO:0007165-signal transduc…	GO:0005575-cellular_component(L=0),GO:0005622-intracellular(L=3),GO:0005623-cell(L=1),GO:0005634-nucleus(L=5),GO:0043226-organelle(L=1),GO:0043227-membrane-bounded organelle(L=2),GO:0043229-intracellular organelle(L=3),GO:0043231-intracellular membrane-bounded organelle(L=4),GO:0044424-intracellular part(L=3),GO:0044464-cell part(L=2),	GO:0001071-nucleic acid binding transcription factor activity(L=1),GO:0003674-molecular_function(L=0),GO:0003676-nucleic acid binding(L=3),GO:0003677-DNA binding(L=4),GO:0003700-transcription factor activity, sequence-specific DNA binding(L=2),GO:0005488-binding(L=1),GO:0097159-organic cyclic compound binding(L=2),GO:1901363-heterocyclic compound binding(L=2),
TRINITY_DN20181_c0_g2	-0.00444539	-0.484327	-0.265558	0.335392	0.319542	0.438422	0.865673	-0.185782	-0.460469	0.00830288	-0.235057	-0.0659878	0.116818	TRINITY_DN20181_c0_g2_i3	Complete	XP_020888674.1	73.9	234	34	9	1	229	1	212	1.8e-80	100	XP_020888674.1 uncharacterized protein LOC110230359 [Arabidopsis lyrata subsp. lyrata]	arabidopsis lyrata subsp. lyrata	arabidopsis lyrata subsp. lyrata;arabidopsis lyrata;arabidopsis;camelineae;brassicaceae;brassicales;malvids;rosids;pentapetalae;gunneridae;eudicotyledons;mesangiospermae;magnoliophyta;spermatophyta;euphyllophyta;tracheophyta;embryophyta;streptophytina;streptophyta;viridiplantae;eukaryota;cellular organisms;root	/cluster/work/users/siribi/ENTAP/Cbellidifolia_MAY21/entap_outfiles/similarity_search/DIAMOND/blastp_Cbellidifolia_RAW_rerun_NOV19_300bp_kept_final_refseq_plant_protein.out	No	No							59689.fgenesh1_pg.C_scaffold_3001728	1.3e-65	255		Viridiplantae	virNOG[6]	0C1NT@braNOG,0JDNQ@euNOG,118DG@NOG,1BUWC@strNOG,1E6UT@virNOG
TRINITY_DN10755_c0_g1	-0.125179	-0.743929	-0.697424	0.758061	0.620561	0.57201	0.865146	-0.042688	-0.162024	0.0570064	0.124428	-0.0184835	0.257851	TRINITY_DN10755_c0_g1_i1	Partial 3 Prime
TRINITY_DN30907_c0_g1	-0.116631	-0.473522	-0.252736	0.310545	0.423049	0.460234	0.864262	-0.217097	-0.500302	0.146359	0.116049	0.168617	-0.151223	TRINITY_DN30907_c0_g1_i1	Complete	tr|Q9ZUY4|Q9ZUY4_ARATH	84.8	191	27	2	3	192	1	190	3.5e-82	99	tr|Q9ZUY4|Q9ZUY4_ARATH Expressed protein OS=Arabidopsis thaliana OX=3702 GN=At2g27830 PE=2 SV=1	arabidopsis thaliana	arabidopsis thaliana;arabidopsis;camelineae;brassicaceae;brassicales;malvids;rosids;pentapetalae;gunneridae;eudicotyledons;mesangiospermae;magnoliophyta;spermatophyta;euphyllophyta;tracheophyta;embryophyta;streptophytina;streptophyta;viridiplantae;eukaryota;cellular organisms;root	/cluster/work/users/siribi/ENTAP/Cbellidifolia_MAY21/entap_outfiles/similarity_search/DIAMOND/blastp_Cbellidifolia_RAW_rerun_NOV19_300bp_kept_final_uniprot_trembl.out	No	Yes							3702.AT2G27830.1	1.9e-83	313.9		Viridiplantae	virNOG[6]	0BTF7@braNOG,0Z7Z7@NOG,1BQVS@strNOG,1E2PG@virNOG,KOG4197@euNOG
TRINITY_DN9595_c1_g1	0.0590217	-0.726596	-0.442672	0.516317	0.423661	0.665411	0.862946	-0.308162	-0.379994	0.0476862	-0.108524	0.128777	-0.0249775	TRINITY_DN9595_c1_g1_i1	Complete	XP_020875549.1	83.5	242	34	3	1	239	1	239	1.6e-111	99.6	XP_020875549.1 LOB domain-containing protein 39 isoform X1 [Arabidopsis lyrata subsp. lyrata]	arabidopsis lyrata subsp. lyrata	arabidopsis lyrata subsp. lyrata;arabidopsis lyrata;arabidopsis;camelineae;brassicaceae;brassicales;malvids;rosids;pentapetalae;gunneridae;eudicotyledons;mesangiospermae;magnoliophyta;spermatophyta;euphyllophyta;tracheophyta;embryophyta;streptophytina;streptophyta;viridiplantae;eukaryota;cellular organisms;root	/cluster/work/users/siribi/ENTAP/Cbellidifolia_MAY21/entap_outfiles/similarity_search/DIAMOND/blastp_Cbellidifolia_RAW_rerun_NOV19_300bp_kept_final_refseq_plant_protein.out	No	Yes							59689.fgenesh2_kg.7__297__AT4G37540.1	2.1e-111	407.1		Viridiplantae	virNOG[6]	0BTKP@braNOG,0JUEU@euNOG,106Y1@NOG,1BZFU@strNOG,1EC4K@virNOG
TRINITY_DN9595_c1_g1	0.0590217	-0.726596	-0.442672	0.516317	0.423661	0.665411	0.862946	-0.308162	-0.379994	0.0476862	-0.108524	0.128777	-0.0249775	TRINITY_DN9595_c1_g1_i3	Complete	XP_020875549.1	81.2	181	28	3	22	199	62	239	2e-75	89	XP_020875549.1 LOB domain-containing protein 39 isoform X1 [Arabidopsis lyrata subsp. lyrata]	arabidopsis lyrata subsp. lyrata	arabidopsis lyrata subsp. lyrata;arabidopsis lyrata;arabidopsis;camelineae;brassicaceae;brassicales;malvids;rosids;pentapetalae;gunneridae;eudicotyledons;mesangiospermae;magnoliophyta;spermatophyta;euphyllophyta;tracheophyta;embryophyta;streptophytina;streptophyta;viridiplantae;eukaryota;cellular organisms;root	/cluster/work/users/siribi/ENTAP/Cbellidifolia_MAY21/entap_outfiles/similarity_search/DIAMOND/blastp_Cbellidifolia_RAW_rerun_NOV19_300bp_kept_final_refseq_plant_protein.out	No	Yes							59689.fgenesh2_kg.7__297__AT4G37540.1	2.6e-75	287		Viridiplantae	virNOG[6]	0BTKP@braNOG,0JUEU@euNOG,106Y1@NOG,1BZFU@strNOG,1EC4K@virNOG
TRINITY_DN9595_c1_g1	0.0590217	-0.726596	-0.442672	0.516317	0.423661	0.665411	0.862946	-0.308162	-0.379994	0.0476862	-0.108524	0.128777	-0.0249775	TRINITY_DN9595_c1_g1_i4	Complete	NP_201543.1	70	253	73	1	1	253	1	250	8.2e-87	100	NP_201543.1 LOB domain-containing protein 37 [Arabidopsis thaliana]	arabidopsis thaliana	arabidopsis thaliana;arabidopsis;camelineae;brassicaceae;brassicales;malvids;rosids;pentapetalae;gunneridae;eudicotyledons;mesangiospermae;magnoliophyta;spermatophyta;euphyllophyta;tracheophyta;embryophyta;streptophytina;streptophyta;viridiplantae;eukaryota;cellular organisms;root	/cluster/work/users/siribi/ENTAP/Cbellidifolia_MAY21/entap_outfiles/similarity_search/DIAMOND/blastp_Cbellidifolia_RAW_rerun_NOV19_300bp_kept_final_refseq_plant_protein.out	No	Yes							3702.AT5G67420.1	1.1e-86	325.1		Viridiplantae	virNOG[6]	0C3VB@braNOG,0IIDW@euNOG,11JGS@NOG,1BRTU@strNOG,1E3NW@virNOG		GO:0006807-nitrogen compound metabolic process(L=2),GO:0007275-multicellular organism development(L=3),GO:0008150-biological_process(L=0),GO:0008152-metabolic process(L=1),GO:0009653-anatomical structure morphogenesis(L=3),GO:0009887-animal organ morphogenesis(L=4),GO:0009965-leaf morphogenesis(L=4),GO:0010016-shoot system morphogenesis(L=4),GO:0032501-multicellular organismal process(L=1),GO:003…
TRINITY_DN4901_c0_g1	0.280848	-0.69736	-0.176283	0.283846	0.237786	0.703583	0.862294	-0.464652	-0.697473	0.0950119	-0.0774351	0.27452	-0.09751	TRINITY_DN4901_c0_g1_i1	Complete	XP_020878621.1	81.6	299	50	3	1	296	1	297	3e-128	100	XP_020878621.1 plant cysteine oxidase 1 [Arabidopsis lyrata subsp. lyrata]	arabidopsis lyrata subsp. lyrata	arabidopsis lyrata subsp. lyrata;arabidopsis lyrata;arabidopsis;camelineae;brassicaceae;brassicales;malvids;rosids;pentapetalae;gunneridae;eudicotyledons;mesangiospermae;magnoliophyta;spermatophyta;euphyllophyta;tracheophyta;embryophyta;streptophytina;streptophyta;viridiplantae;eukaryota;cellular organisms;root	/cluster/work/users/siribi/ENTAP/Cbellidifolia_MAY21/entap_outfiles/similarity_search/DIAMOND/blastp_Cbellidifolia_RAW_rerun_NOV19_300bp_kept_final_refseq_plant_protein.out	No	Yes							3702.AT5G15120.1	6.5e-131	472.2		Viridiplantae	virNOG[6]	0C10B@braNOG,11Y3H@NOG,1BEI7@strNOG,1DSFZ@virNOG,KOG4281@euNOG	430,1100	GO:0006091-generation of precursor metabolites and energy(L=3),GO:0008150-biological_process(L=0),GO:0008152-metabolic process(L=1),GO:0009061-anaerobic respiration(L=6),GO:0009987-cellular process(L=1),GO:0015980-energy derivation by oxidation of organic compounds(L=3),GO:0044237-cellular metabolic process(L=2),GO:0044710-single-organism metabolic process(L=2),GO:0045333-cellular respiration(L=4…		GO:0003674-molecular_function(L=0),GO:0003824-catalytic activity(L=1),GO:0016491-oxidoreductase activity(L=2),GO:0016701-oxidoreductase activity, acting on single donors with incorporation of molecular oxygen(L=3),GO:0016702-oxidoreductase activity, acting on single donors with incorporation of molecular oxygen, incorporation of two atoms of oxygen(L=4),GO:0047800-cysteamine dioxygenase activity(…
TRINITY_DN4901_c0_g1	0.280848	-0.69736	-0.176283	0.283846	0.237786	0.703583	0.862294	-0.464652	-0.697473	0.0950119	-0.0774351	0.27452	-0.09751	TRINITY_DN4901_c0_g1_i3	Complete	XP_020878621.1	81.6	299	50	3	1	296	1	297	3e-128	100	XP_020878621.1 plant cysteine oxidase 1 [Arabidopsis lyrata subsp. lyrata]	arabidopsis lyrata subsp. lyrata	arabidopsis lyrata subsp. lyrata;arabidopsis lyrata;arabidopsis;camelineae;brassicaceae;brassicales;malvids;rosids;pentapetalae;gunneridae;eudicotyledons;mesangiospermae;magnoliophyta;spermatophyta;euphyllophyta;tracheophyta;embryophyta;streptophytina;streptophyta;viridiplantae;eukaryota;cellular organisms;root	/cluster/work/users/siribi/ENTAP/Cbellidifolia_MAY21/entap_outfiles/similarity_search/DIAMOND/blastp_Cbellidifolia_RAW_rerun_NOV19_300bp_kept_final_refseq_plant_protein.out	No	Yes							3702.AT5G15120.1	6.5e-131	472.2		Viridiplantae	virNOG[6]	0C10B@braNOG,11Y3H@NOG,1BEI7@strNOG,1DSFZ@virNOG,KOG4281@euNOG	430,1100	GO:0006091-generation of precursor metabolites and energy(L=3),GO:0008150-biological_process(L=0),GO:0008152-metabolic process(L=1),GO:0009061-anaerobic respiration(L=6),GO:0009987-cellular process(L=1),GO:0015980-energy derivation by oxidation of organic compounds(L=3),GO:0044237-cellular metabolic process(L=2),GO:0044710-single-organism metabolic process(L=2),GO:0045333-cellular respiration(L=4…		GO:0003674-molecular_function(L=0),GO:0003824-catalytic activity(L=1),GO:0016491-oxidoreductase activity(L=2),GO:0016701-oxidoreductase activity, acting on single donors with incorporation of molecular oxygen(L=3),GO:0016702-oxidoreductase activity, acting on single donors with incorporation of molecular oxygen, incorporation of two atoms of oxygen(L=4),GO:0047800-cysteamine dioxygenase activity(…
TRINITY_DN30113_c0_g1	-0.0195705	-0.803446	-0.54574	0.627121	0.580257	0.698019	0.860145	-0.229634	-0.387911	0.157073	0.219085	0.20207	0.0866811	TRINITY_DN30113_c0_g1_i1	Complete	XP_002873931.1	80.2	404	79	1	1	404	1	403	2e-180	99.8	XP_002873931.1 basic 7S globulin 2 [Arabidopsis lyrata subsp. lyrata]	arabidopsis lyrata subsp. lyrata	arabidopsis lyrata subsp. lyrata;arabidopsis lyrata;arabidopsis;camelineae;brassicaceae;brassicales;malvids;rosids;pentapetalae;gunneridae;eudicotyledons;mesangiospermae;magnoliophyta;spermatophyta;euphyllophyta;tracheophyta;embryophyta;streptophytina;streptophyta;viridiplantae;eukaryota;cellular organisms;root	/cluster/work/users/siribi/ENTAP/Cbellidifolia_MAY21/entap_outfiles/similarity_search/DIAMOND/blastp_Cbellidifolia_RAW_rerun_NOV19_300bp_kept_final_refseq_plant_protein.out	No	Yes							59689.fgenesh1_pg.C_scaffold_6001606	2.7e-180	636.7		Viridiplantae	virNOG[6]	0BWXS@braNOG,0XNV7@NOG,1BYI5@strNOG,1EB2G@virNOG,KOG1339@euNOG		GO:0006508-proteolysis(L=4),GO:0008150-biological_process(L=0),GO:0008152-metabolic process(L=1),GO:0019538-protein metabolic process(L=3),GO:0043170-macromolecule metabolic process(L=3),GO:0044238-primary metabolic process(L=2),GO:0071704-organic substance metabolic process(L=2),		GO:0003674-molecular_function(L=0),GO:0003824-catalytic activity(L=1),GO:0004175-endopeptidase activity(L=5),GO:0004190-aspartic-type endopeptidase activity(L=6),GO:0008233-peptidase activity(L=3),GO:0016787-hydrolase activity(L=2),GO:0070001-aspartic-type peptidase activity(L=5),GO:0070011-peptidase activity, acting on L-amino acid peptides(L=4),
TRINITY_DN3763_c1_g1	-0.110455	-0.715456	-0.74991	0.791202	0.562997	0.530206	0.857932	-0.0142995	-0.0542908	0.0589088	0.131582	0.0586887	0.210733	TRINITY_DN3763_c1_g1_i1	Complete	XP_002867298.1	62.7	118	28	2	1	117	100	202	1.1e-25	100	XP_002867298.1 uncharacterized protein LOC9305395 [Arabidopsis lyrata subsp. lyrata]	arabidopsis lyrata subsp. lyrata	arabidopsis lyrata subsp. lyrata;arabidopsis lyrata;arabidopsis;camelineae;brassicaceae;brassicales;malvids;rosids;pentapetalae;gunneridae;eudicotyledons;mesangiospermae;magnoliophyta;spermatophyta;euphyllophyta;tracheophyta;embryophyta;streptophytina;streptophyta;viridiplantae;eukaryota;cellular organisms;root	/cluster/work/users/siribi/ENTAP/Cbellidifolia_MAY21/entap_outfiles/similarity_search/DIAMOND/blastp_Cbellidifolia_RAW_rerun_NOV19_300bp_kept_final_refseq_plant_protein.out	No	No							59689.fgenesh2_kg.7__1019__AT4G31510.1	1.4e-25	120.9		Viridiplantae	virNOG[6]	0C6RZ@braNOG,1C2E8@strNOG,1EFCN@virNOG,COG0724@NOG,KOG4210@euNOG
TRINITY_DN3763_c1_g1	-0.110455	-0.715456	-0.74991	0.791202	0.562997	0.530206	0.857932	-0.0142995	-0.0542908	0.0589088	0.131582	0.0586887	0.210733	TRINITY_DN3763_c1_g1_i2	Complete	XP_002867298.1	67.7	226	48	4	1	225	1	202	7.1e-58	100	XP_002867298.1 uncharacterized protein LOC9305395 [Arabidopsis lyrata subsp. lyrata]	arabidopsis lyrata subsp. lyrata	arabidopsis lyrata subsp. lyrata;arabidopsis lyrata;arabidopsis;camelineae;brassicaceae;brassicales;malvids;rosids;pentapetalae;gunneridae;eudicotyledons;mesangiospermae;magnoliophyta;spermatophyta;euphyllophyta;tracheophyta;embryophyta;streptophytina;streptophyta;viridiplantae;eukaryota;cellular organisms;root	/cluster/work/users/siribi/ENTAP/Cbellidifolia_MAY21/entap_outfiles/similarity_search/DIAMOND/blastp_Cbellidifolia_RAW_rerun_NOV19_300bp_kept_final_refseq_plant_protein.out	No	No							59689.fgenesh2_kg.7__1019__AT4G31510.1	9.5e-58	228.8		Viridiplantae	virNOG[6]	0C6RZ@braNOG,1C2E8@strNOG,1EFCN@virNOG,COG0724@NOG,KOG4210@euNOG
TRINITY_DN26654_c0_g1	0.2293	-0.808504	-0.235859	0.355023	0.452758	0.819633	0.857556	-0.536637	-0.625518	-0.0808151	-0.0664746	0.0369276	0.155783	TRINITY_DN26654_c0_g1_i1	Complete	XP_002888929.1	92.3	312	22	1	1	310	1	312	3.7e-166	100	XP_002888929.1 mitogen-activated protein kinase kinase 9 [Arabidopsis lyrata subsp. lyrata]	arabidopsis lyrata subsp. lyrata	arabidopsis lyrata subsp. lyrata;arabidopsis lyrata;arabidopsis;camelineae;brassicaceae;brassicales;malvids;rosids;pentapetalae;gunneridae;eudicotyledons;mesangiospermae;magnoliophyta;spermatophyta;euphyllophyta;tracheophyta;embryophyta;streptophytina;streptophyta;viridiplantae;eukaryota;cellular organisms;root	/cluster/work/users/siribi/ENTAP/Cbellidifolia_MAY21/entap_outfiles/similarity_search/DIAMOND/blastp_Cbellidifolia_RAW_rerun_NOV19_300bp_kept_final_refseq_plant_protein.out	No	Yes							59689.scaffold_202282.1	5e-166	589		Viridiplantae	virNOG[6]	0C1N1@braNOG,0XQ5A@NOG,1BCN4@strNOG,1DQJS@virNOG,KOG0581@euNOG		GO:0000160-phosphorelay signal transduction system(L=5),GO:0000165-MAPK cascade(L=5),GO:0000187-activation of MAPK activity(L=11),GO:0001932-regulation of protein phosphorylation(L=7),GO:0001934-positive regulation of protein phosphorylation(L=8),GO:0002229-defense response to oomycetes(L=5),GO:0002239-response to oomycetes(L=5),GO:0002376-immune system process(L=1),GO:0006355-regulation of trans…		GO:0000166-nucleotide binding(L=3),GO:0001882-nucleoside binding(L=3),GO:0001883-purine nucleoside binding(L=4),GO:0003674-molecular_function(L=0),GO:0003824-catalytic activity(L=1),GO:0004672-protein kinase activity(L=5),GO:0004674-protein serine/threonine kinase activity(L=6),GO:0004708-MAP kinase kinase activity(L=2),GO:0004712-protein serine/threonine/tyrosine kinase activity(L=6),GO:0005488-…
TRINITY_DN4013_c0_g2	-0.0375422	-0.584529	-0.40611	0.48486	0.350048	0.495312	0.857117	-0.112685	-0.426189	0.156215	-0.201633	-0.0314714	0.137375	TRINITY_DN4013_c0_g2_i1	Complete	NP_001320773.1	73.4	169	30	5	1	159	1	164	5.8e-56	82	NP_001320773.1 hypothetical protein (DUF1685) [Arabidopsis thaliana]	arabidopsis thaliana	arabidopsis thaliana;arabidopsis;camelineae;brassicaceae;brassicales;malvids;rosids;pentapetalae;gunneridae;eudicotyledons;mesangiospermae;magnoliophyta;spermatophyta;euphyllophyta;tracheophyta;embryophyta;streptophytina;streptophyta;viridiplantae;eukaryota;cellular organisms;root	/cluster/work/users/siribi/ENTAP/Cbellidifolia_MAY21/entap_outfiles/similarity_search/DIAMOND/blastp_Cbellidifolia_RAW_rerun_NOV19_300bp_kept_final_refseq_plant_protein.out	No	No							3702.AT1G05870.1	7.6e-56	222.2		Viridiplantae	virNOG[6]	0Z7Z7@NOG,1BT3X@strNOG,1E4YK@virNOG,KOG4197@euNOG
TRINITY_DN4013_c0_g2	-0.0375422	-0.584529	-0.40611	0.48486	0.350048	0.495312	0.857117	-0.112685	-0.426189	0.156215	-0.201633	-0.0314714	0.137375	TRINITY_DN4013_c0_g2_i2	Complete	tr|Q9MA39|Q9MA39_ARATH	76.3	194	31	5	1	184	1	189	4.2e-69	100	tr|Q9MA39|Q9MA39_ARATH At1g05870 OS=Arabidopsis thaliana OX=3702 GN=At1g05870 PE=2 SV=1	arabidopsis thaliana	arabidopsis thaliana;arabidopsis;camelineae;brassicaceae;brassicales;malvids;rosids;pentapetalae;gunneridae;eudicotyledons;mesangiospermae;magnoliophyta;spermatophyta;euphyllophyta;tracheophyta;embryophyta;streptophytina;streptophyta;viridiplantae;eukaryota;cellular organisms;root	/cluster/work/users/siribi/ENTAP/Cbellidifolia_MAY21/entap_outfiles/similarity_search/DIAMOND/blastp_Cbellidifolia_RAW_rerun_NOV19_300bp_kept_final_uniprot_trembl.out	No	Yes							3702.AT1G05870.1	2.3e-70	270.4		Viridiplantae	virNOG[6]	0Z7Z7@NOG,1BT3X@strNOG,1E4YK@virNOG,KOG4197@euNOG
TRINITY_DN1095_c2_g2	-0.352765	-0.468916	-0.573565	0.593311	0.520338	0.337785	0.854947	0.103777	-0.221074	0.318353	0.155225	0.27635	-0.000754126	TRINITY_DN1095_c2_g2_i1
TRINITY_DN1811_c0_g2	-0.0477642	-0.499133	-0.490434	0.514421	0.493039	0.392478	0.854728	-0.062199	-0.184401	-0.0190659	0.163237	0.151692	-0.0330181	TRINITY_DN1811_c0_g2_i2
TRINITY_DN1811_c0_g2	-0.0477642	-0.499133	-0.490434	0.514421	0.493039	0.392478	0.854728	-0.062199	-0.184401	-0.0190659	0.163237	0.151692	-0.0330181	TRINITY_DN1811_c0_g2_i3
TRINITY_DN78_c2_g1	0.12929	-0.888037	-0.378758	0.502868	0.514706	0.850748	0.854023	-0.4947	-0.505987	-0.0632626	-0.00775015	0.112977	0.130118	TRINITY_DN78_c2_g1_i1	Complete	NP_194505.2	96.7	305	10	0	1	305	1	305	2.5e-162	100	NP_194505.2 binding protein [Arabidopsis thaliana]	arabidopsis thaliana	arabidopsis thaliana;arabidopsis;camelineae;brassicaceae;brassicales;malvids;rosids;pentapetalae;gunneridae;eudicotyledons;mesangiospermae;magnoliophyta;spermatophyta;euphyllophyta;tracheophyta;embryophyta;streptophytina;streptophyta;viridiplantae;eukaryota;cellular organisms;root	/cluster/work/users/siribi/ENTAP/Cbellidifolia_MAY21/entap_outfiles/similarity_search/DIAMOND/blastp_Cbellidifolia_RAW_rerun_NOV19_300bp_kept_final_refseq_plant_protein.out	No	Yes							3702.AT4G27750.1	3.3e-162	576.2	ISI1	Viridiplantae	virNOG[6]	0BX7Q@braNOG,0IGS5@euNOG,0Y757@NOG,1BEXZ@strNOG,1DSVV@virNOG		GO:0006109-regulation of carbohydrate metabolic process(L=5),GO:0007154-cell communication(L=2),GO:0007165-signal transduction(L=3),GO:0008150-biological_process(L=0),GO:0009743-response to carbohydrate(L=4),GO:0009744-response to sucrose(L=6),GO:0009745-sucrose mediated signaling(L=8),GO:0009756-carbohydrate mediated signaling(L=6),GO:0009987-cellular process(L=1),GO:0010033-response to organic …
TRINITY_DN78_c2_g1	0.12929	-0.888037	-0.378758	0.502868	0.514706	0.850748	0.854023	-0.4947	-0.505987	-0.0632626	-0.00775015	0.112977	0.130118	TRINITY_DN78_c2_g1_i6	Complete	NP_194505.2	96.7	305	10	0	1	305	1	305	2.5e-162	100	NP_194505.2 binding protein [Arabidopsis thaliana]	arabidopsis thaliana	arabidopsis thaliana;arabidopsis;camelineae;brassicaceae;brassicales;malvids;rosids;pentapetalae;gunneridae;eudicotyledons;mesangiospermae;magnoliophyta;spermatophyta;euphyllophyta;tracheophyta;embryophyta;streptophytina;streptophyta;viridiplantae;eukaryota;cellular organisms;root	/cluster/work/users/siribi/ENTAP/Cbellidifolia_MAY21/entap_outfiles/similarity_search/DIAMOND/blastp_Cbellidifolia_RAW_rerun_NOV19_300bp_kept_final_refseq_plant_protein.out	No	Yes							3702.AT4G27750.1	3.3e-162	576.2	ISI1	Viridiplantae	virNOG[6]	0BX7Q@braNOG,0IGS5@euNOG,0Y757@NOG,1BEXZ@strNOG,1DSVV@virNOG		GO:0006109-regulation of carbohydrate metabolic process(L=5),GO:0007154-cell communication(L=2),GO:0007165-signal transduction(L=3),GO:0008150-biological_process(L=0),GO:0009743-response to carbohydrate(L=4),GO:0009744-response to sucrose(L=6),GO:0009745-sucrose mediated signaling(L=8),GO:0009756-carbohydrate mediated signaling(L=6),GO:0009987-cellular process(L=1),GO:0010033-response to organic …
TRINITY_DN2691_c1_g1	0.255618	-0.780466	-0.349536	0.444608	0.337486	0.743279	0.852799	-0.425046	-0.508998	0.0353873	-0.0338107	0.209319	-0.0573359	TRINITY_DN2691_c1_g1_i1	Complete	XP_002894087.1	93.6	188	12	0	1	188	1	188	4.1e-96	78	XP_002894087.1 desiccation-related protein PCC13-62 [Arabidopsis lyrata subsp. lyrata]	arabidopsis lyrata subsp. lyrata	arabidopsis lyrata subsp. lyrata;arabidopsis lyrata;arabidopsis;camelineae;brassicaceae;brassicales;malvids;rosids;pentapetalae;gunneridae;eudicotyledons;mesangiospermae;magnoliophyta;spermatophyta;euphyllophyta;tracheophyta;embryophyta;streptophytina;streptophyta;viridiplantae;eukaryota;cellular organisms;root	/cluster/work/users/siribi/ENTAP/Cbellidifolia_MAY21/entap_outfiles/similarity_search/DIAMOND/blastp_Cbellidifolia_RAW_rerun_NOV19_300bp_kept_final_refseq_plant_protein.out	No	Yes							59689.scaffold_104400.1	5.5e-96	355.9		Viridiplantae	virNOG[6]	0C22Q@braNOG,0IK01@euNOG,11989@NOG,1BI79@strNOG,1DW48@virNOG				GO:0000166-nucleotide binding(L=3),GO:0003674-molecular_function(L=0),GO:0003676-nucleic acid binding(L=3),GO:0005488-binding(L=1),GO:0036094-small molecule binding(L=2),GO:0097159-organic cyclic compound binding(L=2),GO:1901265-nucleoside phosphate binding(L=3),GO:1901363-heterocyclic compound binding(L=2),
TRINITY_DN2691_c1_g1	0.255618	-0.780466	-0.349536	0.444608	0.337486	0.743279	0.852799	-0.425046	-0.508998	0.0353873	-0.0338107	0.209319	-0.0573359	TRINITY_DN2691_c1_g1_i3	Complete																								3702.AT1G47980.1	3e-49	199.5		Viridiplantae	virNOG[6]	0C22Q@braNOG,0IK01@euNOG,11989@NOG,1BI79@strNOG,1DW48@virNOG				GO:0000166-nucleotide binding(L=3),GO:0003674-molecular_function(L=0),GO:0003676-nucleic acid binding(L=3),GO:0005488-binding(L=1),GO:0036094-small molecule binding(L=2),GO:0097159-organic cyclic compound binding(L=2),GO:1901265-nucleoside phosphate binding(L=3),GO:1901363-heterocyclic compound binding(L=2),
TRINITY_DN2691_c1_g1	0.255618	-0.780466	-0.349536	0.444608	0.337486	0.743279	0.852799	-0.425046	-0.508998	0.0353873	-0.0338107	0.209319	-0.0573359	TRINITY_DN2691_c1_g1_i5	Complete	XP_002894087.1	92.7	315	23	0	1	315	1	315	3.6e-164	99.7	XP_002894087.1 desiccation-related protein PCC13-62 [Arabidopsis lyrata subsp. lyrata]	arabidopsis lyrata subsp. lyrata	arabidopsis lyrata subsp. lyrata;arabidopsis lyrata;arabidopsis;camelineae;brassicaceae;brassicales;malvids;rosids;pentapetalae;gunneridae;eudicotyledons;mesangiospermae;magnoliophyta;spermatophyta;euphyllophyta;tracheophyta;embryophyta;streptophytina;streptophyta;viridiplantae;eukaryota;cellular organisms;root	/cluster/work/users/siribi/ENTAP/Cbellidifolia_MAY21/entap_outfiles/similarity_search/DIAMOND/blastp_Cbellidifolia_RAW_rerun_NOV19_300bp_kept_final_refseq_plant_protein.out	No	Yes							59689.scaffold_104400.1	4.7e-164	582.4		Viridiplantae	virNOG[6]	0C22Q@braNOG,0IK01@euNOG,11989@NOG,1BI79@strNOG,1DW48@virNOG				GO:0000166-nucleotide binding(L=3),GO:0003674-molecular_function(L=0),GO:0003676-nucleic acid binding(L=3),GO:0005488-binding(L=1),GO:0036094-small molecule binding(L=2),GO:0097159-organic cyclic compound binding(L=2),GO:1901265-nucleoside phosphate binding(L=3),GO:1901363-heterocyclic compound binding(L=2),
TRINITY_DN4346_c0_g1	0.242637	-0.863572	-0.435412	0.547564	0.456778	0.792297	0.848574	-0.429067	-0.400167	-0.189195	0.0456985	0.0465505	0.161855	TRINITY_DN4346_c0_g1_i2	Partial 5 Prime	tr|R0HG94|R0HG94_9BRAS	90.6	403	37	1	10	411	3	405	6.2e-177	97.8	tr|R0HG94|R0HG94_9BRAS Uncharacterized protein (Fragment) OS=Capsella rubella OX=81985 GN=CARUB_v10017369mg PE=4 SV=1	capsella rubella	capsella rubella;capsella;camelineae;brassicaceae;brassicales;malvids;rosids;pentapetalae;gunneridae;eudicotyledons;mesangiospermae;magnoliophyta;spermatophyta;euphyllophyta;tracheophyta;embryophyta;streptophytina;streptophyta;viridiplantae;eukaryota;cellular organisms;root	/cluster/work/users/siribi/ENTAP/Cbellidifolia_MAY21/entap_outfiles/similarity_search/DIAMOND/blastp_Cbellidifolia_RAW_rerun_NOV19_300bp_kept_final_uniprot_trembl.out	No	No							59689.fgenesh2_kg.5__2369__AT3G59090.1	1.6e-164	584.3		Viridiplantae	virNOG[6]	0C38R@braNOG,0IK58@euNOG,11T9S@NOG,1BDND@strNOG,1DRJM@virNOG
TRINITY_DN4346_c0_g1	0.242637	-0.863572	-0.435412	0.547564	0.456778	0.792297	0.848574	-0.429067	-0.400167	-0.189195	0.0456985	0.0465505	0.161855	TRINITY_DN4346_c0_g1_i7	Complete	XP_020880567.1	97	267	8	0	1	267	99	365	1.1e-113	100	XP_020880567.1 tobamovirus multiplication protein 1 isoform X1 [Arabidopsis lyrata subsp. lyrata]	arabidopsis lyrata subsp. lyrata	arabidopsis lyrata subsp. lyrata;arabidopsis lyrata;arabidopsis;camelineae;brassicaceae;brassicales;malvids;rosids;pentapetalae;gunneridae;eudicotyledons;mesangiospermae;magnoliophyta;spermatophyta;euphyllophyta;tracheophyta;embryophyta;streptophytina;streptophyta;viridiplantae;eukaryota;cellular organisms;root	/cluster/work/users/siribi/ENTAP/Cbellidifolia_MAY21/entap_outfiles/similarity_search/DIAMOND/blastp_Cbellidifolia_RAW_rerun_NOV19_300bp_kept_final_refseq_plant_protein.out	No	Yes							59689.fgenesh2_kg.5__2369__AT3G59090.1	5.5e-113	412.5		Viridiplantae	virNOG[6]	0C38R@braNOG,0IK58@euNOG,11T9S@NOG,1BDND@strNOG,1DRJM@virNOG
TRINITY_DN15525_c0_g2	-0.179316	-0.71848	-0.756555	0.812183	0.710565	0.538205	0.847148	0.025134	-0.0511722	-0.025456	0.180022	-0.045112	0.13679	TRINITY_DN15525_c0_g2_i2	Complete	XP_002890614.1	87.3	638	70	4	1	637	1	628	3.1e-260	100	XP_002890614.1 TORTIFOLIA1-like protein 4 [Arabidopsis lyrata subsp. lyrata]	arabidopsis lyrata subsp. lyrata	arabidopsis lyrata subsp. lyrata;arabidopsis lyrata;arabidopsis;camelineae;brassicaceae;brassicales;malvids;rosids;pentapetalae;gunneridae;eudicotyledons;mesangiospermae;magnoliophyta;spermatophyta;euphyllophyta;tracheophyta;embryophyta;streptophytina;streptophyta;viridiplantae;eukaryota;cellular organisms;root	/cluster/work/users/siribi/ENTAP/Cbellidifolia_MAY21/entap_outfiles/similarity_search/DIAMOND/blastp_Cbellidifolia_RAW_rerun_NOV19_300bp_kept_final_refseq_plant_protein.out	No	Yes							59689.scaffold_102784.1	4.2e-260	902.5		Viridiplantae	virNOG[6]	0C829@braNOG,0IGNQ@euNOG,0YDH8@NOG,1C6D5@strNOG,1EKBR@virNOG
TRINITY_DN6445_c0_g4	0.344835	-0.786642	-0.239688	0.355954	0.281949	0.77081	0.847123	-0.53282	-0.571014	-0.126562	-0.112127	0.121752	0.225722	TRINITY_DN6445_c0_g4_i1
TRINITY_DN4247_c0_g1	0.137348	-0.567703	-0.625284	0.655851	0.269549	0.391194	0.846977	0.0474755	-0.117246	0.0202854	-0.147511	0.0193972	0.125685	TRINITY_DN4247_c0_g1_i2	Partial 5 Prime	tr|B9DI07|B9DI07_ARATH	95	298	15	0	1	298	194	491	5.7e-156	100	tr|B9DI07|B9DI07_ARATH AT1G74040 protein (Fragment) OS=Arabidopsis thaliana OX=3702 GN=At1g74040 PE=2 SV=1	arabidopsis thaliana	arabidopsis thaliana;arabidopsis;camelineae;brassicaceae;brassicales;malvids;rosids;pentapetalae;gunneridae;eudicotyledons;mesangiospermae;magnoliophyta;spermatophyta;euphyllophyta;tracheophyta;embryophyta;streptophytina;streptophyta;viridiplantae;eukaryota;cellular organisms;root	/cluster/work/users/siribi/ENTAP/Cbellidifolia_MAY21/entap_outfiles/similarity_search/DIAMOND/blastp_Cbellidifolia_RAW_rerun_NOV19_300bp_kept_final_uniprot_trembl.out	No	Yes							3702.AT1G74040.1	3.1e-157	559.7		Viridiplantae	virNOG[6]	1BDE7@strNOG,1DRBH@virNOG,COG0119@NOG,KOG2367@euNOG	290,620,1100,1110,1210,1230	GO:0006082-organic acid metabolic process(L=3),GO:0006520-cellular amino acid metabolic process(L=3),GO:0006551-leucine metabolic process(L=5),GO:0006790-sulfur compound metabolic process(L=3),GO:0006807-nitrogen compound metabolic process(L=2),GO:0008150-biological_process(L=0),GO:0008152-metabolic process(L=1),GO:0008652-cellular amino acid biosynthetic process(L=4),GO:0009058-biosynthetic proc…	GO:0005575-cellular_component(L=0),GO:0005622-intracellular(L=3),GO:0005623-cell(L=1),GO:0005737-cytoplasm(L=4),GO:0009507-chloroplast(L=6),GO:0009526-plastid envelope(L=6),GO:0009532-plastid stroma(L=6),GO:0009536-plastid(L=5),GO:0009570-chloroplast stroma(L=7),GO:0009941-chloroplast envelope(L=7),GO:0031967-organelle envelope(L=3),GO:0031975-envelope(L=3),GO:0043226-organelle(L=1),GO:0043227-me…	GO:0003674-molecular_function(L=0),GO:0003824-catalytic activity(L=1),GO:0003852-2-isopropylmalate synthase activity(L=5),GO:0010177-2-(2'-methylthio)ethylmalate synthase activity(L=5),GO:0016740-transferase activity(L=2),GO:0016746-transferase activity, transferring acyl groups(L=3),GO:0016829-lyase activity(L=2),GO:0046912-transferase activity, transferring acyl groups, acyl groups converted in…
TRINITY_DN535_c0_g1	0.232058	-0.907014	-0.409042	0.52673	0.458405	0.860176	0.846639	-0.505304	-0.441533	-0.148398	-0.121856	-0.00979125	0.216878	TRINITY_DN535_c0_g1_i10
TRINITY_DN535_c0_g1	0.232058	-0.907014	-0.409042	0.52673	0.458405	0.860176	0.846639	-0.505304	-0.441533	-0.148398	-0.121856	-0.00979125	0.216878	TRINITY_DN535_c0_g1_i13	Complete	XP_002869294.1	89.6	251	25	1	1	250	1	251	6.2e-122	96.2	XP_002869294.1 calcium uptake protein, mitochondrial isoform X1 [Arabidopsis lyrata subsp. lyrata]	arabidopsis lyrata subsp. lyrata	arabidopsis lyrata subsp. lyrata;arabidopsis lyrata;arabidopsis;camelineae;brassicaceae;brassicales;malvids;rosids;pentapetalae;gunneridae;eudicotyledons;mesangiospermae;magnoliophyta;spermatophyta;euphyllophyta;tracheophyta;embryophyta;streptophytina;streptophyta;viridiplantae;eukaryota;cellular organisms;root	/cluster/work/users/siribi/ENTAP/Cbellidifolia_MAY21/entap_outfiles/similarity_search/DIAMOND/blastp_Cbellidifolia_RAW_rerun_NOV19_300bp_kept_final_refseq_plant_protein.out	No	Yes							59689.scaffold_700992.1	8.2e-122	441.8	OSI_08048	Viridiplantae	virNOG[6]	0BXK7@braNOG,0ZSC1@NOG,1BIJW@strNOG,1DWH0@virNOG,KOG2643@euNOG				GO:0003674-molecular_function(L=0),GO:0005488-binding(L=1),GO:0005509-calcium ion binding(L=5),GO:0043167-ion binding(L=2),GO:0043169-cation binding(L=3),GO:0046872-metal ion binding(L=4),
TRINITY_DN535_c0_g1	0.232058	-0.907014	-0.409042	0.52673	0.458405	0.860176	0.846639	-0.505304	-0.441533	-0.148398	-0.121856	-0.00979125	0.216878	TRINITY_DN535_c0_g1_i2	Complete	XP_002869294.1	88.7	496	55	1	1	495	1	496	2.2e-240	99.6	XP_002869294.1 calcium uptake protein, mitochondrial isoform X1 [Arabidopsis lyrata subsp. lyrata]	arabidopsis lyrata subsp. lyrata	arabidopsis lyrata subsp. lyrata;arabidopsis lyrata;arabidopsis;camelineae;brassicaceae;brassicales;malvids;rosids;pentapetalae;gunneridae;eudicotyledons;mesangiospermae;magnoliophyta;spermatophyta;euphyllophyta;tracheophyta;embryophyta;streptophytina;streptophyta;viridiplantae;eukaryota;cellular organisms;root	/cluster/work/users/siribi/ENTAP/Cbellidifolia_MAY21/entap_outfiles/similarity_search/DIAMOND/blastp_Cbellidifolia_RAW_rerun_NOV19_300bp_kept_final_refseq_plant_protein.out	No	Yes							3702.AT4G32060.1	2.3e-242	843.2	OSI_08048	Viridiplantae	virNOG[6]	0BXK7@braNOG,0ZSC1@NOG,1BIJW@strNOG,1DWH0@virNOG,KOG2643@euNOG				GO:0003674-molecular_function(L=0),GO:0005488-binding(L=1),GO:0005509-calcium ion binding(L=5),GO:0043167-ion binding(L=2),GO:0043169-cation binding(L=3),GO:0046872-metal ion binding(L=4),
TRINITY_DN535_c0_g1	0.232058	-0.907014	-0.409042	0.52673	0.458405	0.860176	0.846639	-0.505304	-0.441533	-0.148398	-0.121856	-0.00979125	0.216878	TRINITY_DN535_c0_g1_i3	Complete	XP_002869294.1	89.6	251	25	1	1	250	1	251	6.2e-122	96.2	XP_002869294.1 calcium uptake protein, mitochondrial isoform X1 [Arabidopsis lyrata subsp. lyrata]	arabidopsis lyrata subsp. lyrata	arabidopsis lyrata subsp. lyrata;arabidopsis lyrata;arabidopsis;camelineae;brassicaceae;brassicales;malvids;rosids;pentapetalae;gunneridae;eudicotyledons;mesangiospermae;magnoliophyta;spermatophyta;euphyllophyta;tracheophyta;embryophyta;streptophytina;streptophyta;viridiplantae;eukaryota;cellular organisms;root	/cluster/work/users/siribi/ENTAP/Cbellidifolia_MAY21/entap_outfiles/similarity_search/DIAMOND/blastp_Cbellidifolia_RAW_rerun_NOV19_300bp_kept_final_refseq_plant_protein.out	No	Yes							59689.scaffold_700992.1	8.2e-122	441.8	OSI_08048	Viridiplantae	virNOG[6]	0BXK7@braNOG,0ZSC1@NOG,1BIJW@strNOG,1DWH0@virNOG,KOG2643@euNOG				GO:0003674-molecular_function(L=0),GO:0005488-binding(L=1),GO:0005509-calcium ion binding(L=5),GO:0043167-ion binding(L=2),GO:0043169-cation binding(L=3),GO:0046872-metal ion binding(L=4),
TRINITY_DN535_c0_g1	0.232058	-0.907014	-0.409042	0.52673	0.458405	0.860176	0.846639	-0.505304	-0.441533	-0.148398	-0.121856	-0.00979125	0.216878	TRINITY_DN535_c0_g1_i7	Complete	tr|A0A183L1C0|A0A183L1C0_9TREM	41.2	80	47	0	1	80	1	80	4.9e-07	69.6	tr|A0A183L1C0|A0A183L1C0_9TREM EF-hand domain-containing protein OS=Schistosoma curassoni OX=6186 GN=SCUD_LOCUS21118 PE=4 SV=1	schistosoma curassoni	schistosoma curassoni;schistosoma;schistosomatidae;schistosomatoidea;strigeidida;digenea;trematoda;platyhelminthes;bilateria;eumetazoa;metazoa;opisthokonta;eukaryota;cellular organisms;root	/cluster/work/users/siribi/ENTAP/Cbellidifolia_MAY21/entap_outfiles/similarity_search/DIAMOND/blastp_Cbellidifolia_RAW_rerun_NOV19_300bp_kept_final_uniprot_trembl.out	No	Yes							3702.AT4G32060.1	1.1e-28	131.3	OSI_08048	Viridiplantae	virNOG[6]	0BXK7@braNOG,0ZSC1@NOG,1BIJW@strNOG,1DWH0@virNOG,KOG2643@euNOG				GO:0003674-molecular_function(L=0),GO:0005488-binding(L=1),GO:0005509-calcium ion binding(L=5),GO:0043167-ion binding(L=2),GO:0043169-cation binding(L=3),GO:0046872-metal ion binding(L=4),
TRINITY_DN535_c0_g1	0.232058	-0.907014	-0.409042	0.52673	0.458405	0.860176	0.846639	-0.505304	-0.441533	-0.148398	-0.121856	-0.00979125	0.216878	TRINITY_DN535_c0_g1_i8	Complete	tr|A0A183L1C0|A0A183L1C0_9TREM	41.2	80	47	0	1	80	1	80	4.9e-07	69.6	tr|A0A183L1C0|A0A183L1C0_9TREM EF-hand domain-containing protein OS=Schistosoma curassoni OX=6186 GN=SCUD_LOCUS21118 PE=4 SV=1	schistosoma curassoni	schistosoma curassoni;schistosoma;schistosomatidae;schistosomatoidea;strigeidida;digenea;trematoda;platyhelminthes;bilateria;eumetazoa;metazoa;opisthokonta;eukaryota;cellular organisms;root	/cluster/work/users/siribi/ENTAP/Cbellidifolia_MAY21/entap_outfiles/similarity_search/DIAMOND/blastp_Cbellidifolia_RAW_rerun_NOV19_300bp_kept_final_uniprot_trembl.out	No	Yes							3702.AT4G32060.1	1.1e-28	131.3	OSI_08048	Viridiplantae	virNOG[6]	0BXK7@braNOG,0ZSC1@NOG,1BIJW@strNOG,1DWH0@virNOG,KOG2643@euNOG				GO:0003674-molecular_function(L=0),GO:0005488-binding(L=1),GO:0005509-calcium ion binding(L=5),GO:0043167-ion binding(L=2),GO:0043169-cation binding(L=3),GO:0046872-metal ion binding(L=4),
TRINITY_DN535_c0_g1	0.232058	-0.907014	-0.409042	0.52673	0.458405	0.860176	0.846639	-0.505304	-0.441533	-0.148398	-0.121856	-0.00979125	0.216878	TRINITY_DN535_c0_g1_i9	Complete	XP_002869294.1	89.6	251	25	1	1	250	1	251	6.2e-122	96.2	XP_002869294.1 calcium uptake protein, mitochondrial isoform X1 [Arabidopsis lyrata subsp. lyrata]	arabidopsis lyrata subsp. lyrata	arabidopsis lyrata subsp. lyrata;arabidopsis lyrata;arabidopsis;camelineae;brassicaceae;brassicales;malvids;rosids;pentapetalae;gunneridae;eudicotyledons;mesangiospermae;magnoliophyta;spermatophyta;euphyllophyta;tracheophyta;embryophyta;streptophytina;streptophyta;viridiplantae;eukaryota;cellular organisms;root	/cluster/work/users/siribi/ENTAP/Cbellidifolia_MAY21/entap_outfiles/similarity_search/DIAMOND/blastp_Cbellidifolia_RAW_rerun_NOV19_300bp_kept_final_refseq_plant_protein.out	No	Yes							59689.scaffold_700992.1	8.2e-122	441.8	OSI_08048	Viridiplantae	virNOG[6]	0BXK7@braNOG,0ZSC1@NOG,1BIJW@strNOG,1DWH0@virNOG,KOG2643@euNOG				GO:0003674-molecular_function(L=0),GO:0005488-binding(L=1),GO:0005509-calcium ion binding(L=5),GO:0043167-ion binding(L=2),GO:0043169-cation binding(L=3),GO:0046872-metal ion binding(L=4),
TRINITY_DN2537_c0_g1	-0.287522	-0.47293	-0.541327	0.573039	0.340289	0.341659	0.846334	0.105831	-0.333458	0.520121	0.0890627	0.203547	-0.175608	TRINITY_DN2537_c0_g1_i1
TRINITY_DN2537_c0_g1	-0.287522	-0.47293	-0.541327	0.573039	0.340289	0.341659	0.846334	0.105831	-0.333458	0.520121	0.0890627	0.203547	-0.175608	TRINITY_DN2537_c0_g1_i2
TRINITY_DN2537_c0_g1	-0.287522	-0.47293	-0.541327	0.573039	0.340289	0.341659	0.846334	0.105831	-0.333458	0.520121	0.0890627	0.203547	-0.175608	TRINITY_DN2537_c0_g1_i3	Complete																								3711.Bra010724.1-P	9.7e-07	59.3		Viridiplantae	virNOG[6]	0C7CE@braNOG,1C40C@strNOG,1EHGD@virNOG,COG0724@NOG,KOG4210@euNOG		GO:0006508-proteolysis(L=4),GO:0008150-biological_process(L=0),GO:0008152-metabolic process(L=1),GO:0019538-protein metabolic process(L=3),GO:0043170-macromolecule metabolic process(L=3),GO:0044238-primary metabolic process(L=2),GO:0071704-organic substance metabolic process(L=2),		GO:0000166-nucleotide binding(L=3),GO:0003674-molecular_function(L=0),GO:0003676-nucleic acid binding(L=3),GO:0003824-catalytic activity(L=1),GO:0005488-binding(L=1),GO:0008233-peptidase activity(L=3),GO:0008234-cysteine-type peptidase activity(L=5),GO:0016787-hydrolase activity(L=2),GO:0036094-small molecule binding(L=2),GO:0070011-peptidase activity, acting on L-amino acid peptides(L=4),GO:0097…
TRINITY_DN2537_c0_g1	-0.287522	-0.47293	-0.541327	0.573039	0.340289	0.341659	0.846334	0.105831	-0.333458	0.520121	0.0890627	0.203547	-0.175608	TRINITY_DN2537_c0_g1_i4	Complete																								3711.Bra010724.1-P	2.4e-06	57.8		Viridiplantae	virNOG[6]	0C7CE@braNOG,1C40C@strNOG,1EHGD@virNOG,COG0724@NOG,KOG4210@euNOG		GO:0006508-proteolysis(L=4),GO:0008150-biological_process(L=0),GO:0008152-metabolic process(L=1),GO:0019538-protein metabolic process(L=3),GO:0043170-macromolecule metabolic process(L=3),GO:0044238-primary metabolic process(L=2),GO:0071704-organic substance metabolic process(L=2),		GO:0000166-nucleotide binding(L=3),GO:0003674-molecular_function(L=0),GO:0003676-nucleic acid binding(L=3),GO:0003824-catalytic activity(L=1),GO:0005488-binding(L=1),GO:0008233-peptidase activity(L=3),GO:0008234-cysteine-type peptidase activity(L=5),GO:0016787-hydrolase activity(L=2),GO:0036094-small molecule binding(L=2),GO:0070011-peptidase activity, acting on L-amino acid peptides(L=4),GO:0097…
TRINITY_DN511_c0_g1	0.164691	-0.739047	-0.635652	0.6917	0.437612	0.570947	0.845638	-0.100475	-0.188688	-0.00198264	0.0192871	0.0471106	0.332803	TRINITY_DN511_c0_g1_i1	Partial 5 Prime
TRINITY_DN511_c0_g1	0.164691	-0.739047	-0.635652	0.6917	0.437612	0.570947	0.845638	-0.100475	-0.188688	-0.00198264	0.0192871	0.0471106	0.332803	TRINITY_DN511_c0_g1_i2	Partial 5 Prime
TRINITY_DN30592_c0_g1	-0.178479	-0.59859	-0.668145	0.71289	0.451107	0.414516	0.844866	0.072126	-0.132834	0.147901	0.0965344	0.0612745	0.241029	TRINITY_DN30592_c0_g1_i1
TRINITY_DN343_c0_g1	0.222036	-0.56903	-0.0946422	0.16742	0.366432	0.601335	0.842872	-0.479375	-0.588783	-0.205734	-0.0373726	0.164799	0.244235	TRINITY_DN343_c0_g1_i2	Complete	XP_006390204.1	67.7	610	173	9	1	601	1	595	7.7e-208	100	XP_006390204.1 bromodomain-containing protein 9 [Eutrema salsugineum]	eutrema salsugineum	eutrema salsugineum;eutrema;eutremeae;brassicaceae;brassicales;malvids;rosids;pentapetalae;gunneridae;eudicotyledons;mesangiospermae;magnoliophyta;spermatophyta;euphyllophyta;tracheophyta;embryophyta;streptophytina;streptophyta;viridiplantae;eukaryota;cellular organisms;root	/cluster/work/users/siribi/ENTAP/Cbellidifolia_MAY21/entap_outfiles/similarity_search/DIAMOND/blastp_Cbellidifolia_RAW_rerun_NOV19_300bp_kept_final_refseq_plant_protein.out	No	Yes							59689.fgenesh2_kg.2__1923__AT1G76380.2	3.3e-198	696.8		Viridiplantae	virNOG[6]	0IUKV@euNOG,1C7T1@strNOG,1EMR3@virNOG,COG5076@NOG			GO:0005575-cellular_component(L=0),GO:0005911-cell-cell junction(L=2),GO:0009506-plasmodesma(L=3),GO:0030054-cell junction(L=1),GO:0055044-symplast(L=1),	GO:0003674-molecular_function(L=0),GO:0003676-nucleic acid binding(L=3),GO:0003677-DNA binding(L=4),GO:0005488-binding(L=1),GO:0097159-organic cyclic compound binding(L=2),GO:1901363-heterocyclic compound binding(L=2),
TRINITY_DN7013_c0_g1	0.0020751	-0.847536	-0.556149	0.653014	0.58282	0.744024	0.842548	-0.281284	-0.341658	0.0564581	0.212729	0.0709792	0.153144	TRINITY_DN7013_c0_g1_i1	Complete	XP_020887103.1	89.4	227	22	1	1	225	16	242	3.8e-112	100	XP_020887103.1 LOW QUALITY PROTEIN: glutathione S-transferase U7 [Arabidopsis lyrata subsp. lyrata]	arabidopsis lyrata subsp. lyrata	arabidopsis lyrata subsp. lyrata;arabidopsis lyrata;arabidopsis;camelineae;brassicaceae;brassicales;malvids;rosids;pentapetalae;gunneridae;eudicotyledons;mesangiospermae;magnoliophyta;spermatophyta;euphyllophyta;tracheophyta;embryophyta;streptophytina;streptophyta;viridiplantae;eukaryota;cellular organisms;root	/cluster/work/users/siribi/ENTAP/Cbellidifolia_MAY21/entap_outfiles/similarity_search/DIAMOND/blastp_Cbellidifolia_RAW_rerun_NOV19_300bp_kept_final_refseq_plant_protein.out	No	Yes							3711.Bra039980.1-P	6e-113	412.1		Viridiplantae	virNOG[6]	0BSGU@braNOG,0XSIX@NOG,1BR4F@strNOG,1E2YR@virNOG,KOG0406@euNOG	480,980,982,5204	GO:0008150-biological_process(L=0),GO:0008152-metabolic process(L=1),GO:0009056-catabolic process(L=2),GO:0009404-toxin metabolic process(L=3),GO:0009407-toxin catabolic process(L=4),GO:0009636-response to toxic substance(L=3),GO:0009751-response to salicylic acid(L=4),GO:0009987-cellular process(L=1),GO:0010033-response to organic substance(L=3),GO:0014070-response to organic cyclic compound(L=4…	GO:0005575-cellular_component(L=0),GO:0005622-intracellular(L=3),GO:0005623-cell(L=1),GO:0005737-cytoplasm(L=4),GO:0005829-cytosol(L=4),GO:0044424-intracellular part(L=3),GO:0044444-cytoplasmic part(L=4),GO:0044464-cell part(L=2),	GO:0003674-molecular_function(L=0),GO:0003824-catalytic activity(L=1),GO:0004364-glutathione transferase activity(L=4),GO:0016740-transferase activity(L=2),GO:0016765-transferase activity, transferring alkyl or aryl (other than methyl) groups(L=3),
TRINITY_DN7013_c0_g1	0.0020751	-0.847536	-0.556149	0.653014	0.58282	0.744024	0.842548	-0.281284	-0.341658	0.0564581	0.212729	0.0709792	0.153144	TRINITY_DN7013_c0_g1_i3	Partial 3 Prime	tr|A0A0V0RBI7|A0A0V0RBI7_9BILA	60	75	30	0	5	79	2	76	1.5e-18	70.1	tr|A0A0V0RBI7|A0A0V0RBI7_9BILA Putative glutathione S-transferase (Fragment) OS=Trichinella nelsoni OX=6336 GN=T07_4664 PE=4 SV=1	trichinella nelsoni	trichinella nelsoni;trichinella;trichinellidae;trichinellida;dorylaimia;enoplea;nematoda;ecdysozoa;protostomia;bilateria;eumetazoa;metazoa;opisthokonta;eukaryota;cellular organisms;root	/cluster/work/users/siribi/ENTAP/Cbellidifolia_MAY21/entap_outfiles/similarity_search/DIAMOND/blastp_Cbellidifolia_RAW_rerun_NOV19_300bp_kept_final_uniprot_trembl.out	No	No							3711.Bra039980.1-P	3.1e-51	206.1		Viridiplantae	virNOG[6]	0BSGU@braNOG,0XSIX@NOG,1BR4F@strNOG,1E2YR@virNOG,KOG0406@euNOG	480,980,982,5204	GO:0008150-biological_process(L=0),GO:0008152-metabolic process(L=1),GO:0009056-catabolic process(L=2),GO:0009404-toxin metabolic process(L=3),GO:0009407-toxin catabolic process(L=4),GO:0009636-response to toxic substance(L=3),GO:0009751-response to salicylic acid(L=4),GO:0009987-cellular process(L=1),GO:0010033-response to organic substance(L=3),GO:0014070-response to organic cyclic compound(L=4…	GO:0005575-cellular_component(L=0),GO:0005622-intracellular(L=3),GO:0005623-cell(L=1),GO:0005737-cytoplasm(L=4),GO:0005829-cytosol(L=4),GO:0044424-intracellular part(L=3),GO:0044444-cytoplasmic part(L=4),GO:0044464-cell part(L=2),	GO:0003674-molecular_function(L=0),GO:0003824-catalytic activity(L=1),GO:0004364-glutathione transferase activity(L=4),GO:0016740-transferase activity(L=2),GO:0016765-transferase activity, transferring alkyl or aryl (other than methyl) groups(L=3),
TRINITY_DN26838_c0_g1	0.144163	-0.745486	-0.611767	0.663015	0.452777	0.605438	0.840519	-0.184663	-0.161634	-0.0674596	0.060619	0.17291	0.207281	TRINITY_DN26838_c0_g1_i1
TRINITY_DN2321_c0_g1	-0.279659	-0.47079	-0.473763	0.497886	0.469706	0.371058	0.840391	0.000789389	-0.305994	0.322139	0.09469	0.0806047	0.182837	TRINITY_DN2321_c0_g1_i1
TRINITY_DN2321_c0_g1	-0.279659	-0.47079	-0.473763	0.497886	0.469706	0.371058	0.840391	0.000789389	-0.305994	0.322139	0.09469	0.0806047	0.182837	TRINITY_DN2321_c0_g1_i2
TRINITY_DN3821_c1_g1	0.0403892	-0.850893	-0.570997	0.666158	0.555688	0.735093	0.840283	-0.262351	-0.338949	0.042195	0.178266	0.244065	-0.0107917	TRINITY_DN3821_c1_g1_i4
TRINITY_DN6196_c0_g1	-0.0517081	-0.312771	-0.0751511	0.117498	0.28075	0.329223	0.83934	-0.173179	-0.641101	0.205183	-0.0676887	0.201475	0.0726871	TRINITY_DN6196_c0_g1_i1	Complete	XP_006394443.1	80.1	307	39	11	1	296	1	296	1.7e-120	100	XP_006394443.1 heat stress transcription factor B-2a [Eutrema salsugineum]	eutrema salsugineum	eutrema salsugineum;eutrema;eutremeae;brassicaceae;brassicales;malvids;rosids;pentapetalae;gunneridae;eudicotyledons;mesangiospermae;magnoliophyta;spermatophyta;euphyllophyta;tracheophyta;embryophyta;streptophytina;streptophyta;viridiplantae;eukaryota;cellular organisms;root	/cluster/work/users/siribi/ENTAP/Cbellidifolia_MAY21/entap_outfiles/similarity_search/DIAMOND/blastp_Cbellidifolia_RAW_rerun_NOV19_300bp_kept_final_refseq_plant_protein.out	No	Yes							3702.AT5G62020.1	2.8e-110	403.7		Viridiplantae	virNOG[6]	0C5CN@braNOG,1BR0R@strNOG,1E2UN@virNOG,COG5169@NOG,KOG0627@euNOG		GO:0006139-nucleobase-containing compound metabolic process(L=3),GO:0006351-transcription, DNA-templated(L=5),GO:0006355-regulation of transcription, DNA-templated(L=7),GO:0006725-cellular aromatic compound metabolic process(L=3),GO:0006807-nitrogen compound metabolic process(L=2),GO:0006950-response to stress(L=2),GO:0008150-biological_process(L=0),GO:0008152-metabolic process(L=1),GO:0009058-bi…	GO:0005575-cellular_component(L=0),GO:0005622-intracellular(L=3),GO:0005623-cell(L=1),GO:0005634-nucleus(L=5),GO:0043226-organelle(L=1),GO:0043227-membrane-bounded organelle(L=2),GO:0043229-intracellular organelle(L=3),GO:0043231-intracellular membrane-bounded organelle(L=4),GO:0044424-intracellular part(L=3),GO:0044464-cell part(L=2),	GO:0001071-nucleic acid binding transcription factor activity(L=1),GO:0003674-molecular_function(L=0),GO:0003676-nucleic acid binding(L=3),GO:0003677-DNA binding(L=4),GO:0003700-transcription factor activity, sequence-specific DNA binding(L=2),GO:0005488-binding(L=1),GO:0043565-sequence-specific DNA binding(L=5),GO:0097159-organic cyclic compound binding(L=2),GO:1901363-heterocyclic compound bind…
TRINITY_DN6196_c0_g1	-0.0517081	-0.312771	-0.0751511	0.117498	0.28075	0.329223	0.83934	-0.173179	-0.641101	0.205183	-0.0676887	0.201475	0.0726871	TRINITY_DN6196_c0_g1_i2	Complete	tr|A0A1J3FTF2|A0A1J3FTF2_NOCCA	75.3	170	28	6	2	161	137	302	4e-55	99.4	tr|A0A1J3FTF2|A0A1J3FTF2_NOCCA Heat stress transcription factor B-2a OS=Noccaea caerulescens OX=107243 GN=LC_TR4817_c0_g1_i1_g.17074 PE=3 SV=1	noccaea caerulescens	noccaea caerulescens;noccaea;coluteocarpeae;brassicaceae;brassicales;malvids;rosids;pentapetalae;gunneridae;eudicotyledons;mesangiospermae;magnoliophyta;spermatophyta;euphyllophyta;tracheophyta;embryophyta;streptophytina;streptophyta;viridiplantae;eukaryota;cellular organisms;root	/cluster/work/users/siribi/ENTAP/Cbellidifolia_MAY21/entap_outfiles/similarity_search/DIAMOND/blastp_Cbellidifolia_RAW_rerun_NOV19_300bp_kept_final_uniprot_trembl.out	No	Yes							3702.AT5G62020.1	5e-53	212.6		Viridiplantae	virNOG[6]	0C5CN@braNOG,1BR0R@strNOG,1E2UN@virNOG,COG5169@NOG,KOG0627@euNOG		GO:0006139-nucleobase-containing compound metabolic process(L=3),GO:0006351-transcription, DNA-templated(L=5),GO:0006355-regulation of transcription, DNA-templated(L=7),GO:0006725-cellular aromatic compound metabolic process(L=3),GO:0006807-nitrogen compound metabolic process(L=2),GO:0006950-response to stress(L=2),GO:0008150-biological_process(L=0),GO:0008152-metabolic process(L=1),GO:0009058-bi…	GO:0005575-cellular_component(L=0),GO:0005622-intracellular(L=3),GO:0005623-cell(L=1),GO:0005634-nucleus(L=5),GO:0043226-organelle(L=1),GO:0043227-membrane-bounded organelle(L=2),GO:0043229-intracellular organelle(L=3),GO:0043231-intracellular membrane-bounded organelle(L=4),GO:0044424-intracellular part(L=3),GO:0044464-cell part(L=2),	GO:0001071-nucleic acid binding transcription factor activity(L=1),GO:0003674-molecular_function(L=0),GO:0003676-nucleic acid binding(L=3),GO:0003677-DNA binding(L=4),GO:0003700-transcription factor activity, sequence-specific DNA binding(L=2),GO:0005488-binding(L=1),GO:0043565-sequence-specific DNA binding(L=5),GO:0097159-organic cyclic compound binding(L=2),GO:1901363-heterocyclic compound bind…
TRINITY_DN1179_c0_g1	-0.018393	-0.687963	-0.769478	0.821018	0.424946	0.466092	0.83853	0.0883425	-0.0520871	0.0732583	0.00502637	-0.0631448	0.199956	TRINITY_DN1179_c0_g1_i1	Partial 5 Prime
TRINITY_DN1179_c0_g1	-0.018393	-0.687963	-0.769478	0.821018	0.424946	0.466092	0.83853	0.0883425	-0.0520871	0.0732583	0.00502637	-0.0631448	0.199956	TRINITY_DN1179_c0_g1_i2	Partial 5 Prime
TRINITY_DN1179_c0_g1	-0.018393	-0.687963	-0.769478	0.821018	0.424946	0.466092	0.83853	0.0883425	-0.0520871	0.0732583	0.00502637	-0.0631448	0.199956	TRINITY_DN1179_c0_g1_i3
TRINITY_DN1179_c0_g1	-0.018393	-0.687963	-0.769478	0.821018	0.424946	0.466092	0.83853	0.0883425	-0.0520871	0.0732583	0.00502637	-0.0631448	0.199956	TRINITY_DN1179_c0_g1_i4	Partial 5 Prime
TRINITY_DN1179_c0_g1	-0.018393	-0.687963	-0.769478	0.821018	0.424946	0.466092	0.83853	0.0883425	-0.0520871	0.0732583	0.00502637	-0.0631448	0.199956	TRINITY_DN1179_c0_g1_i5
TRINITY_DN1179_c0_g1	-0.018393	-0.687963	-0.769478	0.821018	0.424946	0.466092	0.83853	0.0883425	-0.0520871	0.0732583	0.00502637	-0.0631448	0.199956	TRINITY_DN1179_c0_g1_i6	Partial 5 Prime
TRINITY_DN1179_c0_g1	-0.018393	-0.687963	-0.769478	0.821018	0.424946	0.466092	0.83853	0.0883425	-0.0520871	0.0732583	0.00502637	-0.0631448	0.199956	TRINITY_DN1179_c0_g1_i7	Partial 5 Prime
TRINITY_DN1179_c0_g1	-0.018393	-0.687963	-0.769478	0.821018	0.424946	0.466092	0.83853	0.0883425	-0.0520871	0.0732583	0.00502637	-0.0631448	0.199956	TRINITY_DN1179_c0_g1_i8	Partial 5 Prime
TRINITY_DN14008_c0_g1	-0.0840653	-0.715773	-0.540465	0.629995	0.528536	0.611067	0.837093	-0.159652	-0.272642	-0.0197043	-0.142645	-0.179358	-0.0272093	TRINITY_DN14008_c0_g1_i1	Complete	XP_002894216.1	95	423	19	1	1	423	1	421	2.9e-222	100	XP_002894216.1 U-box domain-containing protein 26 [Arabidopsis lyrata subsp. lyrata]	arabidopsis lyrata subsp. lyrata	arabidopsis lyrata subsp. lyrata;arabidopsis lyrata;arabidopsis;camelineae;brassicaceae;brassicales;malvids;rosids;pentapetalae;gunneridae;eudicotyledons;mesangiospermae;magnoliophyta;spermatophyta;euphyllophyta;tracheophyta;embryophyta;streptophytina;streptophyta;viridiplantae;eukaryota;cellular organisms;root	/cluster/work/users/siribi/ENTAP/Cbellidifolia_MAY21/entap_outfiles/similarity_search/DIAMOND/blastp_Cbellidifolia_RAW_rerun_NOV19_300bp_kept_final_refseq_plant_protein.out	No	Yes							59689.fgenesh2_kg.1__4063__AT1G49780.1	3.9e-222	775.8		Viridiplantae	virNOG[6]	0BUMK@braNOG,0IGHZ@euNOG,0YB5U@NOG,1BJ03@strNOG,1DWXG@virNOG		GO:0006464-cellular protein modification process(L=5),GO:0008150-biological_process(L=0),GO:0008152-metabolic process(L=1),GO:0009719-response to endogenous stimulus(L=2),GO:0009987-cellular process(L=1),GO:0010033-response to organic substance(L=3),GO:0010200-response to chitin(L=4),GO:0010243-response to organonitrogen compound(L=3),GO:0016567-protein ubiquitination(L=8),GO:0019538-protein meta…	GO:0000151-ubiquitin ligase complex(L=4),GO:0005575-cellular_component(L=0),GO:0005622-intracellular(L=3),GO:0005623-cell(L=1),GO:0032991-macromolecular complex(L=1),GO:0043234-protein complex(L=2),GO:0044424-intracellular part(L=3),GO:0044464-cell part(L=2),	GO:0003674-molecular_function(L=0),GO:0003824-catalytic activity(L=1),GO:0004842-ubiquitin-protein transferase activity(L=4),GO:0016874-ligase activity(L=2),GO:0016879-ligase activity, forming carbon-nitrogen bonds(L=3),GO:0016881-acid-amino acid ligase activity(L=4),GO:0019787-ubiquitin-like protein transferase activity(L=3),
TRINITY_DN14340_c0_g1	0.117796	-0.633512	-0.091496	0.194084	0.36453	0.68194	0.835353	-0.47135	-0.753779	0.120911	-0.0489981	0.230907	0.0298993	TRINITY_DN14340_c0_g1_i1	Complete	XP_020870352.1	87.6	121	14	1	1	120	13	133	3.1e-52	100	XP_020870352.1 glutaredoxin-C9 isoform X2 [Arabidopsis lyrata subsp. lyrata]	arabidopsis lyrata subsp. lyrata	arabidopsis lyrata subsp. lyrata;arabidopsis lyrata;arabidopsis;camelineae;brassicaceae;brassicales;malvids;rosids;pentapetalae;gunneridae;eudicotyledons;mesangiospermae;magnoliophyta;spermatophyta;euphyllophyta;tracheophyta;embryophyta;streptophytina;streptophyta;viridiplantae;eukaryota;cellular organisms;root	/cluster/work/users/siribi/ENTAP/Cbellidifolia_MAY21/entap_outfiles/similarity_search/DIAMOND/blastp_Cbellidifolia_RAW_rerun_NOV19_300bp_kept_final_refseq_plant_protein.out	No	Yes							59689.fgenesh2_kg.1__3019__AT1G28480.1	4.1e-52	209.1		Viridiplantae	virNOG[6]	0C6R3@braNOG,1BTY6@strNOG,1E5UT@virNOG,COG0695@NOG,KOG1752@euNOG		GO:0006091-generation of precursor metabolites and energy(L=3),GO:0007154-cell communication(L=2),GO:0007165-signal transduction(L=3),GO:0008150-biological_process(L=0),GO:0008152-metabolic process(L=1),GO:0009719-response to endogenous stimulus(L=2),GO:0009725-response to hormone(L=3),GO:0009751-response to salicylic acid(L=4),GO:0009753-response to jasmonic acid(L=4),GO:0009755-hormone-mediated…	GO:0005575-cellular_component(L=0),GO:0005622-intracellular(L=3),GO:0005623-cell(L=1),GO:0005634-nucleus(L=5),GO:0005737-cytoplasm(L=4),GO:0043226-organelle(L=1),GO:0043227-membrane-bounded organelle(L=2),GO:0043229-intracellular organelle(L=3),GO:0043231-intracellular membrane-bounded organelle(L=4),GO:0044424-intracellular part(L=3),GO:0044464-cell part(L=2),	GO:0003674-molecular_function(L=0),GO:0003824-catalytic activity(L=1),GO:0009055-electron carrier activity(L=1),GO:0015035-protein disulfide oxidoreductase activity(L=5),GO:0015036-disulfide oxidoreductase activity(L=4),GO:0016491-oxidoreductase activity(L=2),GO:0016667-oxidoreductase activity, acting on a sulfur group of donors(L=3),
TRINITY_DN29424_c0_g1	0.00307974	-0.572609	-0.359195	0.443678	0.250705	0.498132	0.835095	-0.140524	-0.503011	0.31764	-0.126954	0.0438936	-0.178872	TRINITY_DN29424_c0_g1_i1	Complete	NP_188501.1	78.4	431	68	8	1	422	1	415	1.1e-171	100	NP_188501.1 plant U-box 29 [Arabidopsis thaliana]	arabidopsis thaliana	arabidopsis thaliana;arabidopsis;camelineae;brassicaceae;brassicales;malvids;rosids;pentapetalae;gunneridae;eudicotyledons;mesangiospermae;magnoliophyta;spermatophyta;euphyllophyta;tracheophyta;embryophyta;streptophytina;streptophyta;viridiplantae;eukaryota;cellular organisms;root	/cluster/work/users/siribi/ENTAP/Cbellidifolia_MAY21/entap_outfiles/similarity_search/DIAMOND/blastp_Cbellidifolia_RAW_rerun_NOV19_300bp_kept_final_refseq_plant_protein.out	No	Yes							3702.AT3G18710.1	1.4e-171	607.8		Viridiplantae	virNOG[6]	0BWUM@braNOG,0II27@euNOG,0YF56@NOG,1BZ2B@strNOG,1EBPE@virNOG		GO:0006464-cellular protein modification process(L=5),GO:0008150-biological_process(L=0),GO:0008152-metabolic process(L=1),GO:0009719-response to endogenous stimulus(L=2),GO:0009987-cellular process(L=1),GO:0010033-response to organic substance(L=3),GO:0010200-response to chitin(L=4),GO:0010243-response to organonitrogen compound(L=3),GO:0016567-protein ubiquitination(L=8),GO:0019538-protein meta…	GO:0000151-ubiquitin ligase complex(L=4),GO:0005575-cellular_component(L=0),GO:0005622-intracellular(L=3),GO:0005623-cell(L=1),GO:0005911-cell-cell junction(L=2),GO:0009506-plasmodesma(L=3),GO:0030054-cell junction(L=1),GO:0032991-macromolecular complex(L=1),GO:0043234-protein complex(L=2),GO:0044424-intracellular part(L=3),GO:0044464-cell part(L=2),GO:0055044-symplast(L=1),	GO:0003674-molecular_function(L=0),GO:0003824-catalytic activity(L=1),GO:0004842-ubiquitin-protein transferase activity(L=4),GO:0016874-ligase activity(L=2),GO:0016879-ligase activity, forming carbon-nitrogen bonds(L=3),GO:0016881-acid-amino acid ligase activity(L=4),GO:0019787-ubiquitin-like protein transferase activity(L=3),
TRINITY_DN13685_c0_g1	0.0627501	-0.679483	-0.671616	0.725476	0.414718	0.504397	0.834021	-0.048487	-0.0508692	-0.123213	-0.145601	-0.0899175	0.144527	TRINITY_DN13685_c0_g1_i1	Complete	XP_002889977.1	91.2	464	37	2	1	461	1	463	5e-106	100	XP_002889977.1 plant intracellular Ras-group-related LRR protein 3 [Arabidopsis lyrata subsp. lyrata]	arabidopsis lyrata subsp. lyrata	arabidopsis lyrata subsp. lyrata;arabidopsis lyrata;arabidopsis;camelineae;brassicaceae;brassicales;malvids;rosids;pentapetalae;gunneridae;eudicotyledons;mesangiospermae;magnoliophyta;spermatophyta;euphyllophyta;tracheophyta;embryophyta;streptophytina;streptophyta;viridiplantae;eukaryota;cellular organisms;root	/cluster/work/users/siribi/ENTAP/Cbellidifolia_MAY21/entap_outfiles/similarity_search/DIAMOND/blastp_Cbellidifolia_RAW_rerun_NOV19_300bp_kept_final_refseq_plant_protein.out	No	Yes							59689.fgenesh2_kg.1__1405__AT1G12970.1	6.6e-106	389.8		Viridiplantae	virNOG[6]	0BVN7@braNOG,1BDZK@strNOG,1DRXC@virNOG,COG4886@NOG,KOG0619@euNOG		GO:0006464-cellular protein modification process(L=5),GO:0006468-protein phosphorylation(L=6),GO:0006793-phosphorus metabolic process(L=3),GO:0006796-phosphate-containing compound metabolic process(L=4),GO:0008150-biological_process(L=0),GO:0008152-metabolic process(L=1),GO:0009987-cellular process(L=1),GO:0016310-phosphorylation(L=5),GO:0019538-protein metabolic process(L=3),GO:0036211-protein m…		GO:0003674-molecular_function(L=0),GO:0003824-catalytic activity(L=1),GO:0004672-protein kinase activity(L=5),GO:0004674-protein serine/threonine kinase activity(L=6),GO:0016301-kinase activity(L=4),GO:0016740-transferase activity(L=2),GO:0016772-transferase activity, transferring phosphorus-containing groups(L=3),GO:0016773-phosphotransferase activity, alcohol group as acceptor(L=4),
TRINITY_DN8_c1_g3	-0.132683	-0.411586	-0.257343	0.293129	0.29156	0.375063	0.833312	-0.122655	-0.508655	0.283636	-0.0225549	0.220147	0.0479031	TRINITY_DN8_c1_g3_i1	Complete	XP_006280939.1	84.7	163	24	1	1	163	1	162	5.1e-66	58.8	XP_006280939.1 zinc finger CCHC domain-containing protein 10 [Capsella rubella]	capsella rubella	capsella rubella;capsella;camelineae;brassicaceae;brassicales;malvids;rosids;pentapetalae;gunneridae;eudicotyledons;mesangiospermae;magnoliophyta;spermatophyta;euphyllophyta;tracheophyta;embryophyta;streptophytina;streptophyta;viridiplantae;eukaryota;cellular organisms;root	/cluster/work/users/siribi/ENTAP/Cbellidifolia_MAY21/entap_outfiles/similarity_search/DIAMOND/blastp_Cbellidifolia_RAW_rerun_NOV19_300bp_kept_final_refseq_plant_protein.out	No	Yes							3711.Bra010037.1-P	5.2e-66	256.5		Viridiplantae	virNOG[6]	0C62H@braNOG,0XUV5@NOG,1BRK5@strNOG,1E2U0@virNOG,KOG3116@euNOG				GO:0003674-molecular_function(L=0),GO:0003676-nucleic acid binding(L=3),GO:0005488-binding(L=1),GO:0008270-zinc ion binding(L=6),GO:0043167-ion binding(L=2),GO:0043169-cation binding(L=3),GO:0046872-metal ion binding(L=4),GO:0046914-transition metal ion binding(L=5),GO:0097159-organic cyclic compound binding(L=2),GO:1901363-heterocyclic compound binding(L=2),
TRINITY_DN26827_c0_g1	0.0441087	-0.773411	-0.556711	0.632749	0.448418	0.653848	0.833059	-0.171351	-0.39288	0.264738	0.133178	0.231404	-0.0249068	TRINITY_DN26827_c0_g1_i1	Complete	XP_019102457.1	92.7	164	12	0	1	164	1	164	7.7e-78	100	XP_019102457.1 PREDICTED: uncharacterized protein LOC109133503 [Camelina sativa]	camelina sativa	camelina sativa;camelina;camelineae;brassicaceae;brassicales;malvids;rosids;pentapetalae;gunneridae;eudicotyledons;mesangiospermae;magnoliophyta;spermatophyta;euphyllophyta;tracheophyta;embryophyta;streptophytina;streptophyta;viridiplantae;eukaryota;cellular organisms;root	/cluster/work/users/siribi/ENTAP/Cbellidifolia_MAY21/entap_outfiles/similarity_search/DIAMOND/blastp_Cbellidifolia_RAW_rerun_NOV19_300bp_kept_final_refseq_plant_protein.out	No	No							59689.fgenesh2_kg.4__1473__AT2G34520.1	2.2e-72	276.9		Viridiplantae	virNOG[6]	0C67U@braNOG,1BU3V@strNOG,1E60K@virNOG,COG0199@NOG,KOG1741@euNOG	3010	GO:0006412-translation(L=5),GO:0008150-biological_process(L=0),GO:0008152-metabolic process(L=1),GO:0009058-biosynthetic process(L=2),GO:0009059-macromolecule biosynthetic process(L=4),GO:0009987-cellular process(L=1),GO:0010467-gene expression(L=4),GO:0019538-protein metabolic process(L=3),GO:0034645-cellular macromolecule biosynthetic process(L=4),GO:0043170-macromolecule metabolic process(L=3)…	GO:0005575-cellular_component(L=0),GO:0005622-intracellular(L=3),GO:0005623-cell(L=1),GO:0005737-cytoplasm(L=4),GO:0005739-mitochondrion(L=5),GO:0005840-ribosome(L=5),GO:0030529-intracellular ribonucleoprotein complex(L=4),GO:0032991-macromolecular complex(L=1),GO:0043226-organelle(L=1),GO:0043227-membrane-bounded organelle(L=2),GO:0043228-non-membrane-bounded organelle(L=2),GO:0043229-intracellu…	GO:0003674-molecular_function(L=0),GO:0003735-structural constituent of ribosome(L=2),GO:0005198-structural molecule activity(L=1),
TRINITY_DN4558_c0_g1	-0.213677	-0.809923	-0.708936	0.787833	0.720442	0.660212	0.83291	-0.113122	-0.153036	0.0339749	0.241041	0.0441368	0.124663	TRINITY_DN4558_c0_g1_i2	Complete	tr|Q8VYM7|Q8VYM7_ARATH	81.4	393	68	2	1	393	1	388	6e-137	100	tr|Q8VYM7|Q8VYM7_ARATH Hydroxyproline-rich glycoprotein family protein OS=Arabidopsis thaliana OX=3702 GN=ESP1 PE=2 SV=1	arabidopsis thaliana	arabidopsis thaliana;arabidopsis;camelineae;brassicaceae;brassicales;malvids;rosids;pentapetalae;gunneridae;eudicotyledons;mesangiospermae;magnoliophyta;spermatophyta;euphyllophyta;tracheophyta;embryophyta;streptophytina;streptophyta;viridiplantae;eukaryota;cellular organisms;root	/cluster/work/users/siribi/ENTAP/Cbellidifolia_MAY21/entap_outfiles/similarity_search/DIAMOND/blastp_Cbellidifolia_RAW_rerun_NOV19_300bp_kept_final_uniprot_trembl.out	No	Yes							3702.AT1G73840.1	3.3e-138	496.9	OSI_20603	Viridiplantae	virNOG[6]	0BX7Z@braNOG,0IWU5@euNOG,0YHPA@NOG,1BKKG@strNOG,1DYG8@virNOG		GO:0006139-nucleobase-containing compound metabolic process(L=3),GO:0006396-RNA processing(L=5),GO:0006725-cellular aromatic compound metabolic process(L=3),GO:0006807-nitrogen compound metabolic process(L=2),GO:0008150-biological_process(L=0),GO:0008152-metabolic process(L=1),GO:0009892-negative regulation of metabolic process(L=4),GO:0009987-cellular process(L=1),GO:0010467-gene expression(L=4)…
TRINITY_DN4558_c0_g1	-0.213677	-0.809923	-0.708936	0.787833	0.720442	0.660212	0.83291	-0.113122	-0.153036	0.0339749	0.241041	0.0441368	0.124663	TRINITY_DN4558_c0_g1_i3	Complete	tr|Q8VYM7|Q8VYM7_ARATH	79.2	389	80	1	1	389	1	388	5.4e-130	100	tr|Q8VYM7|Q8VYM7_ARATH Hydroxyproline-rich glycoprotein family protein OS=Arabidopsis thaliana OX=3702 GN=ESP1 PE=2 SV=1	arabidopsis thaliana	arabidopsis thaliana;arabidopsis;camelineae;brassicaceae;brassicales;malvids;rosids;pentapetalae;gunneridae;eudicotyledons;mesangiospermae;magnoliophyta;spermatophyta;euphyllophyta;tracheophyta;embryophyta;streptophytina;streptophyta;viridiplantae;eukaryota;cellular organisms;root	/cluster/work/users/siribi/ENTAP/Cbellidifolia_MAY21/entap_outfiles/similarity_search/DIAMOND/blastp_Cbellidifolia_RAW_rerun_NOV19_300bp_kept_final_uniprot_trembl.out	No	Yes							3702.AT1G73840.1	2.9e-131	473.8	OSI_20603	Viridiplantae	virNOG[6]	0BX7Z@braNOG,0IWU5@euNOG,0YHPA@NOG,1BKKG@strNOG,1DYG8@virNOG		GO:0006139-nucleobase-containing compound metabolic process(L=3),GO:0006396-RNA processing(L=5),GO:0006725-cellular aromatic compound metabolic process(L=3),GO:0006807-nitrogen compound metabolic process(L=2),GO:0008150-biological_process(L=0),GO:0008152-metabolic process(L=1),GO:0009892-negative regulation of metabolic process(L=4),GO:0009987-cellular process(L=1),GO:0010467-gene expression(L=4)…
TRINITY_DN6436_c0_g1	-0.128699	-0.771042	-0.598973	0.68517	0.552425	0.639055	0.83268	-0.136508	-0.297116	0.145341	-0.0176794	-0.096231	0.0823316	TRINITY_DN6436_c0_g1_i1	Complete	NP_198821.1	54.9	275	109	6	6	269	7	277	4.5e-71	86.6	NP_198821.1 F-box/FBD-like domains containing protein [Arabidopsis thaliana]	arabidopsis thaliana	arabidopsis thaliana;arabidopsis;camelineae;brassicaceae;brassicales;malvids;rosids;pentapetalae;gunneridae;eudicotyledons;mesangiospermae;magnoliophyta;spermatophyta;euphyllophyta;tracheophyta;embryophyta;streptophytina;streptophyta;viridiplantae;eukaryota;cellular organisms;root	/cluster/work/users/siribi/ENTAP/Cbellidifolia_MAY21/entap_outfiles/similarity_search/DIAMOND/blastp_Cbellidifolia_RAW_rerun_NOV19_300bp_kept_final_refseq_plant_protein.out	No	Yes							3702.AT3G60040.1	6e-31	140.2		Eukaryotes	euNOG[57]	0Z7Z7@NOG,KOG4197@euNOG		GO:0006325-chromatin organization(L=4),GO:0006464-cellular protein modification process(L=5),GO:0006479-protein methylation(L=4),GO:0006996-organelle organization(L=3),GO:0008150-biological_process(L=0),GO:0008152-metabolic process(L=1),GO:0008213-protein alkylation(L=6),GO:0009987-cellular process(L=1),GO:0016043-cellular component organization(L=2),GO:0016569-covalent chromatin modification(L=5…		GO:0003674-molecular_function(L=0),GO:0003824-catalytic activity(L=1),GO:0008168-methyltransferase activity(L=4),GO:0008170-N-methyltransferase activity(L=5),GO:0008276-protein methyltransferase activity(L=5),GO:0008757-S-adenosylmethionine-dependent methyltransferase activity(L=5),GO:0016278-lysine N-methyltransferase activity(L=6),GO:0016279-protein-lysine N-methyltransferase activity(L=6),GO:0…
TRINITY_DN6436_c0_g1	-0.128699	-0.771042	-0.598973	0.68517	0.552425	0.639055	0.83268	-0.136508	-0.297116	0.145341	-0.0176794	-0.096231	0.0823316	TRINITY_DN6436_c0_g1_i5	Complete																								3702.AT3G03040.1	1.6e-29	134.8		Eukaryotes	euNOG[57]	0JRXX@euNOG,119AC@NOG
TRINITY_DN566_c0_g2	0.0642846	-0.789868	-0.651441	0.738499	0.396903	0.623036	0.831165	-0.126349	-0.193916	0.0169198	-0.0879568	-0.0544307	0.16916	TRINITY_DN566_c0_g2_i1
TRINITY_DN566_c0_g2	0.0642846	-0.789868	-0.651441	0.738499	0.396903	0.623036	0.831165	-0.126349	-0.193916	0.0169198	-0.0879568	-0.0544307	0.16916	TRINITY_DN566_c0_g2_i2
TRINITY_DN10614_c0_g2	0.19862	-0.683579	-0.293928	0.381272	0.227551	0.634015	0.830793	-0.315177	-0.612872	0.253075	-0.00592274	0.246174	0.164796	TRINITY_DN10614_c0_g2_i1
TRINITY_DN10614_c0_g2	0.19862	-0.683579	-0.293928	0.381272	0.227551	0.634015	0.830793	-0.315177	-0.612872	0.253075	-0.00592274	0.246174	0.164796	TRINITY_DN10614_c0_g2_i2
TRINITY_DN1670_c1_g3	0.0244603	-0.856493	-0.57594	0.682455	0.621324	0.752603	0.83037	-0.312166	-0.206086	-0.221063	0.0321502	-0.0880677	0.138785	TRINITY_DN1670_c1_g3_i1	Complete	XP_013728349.2	94.2	103	5	1	18	120	84	185	5.5e-49	85.8	XP_013728349.2 homeobox-leucine zipper protein HAT2-like, partial [Brassica napus]	brassica napus	brassica napus;brassica;brassiceae;brassicaceae;brassicales;malvids;rosids;pentapetalae;gunneridae;eudicotyledons;mesangiospermae;magnoliophyta;spermatophyta;euphyllophyta;tracheophyta;embryophyta;streptophytina;streptophyta;viridiplantae;eukaryota;cellular organisms;root	/cluster/work/users/siribi/ENTAP/Cbellidifolia_MAY21/entap_outfiles/similarity_search/DIAMOND/blastp_Cbellidifolia_RAW_rerun_NOV19_300bp_kept_final_refseq_plant_protein.out	No	Yes							59689.fgenesh2_kg.8__61__AT5G47370.1	2.9e-53	213		Viridiplantae	virNOG[6]	0BVGU@braNOG,0Z2UE@NOG,1BD1B@strNOG,1DQYS@virNOG,KOG0483@euNOG		GO:0000902-cell morphogenesis(L=5),GO:0006139-nucleobase-containing compound metabolic process(L=3),GO:0006351-transcription, DNA-templated(L=5),GO:0006355-regulation of transcription, DNA-templated(L=7),GO:0006725-cellular aromatic compound metabolic process(L=3),GO:0006807-nitrogen compound metabolic process(L=2),GO:0007154-cell communication(L=2),GO:0007165-signal transduction(L=3),GO:0007275-…	GO:0005575-cellular_component(L=0),GO:0005622-intracellular(L=3),GO:0005623-cell(L=1),GO:0005634-nucleus(L=5),GO:0043226-organelle(L=1),GO:0043227-membrane-bounded organelle(L=2),GO:0043229-intracellular organelle(L=3),GO:0043231-intracellular membrane-bounded organelle(L=4),GO:0044424-intracellular part(L=3),GO:0044464-cell part(L=2),	GO:0000975-regulatory region DNA binding(L=5),GO:0000976-transcription regulatory region sequence-specific DNA binding(L=7),GO:0001067-regulatory region nucleic acid binding(L=4),GO:0001071-nucleic acid binding transcription factor activity(L=1),GO:0003674-molecular_function(L=0),GO:0003676-nucleic acid binding(L=3),GO:0003677-DNA binding(L=4),GO:0003700-transcription factor activity, sequence-sp…
TRINITY_DN1670_c1_g3	0.0244603	-0.856493	-0.57594	0.682455	0.621324	0.752603	0.83037	-0.312166	-0.206086	-0.221063	0.0321502	-0.0880677	0.138785	TRINITY_DN1670_c1_g3_i3	Complete	NP_191598.1	69.3	303	84	5	1	294	1	303	1.6e-71	94.2	NP_191598.1 homeobox-leucine zipper protein 3 [Arabidopsis thaliana]	arabidopsis thaliana	arabidopsis thaliana;arabidopsis;camelineae;brassicaceae;brassicales;malvids;rosids;pentapetalae;gunneridae;eudicotyledons;mesangiospermae;magnoliophyta;spermatophyta;euphyllophyta;tracheophyta;embryophyta;streptophytina;streptophyta;viridiplantae;eukaryota;cellular organisms;root	/cluster/work/users/siribi/ENTAP/Cbellidifolia_MAY21/entap_outfiles/similarity_search/DIAMOND/blastp_Cbellidifolia_RAW_rerun_NOV19_300bp_kept_final_refseq_plant_protein.out	No	Yes							59689.fgenesh2_kg.8__61__AT5G47370.1	5.3e-75	286.6		Viridiplantae	virNOG[6]	0BVGU@braNOG,0Z2UE@NOG,1BD1B@strNOG,1DQYS@virNOG,KOG0483@euNOG		GO:0000902-cell morphogenesis(L=5),GO:0006139-nucleobase-containing compound metabolic process(L=3),GO:0006351-transcription, DNA-templated(L=5),GO:0006355-regulation of transcription, DNA-templated(L=7),GO:0006725-cellular aromatic compound metabolic process(L=3),GO:0006807-nitrogen compound metabolic process(L=2),GO:0007154-cell communication(L=2),GO:0007165-signal transduction(L=3),GO:0007275-…	GO:0005575-cellular_component(L=0),GO:0005622-intracellular(L=3),GO:0005623-cell(L=1),GO:0005634-nucleus(L=5),GO:0043226-organelle(L=1),GO:0043227-membrane-bounded organelle(L=2),GO:0043229-intracellular organelle(L=3),GO:0043231-intracellular membrane-bounded organelle(L=4),GO:0044424-intracellular part(L=3),GO:0044464-cell part(L=2),	GO:0000975-regulatory region DNA binding(L=5),GO:0000976-transcription regulatory region sequence-specific DNA binding(L=7),GO:0001067-regulatory region nucleic acid binding(L=4),GO:0001071-nucleic acid binding transcription factor activity(L=1),GO:0003674-molecular_function(L=0),GO:0003676-nucleic acid binding(L=3),GO:0003677-DNA binding(L=4),GO:0003700-transcription factor activity, sequence-sp…
TRINITY_DN1670_c1_g3	0.0244603	-0.856493	-0.57594	0.682455	0.621324	0.752603	0.83037	-0.312166	-0.206086	-0.221063	0.0321502	-0.0880677	0.138785	TRINITY_DN1670_c1_g3_i4	Complete	XP_020871204.1	90.7	281	14	2	1	269	3	283	8.4e-122	100	XP_020871204.1 homeobox-leucine zipper protein HAT2 [Arabidopsis lyrata subsp. lyrata]	arabidopsis lyrata subsp. lyrata	arabidopsis lyrata subsp. lyrata;arabidopsis lyrata;arabidopsis;camelineae;brassicaceae;brassicales;malvids;rosids;pentapetalae;gunneridae;eudicotyledons;mesangiospermae;magnoliophyta;spermatophyta;euphyllophyta;tracheophyta;embryophyta;streptophytina;streptophyta;viridiplantae;eukaryota;cellular organisms;root	/cluster/work/users/siribi/ENTAP/Cbellidifolia_MAY21/entap_outfiles/similarity_search/DIAMOND/blastp_Cbellidifolia_RAW_rerun_NOV19_300bp_kept_final_refseq_plant_protein.out	No	Yes							59689.fgenesh2_kg.8__61__AT5G47370.1	1.1e-121	441.4		Viridiplantae	virNOG[6]	0BVGU@braNOG,0Z2UE@NOG,1BD1B@strNOG,1DQYS@virNOG,KOG0483@euNOG		GO:0000902-cell morphogenesis(L=5),GO:0006139-nucleobase-containing compound metabolic process(L=3),GO:0006351-transcription, DNA-templated(L=5),GO:0006355-regulation of transcription, DNA-templated(L=7),GO:0006725-cellular aromatic compound metabolic process(L=3),GO:0006807-nitrogen compound metabolic process(L=2),GO:0007154-cell communication(L=2),GO:0007165-signal transduction(L=3),GO:0007275-…	GO:0005575-cellular_component(L=0),GO:0005622-intracellular(L=3),GO:0005623-cell(L=1),GO:0005634-nucleus(L=5),GO:0043226-organelle(L=1),GO:0043227-membrane-bounded organelle(L=2),GO:0043229-intracellular organelle(L=3),GO:0043231-intracellular membrane-bounded organelle(L=4),GO:0044424-intracellular part(L=3),GO:0044464-cell part(L=2),	GO:0000975-regulatory region DNA binding(L=5),GO:0000976-transcription regulatory region sequence-specific DNA binding(L=7),GO:0001067-regulatory region nucleic acid binding(L=4),GO:0001071-nucleic acid binding transcription factor activity(L=1),GO:0003674-molecular_function(L=0),GO:0003676-nucleic acid binding(L=3),GO:0003677-DNA binding(L=4),GO:0003700-transcription factor activity, sequence-sp…
TRINITY_DN29320_c0_g1	-0.242077	-0.489503	-0.761804	0.764854	0.545237	0.280238	0.830095	0.24832	0.0140809	0.202622	0.282066	0.138035	0.0736094	TRINITY_DN29320_c0_g1_i1	Complete	XP_002878467.1	81.5	400	52	6	1	398	1	380	1.7e-134	100	XP_002878467.1 uncharacterized protein LOC9312750 [Arabidopsis lyrata subsp. lyrata]	arabidopsis lyrata subsp. lyrata	arabidopsis lyrata subsp. lyrata;arabidopsis lyrata;arabidopsis;camelineae;brassicaceae;brassicales;malvids;rosids;pentapetalae;gunneridae;eudicotyledons;mesangiospermae;magnoliophyta;spermatophyta;euphyllophyta;tracheophyta;embryophyta;streptophytina;streptophyta;viridiplantae;eukaryota;cellular organisms;root	/cluster/work/users/siribi/ENTAP/Cbellidifolia_MAY21/entap_outfiles/similarity_search/DIAMOND/blastp_Cbellidifolia_RAW_rerun_NOV19_300bp_kept_final_refseq_plant_protein.out	No	No							59689.scaffold_503540.1	2.2e-134	484.2		Viridiplantae	virNOG[6]	0BU2J@braNOG,0IVDU@euNOG,0YCVB@NOG,1BFDG@strNOG,1DZPU@virNOG
TRINITY_DN443_c0_g1	-0.154099	-0.738045	-0.840713	0.890574	0.587771	0.517198	0.829612	0.0798988	0.0100804	0.0999764	0.13321	-0.0243019	0.0884506	TRINITY_DN443_c0_g1_i1
TRINITY_DN443_c0_g1	-0.154099	-0.738045	-0.840713	0.890574	0.587771	0.517198	0.829612	0.0798988	0.0100804	0.0999764	0.13321	-0.0243019	0.0884506	TRINITY_DN443_c0_g1_i10
TRINITY_DN443_c0_g1	-0.154099	-0.738045	-0.840713	0.890574	0.587771	0.517198	0.829612	0.0798988	0.0100804	0.0999764	0.13321	-0.0243019	0.0884506	TRINITY_DN443_c0_g1_i2
TRINITY_DN443_c0_g1	-0.154099	-0.738045	-0.840713	0.890574	0.587771	0.517198	0.829612	0.0798988	0.0100804	0.0999764	0.13321	-0.0243019	0.0884506	TRINITY_DN443_c0_g1_i3
TRINITY_DN443_c0_g1	-0.154099	-0.738045	-0.840713	0.890574	0.587771	0.517198	0.829612	0.0798988	0.0100804	0.0999764	0.13321	-0.0243019	0.0884506	TRINITY_DN443_c0_g1_i4
TRINITY_DN443_c0_g1	-0.154099	-0.738045	-0.840713	0.890574	0.587771	0.517198	0.829612	0.0798988	0.0100804	0.0999764	0.13321	-0.0243019	0.0884506	TRINITY_DN443_c0_g1_i5
TRINITY_DN443_c0_g1	-0.154099	-0.738045	-0.840713	0.890574	0.587771	0.517198	0.829612	0.0798988	0.0100804	0.0999764	0.13321	-0.0243019	0.0884506	TRINITY_DN443_c0_g1_i6	Complete	XP_002872755.1	94.8	1088	56	1	1	1087	1	1088	0	100	XP_002872755.1 DNA damage-binding protein 1a [Arabidopsis lyrata subsp. lyrata]	arabidopsis lyrata subsp. lyrata	arabidopsis lyrata subsp. lyrata;arabidopsis lyrata;arabidopsis;camelineae;brassicaceae;brassicales;malvids;rosids;pentapetalae;gunneridae;eudicotyledons;mesangiospermae;magnoliophyta;spermatophyta;euphyllophyta;tracheophyta;embryophyta;streptophytina;streptophyta;viridiplantae;eukaryota;cellular organisms;root	/cluster/work/users/siribi/ENTAP/Cbellidifolia_MAY21/entap_outfiles/similarity_search/DIAMOND/blastp_Cbellidifolia_RAW_rerun_NOV19_300bp_kept_final_refseq_plant_protein.out	No	Yes							59689.scaffold_603862.1	0	2085.8	DDB1	Viridiplantae	virNOG[6]	0BSVR@braNOG,0XPF6@NOG,1BCAE@strNOG,1DQ8H@virNOG,KOG1897@euNOG	3420,4120,5161,5203	GO:0000003-reproduction(L=1),GO:0003006-developmental process involved in reproduction(L=2),GO:0006139-nucleobase-containing compound metabolic process(L=3),GO:0006259-DNA metabolic process(L=4),GO:0006260-DNA replication(L=5),GO:0006278-RNA-dependent DNA biosynthetic process(L=7),GO:0006281-DNA repair(L=5),GO:0006355-regulation of transcription, DNA-templated(L=7),GO:0006464-cellular protein mod…	GO:0000151-ubiquitin ligase complex(L=4),GO:0005575-cellular_component(L=0),GO:0005622-intracellular(L=3),GO:0005623-cell(L=1),GO:0005634-nucleus(L=5),GO:0005737-cytoplasm(L=4),GO:0005829-cytosol(L=4),GO:0031461-cullin-RING ubiquitin ligase complex(L=5),GO:0032991-macromolecular complex(L=1),GO:0043226-organelle(L=1),GO:0043227-membrane-bounded organelle(L=2),GO:0043229-intracellular organelle(L=…	GO:0003674-molecular_function(L=0),GO:0003676-nucleic acid binding(L=3),GO:0003677-DNA binding(L=4),GO:0003723-RNA binding(L=4),GO:0003824-catalytic activity(L=1),GO:0003964-RNA-directed DNA polymerase activity(L=6),GO:0005488-binding(L=1),GO:0016491-oxidoreductase activity(L=2),GO:0016701-oxidoreductase activity, acting on single donors with incorporation of molecular oxygen(L=3),GO:0016702-oxid…
TRINITY_DN443_c0_g1	-0.154099	-0.738045	-0.840713	0.890574	0.587771	0.517198	0.829612	0.0798988	0.0100804	0.0999764	0.13321	-0.0243019	0.0884506	TRINITY_DN443_c0_g1_i7	Complete	XP_002872755.1	98.2	1088	20	0	1	1088	1	1088	0	100	XP_002872755.1 DNA damage-binding protein 1a [Arabidopsis lyrata subsp. lyrata]	arabidopsis lyrata subsp. lyrata	arabidopsis lyrata subsp. lyrata;arabidopsis lyrata;arabidopsis;camelineae;brassicaceae;brassicales;malvids;rosids;pentapetalae;gunneridae;eudicotyledons;mesangiospermae;magnoliophyta;spermatophyta;euphyllophyta;tracheophyta;embryophyta;streptophytina;streptophyta;viridiplantae;eukaryota;cellular organisms;root	/cluster/work/users/siribi/ENTAP/Cbellidifolia_MAY21/entap_outfiles/similarity_search/DIAMOND/blastp_Cbellidifolia_RAW_rerun_NOV19_300bp_kept_final_refseq_plant_protein.out	No	Yes							59689.scaffold_603862.1	0	2147.9	DDB1	Viridiplantae	virNOG[6]	0BSVR@braNOG,0XPF6@NOG,1BCAE@strNOG,1DQ8H@virNOG,KOG1897@euNOG	3420,4120,5161,5203	GO:0000003-reproduction(L=1),GO:0003006-developmental process involved in reproduction(L=2),GO:0006139-nucleobase-containing compound metabolic process(L=3),GO:0006259-DNA metabolic process(L=4),GO:0006260-DNA replication(L=5),GO:0006278-RNA-dependent DNA biosynthetic process(L=7),GO:0006281-DNA repair(L=5),GO:0006355-regulation of transcription, DNA-templated(L=7),GO:0006464-cellular protein mod…	GO:0000151-ubiquitin ligase complex(L=4),GO:0005575-cellular_component(L=0),GO:0005622-intracellular(L=3),GO:0005623-cell(L=1),GO:0005634-nucleus(L=5),GO:0005737-cytoplasm(L=4),GO:0005829-cytosol(L=4),GO:0031461-cullin-RING ubiquitin ligase complex(L=5),GO:0032991-macromolecular complex(L=1),GO:0043226-organelle(L=1),GO:0043227-membrane-bounded organelle(L=2),GO:0043229-intracellular organelle(L=…	GO:0003674-molecular_function(L=0),GO:0003676-nucleic acid binding(L=3),GO:0003677-DNA binding(L=4),GO:0003723-RNA binding(L=4),GO:0003824-catalytic activity(L=1),GO:0003964-RNA-directed DNA polymerase activity(L=6),GO:0005488-binding(L=1),GO:0016491-oxidoreductase activity(L=2),GO:0016701-oxidoreductase activity, acting on single donors with incorporation of molecular oxygen(L=3),GO:0016702-oxid…
TRINITY_DN443_c0_g1	-0.154099	-0.738045	-0.840713	0.890574	0.587771	0.517198	0.829612	0.0798988	0.0100804	0.0999764	0.13321	-0.0243019	0.0884506	TRINITY_DN443_c0_g1_i8
TRINITY_DN443_c0_g1	-0.154099	-0.738045	-0.840713	0.890574	0.587771	0.517198	0.829612	0.0798988	0.0100804	0.0999764	0.13321	-0.0243019	0.0884506	TRINITY_DN443_c0_g1_i9
TRINITY_DN3517_c3_g1	0.14677	-0.687725	-0.486704	0.561271	0.336031	0.587164	0.829528	-0.194095	-0.316571	0.0122067	-0.126293	0.113423	-0.164957	TRINITY_DN3517_c3_g1_i1	Complete	XP_020889152.1	95.1	448	17	2	1	448	1	443	2.5e-232	100	XP_020889152.1 CBL-interacting serine/threonine-protein kinase 1 [Arabidopsis lyrata subsp. lyrata]	arabidopsis lyrata subsp. lyrata	arabidopsis lyrata subsp. lyrata;arabidopsis lyrata;arabidopsis;camelineae;brassicaceae;brassicales;malvids;rosids;pentapetalae;gunneridae;eudicotyledons;mesangiospermae;magnoliophyta;spermatophyta;euphyllophyta;tracheophyta;embryophyta;streptophytina;streptophyta;viridiplantae;eukaryota;cellular organisms;root	/cluster/work/users/siribi/ENTAP/Cbellidifolia_MAY21/entap_outfiles/similarity_search/DIAMOND/blastp_Cbellidifolia_RAW_rerun_NOV19_300bp_kept_final_refseq_plant_protein.out	No	Yes							3702.AT3G17510.1	1.5e-235	820.5	CIPK17	Viridiplantae	virNOG[6]	0BS9F@braNOG,1BIHU@strNOG,1DSXS@virNOG,COG0515@NOG,KOG0583@euNOG		GO:0006464-cellular protein modification process(L=5),GO:0006468-protein phosphorylation(L=6),GO:0006793-phosphorus metabolic process(L=3),GO:0006796-phosphate-containing compound metabolic process(L=4),GO:0006950-response to stress(L=2),GO:0006970-response to osmotic stress(L=3),GO:0007154-cell communication(L=2),GO:0007165-signal transduction(L=3),GO:0008150-biological_process(L=0),GO:0008152-m…	GO:0005575-cellular_component(L=0),GO:0005623-cell(L=1),GO:0005886-plasma membrane(L=3),GO:0016020-membrane(L=1),GO:0044464-cell part(L=2),GO:0071944-cell periphery(L=3),	GO:0000166-nucleotide binding(L=3),GO:0001882-nucleoside binding(L=3),GO:0001883-purine nucleoside binding(L=4),GO:0003674-molecular_function(L=0),GO:0003824-catalytic activity(L=1),GO:0004672-protein kinase activity(L=5),GO:0004674-protein serine/threonine kinase activity(L=6),GO:0005488-binding(L=1),GO:0005524-ATP binding(L=7),GO:0016301-kinase activity(L=4),GO:0016740-transferase activity(L=2)…
TRINITY_DN3517_c3_g1	0.14677	-0.687725	-0.486704	0.561271	0.336031	0.587164	0.829528	-0.194095	-0.316571	0.0122067	-0.126293	0.113423	-0.164957	TRINITY_DN3517_c3_g1_i2	Complete	XP_020889152.1	94.5	385	16	2	1	385	1	380	1.8e-197	96.7	XP_020889152.1 CBL-interacting serine/threonine-protein kinase 1 [Arabidopsis lyrata subsp. lyrata]	arabidopsis lyrata subsp. lyrata	arabidopsis lyrata subsp. lyrata;arabidopsis lyrata;arabidopsis;camelineae;brassicaceae;brassicales;malvids;rosids;pentapetalae;gunneridae;eudicotyledons;mesangiospermae;magnoliophyta;spermatophyta;euphyllophyta;tracheophyta;embryophyta;streptophytina;streptophyta;viridiplantae;eukaryota;cellular organisms;root	/cluster/work/users/siribi/ENTAP/Cbellidifolia_MAY21/entap_outfiles/similarity_search/DIAMOND/blastp_Cbellidifolia_RAW_rerun_NOV19_300bp_kept_final_refseq_plant_protein.out	No	Yes							3702.AT3G17510.1	8.8e-200	701.4	CIPK17	Viridiplantae	virNOG[6]	0BS9F@braNOG,1BIHU@strNOG,1DSXS@virNOG,COG0515@NOG,KOG0583@euNOG		GO:0006464-cellular protein modification process(L=5),GO:0006468-protein phosphorylation(L=6),GO:0006793-phosphorus metabolic process(L=3),GO:0006796-phosphate-containing compound metabolic process(L=4),GO:0006950-response to stress(L=2),GO:0006970-response to osmotic stress(L=3),GO:0007154-cell communication(L=2),GO:0007165-signal transduction(L=3),GO:0008150-biological_process(L=0),GO:0008152-m…	GO:0005575-cellular_component(L=0),GO:0005623-cell(L=1),GO:0005886-plasma membrane(L=3),GO:0016020-membrane(L=1),GO:0044464-cell part(L=2),GO:0071944-cell periphery(L=3),	GO:0000166-nucleotide binding(L=3),GO:0001882-nucleoside binding(L=3),GO:0001883-purine nucleoside binding(L=4),GO:0003674-molecular_function(L=0),GO:0003824-catalytic activity(L=1),GO:0004672-protein kinase activity(L=5),GO:0004674-protein serine/threonine kinase activity(L=6),GO:0005488-binding(L=1),GO:0005524-ATP binding(L=7),GO:0016301-kinase activity(L=4),GO:0016740-transferase activity(L=2)…
TRINITY_DN3517_c3_g1	0.14677	-0.687725	-0.486704	0.561271	0.336031	0.587164	0.829528	-0.194095	-0.316571	0.0122067	-0.126293	0.113423	-0.164957	TRINITY_DN3517_c3_g1_i3	Complete	XP_020889152.1	96.2	372	13	1	1	372	73	443	6.4e-197	100	XP_020889152.1 CBL-interacting serine/threonine-protein kinase 1 [Arabidopsis lyrata subsp. lyrata]	arabidopsis lyrata subsp. lyrata	arabidopsis lyrata subsp. lyrata;arabidopsis lyrata;arabidopsis;camelineae;brassicaceae;brassicales;malvids;rosids;pentapetalae;gunneridae;eudicotyledons;mesangiospermae;magnoliophyta;spermatophyta;euphyllophyta;tracheophyta;embryophyta;streptophytina;streptophyta;viridiplantae;eukaryota;cellular organisms;root	/cluster/work/users/siribi/ENTAP/Cbellidifolia_MAY21/entap_outfiles/similarity_search/DIAMOND/blastp_Cbellidifolia_RAW_rerun_NOV19_300bp_kept_final_refseq_plant_protein.out	No	Yes							3702.AT3G17510.1	9.1e-199	698	CIPK17	Viridiplantae	virNOG[6]	0BS9F@braNOG,1BIHU@strNOG,1DSXS@virNOG,COG0515@NOG,KOG0583@euNOG		GO:0006464-cellular protein modification process(L=5),GO:0006468-protein phosphorylation(L=6),GO:0006793-phosphorus metabolic process(L=3),GO:0006796-phosphate-containing compound metabolic process(L=4),GO:0006950-response to stress(L=2),GO:0006970-response to osmotic stress(L=3),GO:0007154-cell communication(L=2),GO:0007165-signal transduction(L=3),GO:0008150-biological_process(L=0),GO:0008152-m…	GO:0005575-cellular_component(L=0),GO:0005623-cell(L=1),GO:0005886-plasma membrane(L=3),GO:0016020-membrane(L=1),GO:0044464-cell part(L=2),GO:0071944-cell periphery(L=3),	GO:0000166-nucleotide binding(L=3),GO:0001882-nucleoside binding(L=3),GO:0001883-purine nucleoside binding(L=4),GO:0003674-molecular_function(L=0),GO:0003824-catalytic activity(L=1),GO:0004672-protein kinase activity(L=5),GO:0004674-protein serine/threonine kinase activity(L=6),GO:0005488-binding(L=1),GO:0005524-ATP binding(L=7),GO:0016301-kinase activity(L=4),GO:0016740-transferase activity(L=2)…
TRINITY_DN7157_c0_g1	0.157773	-0.661145	-0.379347	0.448603	0.216734	0.582448	0.82825	-0.261085	-0.44005	0.150315	-0.251	0.187463	0.143348	TRINITY_DN7157_c0_g1_i1
TRINITY_DN7157_c0_g1	0.157773	-0.661145	-0.379347	0.448603	0.216734	0.582448	0.82825	-0.261085	-0.44005	0.150315	-0.251	0.187463	0.143348	TRINITY_DN7157_c0_g1_i2	Complete	NP_568711.1	88.5	122	14	0	3	124	6	127	3.6e-27	98.4	NP_568711.1 biogenesis of lysosome organelles complex 1 subunit-like protein [Arabidopsis thaliana]	arabidopsis thaliana	arabidopsis thaliana;arabidopsis;camelineae;brassicaceae;brassicales;malvids;rosids;pentapetalae;gunneridae;eudicotyledons;mesangiospermae;magnoliophyta;spermatophyta;euphyllophyta;tracheophyta;embryophyta;streptophytina;streptophyta;viridiplantae;eukaryota;cellular organisms;root	/cluster/work/users/siribi/ENTAP/Cbellidifolia_MAY21/entap_outfiles/similarity_search/DIAMOND/blastp_Cbellidifolia_RAW_rerun_NOV19_300bp_kept_final_refseq_plant_protein.out	No	Yes							3702.AT5G49550.1	4.8e-27	125.9		Viridiplantae	virNOG[6]	0C5XZ@braNOG,1BRZE@strNOG,1E3UC@virNOG,COG1233@NOG,KOG4254@euNOG			GO:0005575-cellular_component(L=0),GO:0005622-intracellular(L=3),GO:0005623-cell(L=1),GO:0005737-cytoplasm(L=4),GO:0005768-endosome(L=5),GO:0005829-cytosol(L=4),GO:0031082-BLOC complex(L=5),GO:0031083-BLOC-1 complex(L=6),GO:0032991-macromolecular complex(L=1),GO:0043226-organelle(L=1),GO:0043227-membrane-bounded organelle(L=2),GO:0043229-intracellular organelle(L=3),GO:0043231-intracellular membr…
TRINITY_DN905_c0_g1	-0.126746	-0.516156	-0.674614	0.707347	0.406316	0.322778	0.827995	0.161218	-0.0754054	0.149505	0.0461001	0.0855918	0.0630048	TRINITY_DN905_c0_g1_i1	Complete	XP_020870474.1	72	161	21	4	1	137	1	161	6.9e-53	79.2	XP_020870474.1 LOW QUALITY PROTEIN: probable long-chain-alcohol O-fatty-acyltransferase 4 [Arabidopsis lyrata subsp. lyrata]	arabidopsis lyrata subsp. lyrata	arabidopsis lyrata subsp. lyrata;arabidopsis lyrata;arabidopsis;camelineae;brassicaceae;brassicales;malvids;rosids;pentapetalae;gunneridae;eudicotyledons;mesangiospermae;magnoliophyta;spermatophyta;euphyllophyta;tracheophyta;embryophyta;streptophytina;streptophyta;viridiplantae;eukaryota;cellular organisms;root	/cluster/work/users/siribi/ENTAP/Cbellidifolia_MAY21/entap_outfiles/similarity_search/DIAMOND/blastp_Cbellidifolia_RAW_rerun_NOV19_300bp_kept_final_refseq_plant_protein.out	No	Yes							3702.AT5G55350.1	1.9e-45	187.6		Viridiplantae	virNOG[6]	0BTQI@braNOG,0IKYP@euNOG,0Y3K5@NOG,1BJPK@strNOG,1DXM1@virNOG		GO:0006629-lipid metabolic process(L=3),GO:0008150-biological_process(L=0),GO:0008152-metabolic process(L=1),GO:0044238-primary metabolic process(L=2),GO:0044710-single-organism metabolic process(L=2),GO:0071704-organic substance metabolic process(L=2),	GO:0005575-cellular_component(L=0),GO:0016020-membrane(L=1),GO:0016021-integral component of membrane(L=4),GO:0031224-intrinsic component of membrane(L=3),GO:0044425-membrane part(L=2),	GO:0003674-molecular_function(L=0),GO:0003824-catalytic activity(L=1),GO:0008374-O-acyltransferase activity(L=5),GO:0016740-transferase activity(L=2),GO:0016746-transferase activity, transferring acyl groups(L=3),GO:0016747-transferase activity, transferring acyl groups other than amino-acyl groups(L=4),GO:0047196-long-chain-alcohol O-fatty-acyltransferase activity(L=6),
TRINITY_DN905_c0_g1	-0.126746	-0.516156	-0.674614	0.707347	0.406316	0.322778	0.827995	0.161218	-0.0754054	0.149505	0.0461001	0.0855918	0.0630048	TRINITY_DN905_c0_g1_i10	Complete
TRINITY_DN905_c0_g1	-0.126746	-0.516156	-0.674614	0.707347	0.406316	0.322778	0.827995	0.161218	-0.0754054	0.149505	0.0461001	0.0855918	0.0630048	TRINITY_DN905_c0_g1_i11	Complete	tr|A0A078G023|A0A078G023_BRANA	71.3	108	19	2	1	96	1	108	4.7e-33	93.2	tr|A0A078G023|A0A078G023_BRANA BnaC09g31910D protein OS=Brassica napus OX=3708 GN=BnaC09g31910D PE=4 SV=1	brassica napus	brassica napus;brassica;brassiceae;brassicaceae;brassicales;malvids;rosids;pentapetalae;gunneridae;eudicotyledons;mesangiospermae;magnoliophyta;spermatophyta;euphyllophyta;tracheophyta;embryophyta;streptophytina;streptophyta;viridiplantae;eukaryota;cellular organisms;root	/cluster/work/users/siribi/ENTAP/Cbellidifolia_MAY21/entap_outfiles/similarity_search/DIAMOND/blastp_Cbellidifolia_RAW_rerun_NOV19_300bp_kept_final_uniprot_trembl.out	No	Yes							3702.AT5G55360.1	8.8e-35	151.4		Eukaryotes	euNOG[57]	0IKYP@euNOG,0Y3K5@NOG		GO:0006629-lipid metabolic process(L=3),GO:0008150-biological_process(L=0),GO:0008152-metabolic process(L=1),GO:0044238-primary metabolic process(L=2),GO:0044710-single-organism metabolic process(L=2),GO:0071704-organic substance metabolic process(L=2),	GO:0005575-cellular_component(L=0),GO:0016020-membrane(L=1),GO:0016021-integral component of membrane(L=4),GO:0031224-intrinsic component of membrane(L=3),GO:0044425-membrane part(L=2),	GO:0003674-molecular_function(L=0),GO:0003824-catalytic activity(L=1),GO:0008374-O-acyltransferase activity(L=5),GO:0016740-transferase activity(L=2),GO:0016746-transferase activity, transferring acyl groups(L=3),GO:0016747-transferase activity, transferring acyl groups other than amino-acyl groups(L=4),GO:0047196-long-chain-alcohol O-fatty-acyltransferase activity(L=6),
TRINITY_DN905_c0_g1	-0.126746	-0.516156	-0.674614	0.707347	0.406316	0.322778	0.827995	0.161218	-0.0754054	0.149505	0.0461001	0.0855918	0.0630048	TRINITY_DN905_c0_g1_i13	Complete
TRINITY_DN905_c0_g1	-0.126746	-0.516156	-0.674614	0.707347	0.406316	0.322778	0.827995	0.161218	-0.0754054	0.149505	0.0461001	0.0855918	0.0630048	TRINITY_DN905_c0_g1_i14
TRINITY_DN905_c0_g1	-0.126746	-0.516156	-0.674614	0.707347	0.406316	0.322778	0.827995	0.161218	-0.0754054	0.149505	0.0461001	0.0855918	0.0630048	TRINITY_DN905_c0_g1_i15	Complete
TRINITY_DN905_c0_g1	-0.126746	-0.516156	-0.674614	0.707347	0.406316	0.322778	0.827995	0.161218	-0.0754054	0.149505	0.0461001	0.0855918	0.0630048	TRINITY_DN905_c0_g1_i4	Complete
TRINITY_DN905_c0_g1	-0.126746	-0.516156	-0.674614	0.707347	0.406316	0.322778	0.827995	0.161218	-0.0754054	0.149505	0.0461001	0.0855918	0.0630048	TRINITY_DN905_c0_g1_i5	Complete
TRINITY_DN905_c0_g1	-0.126746	-0.516156	-0.674614	0.707347	0.406316	0.322778	0.827995	0.161218	-0.0754054	0.149505	0.0461001	0.0855918	0.0630048	TRINITY_DN905_c0_g1_i6
TRINITY_DN905_c0_g1	-0.126746	-0.516156	-0.674614	0.707347	0.406316	0.322778	0.827995	0.161218	-0.0754054	0.149505	0.0461001	0.0855918	0.0630048	TRINITY_DN905_c0_g1_i8
TRINITY_DN7561_c0_g4	0.0258366	-0.850697	-0.335897	0.467285	0.609922	0.847094	0.825837	-0.504383	-0.494464	-0.132349	-0.0123392	-0.0921745	0.0400051	TRINITY_DN7561_c0_g4_i1	Complete	XP_020877595.1	80.3	229	31	3	1	218	1	226	9.3e-95	99.5	XP_020877595.1 ethylene-responsive transcription factor ERF105 [Arabidopsis lyrata subsp. lyrata]	arabidopsis lyrata subsp. lyrata	arabidopsis lyrata subsp. lyrata;arabidopsis lyrata;arabidopsis;camelineae;brassicaceae;brassicales;malvids;rosids;pentapetalae;gunneridae;eudicotyledons;mesangiospermae;magnoliophyta;spermatophyta;euphyllophyta;tracheophyta;embryophyta;streptophytina;streptophyta;viridiplantae;eukaryota;cellular organisms;root	/cluster/work/users/siribi/ENTAP/Cbellidifolia_MAY21/entap_outfiles/similarity_search/DIAMOND/blastp_Cbellidifolia_RAW_rerun_NOV19_300bp_kept_final_refseq_plant_protein.out	No	Yes							59689.fgenesh2_kg.8__1005__AT5G51190.1	5.9e-97	359	ERF5	Viridiplantae	virNOG[6]	0C4T4@braNOG,0IYSR@euNOG,0YIK7@NOG,1BT0V@strNOG,1E4WJ@virNOG		GO:0000160-phosphorelay signal transduction system(L=5),GO:0006139-nucleobase-containing compound metabolic process(L=3),GO:0006351-transcription, DNA-templated(L=5),GO:0006355-regulation of transcription, DNA-templated(L=7),GO:0006725-cellular aromatic compound metabolic process(L=3),GO:0006807-nitrogen compound metabolic process(L=2),GO:0007154-cell communication(L=2),GO:0007165-signal transduc…	GO:0005575-cellular_component(L=0),GO:0005622-intracellular(L=3),GO:0005623-cell(L=1),GO:0005634-nucleus(L=5),GO:0043226-organelle(L=1),GO:0043227-membrane-bounded organelle(L=2),GO:0043229-intracellular organelle(L=3),GO:0043231-intracellular membrane-bounded organelle(L=4),GO:0044424-intracellular part(L=3),GO:0044464-cell part(L=2),	GO:0001071-nucleic acid binding transcription factor activity(L=1),GO:0003674-molecular_function(L=0),GO:0003676-nucleic acid binding(L=3),GO:0003677-DNA binding(L=4),GO:0003700-transcription factor activity, sequence-specific DNA binding(L=2),GO:0005488-binding(L=1),GO:0097159-organic cyclic compound binding(L=2),GO:1901363-heterocyclic compound binding(L=2),
TRINITY_DN1771_c0_g1	0.000433162	-0.792698	-0.749164	0.811992	0.557816	0.611279	0.824716	-0.0882334	-0.0409764	-0.0659701	0.0785591	-0.058497	0.15454	TRINITY_DN1771_c0_g1_i1
TRINITY_DN1771_c0_g1	0.000433162	-0.792698	-0.749164	0.811992	0.557816	0.611279	0.824716	-0.0882334	-0.0409764	-0.0659701	0.0785591	-0.058497	0.15454	TRINITY_DN1771_c0_g1_i2
TRINITY_DN1771_c0_g1	0.000433162	-0.792698	-0.749164	0.811992	0.557816	0.611279	0.824716	-0.0882334	-0.0409764	-0.0659701	0.0785591	-0.058497	0.15454	TRINITY_DN1771_c0_g1_i3	Complete	tr|A0A397Z026|A0A397Z026_BRACM	80.9	162	31	0	1	162	1	162	1.2e-64	100	tr|A0A397Z026|A0A397Z026_BRACM J domain-containing protein OS=Brassica campestris OX=3711 GN=BRARA_G03691 PE=4 SV=1	brassica campestris	brassica rapa subsp. oleifera;brassica rapa;brassica;brassiceae;brassicaceae;brassicales;malvids;rosids;pentapetalae;gunneridae;eudicotyledons;mesangiospermae;magnoliophyta;spermatophyta;euphyllophyta;tracheophyta;embryophyta;streptophytina;streptophyta;viridiplantae;eukaryota;cellular organisms;root	/cluster/work/users/siribi/ENTAP/Cbellidifolia_MAY21/entap_outfiles/similarity_search/DIAMOND/blastp_Cbellidifolia_RAW_rerun_NOV19_300bp_kept_final_uniprot_trembl.out	No	Yes							3711.Bra035143.1-P	9.8e-65	251.5		Viridiplantae	virNOG[6]	0C1E0@braNOG,1BSD3@strNOG,1E483@virNOG,COG0484@NOG,KOG0715@euNOG		GO:0006457-protein folding(L=2),GO:0006950-response to stress(L=2),GO:0008150-biological_process(L=0),GO:0008152-metabolic process(L=1),GO:0009314-response to radiation(L=3),GO:0009416-response to light stimulus(L=4),GO:0009628-response to abiotic stimulus(L=2),GO:0009987-cellular process(L=1),GO:0019538-protein metabolic process(L=3),GO:0043170-macromolecule metabolic process(L=3),GO:0044237-cel…	GO:0005575-cellular_component(L=0),GO:0005622-intracellular(L=3),GO:0005623-cell(L=1),GO:0005634-nucleus(L=5),GO:0005737-cytoplasm(L=4),GO:0009507-chloroplast(L=6),GO:0009532-plastid stroma(L=6),GO:0009536-plastid(L=5),GO:0009570-chloroplast stroma(L=7),GO:0043226-organelle(L=1),GO:0043227-membrane-bounded organelle(L=2),GO:0043229-intracellular organelle(L=3),GO:0043231-intracellular membrane-bo…
TRINITY_DN32875_c0_g1	0.0358199	-0.75524	-0.514948	0.594891	0.557888	0.647911	0.824363	-0.213684	-0.344436	0.0627873	0.217804	0.14248	0.0509904	TRINITY_DN32875_c0_g1_i1	Complete	XP_002868433.1	75.5	102	23	1	1	102	1	100	1.1e-34	100	XP_002868433.1 uncharacterized protein LOC9306514 [Arabidopsis lyrata subsp. lyrata]	arabidopsis lyrata subsp. lyrata	arabidopsis lyrata subsp. lyrata;arabidopsis lyrata;arabidopsis;camelineae;brassicaceae;brassicales;malvids;rosids;pentapetalae;gunneridae;eudicotyledons;mesangiospermae;magnoliophyta;spermatophyta;euphyllophyta;tracheophyta;embryophyta;streptophytina;streptophyta;viridiplantae;eukaryota;cellular organisms;root	/cluster/work/users/siribi/ENTAP/Cbellidifolia_MAY21/entap_outfiles/similarity_search/DIAMOND/blastp_Cbellidifolia_RAW_rerun_NOV19_300bp_kept_final_refseq_plant_protein.out	No	No							59689.scaffold_703442.1	1.5e-34	150.6		Viridiplantae	virNOG[6]	0C70E@braNOG,0J3ZY@euNOG,11EDY@NOG,1BW4Y@strNOG,1E88R@virNOG
TRINITY_DN1280_c0_g1	0.0470221	-0.82236	-0.414969	0.527709	0.443438	0.76025	0.821783	-0.405729	-0.419527	-0.0157902	-0.0680983	-0.0553963	0.278144	TRINITY_DN1280_c0_g1_i1	Partial 5 Prime	tr|A0A3P9CSA8|A0A3P9CSA8_9CICH	34	144	84	3	71	208	13	151	2e-15	60.5	tr|A0A3P9CSA8|A0A3P9CSA8_9CICH RING-type domain-containing protein OS=Maylandia zebra OX=106582 PE=4 SV=1	maylandia zebra	maylandia zebra;maylandia zebra complex;maylandia;haplochromini;pseudocrenilabrinae;african cichlids;cichlidae;cichliformes;cichlomorphae;ovalentaria;percomorphaceae;euacanthomorphacea;acanthomorphata;ctenosquamata;eurypterygia;neoteleostei;euteleosteomorpha;clupeocephala;osteoglossocephalai;teleostei;neopterygii;actinopteri;actinopterygii;euteleostomi;teleostomi;gnathostomata;vertebrata;craniata…	/cluster/work/users/siribi/ENTAP/Cbellidifolia_MAY21/entap_outfiles/similarity_search/DIAMOND/blastp_Cbellidifolia_RAW_rerun_NOV19_300bp_kept_final_uniprot_trembl.out	No	Yes							59689.fgenesh2_kg.8__2527__AT5G64920.1	5.6e-66	256.1		Viridiplantae	virNOG[6]	0C4RE@braNOG,121N2@NOG,1BGBS@strNOG,1DU9C@virNOG,KOG0800@euNOG		GO:0006464-cellular protein modification process(L=5),GO:0008150-biological_process(L=0),GO:0008152-metabolic process(L=1),GO:0009987-cellular process(L=1),GO:0016567-protein ubiquitination(L=8),GO:0019538-protein metabolic process(L=3),GO:0032446-protein modification by small protein conjugation(L=7),GO:0036211-protein modification process(L=4),GO:0043170-macromolecule metabolic process(L=3),GO:…	GO:0005575-cellular_component(L=0),GO:0005622-intracellular(L=3),GO:0005623-cell(L=1),GO:0005737-cytoplasm(L=4),GO:0044424-intracellular part(L=3),GO:0044464-cell part(L=2),	GO:0003674-molecular_function(L=0),GO:0003824-catalytic activity(L=1),GO:0005488-binding(L=1),GO:0008270-zinc ion binding(L=6),GO:0016874-ligase activity(L=2),GO:0043167-ion binding(L=2),GO:0043169-cation binding(L=3),GO:0046872-metal ion binding(L=4),GO:0046914-transition metal ion binding(L=5),
TRINITY_DN3170_c0_g2	-0.000689406	-0.868832	-0.567536	0.689173	0.553316	0.753427	0.821484	-0.248309	-0.337154	0.0229892	-0.0553319	-0.0878961	0.149665	TRINITY_DN3170_c0_g2_i1	Complete	XP_006303386.1	83.3	156	22	2	1	152	1	156	5.3e-65	100	XP_006303386.1 17.8 kDa class I heat shock protein [Capsella rubella]	capsella rubella	capsella rubella;capsella;camelineae;brassicaceae;brassicales;malvids;rosids;pentapetalae;gunneridae;eudicotyledons;mesangiospermae;magnoliophyta;spermatophyta;euphyllophyta;tracheophyta;embryophyta;streptophytina;streptophyta;viridiplantae;eukaryota;cellular organisms;root	/cluster/work/users/siribi/ENTAP/Cbellidifolia_MAY21/entap_outfiles/similarity_search/DIAMOND/blastp_Cbellidifolia_RAW_rerun_NOV19_300bp_kept_final_refseq_plant_protein.out	No	Yes							3702.AT1G07400.1	1.3e-63	247.7	SL20.1SHSP	Viridiplantae	virNOG[6]	1BSI6@strNOG,1E4D2@virNOG,COG0071@NOG,KOG0710@euNOG	4141	GO:0000302-response to reactive oxygen species(L=4),GO:0006457-protein folding(L=2),GO:0006461-protein complex assembly(L=5),GO:0006950-response to stress(L=2),GO:0006970-response to osmotic stress(L=3),GO:0006979-response to oxidative stress(L=3),GO:0008150-biological_process(L=0),GO:0008152-metabolic process(L=1),GO:0009266-response to temperature stimulus(L=3),GO:0009314-response to radiation(…	GO:0005575-cellular_component(L=0),GO:0005622-intracellular(L=3),GO:0005623-cell(L=1),GO:0005737-cytoplasm(L=4),GO:0044424-intracellular part(L=3),GO:0044464-cell part(L=2),
TRINITY_DN3170_c0_g2	-0.000689406	-0.868832	-0.567536	0.689173	0.553316	0.753427	0.821484	-0.248309	-0.337154	0.0229892	-0.0553319	-0.0878961	0.149665	TRINITY_DN3170_c0_g2_i2	Complete	NP_172220.1	95	140	5	1	1	138	1	140	2.6e-67	90.2	NP_172220.1 HSP20-like chaperones superfamily protein [Arabidopsis thaliana]	arabidopsis thaliana	arabidopsis thaliana;arabidopsis;camelineae;brassicaceae;brassicales;malvids;rosids;pentapetalae;gunneridae;eudicotyledons;mesangiospermae;magnoliophyta;spermatophyta;euphyllophyta;tracheophyta;embryophyta;streptophytina;streptophyta;viridiplantae;eukaryota;cellular organisms;root	/cluster/work/users/siribi/ENTAP/Cbellidifolia_MAY21/entap_outfiles/similarity_search/DIAMOND/blastp_Cbellidifolia_RAW_rerun_NOV19_300bp_kept_final_refseq_plant_protein.out	No	Yes							3702.AT1G07400.1	3.4e-67	259.6	SL20.1SHSP	Viridiplantae	virNOG[6]	1BSI6@strNOG,1E4D2@virNOG,COG0071@NOG,KOG0710@euNOG	4141	GO:0000302-response to reactive oxygen species(L=4),GO:0006457-protein folding(L=2),GO:0006461-protein complex assembly(L=5),GO:0006950-response to stress(L=2),GO:0006970-response to osmotic stress(L=3),GO:0006979-response to oxidative stress(L=3),GO:0008150-biological_process(L=0),GO:0008152-metabolic process(L=1),GO:0009266-response to temperature stimulus(L=3),GO:0009314-response to radiation(…	GO:0005575-cellular_component(L=0),GO:0005622-intracellular(L=3),GO:0005623-cell(L=1),GO:0005737-cytoplasm(L=4),GO:0044424-intracellular part(L=3),GO:0044464-cell part(L=2),
TRINITY_DN3170_c0_g2	-0.000689406	-0.868832	-0.567536	0.689173	0.553316	0.753427	0.821484	-0.248309	-0.337154	0.0229892	-0.0553319	-0.0878961	0.149665	TRINITY_DN3170_c0_g2_i3	Complete	tr|M4DPE2|M4DPE2_BRARP	84	156	23	2	1	154	1	156	1.3e-63	100	tr|M4DPE2|M4DPE2_BRARP SHSP domain-containing protein OS=Brassica rapa subsp. pekinensis OX=51351 PE=3 SV=1	brassica rapa subsp. pekinensis	brassica rapa subsp. pekinensis;brassica rapa;brassica;brassiceae;brassicaceae;brassicales;malvids;rosids;pentapetalae;gunneridae;eudicotyledons;mesangiospermae;magnoliophyta;spermatophyta;euphyllophyta;tracheophyta;embryophyta;streptophytina;streptophyta;viridiplantae;eukaryota;cellular organisms;root	/cluster/work/users/siribi/ENTAP/Cbellidifolia_MAY21/entap_outfiles/similarity_search/DIAMOND/blastp_Cbellidifolia_RAW_rerun_NOV19_300bp_kept_final_uniprot_trembl.out	No	Yes							3711.Bra018383.1-P	7.1e-65	251.9	SL20.1SHSP	Viridiplantae	virNOG[6]	0C5TK@braNOG,1BSI6@strNOG,1E4D2@virNOG,COG0071@NOG,KOG0710@euNOG	4141	GO:0000302-response to reactive oxygen species(L=4),GO:0006457-protein folding(L=2),GO:0006461-protein complex assembly(L=5),GO:0006950-response to stress(L=2),GO:0006970-response to osmotic stress(L=3),GO:0006979-response to oxidative stress(L=3),GO:0008150-biological_process(L=0),GO:0008152-metabolic process(L=1),GO:0009266-response to temperature stimulus(L=3),GO:0009314-response to radiation(…	GO:0005575-cellular_component(L=0),GO:0005622-intracellular(L=3),GO:0005623-cell(L=1),GO:0005737-cytoplasm(L=4),GO:0044424-intracellular part(L=3),GO:0044464-cell part(L=2),
TRINITY_DN3170_c0_g2	-0.000689406	-0.868832	-0.567536	0.689173	0.553316	0.753427	0.821484	-0.248309	-0.337154	0.0229892	-0.0553319	-0.0878961	0.149665	TRINITY_DN3170_c0_g2_i5	Complete	XP_006303386.1	82.7	156	23	2	1	152	1	156	2.6e-64	100	XP_006303386.1 17.8 kDa class I heat shock protein [Capsella rubella]	capsella rubella	capsella rubella;capsella;camelineae;brassicaceae;brassicales;malvids;rosids;pentapetalae;gunneridae;eudicotyledons;mesangiospermae;magnoliophyta;spermatophyta;euphyllophyta;tracheophyta;embryophyta;streptophytina;streptophyta;viridiplantae;eukaryota;cellular organisms;root	/cluster/work/users/siribi/ENTAP/Cbellidifolia_MAY21/entap_outfiles/similarity_search/DIAMOND/blastp_Cbellidifolia_RAW_rerun_NOV19_300bp_kept_final_refseq_plant_protein.out	No	Yes							3702.AT1G07400.1	1.3e-63	247.7	SL20.1SHSP	Viridiplantae	virNOG[6]	1BSI6@strNOG,1E4D2@virNOG,COG0071@NOG,KOG0710@euNOG	4141	GO:0000302-response to reactive oxygen species(L=4),GO:0006457-protein folding(L=2),GO:0006461-protein complex assembly(L=5),GO:0006950-response to stress(L=2),GO:0006970-response to osmotic stress(L=3),GO:0006979-response to oxidative stress(L=3),GO:0008150-biological_process(L=0),GO:0008152-metabolic process(L=1),GO:0009266-response to temperature stimulus(L=3),GO:0009314-response to radiation(…	GO:0005575-cellular_component(L=0),GO:0005622-intracellular(L=3),GO:0005623-cell(L=1),GO:0005737-cytoplasm(L=4),GO:0044424-intracellular part(L=3),GO:0044464-cell part(L=2),
TRINITY_DN6138_c0_g1	-0.13345	-0.418839	-0.523458	0.535603	0.341192	0.278442	0.820772	0.0937762	-0.210277	0.278932	0.177016	0.426588	-0.0712596	TRINITY_DN6138_c0_g1_i1	Partial 5 Prime	XP_013668592.1	57.5	87	37	0	10	96	46	132	2.5e-18	84.5	XP_013668592.1 uncharacterized protein LOC106372873 [Brassica napus]	brassica napus	brassica napus;brassica;brassiceae;brassicaceae;brassicales;malvids;rosids;pentapetalae;gunneridae;eudicotyledons;mesangiospermae;magnoliophyta;spermatophyta;euphyllophyta;tracheophyta;embryophyta;streptophytina;streptophyta;viridiplantae;eukaryota;cellular organisms;root	/cluster/work/users/siribi/ENTAP/Cbellidifolia_MAY21/entap_outfiles/similarity_search/DIAMOND/blastp_Cbellidifolia_RAW_rerun_NOV19_300bp_kept_final_refseq_plant_protein.out	No	No							4113.PGSC0003DMT400024961	2.2e-09	67		Viridiplantae	virNOG[6]	0IRMP@euNOG,0YIHT@NOG,1C78J@strNOG,1EM5U@virNOG
TRINITY_DN6138_c0_g1	-0.13345	-0.418839	-0.523458	0.535603	0.341192	0.278442	0.820772	0.0937762	-0.210277	0.278932	0.177016	0.426588	-0.0712596	TRINITY_DN6138_c0_g1_i2	Partial 5 Prime	XP_013668592.1	57.5	87	37	0	10	96	46	132	2.5e-18	84.5	XP_013668592.1 uncharacterized protein LOC106372873 [Brassica napus]	brassica napus	brassica napus;brassica;brassiceae;brassicaceae;brassicales;malvids;rosids;pentapetalae;gunneridae;eudicotyledons;mesangiospermae;magnoliophyta;spermatophyta;euphyllophyta;tracheophyta;embryophyta;streptophytina;streptophyta;viridiplantae;eukaryota;cellular organisms;root	/cluster/work/users/siribi/ENTAP/Cbellidifolia_MAY21/entap_outfiles/similarity_search/DIAMOND/blastp_Cbellidifolia_RAW_rerun_NOV19_300bp_kept_final_refseq_plant_protein.out	No	No							4113.PGSC0003DMT400024961	2.2e-09	67		Viridiplantae	virNOG[6]	0IRMP@euNOG,0YIHT@NOG,1C78J@strNOG,1EM5U@virNOG
TRINITY_DN3072_c0_g3	-0.0470293	-0.761154	-0.754792	0.804926	0.561568	0.57989	0.81869	-0.0490726	-0.0461995	0.0272999	0.0895198	0.0933247	0.115983	TRINITY_DN3072_c0_g3_i1	Partial 5 Prime																								39947.LOC_Os01g27550.1	5.4e-10	70.1		Eukaryotes	euNOG[57]	COG2801@NOG,KOG0017@euNOG
TRINITY_DN3072_c0_g3	-0.0470293	-0.761154	-0.754792	0.804926	0.561568	0.57989	0.81869	-0.0490726	-0.0461995	0.0272999	0.0895198	0.0933247	0.115983	TRINITY_DN3072_c0_g3_i2	Complete
TRINITY_DN3072_c0_g3	-0.0470293	-0.761154	-0.754792	0.804926	0.561568	0.57989	0.81869	-0.0490726	-0.0461995	0.0272999	0.0895198	0.0933247	0.115983	TRINITY_DN3072_c0_g3_i3	Partial 3 Prime	tr|R0G2H7|R0G2H7_9BRAS	46.8	126	67	0	10	135	1	126	1.5e-26	93.3	tr|R0G2H7|R0G2H7_9BRAS Uncharacterized protein OS=Capsella rubella OX=81985 GN=CARUB_v10014861mg PE=4 SV=1	capsella rubella	capsella rubella;capsella;camelineae;brassicaceae;brassicales;malvids;rosids;pentapetalae;gunneridae;eudicotyledons;mesangiospermae;magnoliophyta;spermatophyta;euphyllophyta;tracheophyta;embryophyta;streptophytina;streptophyta;viridiplantae;eukaryota;cellular organisms;root	/cluster/work/users/siribi/ENTAP/Cbellidifolia_MAY21/entap_outfiles/similarity_search/DIAMOND/blastp_Cbellidifolia_RAW_rerun_NOV19_300bp_kept_final_uniprot_trembl.out	No	No							4113.PGSC0003DMT400012749	1.3e-17	94.7		Viridiplantae	virNOG[6]	0IRJ6@euNOG,0ZNMJ@NOG,1C78D@strNOG,1EM5N@virNOG
TRINITY_DN3072_c0_g3	-0.0470293	-0.761154	-0.754792	0.804926	0.561568	0.57989	0.81869	-0.0490726	-0.0461995	0.0272999	0.0895198	0.0933247	0.115983	TRINITY_DN3072_c0_g3_i4	Complete
TRINITY_DN3072_c0_g3	-0.0470293	-0.761154	-0.754792	0.804926	0.561568	0.57989	0.81869	-0.0490726	-0.0461995	0.0272999	0.0895198	0.0933247	0.115983	TRINITY_DN3072_c0_g3_i5	Partial 5 Prime																								39947.LOC_Os01g27550.1	5.4e-10	70.1		Eukaryotes	euNOG[57]	COG2801@NOG,KOG0017@euNOG
TRINITY_DN1878_c0_g1	0.02243	-0.772521	-0.596101	0.678123	0.50186	0.64256	0.818208	-0.134924	-0.304214	0.162578	0.0804032	0.0426914	-0.0213234	TRINITY_DN1878_c0_g1_i1	Complete	XP_002869373.1	92	250	20	0	1	250	1	250	1.6e-135	100	XP_002869373.1 gamma-glutamyl peptidase 1 [Arabidopsis lyrata subsp. lyrata]	arabidopsis lyrata subsp. lyrata	arabidopsis lyrata subsp. lyrata;arabidopsis lyrata;arabidopsis;camelineae;brassicaceae;brassicales;malvids;rosids;pentapetalae;gunneridae;eudicotyledons;mesangiospermae;magnoliophyta;spermatophyta;euphyllophyta;tracheophyta;embryophyta;streptophytina;streptophyta;viridiplantae;eukaryota;cellular organisms;root	/cluster/work/users/siribi/ENTAP/Cbellidifolia_MAY21/entap_outfiles/similarity_search/DIAMOND/blastp_Cbellidifolia_RAW_rerun_NOV19_300bp_kept_final_refseq_plant_protein.out	No	Yes							3702.AT4G30530.1	2.1e-135	486.9		Viridiplantae	virNOG[6]	0BZ6N@braNOG,1C02W@strNOG,1ECUP@virNOG,COG0518@NOG,KOG3179@euNOG		GO:0006082-organic acid metabolic process(L=3),GO:0006518-peptide metabolic process(L=4),GO:0006520-cellular amino acid metabolic process(L=3),GO:0006541-glutamine metabolic process(L=6),GO:0006575-cellular modified amino acid metabolic process(L=3),GO:0006749-glutathione metabolic process(L=4),GO:0006790-sulfur compound metabolic process(L=3),GO:0006807-nitrogen compound metabolic process(L=2),G…	GO:0005575-cellular_component(L=0),GO:0005622-intracellular(L=3),GO:0005623-cell(L=1),GO:0005737-cytoplasm(L=4),GO:0005829-cytosol(L=4),GO:0044424-intracellular part(L=3),GO:0044444-cytoplasmic part(L=4),GO:0044464-cell part(L=2),	GO:0003674-molecular_function(L=0),GO:0003824-catalytic activity(L=1),GO:0008233-peptidase activity(L=3),GO:0008238-exopeptidase activity(L=5),GO:0008242-omega peptidase activity(L=6),GO:0016740-transferase activity(L=2),GO:0016787-hydrolase activity(L=2),GO:0034722-gamma-glutamyl-peptidase activity(L=7),GO:0070011-peptidase activity, acting on L-amino acid peptides(L=4),
TRINITY_DN1878_c0_g1	0.02243	-0.772521	-0.596101	0.678123	0.50186	0.64256	0.818208	-0.134924	-0.304214	0.162578	0.0804032	0.0426914	-0.0213234	TRINITY_DN1878_c0_g1_i2	Complete	XP_022564532.1	84.9	106	16	0	1	106	1	106	1.8e-49	90.6	XP_022564532.1 gamma-glutamyl peptidase 4-like [Brassica napus]	brassica napus	brassica napus;brassica;brassiceae;brassicaceae;brassicales;malvids;rosids;pentapetalae;gunneridae;eudicotyledons;mesangiospermae;magnoliophyta;spermatophyta;euphyllophyta;tracheophyta;embryophyta;streptophytina;streptophyta;viridiplantae;eukaryota;cellular organisms;root	/cluster/work/users/siribi/ENTAP/Cbellidifolia_MAY21/entap_outfiles/similarity_search/DIAMOND/blastp_Cbellidifolia_RAW_rerun_NOV19_300bp_kept_final_refseq_plant_protein.out	No	Yes							59689.fgenesh2_kg.7__1131__AT4G30530.1	9.6e-54	214.5		Viridiplantae	virNOG[6]	0BZ6N@braNOG,1C02W@strNOG,1ECUP@virNOG,COG0518@NOG,KOG3179@euNOG		GO:0006082-organic acid metabolic process(L=3),GO:0006518-peptide metabolic process(L=4),GO:0006520-cellular amino acid metabolic process(L=3),GO:0006541-glutamine metabolic process(L=6),GO:0006575-cellular modified amino acid metabolic process(L=3),GO:0006749-glutathione metabolic process(L=4),GO:0006790-sulfur compound metabolic process(L=3),GO:0006807-nitrogen compound metabolic process(L=2),G…	GO:0005575-cellular_component(L=0),GO:0005622-intracellular(L=3),GO:0005623-cell(L=1),GO:0005737-cytoplasm(L=4),GO:0005829-cytosol(L=4),GO:0044424-intracellular part(L=3),GO:0044444-cytoplasmic part(L=4),GO:0044464-cell part(L=2),	GO:0003674-molecular_function(L=0),GO:0003824-catalytic activity(L=1),GO:0008233-peptidase activity(L=3),GO:0008238-exopeptidase activity(L=5),GO:0008242-omega peptidase activity(L=6),GO:0016740-transferase activity(L=2),GO:0016787-hydrolase activity(L=2),GO:0034722-gamma-glutamyl-peptidase activity(L=7),GO:0070011-peptidase activity, acting on L-amino acid peptides(L=4),
TRINITY_DN3199_c0_g2	0.0872171	-0.911229	-0.541746	0.654884	0.52899	0.814551	0.81765	-0.377133	-0.318073	-0.0716446	0.0364701	-0.0887086	0.204599	TRINITY_DN3199_c0_g2_i3	Complete	XP_020875633.1	89.3	346	35	1	1	344	1	346	4e-177	100	XP_020875633.1 probable trehalose-phosphate phosphatase H [Arabidopsis lyrata subsp. lyrata]	arabidopsis lyrata subsp. lyrata	arabidopsis lyrata subsp. lyrata;arabidopsis lyrata;arabidopsis;camelineae;brassicaceae;brassicales;malvids;rosids;pentapetalae;gunneridae;eudicotyledons;mesangiospermae;magnoliophyta;spermatophyta;euphyllophyta;tracheophyta;embryophyta;streptophytina;streptophyta;viridiplantae;eukaryota;cellular organisms;root	/cluster/work/users/siribi/ENTAP/Cbellidifolia_MAY21/entap_outfiles/similarity_search/DIAMOND/blastp_Cbellidifolia_RAW_rerun_NOV19_300bp_kept_final_refseq_plant_protein.out	No	Yes							59689.Al_scaffold_0007_184	2.2e-175	620.2	OSI_31105	Viridiplantae	virNOG[6]	0C82V@braNOG,0IMM9@euNOG,1C6H6@strNOG,1EKDT@virNOG,COG1877@NOG	500,1100	GO:0005975-carbohydrate metabolic process(L=3),GO:0005984-disaccharide metabolic process(L=3),GO:0005991-trehalose metabolic process(L=4),GO:0005992-trehalose biosynthetic process(L=7),GO:0006793-phosphorus metabolic process(L=3),GO:0006796-phosphate-containing compound metabolic process(L=4),GO:0006950-response to stress(L=2),GO:0006970-response to osmotic stress(L=3),GO:0008150-biological_proce…		GO:0003674-molecular_function(L=0),GO:0003824-catalytic activity(L=1),GO:0004805-trehalose-phosphatase activity(L=7),GO:0016787-hydrolase activity(L=2),GO:0016788-hydrolase activity, acting on ester bonds(L=3),GO:0016791-phosphatase activity(L=5),GO:0019203-carbohydrate phosphatase activity(L=6),GO:0042578-phosphoric ester hydrolase activity(L=4),
TRINITY_DN12631_c0_g1	-0.00785243	-0.508287	-0.728191	0.736773	0.303998	0.285876	0.81751	0.231684	-0.0479468	0.228495	0.0398899	0.0557646	0.240485	TRINITY_DN12631_c0_g1_i1	Complete	tr|A0A1J3ED87|A0A1J3ED87_NOCCA	84.3	626	95	2	16	640	4	627	0	97.7	tr|A0A1J3ED87|A0A1J3ED87_NOCCA GRR1-like protein 1 (Fragment) OS=Noccaea caerulescens OX=107243 GN=LC_TR14909_c0_g1_i1_g.50724 PE=4 SV=1	noccaea caerulescens	noccaea caerulescens;noccaea;coluteocarpeae;brassicaceae;brassicales;malvids;rosids;pentapetalae;gunneridae;eudicotyledons;mesangiospermae;magnoliophyta;spermatophyta;euphyllophyta;tracheophyta;embryophyta;streptophytina;streptophyta;viridiplantae;eukaryota;cellular organisms;root	/cluster/work/users/siribi/ENTAP/Cbellidifolia_MAY21/entap_outfiles/similarity_search/DIAMOND/blastp_Cbellidifolia_RAW_rerun_NOV19_300bp_kept_final_uniprot_trembl.out	No	Yes							59689.fgenesh2_kg.6__3378__AT4G03190.1	0	1070.1		Viridiplantae	virNOG[6]	0BRW6@braNOG,0XQ54@NOG,1BXPH@strNOG,1EA3X@virNOG,KOG1947@euNOG		GO:0000003-reproduction(L=1),GO:0002237-response to molecule of bacterial origin(L=6),GO:0003006-developmental process involved in reproduction(L=2),GO:0006355-regulation of transcription, DNA-templated(L=7),GO:0006464-cellular protein modification process(L=5),GO:0006950-response to stress(L=2),GO:0006952-defense response(L=3),GO:0007154-cell communication(L=2),GO:0007165-signal transduction(L=3…	GO:0000151-ubiquitin ligase complex(L=4),GO:0000152-nuclear ubiquitin ligase complex(L=5),GO:0005575-cellular_component(L=0),GO:0005622-intracellular(L=3),GO:0005623-cell(L=1),GO:0005634-nucleus(L=5),GO:0019005-SCF ubiquitin ligase complex(L=6),GO:0031461-cullin-RING ubiquitin ligase complex(L=5),GO:0032991-macromolecular complex(L=1),GO:0043224-nuclear SCF ubiquitin ligase complex(L=5),GO:004322…	GO:0000822-inositol hexakisphosphate binding(L=4),GO:0003674-molecular_function(L=0),GO:0003824-catalytic activity(L=1),GO:0004842-ubiquitin-protein transferase activity(L=4),GO:0005488-binding(L=1),GO:0010011-auxin binding(L=3),GO:0016874-ligase activity(L=2),GO:0016879-ligase activity, forming carbon-nitrogen bonds(L=3),GO:0016881-acid-amino acid ligase activity(L=4),GO:0019787-ubiquitin-like p…
TRINITY_DN5168_c0_g2	-0.225612	-0.797545	-0.724429	0.795162	0.702215	0.646479	0.816235	-0.102748	-0.127602	0.0869827	0.279192	0.0559928	0.00363533	TRINITY_DN5168_c0_g2_i1	Complete	tr|Q8S9K9|Q8S9K9_ARATH	93.7	316	14	2	1	316	1	310	8.1e-169	100	tr|Q8S9K9|Q8S9K9_ARATH AT4g03420/F9H3_4 OS=Arabidopsis thaliana OX=3702 GN=At4g03420 PE=2 SV=1	arabidopsis thaliana	arabidopsis thaliana;arabidopsis;camelineae;brassicaceae;brassicales;malvids;rosids;pentapetalae;gunneridae;eudicotyledons;mesangiospermae;magnoliophyta;spermatophyta;euphyllophyta;tracheophyta;embryophyta;streptophytina;streptophyta;viridiplantae;eukaryota;cellular organisms;root	/cluster/work/users/siribi/ENTAP/Cbellidifolia_MAY21/entap_outfiles/similarity_search/DIAMOND/blastp_Cbellidifolia_RAW_rerun_NOV19_300bp_kept_final_uniprot_trembl.out	No	Yes							3702.AT4G03420.1	4.4e-170	602.4		Viridiplantae	virNOG[6]	0BV27@braNOG,0IE0C@euNOG,0YCMM@NOG,1BBX1@strNOG,1DPVV@virNOG				GO:0003674-molecular_function(L=0),GO:0005488-binding(L=1),GO:0008270-zinc ion binding(L=6),GO:0043167-ion binding(L=2),GO:0043169-cation binding(L=3),GO:0046872-metal ion binding(L=4),GO:0046914-transition metal ion binding(L=5),
TRINITY_DN5168_c0_g2	-0.225612	-0.797545	-0.724429	0.795162	0.702215	0.646479	0.816235	-0.102748	-0.127602	0.0869827	0.279192	0.0559928	0.00363533	TRINITY_DN5168_c0_g2_i2	Complete	tr|Q8S9K9|Q8S9K9_ARATH	93.7	316	14	2	1	316	1	310	8.1e-169	100	tr|Q8S9K9|Q8S9K9_ARATH AT4g03420/F9H3_4 OS=Arabidopsis thaliana OX=3702 GN=At4g03420 PE=2 SV=1	arabidopsis thaliana	arabidopsis thaliana;arabidopsis;camelineae;brassicaceae;brassicales;malvids;rosids;pentapetalae;gunneridae;eudicotyledons;mesangiospermae;magnoliophyta;spermatophyta;euphyllophyta;tracheophyta;embryophyta;streptophytina;streptophyta;viridiplantae;eukaryota;cellular organisms;root	/cluster/work/users/siribi/ENTAP/Cbellidifolia_MAY21/entap_outfiles/similarity_search/DIAMOND/blastp_Cbellidifolia_RAW_rerun_NOV19_300bp_kept_final_uniprot_trembl.out	No	Yes							3702.AT4G03420.1	4.4e-170	602.4		Viridiplantae	virNOG[6]	0BV27@braNOG,0IE0C@euNOG,0YCMM@NOG,1BBX1@strNOG,1DPVV@virNOG				GO:0003674-molecular_function(L=0),GO:0005488-binding(L=1),GO:0008270-zinc ion binding(L=6),GO:0043167-ion binding(L=2),GO:0043169-cation binding(L=3),GO:0046872-metal ion binding(L=4),GO:0046914-transition metal ion binding(L=5),
TRINITY_DN1051_c0_g2	-0.238499	-0.727721	-0.696522	0.774126	0.562169	0.565384	0.816109	-0.0241713	-0.139748	0.121397	-0.0318048	-0.14667	0.147431	TRINITY_DN1051_c0_g2_i1	Complete	tr|D7LUS4|D7LUS4_ARALL	88.2	357	37	2	1	356	1	353	7e-164	97	tr|D7LUS4|D7LUS4_ARALL Hemerythrin domain-containing protein OS=Arabidopsis lyrata subsp. lyrata OX=81972 GN=ARALYDRAFT_485826 PE=4 SV=1	arabidopsis lyrata subsp. lyrata	arabidopsis lyrata subsp. lyrata;arabidopsis lyrata;arabidopsis;camelineae;brassicaceae;brassicales;malvids;rosids;pentapetalae;gunneridae;eudicotyledons;mesangiospermae;magnoliophyta;spermatophyta;euphyllophyta;tracheophyta;embryophyta;streptophytina;streptophyta;viridiplantae;eukaryota;cellular organisms;root	/cluster/work/users/siribi/ENTAP/Cbellidifolia_MAY21/entap_outfiles/similarity_search/DIAMOND/blastp_Cbellidifolia_RAW_rerun_NOV19_300bp_kept_final_uniprot_trembl.out	No	Yes							3702.AT3G54290.1	2.2e-165	587		Viridiplantae	virNOG[6]	0C276@braNOG,0IFXZ@euNOG,0YJD8@NOG,1BMWG@strNOG,1DZQT@virNOG		GO:0008150-biological_process(L=0),GO:0008152-metabolic process(L=1),		GO:0003674-molecular_function(L=0),GO:0003824-catalytic activity(L=1),GO:0016740-transferase activity(L=2),
TRINITY_DN1051_c0_g2	-0.238499	-0.727721	-0.696522	0.774126	0.562169	0.565384	0.816109	-0.0241713	-0.139748	0.121397	-0.0318048	-0.14667	0.147431	TRINITY_DN1051_c0_g2_i4	Complete	tr|D7LUS4|D7LUS4_ARALL	87.9	273	28	2	1	272	1	269	2.3e-119	99.6	tr|D7LUS4|D7LUS4_ARALL Hemerythrin domain-containing protein OS=Arabidopsis lyrata subsp. lyrata OX=81972 GN=ARALYDRAFT_485826 PE=4 SV=1	arabidopsis lyrata subsp. lyrata	arabidopsis lyrata subsp. lyrata;arabidopsis lyrata;arabidopsis;camelineae;brassicaceae;brassicales;malvids;rosids;pentapetalae;gunneridae;eudicotyledons;mesangiospermae;magnoliophyta;spermatophyta;euphyllophyta;tracheophyta;embryophyta;streptophytina;streptophyta;viridiplantae;eukaryota;cellular organisms;root	/cluster/work/users/siribi/ENTAP/Cbellidifolia_MAY21/entap_outfiles/similarity_search/DIAMOND/blastp_Cbellidifolia_RAW_rerun_NOV19_300bp_kept_final_uniprot_trembl.out	No	Yes							3702.AT3G54290.1	1.2e-120	438		Viridiplantae	virNOG[6]	0C276@braNOG,0IFXZ@euNOG,0YJD8@NOG,1BMWG@strNOG,1DZQT@virNOG		GO:0008150-biological_process(L=0),GO:0008152-metabolic process(L=1),		GO:0003674-molecular_function(L=0),GO:0003824-catalytic activity(L=1),GO:0016740-transferase activity(L=2),
TRINITY_DN10174_c0_g1	0.177547	-0.807189	-0.346351	0.467203	0.387636	0.752566	0.815485	-0.406325	-0.520816	-0.00321603	-0.0246534	-0.0432317	0.264035	TRINITY_DN10174_c0_g1_i2	Complete	XP_002884367.1	93.7	159	10	0	1	159	1	159	6.1e-80	100	XP_002884367.1 universal stress protein PHOS32 [Arabidopsis lyrata subsp. lyrata]	arabidopsis lyrata subsp. lyrata	arabidopsis lyrata subsp. lyrata;arabidopsis lyrata;arabidopsis;camelineae;brassicaceae;brassicales;malvids;rosids;pentapetalae;gunneridae;eudicotyledons;mesangiospermae;magnoliophyta;spermatophyta;euphyllophyta;tracheophyta;embryophyta;streptophytina;streptophyta;viridiplantae;eukaryota;cellular organisms;root	/cluster/work/users/siribi/ENTAP/Cbellidifolia_MAY21/entap_outfiles/similarity_search/DIAMOND/blastp_Cbellidifolia_RAW_rerun_NOV19_300bp_kept_final_refseq_plant_protein.out	No	Yes							3711.Bra032002.1-P	5.6e-81	305.4		Viridiplantae	virNOG[6]	0BU6N@braNOG,0IY66@euNOG,11KQ7@NOG,1BPIF@strNOG,1E1CS@virNOG		GO:0006950-response to stress(L=2),GO:0008150-biological_process(L=0),GO:0008152-metabolic process(L=1),GO:0050896-response to stimulus(L=1),	GO:0005575-cellular_component(L=0),GO:0005623-cell(L=1),GO:0005886-plasma membrane(L=3),GO:0016020-membrane(L=1),GO:0044464-cell part(L=2),GO:0071944-cell periphery(L=3),	GO:0003674-molecular_function(L=0),GO:0003824-catalytic activity(L=1),GO:0016787-hydrolase activity(L=2),
TRINITY_DN2615_c4_g1	-0.0785118	-0.730756	-0.700693	0.747131	0.648933	0.572459	0.814712	-0.0811254	-0.0458127	-0.108557	0.0905417	0.0641523	0.225281	TRINITY_DN2615_c4_g1_i1	Partial 3 Prime	XP_020871807.1	99.2	262	2	0	1	262	1	262	6.2e-146	100	XP_020871807.1 AAA-ATPase At5g57480 [Arabidopsis lyrata subsp. lyrata]	arabidopsis lyrata subsp. lyrata	arabidopsis lyrata subsp. lyrata;arabidopsis lyrata;arabidopsis;camelineae;brassicaceae;brassicales;malvids;rosids;pentapetalae;gunneridae;eudicotyledons;mesangiospermae;magnoliophyta;spermatophyta;euphyllophyta;tracheophyta;embryophyta;streptophytina;streptophyta;viridiplantae;eukaryota;cellular organisms;root	/cluster/work/users/siribi/ENTAP/Cbellidifolia_MAY21/entap_outfiles/similarity_search/DIAMOND/blastp_Cbellidifolia_RAW_rerun_NOV19_300bp_kept_final_refseq_plant_protein.out	No	Yes							3702.AT5G57480.1	1.6e-144	517.3		Viridiplantae	virNOG[6]	0BXTC@braNOG,1BF99@strNOG,1DT7K@virNOG,COG0465@NOG,KOG0743@euNOG		GO:0008150-biological_process(L=0),GO:0008152-metabolic process(L=1),		GO:0000166-nucleotide binding(L=3),GO:0001882-nucleoside binding(L=3),GO:0001883-purine nucleoside binding(L=4),GO:0003674-molecular_function(L=0),GO:0003824-catalytic activity(L=1),GO:0005488-binding(L=1),GO:0005524-ATP binding(L=7),GO:0016462-pyrophosphatase activity(L=5),GO:0016787-hydrolase activity(L=2),GO:0016817-hydrolase activity, acting on acid anhydrides(L=3),GO:0016818-hydrolase activi…
TRINITY_DN6950_c0_g1	0.00542811	-0.793156	-0.474567	0.573364	0.54138	0.722595	0.814317	-0.319724	-0.3573	-0.018552	0.120779	0.210158	-0.0142981	TRINITY_DN6950_c0_g1_i1	Complete	sp|Q9SK53|COL3_ARATH	75.3	194	33	5	2	190	4	187	3.6e-42	93.1	sp|Q9SK53|COL3_ARATH Zinc finger protein CONSTANS-LIKE 3 OS=Arabidopsis thaliana OX=3702 GN=COL3 PE=1 SV=1	arabidopsis thaliana	arabidopsis thaliana;arabidopsis;camelineae;brassicaceae;brassicales;malvids;rosids;pentapetalae;gunneridae;eudicotyledons;mesangiospermae;magnoliophyta;spermatophyta;euphyllophyta;tracheophyta;embryophyta;streptophytina;streptophyta;viridiplantae;eukaryota;cellular organisms;root	/cluster/work/users/siribi/ENTAP/Cbellidifolia_MAY21/entap_outfiles/similarity_search/DIAMOND/blastp_Cbellidifolia_RAW_rerun_NOV19_300bp_kept_final_uniprot_sprot.out	No	Yes	GO:0010161-red light signaling pathway(L=5),GO:0009909-regulation of flower development(L=5),GO:0010099-regulation of photomorphogenesis(L=5),	GO:0005634-nucleus(L=5),	GO:0003700-transcription factor activity, sequence-specific DNA binding(L=2),GO:0043565-sequence-specific DNA binding(L=5),GO:0008270-zinc ion binding(L=6),		|EMBL; AC006585; AAD23033.1; -; Genomic_DNA.|EMBL; AC007266; AAM15476.1; -; Genomic_DNA.|EMBL; CP002685; AEC07629.1; -; Genomic_DNA.|EMBL; AY058130; AAL25546.1; -; mRNA.|EMBL; AY140103; AAM98244.1; -; mRNA.|EMBL; BT002107; AAN72118.1; -; mRNA.|EMBL; AY085729; AAM62947.1; -; mRNA.|PIR; E84640; E84640.|RefSeq; NP_180052.1; NM_128038.3. [Q9SK53-1]|UniGene; At.24362; -.|ProteinModelPortal; Q9SK53; -.…	|-!- INTERACTION:| P43254:COP1; NbExp=3; IntAct=EBI-1995108, EBI-301649;|-!- SUBCELLULAR LOCATION: Nucleus {ECO:0000255|PROSITE-| ProRule:PRU00357}.|-!- ALTERNATIVE PRODUCTS:| Event=Alternative splicing; Named isoforms=1;| Comment=A number of isoforms are produced. According to EST| sequences.;| Name=1;| IsoId=Q9SK53-1; Sequence=Displayed;|-!- SIMILARITY: Belongs to the CONSTANS family. {ECO:0000…	3702.AT2G24790.1	5.6e-41	172.9		Viridiplantae	virNOG[6]	0C4YW@braNOG,1C02R@strNOG,1ECUK@virNOG,COG5641@NOG,KOG1601@euNOG		GO:0006355-regulation of transcription, DNA-templated(L=7),GO:0007154-cell communication(L=2),GO:0007165-signal transduction(L=3),GO:0008150-biological_process(L=0),GO:0009314-response to radiation(L=3),GO:0009416-response to light stimulus(L=4),GO:0009628-response to abiotic stimulus(L=2),GO:0009639-response to red or far red light(L=5),GO:0009889-regulation of biosynthetic process(L=4),GO:00099…	GO:0005575-cellular_component(L=0),GO:0005622-intracellular(L=3),GO:0005623-cell(L=1),GO:0005634-nucleus(L=5),GO:0043226-organelle(L=1),GO:0043227-membrane-bounded organelle(L=2),GO:0043229-intracellular organelle(L=3),GO:0043231-intracellular membrane-bounded organelle(L=4),GO:0044424-intracellular part(L=3),GO:0044464-cell part(L=2),	GO:0001071-nucleic acid binding transcription factor activity(L=1),GO:0003674-molecular_function(L=0),GO:0003700-transcription factor activity, sequence-specific DNA binding(L=2),GO:0005488-binding(L=1),GO:0008270-zinc ion binding(L=6),GO:0043167-ion binding(L=2),GO:0043169-cation binding(L=3),GO:0046872-metal ion binding(L=4),GO:0046914-transition metal ion binding(L=5),
TRINITY_DN6950_c0_g1	0.00542811	-0.793156	-0.474567	0.573364	0.54138	0.722595	0.814317	-0.319724	-0.3573	-0.018552	0.120779	0.210158	-0.0142981	TRINITY_DN6950_c0_g1_i2	Complete	sp|Q9SK53|COL3_ARATH	66.3	303	82	7	2	296	4	294	1e-66	99.7	sp|Q9SK53|COL3_ARATH Zinc finger protein CONSTANS-LIKE 3 OS=Arabidopsis thaliana OX=3702 GN=COL3 PE=1 SV=1	arabidopsis thaliana	arabidopsis thaliana;arabidopsis;camelineae;brassicaceae;brassicales;malvids;rosids;pentapetalae;gunneridae;eudicotyledons;mesangiospermae;magnoliophyta;spermatophyta;euphyllophyta;tracheophyta;embryophyta;streptophytina;streptophyta;viridiplantae;eukaryota;cellular organisms;root	/cluster/work/users/siribi/ENTAP/Cbellidifolia_MAY21/entap_outfiles/similarity_search/DIAMOND/blastp_Cbellidifolia_RAW_rerun_NOV19_300bp_kept_final_uniprot_sprot.out	No	Yes	GO:0010161-red light signaling pathway(L=5),GO:0009909-regulation of flower development(L=5),GO:0010099-regulation of photomorphogenesis(L=5),	GO:0005634-nucleus(L=5),	GO:0003700-transcription factor activity, sequence-specific DNA binding(L=2),GO:0043565-sequence-specific DNA binding(L=5),GO:0008270-zinc ion binding(L=6),		|EMBL; AC006585; AAD23033.1; -; Genomic_DNA.|EMBL; AC007266; AAM15476.1; -; Genomic_DNA.|EMBL; CP002685; AEC07629.1; -; Genomic_DNA.|EMBL; AY058130; AAL25546.1; -; mRNA.|EMBL; AY140103; AAM98244.1; -; mRNA.|EMBL; BT002107; AAN72118.1; -; mRNA.|EMBL; AY085729; AAM62947.1; -; mRNA.|PIR; E84640; E84640.|RefSeq; NP_180052.1; NM_128038.3. [Q9SK53-1]|UniGene; At.24362; -.|ProteinModelPortal; Q9SK53; -.…	|-!- INTERACTION:| P43254:COP1; NbExp=3; IntAct=EBI-1995108, EBI-301649;|-!- SUBCELLULAR LOCATION: Nucleus {ECO:0000255|PROSITE-| ProRule:PRU00357}.|-!- ALTERNATIVE PRODUCTS:| Event=Alternative splicing; Named isoforms=1;| Comment=A number of isoforms are produced. According to EST| sequences.;| Name=1;| IsoId=Q9SK53-1; Sequence=Displayed;|-!- SIMILARITY: Belongs to the CONSTANS family. {ECO:0000…	3702.AT2G24790.1	1.6e-65	255		Viridiplantae	virNOG[6]	0C4YW@braNOG,1C02R@strNOG,1ECUK@virNOG,COG5641@NOG,KOG1601@euNOG		GO:0006355-regulation of transcription, DNA-templated(L=7),GO:0007154-cell communication(L=2),GO:0007165-signal transduction(L=3),GO:0008150-biological_process(L=0),GO:0009314-response to radiation(L=3),GO:0009416-response to light stimulus(L=4),GO:0009628-response to abiotic stimulus(L=2),GO:0009639-response to red or far red light(L=5),GO:0009889-regulation of biosynthetic process(L=4),GO:00099…	GO:0005575-cellular_component(L=0),GO:0005622-intracellular(L=3),GO:0005623-cell(L=1),GO:0005634-nucleus(L=5),GO:0043226-organelle(L=1),GO:0043227-membrane-bounded organelle(L=2),GO:0043229-intracellular organelle(L=3),GO:0043231-intracellular membrane-bounded organelle(L=4),GO:0044424-intracellular part(L=3),GO:0044464-cell part(L=2),	GO:0001071-nucleic acid binding transcription factor activity(L=1),GO:0003674-molecular_function(L=0),GO:0003700-transcription factor activity, sequence-specific DNA binding(L=2),GO:0005488-binding(L=1),GO:0008270-zinc ion binding(L=6),GO:0043167-ion binding(L=2),GO:0043169-cation binding(L=3),GO:0046872-metal ion binding(L=4),GO:0046914-transition metal ion binding(L=5),
TRINITY_DN6791_c0_g1	-0.0517528	-0.795634	-0.435044	0.538165	0.593443	0.749142	0.814013	-0.322508	-0.466135	0.150585	0.0747593	0.171628	-0.100169	TRINITY_DN6791_c0_g1_i1
TRINITY_DN748_c0_g2	-0.0599534	-0.840836	-0.693711	0.782143	0.529557	0.684795	0.813409	-0.154399	-0.190829	0.105386	0.112337	0.0797595	-0.100938	TRINITY_DN748_c0_g2_i1	Complete	tr|A0A3N6QAB2|A0A3N6QAB2_BRACR	43.9	832	415	14	14	836	139	927	5.6e-185	97.9	tr|A0A3N6QAB2|A0A3N6QAB2_BRACR Pept_C1 domain-containing protein OS=Brassica cretica OX=69181 GN=DY000_00010408 PE=4 SV=1	brassica cretica	brassica cretica;brassica;brassiceae;brassicaceae;brassicales;malvids;rosids;pentapetalae;gunneridae;eudicotyledons;mesangiospermae;magnoliophyta;spermatophyta;euphyllophyta;tracheophyta;embryophyta;streptophytina;streptophyta;viridiplantae;eukaryota;cellular organisms;root	/cluster/work/users/siribi/ENTAP/Cbellidifolia_MAY21/entap_outfiles/similarity_search/DIAMOND/blastp_Cbellidifolia_RAW_rerun_NOV19_300bp_kept_final_uniprot_trembl.out	No	Yes							3711.Bra011150.1-P	1.1e-146	526.2		Viridiplantae	virNOG[6]	1BHIC@strNOG,1DVE3@virNOG,COG0542@NOG,KOG1051@euNOG		GO:0006508-proteolysis(L=4),GO:0006950-response to stress(L=2),GO:0008150-biological_process(L=0),GO:0008152-metabolic process(L=1),GO:0019538-protein metabolic process(L=3),GO:0043170-macromolecule metabolic process(L=3),GO:0044238-primary metabolic process(L=2),GO:0050896-response to stimulus(L=1),GO:0071704-organic substance metabolic process(L=2),	GO:0005575-cellular_component(L=0),GO:0005622-intracellular(L=3),GO:0005623-cell(L=1),GO:0005737-cytoplasm(L=4),GO:0009507-chloroplast(L=6),GO:0009536-plastid(L=5),GO:0043226-organelle(L=1),GO:0043227-membrane-bounded organelle(L=2),GO:0043229-intracellular organelle(L=3),GO:0043231-intracellular membrane-bounded organelle(L=4),GO:0044424-intracellular part(L=3),GO:0044444-cytoplasmic part(L=4),G…	GO:0003674-molecular_function(L=0),GO:0003824-catalytic activity(L=1),GO:0008233-peptidase activity(L=3),GO:0008234-cysteine-type peptidase activity(L=5),GO:0016787-hydrolase activity(L=2),GO:0070011-peptidase activity, acting on L-amino acid peptides(L=4),
TRINITY_DN748_c0_g2	-0.0599534	-0.840836	-0.693711	0.782143	0.529557	0.684795	0.813409	-0.154399	-0.190829	0.105386	0.112337	0.0797595	-0.100938	TRINITY_DN748_c0_g2_i2	Complete	XP_013596380.1	48.3	271	123	5	84	351	40	296	2.9e-61	75.1	XP_013596380.1 PREDICTED: UPF0725 protein At4g29550-like [Brassica oleracea var. oleracea]	brassica oleracea var. oleracea	brassica oleracea var. oleracea;brassica oleracea;brassica;brassiceae;brassicaceae;brassicales;malvids;rosids;pentapetalae;gunneridae;eudicotyledons;mesangiospermae;magnoliophyta;spermatophyta;euphyllophyta;tracheophyta;embryophyta;streptophytina;streptophyta;viridiplantae;eukaryota;cellular organisms;root	/cluster/work/users/siribi/ENTAP/Cbellidifolia_MAY21/entap_outfiles/similarity_search/DIAMOND/blastp_Cbellidifolia_RAW_rerun_NOV19_300bp_kept_final_refseq_plant_protein.out	No	No							59689.scaffold_703475.1	5e-61	240.4		Viridiplantae	virNOG[6]	0C6S1@braNOG,0JU32@euNOG,10797@NOG,1C22Y@strNOG,1EF50@virNOG
TRINITY_DN748_c0_g2	-0.0599534	-0.840836	-0.693711	0.782143	0.529557	0.684795	0.813409	-0.154399	-0.190829	0.105386	0.112337	0.0797595	-0.100938	TRINITY_DN748_c0_g2_i4	Complete	XP_002863277.1	89.4	368	33	2	1	363	1	367	7.7e-187	100	XP_002863277.1 oleoyl-acyl carrier protein thioesterase 2, chloroplastic [Arabidopsis lyrata subsp. lyrata]	arabidopsis lyrata subsp. lyrata	arabidopsis lyrata subsp. lyrata;arabidopsis lyrata;arabidopsis;camelineae;brassicaceae;brassicales;malvids;rosids;pentapetalae;gunneridae;eudicotyledons;mesangiospermae;magnoliophyta;spermatophyta;euphyllophyta;tracheophyta;embryophyta;streptophytina;streptophyta;viridiplantae;eukaryota;cellular organisms;root	/cluster/work/users/siribi/ENTAP/Cbellidifolia_MAY21/entap_outfiles/similarity_search/DIAMOND/blastp_Cbellidifolia_RAW_rerun_NOV19_300bp_kept_final_refseq_plant_protein.out	No	Yes							59689.fgenesh1_pm.C_scaffold_9000057	1e-186	657.9		Viridiplantae	virNOG[6]	0BX9K@braNOG,0IFIR@euNOG,1BF6F@strNOG,1DT4F@virNOG,COG3884@NOG	61	GO:0006082-organic acid metabolic process(L=3),GO:0006629-lipid metabolic process(L=3),GO:0006631-fatty acid metabolic process(L=4),GO:0006633-fatty acid biosynthetic process(L=5),GO:0008150-biological_process(L=0),GO:0008152-metabolic process(L=1),GO:0008610-lipid biosynthetic process(L=4),GO:0009058-biosynthetic process(L=2),GO:0009987-cellular process(L=1),GO:0016053-organic acid biosynthetic …	GO:0005575-cellular_component(L=0),GO:0005622-intracellular(L=3),GO:0005623-cell(L=1),GO:0005737-cytoplasm(L=4),GO:0009507-chloroplast(L=6),GO:0009536-plastid(L=5),GO:0043226-organelle(L=1),GO:0043227-membrane-bounded organelle(L=2),GO:0043229-intracellular organelle(L=3),GO:0043231-intracellular membrane-bounded organelle(L=4),GO:0044424-intracellular part(L=3),GO:0044444-cytoplasmic part(L=4),G…	GO:0003674-molecular_function(L=0),GO:0003824-catalytic activity(L=1),GO:0004312-fatty acid synthase activity(L=5),GO:0004320-oleoyl-[acyl-carrier-protein] hydrolase activity(L=7),GO:0016295-myristoyl-[acyl-carrier-protein] hydrolase activity(L=7),GO:0016296-palmitoyl-[acyl-carrier-protein] hydrolase activity(L=7),GO:0016297-acyl-[acyl-carrier-protein] hydrolase activity(L=5),GO:0016740-transfera…
TRINITY_DN748_c0_g2	-0.0599534	-0.840836	-0.693711	0.782143	0.529557	0.684795	0.813409	-0.154399	-0.190829	0.105386	0.112337	0.0797595	-0.100938	TRINITY_DN748_c0_g2_i5	Complete	XP_020887624.1	90.7	364	27	3	1	361	1	360	2.9e-186	100	XP_020887624.1 oleoyl-acyl carrier protein thioesterase 1, chloroplastic [Arabidopsis lyrata subsp. lyrata]	arabidopsis lyrata subsp. lyrata	arabidopsis lyrata subsp. lyrata;arabidopsis lyrata;arabidopsis;camelineae;brassicaceae;brassicales;malvids;rosids;pentapetalae;gunneridae;eudicotyledons;mesangiospermae;magnoliophyta;spermatophyta;euphyllophyta;tracheophyta;embryophyta;streptophytina;streptophyta;viridiplantae;eukaryota;cellular organisms;root	/cluster/work/users/siribi/ENTAP/Cbellidifolia_MAY21/entap_outfiles/similarity_search/DIAMOND/blastp_Cbellidifolia_RAW_rerun_NOV19_300bp_kept_final_refseq_plant_protein.out	No	Yes							59689.fgenesh2_kg.3__2717__AT3G25110.1	3.8e-186	656		Viridiplantae	virNOG[6]	0BUET@braNOG,0IFIR@euNOG,1BF6F@strNOG,1DT4F@virNOG,COG3884@NOG	61	GO:0006082-organic acid metabolic process(L=3),GO:0006629-lipid metabolic process(L=3),GO:0006631-fatty acid metabolic process(L=4),GO:0006633-fatty acid biosynthetic process(L=5),GO:0008150-biological_process(L=0),GO:0008152-metabolic process(L=1),GO:0008610-lipid biosynthetic process(L=4),GO:0009058-biosynthetic process(L=2),GO:0009987-cellular process(L=1),GO:0016053-organic acid biosynthetic …	GO:0005575-cellular_component(L=0),GO:0005622-intracellular(L=3),GO:0005623-cell(L=1),GO:0005737-cytoplasm(L=4),GO:0009507-chloroplast(L=6),GO:0009536-plastid(L=5),GO:0043226-organelle(L=1),GO:0043227-membrane-bounded organelle(L=2),GO:0043229-intracellular organelle(L=3),GO:0043231-intracellular membrane-bounded organelle(L=4),GO:0044424-intracellular part(L=3),GO:0044444-cytoplasmic part(L=4),G…	GO:0003674-molecular_function(L=0),GO:0003824-catalytic activity(L=1),GO:0004312-fatty acid synthase activity(L=5),GO:0004320-oleoyl-[acyl-carrier-protein] hydrolase activity(L=7),GO:0016295-myristoyl-[acyl-carrier-protein] hydrolase activity(L=7),GO:0016296-palmitoyl-[acyl-carrier-protein] hydrolase activity(L=7),GO:0016297-acyl-[acyl-carrier-protein] hydrolase activity(L=5),GO:0016740-transfera…
TRINITY_DN26930_c0_g1	-0.310765	-0.410444	-0.668927	0.660151	0.456172	0.22821	0.812598	0.20526	-0.0171707	0.260579	0.157265	0.170059	0.0288245	TRINITY_DN26930_c0_g1_i1	Complete	tr|A0A151TCU2|A0A151TCU2_CAJCA	31	174	93	1	8	181	3	149	1.3e-17	92.6	tr|A0A151TCU2|A0A151TCU2_CAJCA Retrovirus-related Pol polyprotein from transposon TNT 1-94 OS=Cajanus cajan OX=3821 GN=KK1_019424 PE=4 SV=1	cajanus cajan	cajanus cajan;cajanus;phaseoleae;indigoferoid/millettioid clade;npaaa clade;50 kb inversion clade;papilionoideae;fabaceae;fabales;fabids;rosids;pentapetalae;gunneridae;eudicotyledons;mesangiospermae;magnoliophyta;spermatophyta;euphyllophyta;tracheophyta;embryophyta;streptophytina;streptophyta;viridiplantae;eukaryota;cellular organisms;root	/cluster/work/users/siribi/ENTAP/Cbellidifolia_MAY21/entap_outfiles/similarity_search/DIAMOND/blastp_Cbellidifolia_RAW_rerun_NOV19_300bp_kept_final_uniprot_trembl.out	No	Yes							39947.LOC_Os02g05550.1	4.7e-10	70.1		Eukaryotes	euNOG[57]	COG2801@NOG,KOG0017@euNOG
TRINITY_DN26016_c0_g1	-0.125039	-0.771286	-0.704456	0.776475	0.696202	0.613968	0.810522	-0.0748498	-0.124441	0.000122266	0.288163	0.00341428	-0.0236684	TRINITY_DN26016_c0_g1_i1	Complete	tr|A0A2H5AC72|A0A2H5AC72_BRARC	91.5	504	38	3	1	504	5	503	1.9e-249	100	tr|A0A2H5AC72|A0A2H5AC72_BRARC Ammonium transporter OS=Brassica rapa subsp. chinensis OX=93385 PE=2 SV=1	brassica rapa subsp. chinensis	brassica rapa subsp. chinensis;brassica rapa;brassica;brassiceae;brassicaceae;brassicales;malvids;rosids;pentapetalae;gunneridae;eudicotyledons;mesangiospermae;magnoliophyta;spermatophyta;euphyllophyta;tracheophyta;embryophyta;streptophytina;streptophyta;viridiplantae;eukaryota;cellular organisms;root	/cluster/work/users/siribi/ENTAP/Cbellidifolia_MAY21/entap_outfiles/similarity_search/DIAMOND/blastp_Cbellidifolia_RAW_rerun_NOV19_300bp_kept_final_uniprot_trembl.out	No	Yes							3702.AT4G13510.1	3.4e-257	892.5		Viridiplantae	virNOG[6]	0BXP5@braNOG,1BETM@strNOG,1DSR6@virNOG,COG0004@NOG,KOG0682@euNOG		GO:0000160-phosphorelay signal transduction system(L=5),GO:0001763-morphogenesis of a branching structure(L=4),GO:0006461-protein complex assembly(L=5),GO:0006464-cellular protein modification process(L=5),GO:0006468-protein phosphorylation(L=6),GO:0006793-phosphorus metabolic process(L=3),GO:0006796-phosphate-containing compound metabolic process(L=4),GO:0006810-transport(L=3),GO:0006811-ion tra…	GO:0005575-cellular_component(L=0),GO:0005622-intracellular(L=3),GO:0005623-cell(L=1),GO:0005634-nucleus(L=5),GO:0005886-plasma membrane(L=3),GO:0005911-cell-cell junction(L=2),GO:0009506-plasmodesma(L=3),GO:0016020-membrane(L=1),GO:0016021-integral component of membrane(L=4),GO:0030054-cell junction(L=1),GO:0031224-intrinsic component of membrane(L=3),GO:0043226-organelle(L=1),GO:0043227-membran…	GO:0000155-phosphorelay sensor kinase activity(L=3),GO:0003674-molecular_function(L=0),GO:0003824-catalytic activity(L=1),GO:0004672-protein kinase activity(L=5),GO:0004673-protein histidine kinase activity(L=5),GO:0004871-signal transducer activity(L=1),GO:0004872-receptor activity(L=2),GO:0005215-transporter activity(L=1),GO:0008324-cation transmembrane transporter activity(L=5),GO:0008509-anio…
TRINITY_DN26884_c0_g1	0.0167668	-0.885258	-0.568645	0.678978	0.599685	0.781868	0.809183	-0.345738	-0.221516	-0.202654	-0.00860849	-0.16151	0.274434	TRINITY_DN26884_c0_g1_i1	Complete	tr|Q9LUD8|Q9LUD8_ARATH	84.5	155	22	2	1	154	1	154	1.1e-65	100	tr|Q9LUD8|Q9LUD8_ARATH AT3g14560/MIE1_6 OS=Arabidopsis thaliana OX=3702 GN=At3g14560 PE=2 SV=1	arabidopsis thaliana	arabidopsis thaliana;arabidopsis;camelineae;brassicaceae;brassicales;malvids;rosids;pentapetalae;gunneridae;eudicotyledons;mesangiospermae;magnoliophyta;spermatophyta;euphyllophyta;tracheophyta;embryophyta;streptophytina;streptophyta;viridiplantae;eukaryota;cellular organisms;root	/cluster/work/users/siribi/ENTAP/Cbellidifolia_MAY21/entap_outfiles/similarity_search/DIAMOND/blastp_Cbellidifolia_RAW_rerun_NOV19_300bp_kept_final_uniprot_trembl.out	No	Yes							59689.scaffold_301695.1	3.1e-68	263.1		Viridiplantae	virNOG[6]	0C62I@braNOG,0JSPI@euNOG,108MD@NOG,1C20I@strNOG,1EF3B@virNOG
TRINITY_DN3173_c1_g2	0.0658262	-0.817565	-0.23235	0.35469	0.565489	0.848505	0.808614	-0.57056	-0.608289	-0.0295792	0.129009	0.177069	0.0294582	TRINITY_DN3173_c1_g2_i1	Complete	XP_002890683.1	81.4	366	53	7	1	360	1	357	4.4e-158	100	XP_002890683.1 AP2/ERF and B3 domain-containing transcription repressor TEM1 [Arabidopsis lyrata subsp. lyrata]	arabidopsis lyrata subsp. lyrata	arabidopsis lyrata subsp. lyrata;arabidopsis lyrata;arabidopsis;camelineae;brassicaceae;brassicales;malvids;rosids;pentapetalae;gunneridae;eudicotyledons;mesangiospermae;magnoliophyta;spermatophyta;euphyllophyta;tracheophyta;embryophyta;streptophytina;streptophyta;viridiplantae;eukaryota;cellular organisms;root	/cluster/work/users/siribi/ENTAP/Cbellidifolia_MAY21/entap_outfiles/similarity_search/DIAMOND/blastp_Cbellidifolia_RAW_rerun_NOV19_300bp_kept_final_refseq_plant_protein.out	No	Yes							59689.scaffold_102941.1	5.8e-158	562.4	RAV1	Viridiplantae	virNOG[6]	0C1T2@braNOG,0IIT9@euNOG,10AU5@NOG,1BGEA@strNOG,1DVHF@virNOG		GO:0000003-reproduction(L=1),GO:0000160-phosphorelay signal transduction system(L=5),GO:0003006-developmental process involved in reproduction(L=2),GO:0006139-nucleobase-containing compound metabolic process(L=3),GO:0006351-transcription, DNA-templated(L=5),GO:0006355-regulation of transcription, DNA-templated(L=7),GO:0006725-cellular aromatic compound metabolic process(L=3),GO:0006807-nitrogen c…	GO:0005575-cellular_component(L=0),GO:0005622-intracellular(L=3),GO:0005623-cell(L=1),GO:0005634-nucleus(L=5),GO:0043226-organelle(L=1),GO:0043227-membrane-bounded organelle(L=2),GO:0043229-intracellular organelle(L=3),GO:0043231-intracellular membrane-bounded organelle(L=4),GO:0044424-intracellular part(L=3),GO:0044464-cell part(L=2),	GO:0001071-nucleic acid binding transcription factor activity(L=1),GO:0003674-molecular_function(L=0),GO:0003676-nucleic acid binding(L=3),GO:0003677-DNA binding(L=4),GO:0003700-transcription factor activity, sequence-specific DNA binding(L=2),GO:0005488-binding(L=1),GO:0097159-organic cyclic compound binding(L=2),GO:1901363-heterocyclic compound binding(L=2),
TRINITY_DN3173_c1_g2	0.0658262	-0.817565	-0.23235	0.35469	0.565489	0.848505	0.808614	-0.57056	-0.608289	-0.0295792	0.129009	0.177069	0.0294582	TRINITY_DN3173_c1_g2_i2	Complete	XP_020891387.1	81.5	357	55	5	1	346	1	357	2.1e-157	100	XP_020891387.1 AP2/ERF and B3 domain-containing transcription repressor RAV2 [Arabidopsis lyrata subsp. lyrata]	arabidopsis lyrata subsp. lyrata	arabidopsis lyrata subsp. lyrata;arabidopsis lyrata;arabidopsis;camelineae;brassicaceae;brassicales;malvids;rosids;pentapetalae;gunneridae;eudicotyledons;mesangiospermae;magnoliophyta;spermatophyta;euphyllophyta;tracheophyta;embryophyta;streptophytina;streptophyta;viridiplantae;eukaryota;cellular organisms;root	/cluster/work/users/siribi/ENTAP/Cbellidifolia_MAY21/entap_outfiles/similarity_search/DIAMOND/blastp_Cbellidifolia_RAW_rerun_NOV19_300bp_kept_final_refseq_plant_protein.out	No	Yes							59689.fgenesh2_kg.2__1141__AT1G68840.1	2.6e-163	580.1	RAV1	Viridiplantae	virNOG[6]	0BTA4@braNOG,0IIT9@euNOG,10AU5@NOG,1BGEA@strNOG,1DVHF@virNOG		GO:0000003-reproduction(L=1),GO:0000160-phosphorelay signal transduction system(L=5),GO:0003006-developmental process involved in reproduction(L=2),GO:0006139-nucleobase-containing compound metabolic process(L=3),GO:0006351-transcription, DNA-templated(L=5),GO:0006355-regulation of transcription, DNA-templated(L=7),GO:0006725-cellular aromatic compound metabolic process(L=3),GO:0006807-nitrogen c…	GO:0005575-cellular_component(L=0),GO:0005622-intracellular(L=3),GO:0005623-cell(L=1),GO:0005634-nucleus(L=5),GO:0043226-organelle(L=1),GO:0043227-membrane-bounded organelle(L=2),GO:0043229-intracellular organelle(L=3),GO:0043231-intracellular membrane-bounded organelle(L=4),GO:0044424-intracellular part(L=3),GO:0044464-cell part(L=2),	GO:0001071-nucleic acid binding transcription factor activity(L=1),GO:0003674-molecular_function(L=0),GO:0003676-nucleic acid binding(L=3),GO:0003677-DNA binding(L=4),GO:0003700-transcription factor activity, sequence-specific DNA binding(L=2),GO:0005488-binding(L=1),GO:0097159-organic cyclic compound binding(L=2),GO:1901363-heterocyclic compound binding(L=2),
TRINITY_DN3661_c0_g1	0.122685	-0.79301	-0.198103	0.334647	0.386304	0.809163	0.808468	-0.561771	-0.618092	-0.0346644	-0.163202	-0.07409	0.207444	TRINITY_DN3661_c0_g1_i2	Complete	XP_002881481.1	94.9	117	6	0	1	117	109	225	4.2e-54	100	XP_002881481.1 membrin-11 [Arabidopsis lyrata subsp. lyrata]	arabidopsis lyrata subsp. lyrata	arabidopsis lyrata subsp. lyrata;arabidopsis lyrata;arabidopsis;camelineae;brassicaceae;brassicales;malvids;rosids;pentapetalae;gunneridae;eudicotyledons;mesangiospermae;magnoliophyta;spermatophyta;euphyllophyta;tracheophyta;embryophyta;streptophytina;streptophyta;viridiplantae;eukaryota;cellular organisms;root	/cluster/work/users/siribi/ENTAP/Cbellidifolia_MAY21/entap_outfiles/similarity_search/DIAMOND/blastp_Cbellidifolia_RAW_rerun_NOV19_300bp_kept_final_refseq_plant_protein.out	No	Yes							3702.AT2G36900.1	1.1e-54	217.6	MEMB11	Viridiplantae	virNOG[6]	0BS86@braNOG,11M37@NOG,1BBX9@strNOG,1DPW1@virNOG,KOG3251@euNOG	4130	GO:0006810-transport(L=3),GO:0008104-protein localization(L=3),GO:0008150-biological_process(L=0),GO:0009987-cellular process(L=1),GO:0015031-protein transport(L=4),GO:0016043-cellular component organization(L=2),GO:0033036-macromolecule localization(L=2),GO:0044699-single-organism process(L=1),GO:0044763-single-organism cellular process(L=2),GO:0045184-establishment of protein localization(L=4),…	GO:0000139-Golgi membrane(L=5),GO:0005575-cellular_component(L=0),GO:0005622-intracellular(L=3),GO:0005623-cell(L=1),GO:0005737-cytoplasm(L=4),GO:0005794-Golgi apparatus(L=4),GO:0005795-Golgi stack(L=5),GO:0012505-endomembrane system(L=3),GO:0016020-membrane(L=1),GO:0016021-integral component of membrane(L=4),GO:0031090-organelle membrane(L=3),GO:0031224-intrinsic component of membrane(L=3),GO:00…
TRINITY_DN3661_c0_g1	0.122685	-0.79301	-0.198103	0.334647	0.386304	0.809163	0.808468	-0.561771	-0.618092	-0.0346644	-0.163202	-0.07409	0.207444	TRINITY_DN3661_c0_g1_i3	Complete	XP_020885841.1	94.1	219	13	0	1	219	1	219	7.1e-111	100	XP_020885841.1 membrin-12 [Arabidopsis lyrata subsp. lyrata]	arabidopsis lyrata subsp. lyrata	arabidopsis lyrata subsp. lyrata;arabidopsis lyrata;arabidopsis;camelineae;brassicaceae;brassicales;malvids;rosids;pentapetalae;gunneridae;eudicotyledons;mesangiospermae;magnoliophyta;spermatophyta;euphyllophyta;tracheophyta;embryophyta;streptophytina;streptophyta;viridiplantae;eukaryota;cellular organisms;root	/cluster/work/users/siribi/ENTAP/Cbellidifolia_MAY21/entap_outfiles/similarity_search/DIAMOND/blastp_Cbellidifolia_RAW_rerun_NOV19_300bp_kept_final_refseq_plant_protein.out	No	Yes							59689.fgenesh2_kg.8__927__AT5G50440.1	9.4e-111	404.8	GOSR2	Eukaryotes	euNOG[57]	11M37@NOG,KOG3251@euNOG	10,20,620,1100,1110,1120,190,1100,5010,5012,5016,4130	GO:0001510-RNA methylation(L=4),GO:0001763-morphogenesis of a branching structure(L=4),GO:0001932-regulation of protein phosphorylation(L=7),GO:0001934-positive regulation of protein phosphorylation(L=8),GO:0002009-morphogenesis of an epithelium(L=5),GO:0002682-regulation of immune system process(L=3),GO:0006082-organic acid metabolic process(L=3),GO:0006084-acetyl-CoA metabolic process(L=6),GO:0…	GO:0000139-Golgi membrane(L=5),GO:0005575-cellular_component(L=0),GO:0005622-intracellular(L=3),GO:0005623-cell(L=1),GO:0005634-nucleus(L=5),GO:0005737-cytoplasm(L=4),GO:0005739-mitochondrion(L=5),GO:0005759-mitochondrial matrix(L=6),GO:0005783-endoplasmic reticulum(L=4),GO:0005789-endoplasmic reticulum membrane(L=3),GO:0005794-Golgi apparatus(L=4),GO:0005795-Golgi stack(L=5),GO:0005967-mitochond…	GO:0000049-tRNA binding(L=5),GO:0000166-nucleotide binding(L=3),GO:0003674-molecular_function(L=0),GO:0003676-nucleic acid binding(L=3),GO:0003723-RNA binding(L=4),GO:0003824-catalytic activity(L=1),GO:0004742-dihydrolipoyllysine-residue acetyltransferase activity(L=7),GO:0005215-transporter activity(L=1),GO:0005484-SNAP receptor activity(L=3),GO:0005488-binding(L=1),GO:0005515-protein binding(L=…
TRINITY_DN3661_c0_g1	0.122685	-0.79301	-0.198103	0.334647	0.386304	0.809163	0.808468	-0.561771	-0.618092	-0.0346644	-0.163202	-0.07409	0.207444	TRINITY_DN3661_c0_g1_i4	Complete	XP_002881481.1	92.9	225	16	0	1	225	1	225	8.9e-109	100	XP_002881481.1 membrin-11 [Arabidopsis lyrata subsp. lyrata]	arabidopsis lyrata subsp. lyrata	arabidopsis lyrata subsp. lyrata;arabidopsis lyrata;arabidopsis;camelineae;brassicaceae;brassicales;malvids;rosids;pentapetalae;gunneridae;eudicotyledons;mesangiospermae;magnoliophyta;spermatophyta;euphyllophyta;tracheophyta;embryophyta;streptophytina;streptophyta;viridiplantae;eukaryota;cellular organisms;root	/cluster/work/users/siribi/ENTAP/Cbellidifolia_MAY21/entap_outfiles/similarity_search/DIAMOND/blastp_Cbellidifolia_RAW_rerun_NOV19_300bp_kept_final_refseq_plant_protein.out	No	Yes							59689.fgenesh2_kg.4__1733__AT2G36900.1	1.2e-108	397.9	MEMB11	Viridiplantae	virNOG[6]	0BS86@braNOG,11M37@NOG,1BBX9@strNOG,1DPW1@virNOG,KOG3251@euNOG	4130	GO:0006810-transport(L=3),GO:0008104-protein localization(L=3),GO:0008150-biological_process(L=0),GO:0009987-cellular process(L=1),GO:0015031-protein transport(L=4),GO:0016043-cellular component organization(L=2),GO:0033036-macromolecule localization(L=2),GO:0044699-single-organism process(L=1),GO:0044763-single-organism cellular process(L=2),GO:0045184-establishment of protein localization(L=4),…	GO:0000139-Golgi membrane(L=5),GO:0005575-cellular_component(L=0),GO:0005622-intracellular(L=3),GO:0005623-cell(L=1),GO:0005737-cytoplasm(L=4),GO:0005794-Golgi apparatus(L=4),GO:0005795-Golgi stack(L=5),GO:0012505-endomembrane system(L=3),GO:0016020-membrane(L=1),GO:0016021-integral component of membrane(L=4),GO:0031090-organelle membrane(L=3),GO:0031224-intrinsic component of membrane(L=3),GO:00…
TRINITY_DN7256_c1_g1	0.0392693	-0.854776	-0.702046	0.786166	0.581889	0.693332	0.808402	-0.164063	-0.139214	-0.0345433	0.120703	0.050656	0.181627	TRINITY_DN7256_c1_g1_i2	Partial 5 Prime	NP_849923.1	91.6	443	29	6	1	437	176	616	8.1e-191	100	NP_849923.1 Auxin efflux carrier family protein [Arabidopsis thaliana]	arabidopsis thaliana	arabidopsis thaliana;arabidopsis;camelineae;brassicaceae;brassicales;malvids;rosids;pentapetalae;gunneridae;eudicotyledons;mesangiospermae;magnoliophyta;spermatophyta;euphyllophyta;tracheophyta;embryophyta;streptophytina;streptophyta;viridiplantae;eukaryota;cellular organisms;root	/cluster/work/users/siribi/ENTAP/Cbellidifolia_MAY21/entap_outfiles/similarity_search/DIAMOND/blastp_Cbellidifolia_RAW_rerun_NOV19_300bp_kept_final_refseq_plant_protein.out	No	Yes							3702.AT2G01420.2	1.1e-190	671.4	PIN4	Viridiplantae	virNOG[6]	0C14Z@braNOG,0IJ59@euNOG,0Y9XE@NOG,1BG6E@strNOG,1DQRU@virNOG		GO:0000003-reproduction(L=1),GO:0000578-embryonic axis specification(L=6),GO:0000902-cell morphogenesis(L=5),GO:0000904-cell morphogenesis involved in differentiation(L=5),GO:0003002-regionalization(L=5),GO:0003006-developmental process involved in reproduction(L=2),GO:0006810-transport(L=3),GO:0007154-cell communication(L=2),GO:0007165-signal transduction(L=3),GO:0007275-multicellular organism d…	GO:0000323-lytic vacuole(L=6),GO:0005575-cellular_component(L=0),GO:0005618-cell wall(L=4),GO:0005622-intracellular(L=3),GO:0005623-cell(L=1),GO:0005737-cytoplasm(L=4),GO:0005773-vacuole(L=5),GO:0005886-plasma membrane(L=3),GO:0005911-cell-cell junction(L=2),GO:0009505-plant-type cell wall(L=5),GO:0009506-plasmodesma(L=3),GO:0009921-auxin efflux carrier complex(L=6),GO:0009925-basal plasma membra…	GO:0003674-molecular_function(L=0),GO:0005215-transporter activity(L=1),GO:0010329-auxin efflux transmembrane transporter activity(L=4),GO:0015562-efflux transmembrane transporter activity(L=3),GO:0022857-transmembrane transporter activity(L=2),GO:0022891-substrate-specific transmembrane transporter activity(L=3),GO:0022892-substrate-specific transporter activity(L=2),GO:0080161-auxin transmembra…
TRINITY_DN7256_c1_g1	0.0392693	-0.854776	-0.702046	0.786166	0.581889	0.693332	0.808402	-0.164063	-0.139214	-0.0345433	0.120703	0.050656	0.181627	TRINITY_DN7256_c1_g1_i3	Partial 5 Prime																								3702.AT2G01420.2	1.2e-81	308.1	PIN4	Viridiplantae	virNOG[6]	0C14Z@braNOG,0IJ59@euNOG,0Y9XE@NOG,1BG6E@strNOG,1DQRU@virNOG		GO:0000003-reproduction(L=1),GO:0000578-embryonic axis specification(L=6),GO:0000902-cell morphogenesis(L=5),GO:0000904-cell morphogenesis involved in differentiation(L=5),GO:0003002-regionalization(L=5),GO:0003006-developmental process involved in reproduction(L=2),GO:0006810-transport(L=3),GO:0007154-cell communication(L=2),GO:0007165-signal transduction(L=3),GO:0007275-multicellular organism d…	GO:0000323-lytic vacuole(L=6),GO:0005575-cellular_component(L=0),GO:0005618-cell wall(L=4),GO:0005622-intracellular(L=3),GO:0005623-cell(L=1),GO:0005737-cytoplasm(L=4),GO:0005773-vacuole(L=5),GO:0005886-plasma membrane(L=3),GO:0005911-cell-cell junction(L=2),GO:0009505-plant-type cell wall(L=5),GO:0009506-plasmodesma(L=3),GO:0009921-auxin efflux carrier complex(L=6),GO:0009925-basal plasma membra…	GO:0003674-molecular_function(L=0),GO:0005215-transporter activity(L=1),GO:0010329-auxin efflux transmembrane transporter activity(L=4),GO:0015562-efflux transmembrane transporter activity(L=3),GO:0022857-transmembrane transporter activity(L=2),GO:0022891-substrate-specific transmembrane transporter activity(L=3),GO:0022892-substrate-specific transporter activity(L=2),GO:0080161-auxin transmembra…
TRINITY_DN7256_c1_g1	0.0392693	-0.854776	-0.702046	0.786166	0.581889	0.693332	0.808402	-0.164063	-0.139214	-0.0345433	0.120703	0.050656	0.181627	TRINITY_DN7256_c1_g1_i6
TRINITY_DN2864_c4_g1	-0.178399	-0.554915	-0.221221	0.301243	0.605068	0.574656	0.808237	-0.30632	-0.559782	0.153084	0.288807	0.259288	-0.243609	TRINITY_DN2864_c4_g1_i2	Complete	XP_018463352.1	78	205	39	3	1	203	1	201	6.8e-76	100	XP_018463352.1 PREDICTED: uncharacterized protein LOC108834513 [Raphanus sativus]	raphanus sativus	raphanus sativus;raphanus;brassiceae;brassicaceae;brassicales;malvids;rosids;pentapetalae;gunneridae;eudicotyledons;mesangiospermae;magnoliophyta;spermatophyta;euphyllophyta;tracheophyta;embryophyta;streptophytina;streptophyta;viridiplantae;eukaryota;cellular organisms;root	/cluster/work/users/siribi/ENTAP/Cbellidifolia_MAY21/entap_outfiles/similarity_search/DIAMOND/blastp_Cbellidifolia_RAW_rerun_NOV19_300bp_kept_final_refseq_plant_protein.out	No	No							3711.Bra035167.1-P	6.7e-71	272.3		Viridiplantae	virNOG[6]	0J53E@euNOG,115P2@NOG,1BV5C@strNOG,1E74C@virNOG
TRINITY_DN15474_c2_g1	0.295727	-0.406146	-0.0157256	0.0753226	0.0957205	0.427137	0.807931	-0.30747	-0.713117	0.134143	-0.256309	0.118642	0.178926	TRINITY_DN15474_c2_g1_i1	Internal	tr|A0A060CHE5|A0A060CHE5_9BACT	44.9	118	62	2	4	121	1	115	2.1e-19	92.2	tr|A0A060CHE5|A0A060CHE5_9BACT Pkinase_Tyr|Pkinase OS=uncultured bacterium OX=77133 PE=4 SV=1	uncultured bacterium	uncultured bacterium;environmental samples;bacteria;cellular organisms;root	/cluster/work/users/siribi/ENTAP/Cbellidifolia_MAY21/entap_outfiles/similarity_search/DIAMOND/blastp_Cbellidifolia_RAW_rerun_NOV19_300bp_kept_final_uniprot_trembl.out	No	No							59689.fgenesh2_kg.1__2317__AT1G21270.1	1.2e-62	244.2		Viridiplantae	virNOG[6]	0C1CI@braNOG,0IM0I@euNOG,1BBQK@strNOG,1DQNF@virNOG,COG0515@NOG		GO:0000902-cell morphogenesis(L=5),GO:0005975-carbohydrate metabolic process(L=3),GO:0006464-cellular protein modification process(L=5),GO:0006468-protein phosphorylation(L=6),GO:0006793-phosphorus metabolic process(L=3),GO:0006796-phosphate-containing compound metabolic process(L=4),GO:0006884-cell volume homeostasis(L=4),GO:0006950-response to stress(L=2),GO:0006952-defense response(L=3),GO:000…	GO:0005575-cellular_component(L=0),GO:0005618-cell wall(L=4),GO:0005622-intracellular(L=3),GO:0005623-cell(L=1),GO:0005737-cytoplasm(L=4),GO:0005773-vacuole(L=5),GO:0005886-plasma membrane(L=3),GO:0009505-plant-type cell wall(L=5),GO:0016020-membrane(L=1),GO:0016021-integral component of membrane(L=4),GO:0030312-external encapsulating structure(L=3),GO:0031224-intrinsic component of membrane(L=3)…	GO:0000166-nucleotide binding(L=3),GO:0001871-pattern binding(L=2),GO:0001882-nucleoside binding(L=3),GO:0001883-purine nucleoside binding(L=4),GO:0003674-molecular_function(L=0),GO:0003676-nucleic acid binding(L=3),GO:0003824-catalytic activity(L=1),GO:0004672-protein kinase activity(L=5),GO:0004674-protein serine/threonine kinase activity(L=6),GO:0005488-binding(L=1),GO:0005509-calcium ion bind…
TRINITY_DN3601_c0_g1	-0.10218	-0.440741	-0.748754	0.729832	0.375633	0.218382	0.807903	0.261771	0.0641617	0.175935	0.129244	0.12902	0.22101	TRINITY_DN3601_c0_g1_i1	Complete	NP_566290.1	77.6	152	31	1	1	152	1	149	2.1e-53	100	NP_566290.1 GATA transcription factor 15 [Arabidopsis thaliana]	arabidopsis thaliana	arabidopsis thaliana;arabidopsis;camelineae;brassicaceae;brassicales;malvids;rosids;pentapetalae;gunneridae;eudicotyledons;mesangiospermae;magnoliophyta;spermatophyta;euphyllophyta;tracheophyta;embryophyta;streptophytina;streptophyta;viridiplantae;eukaryota;cellular organisms;root	/cluster/work/users/siribi/ENTAP/Cbellidifolia_MAY21/entap_outfiles/similarity_search/DIAMOND/blastp_Cbellidifolia_RAW_rerun_NOV19_300bp_kept_final_refseq_plant_protein.out	No	Yes							3702.AT3G06740.1	2.8e-53	213.4		Viridiplantae	virNOG[6]	0C6KJ@braNOG,1C2FI@strNOG,1EFDU@virNOG,COG5641@NOG,KOG1601@euNOG		GO:0006139-nucleobase-containing compound metabolic process(L=3),GO:0006351-transcription, DNA-templated(L=5),GO:0006355-regulation of transcription, DNA-templated(L=7),GO:0006725-cellular aromatic compound metabolic process(L=3),GO:0006807-nitrogen compound metabolic process(L=2),GO:0008150-biological_process(L=0),GO:0008152-metabolic process(L=1),GO:0009058-biosynthetic process(L=2),GO:0009059-…	GO:0005575-cellular_component(L=0),GO:0005622-intracellular(L=3),GO:0005623-cell(L=1),GO:0005634-nucleus(L=5),GO:0043226-organelle(L=1),GO:0043227-membrane-bounded organelle(L=2),GO:0043229-intracellular organelle(L=3),GO:0043231-intracellular membrane-bounded organelle(L=4),GO:0044424-intracellular part(L=3),GO:0044464-cell part(L=2),	GO:0001071-nucleic acid binding transcription factor activity(L=1),GO:0003674-molecular_function(L=0),GO:0003676-nucleic acid binding(L=3),GO:0003677-DNA binding(L=4),GO:0003700-transcription factor activity, sequence-specific DNA binding(L=2),GO:0005488-binding(L=1),GO:0008270-zinc ion binding(L=6),GO:0043167-ion binding(L=2),GO:0043169-cation binding(L=3),GO:0043565-sequence-specific DNA bindin…
TRINITY_DN3601_c0_g1	-0.10218	-0.440741	-0.748754	0.729832	0.375633	0.218382	0.807903	0.261771	0.0641617	0.175935	0.129244	0.12902	0.22101	TRINITY_DN3601_c0_g1_i3	Complete	NP_566290.1	77.6	152	31	1	1	152	1	149	2.1e-53	100	NP_566290.1 GATA transcription factor 15 [Arabidopsis thaliana]	arabidopsis thaliana	arabidopsis thaliana;arabidopsis;camelineae;brassicaceae;brassicales;malvids;rosids;pentapetalae;gunneridae;eudicotyledons;mesangiospermae;magnoliophyta;spermatophyta;euphyllophyta;tracheophyta;embryophyta;streptophytina;streptophyta;viridiplantae;eukaryota;cellular organisms;root	/cluster/work/users/siribi/ENTAP/Cbellidifolia_MAY21/entap_outfiles/similarity_search/DIAMOND/blastp_Cbellidifolia_RAW_rerun_NOV19_300bp_kept_final_refseq_plant_protein.out	No	Yes							3702.AT3G06740.1	2.8e-53	213.4		Viridiplantae	virNOG[6]	0C6KJ@braNOG,1C2FI@strNOG,1EFDU@virNOG,COG5641@NOG,KOG1601@euNOG		GO:0006139-nucleobase-containing compound metabolic process(L=3),GO:0006351-transcription, DNA-templated(L=5),GO:0006355-regulation of transcription, DNA-templated(L=7),GO:0006725-cellular aromatic compound metabolic process(L=3),GO:0006807-nitrogen compound metabolic process(L=2),GO:0008150-biological_process(L=0),GO:0008152-metabolic process(L=1),GO:0009058-biosynthetic process(L=2),GO:0009059-…	GO:0005575-cellular_component(L=0),GO:0005622-intracellular(L=3),GO:0005623-cell(L=1),GO:0005634-nucleus(L=5),GO:0043226-organelle(L=1),GO:0043227-membrane-bounded organelle(L=2),GO:0043229-intracellular organelle(L=3),GO:0043231-intracellular membrane-bounded organelle(L=4),GO:0044424-intracellular part(L=3),GO:0044464-cell part(L=2),	GO:0001071-nucleic acid binding transcription factor activity(L=1),GO:0003674-molecular_function(L=0),GO:0003676-nucleic acid binding(L=3),GO:0003677-DNA binding(L=4),GO:0003700-transcription factor activity, sequence-specific DNA binding(L=2),GO:0005488-binding(L=1),GO:0008270-zinc ion binding(L=6),GO:0043167-ion binding(L=2),GO:0043169-cation binding(L=3),GO:0043565-sequence-specific DNA bindin…
TRINITY_DN2857_c0_g1	-0.311195	-0.507762	-0.794838	0.803582	0.492763	0.288543	0.805972	0.286214	-0.00104636	0.333853	0.116277	0.0688725	-0.0275058	TRINITY_DN2857_c0_g1_i1	Complete	XP_020867155.1	93.4	452	27	1	1	449	5	456	1.2e-234	100	XP_020867155.1 IRK-interacting protein isoform X1 [Arabidopsis lyrata subsp. lyrata]	arabidopsis lyrata subsp. lyrata	arabidopsis lyrata subsp. lyrata;arabidopsis lyrata;arabidopsis;camelineae;brassicaceae;brassicales;malvids;rosids;pentapetalae;gunneridae;eudicotyledons;mesangiospermae;magnoliophyta;spermatophyta;euphyllophyta;tracheophyta;embryophyta;streptophytina;streptophyta;viridiplantae;eukaryota;cellular organisms;root	/cluster/work/users/siribi/ENTAP/Cbellidifolia_MAY21/entap_outfiles/similarity_search/DIAMOND/blastp_Cbellidifolia_RAW_rerun_NOV19_300bp_kept_final_refseq_plant_protein.out	No	Yes							59689.fgenesh2_kg.1__4422__AT1G53380.1	1.6e-234	817		Viridiplantae	virNOG[6]	0BZPG@braNOG,0IKI8@euNOG,0YB2T@NOG,1BCDH@strNOG,1DQBH@virNOG		GO:0000003-reproduction(L=1),GO:0008150-biological_process(L=0),GO:0009566-fertilization(L=3),GO:0009567-double fertilization forming a zygote and endosperm(L=5),GO:0019953-sexual reproduction(L=2),GO:0022414-reproductive process(L=2),GO:0044699-single-organism process(L=1),GO:0044702-single organism reproductive process(L=3),
TRINITY_DN2857_c0_g1	-0.311195	-0.507762	-0.794838	0.803582	0.492763	0.288543	0.805972	0.286214	-0.00104636	0.333853	0.116277	0.0688725	-0.0275058	TRINITY_DN2857_c0_g1_i2	Complete	XP_020867155.1	93.4	452	27	1	1	449	5	456	1.2e-234	100	XP_020867155.1 IRK-interacting protein isoform X1 [Arabidopsis lyrata subsp. lyrata]	arabidopsis lyrata subsp. lyrata	arabidopsis lyrata subsp. lyrata;arabidopsis lyrata;arabidopsis;camelineae;brassicaceae;brassicales;malvids;rosids;pentapetalae;gunneridae;eudicotyledons;mesangiospermae;magnoliophyta;spermatophyta;euphyllophyta;tracheophyta;embryophyta;streptophytina;streptophyta;viridiplantae;eukaryota;cellular organisms;root	/cluster/work/users/siribi/ENTAP/Cbellidifolia_MAY21/entap_outfiles/similarity_search/DIAMOND/blastp_Cbellidifolia_RAW_rerun_NOV19_300bp_kept_final_refseq_plant_protein.out	No	Yes							59689.fgenesh2_kg.1__4422__AT1G53380.1	1.6e-234	817		Viridiplantae	virNOG[6]	0BZPG@braNOG,0IKI8@euNOG,0YB2T@NOG,1BCDH@strNOG,1DQBH@virNOG		GO:0000003-reproduction(L=1),GO:0008150-biological_process(L=0),GO:0009566-fertilization(L=3),GO:0009567-double fertilization forming a zygote and endosperm(L=5),GO:0019953-sexual reproduction(L=2),GO:0022414-reproductive process(L=2),GO:0044699-single-organism process(L=1),GO:0044702-single organism reproductive process(L=3),
TRINITY_DN2857_c0_g1	-0.311195	-0.507762	-0.794838	0.803582	0.492763	0.288543	0.805972	0.286214	-0.00104636	0.333853	0.116277	0.0688725	-0.0275058	TRINITY_DN2857_c0_g1_i5	Complete	XP_020867155.1	93.4	452	27	1	1	449	5	456	1.2e-234	100	XP_020867155.1 IRK-interacting protein isoform X1 [Arabidopsis lyrata subsp. lyrata]	arabidopsis lyrata subsp. lyrata	arabidopsis lyrata subsp. lyrata;arabidopsis lyrata;arabidopsis;camelineae;brassicaceae;brassicales;malvids;rosids;pentapetalae;gunneridae;eudicotyledons;mesangiospermae;magnoliophyta;spermatophyta;euphyllophyta;tracheophyta;embryophyta;streptophytina;streptophyta;viridiplantae;eukaryota;cellular organisms;root	/cluster/work/users/siribi/ENTAP/Cbellidifolia_MAY21/entap_outfiles/similarity_search/DIAMOND/blastp_Cbellidifolia_RAW_rerun_NOV19_300bp_kept_final_refseq_plant_protein.out	No	Yes							59689.fgenesh2_kg.1__4422__AT1G53380.1	1.6e-234	817		Viridiplantae	virNOG[6]	0BZPG@braNOG,0IKI8@euNOG,0YB2T@NOG,1BCDH@strNOG,1DQBH@virNOG		GO:0000003-reproduction(L=1),GO:0008150-biological_process(L=0),GO:0009566-fertilization(L=3),GO:0009567-double fertilization forming a zygote and endosperm(L=5),GO:0019953-sexual reproduction(L=2),GO:0022414-reproductive process(L=2),GO:0044699-single-organism process(L=1),GO:0044702-single organism reproductive process(L=3),
TRINITY_DN1866_c1_g2	0.399779	-0.705494	-0.222289	0.331463	0.178027	0.681282	0.80477	-0.413846	-0.584257	-0.0176055	-0.362551	-0.0437241	0.123413	TRINITY_DN1866_c1_g2_i1
TRINITY_DN1866_c1_g2	0.399779	-0.705494	-0.222289	0.331463	0.178027	0.681282	0.80477	-0.413846	-0.584257	-0.0176055	-0.362551	-0.0437241	0.123413	TRINITY_DN1866_c1_g2_i2
TRINITY_DN1999_c0_g2	0.173273	-0.632511	-0.567135	0.609478	0.168393	0.47189	0.804483	-0.0884044	-0.198454	0.164126	-0.0967852	0.118537	0.29293	TRINITY_DN1999_c0_g2_i1	Complete	tr|V4M0L7|V4M0L7_EUTSA	71.4	133	38	0	1	133	1	133	3.1e-37	100	tr|V4M0L7|V4M0L7_EUTSA DUF1713 domain-containing protein OS=Eutrema salsugineum OX=72664 GN=EUTSA_v10010898mg PE=4 SV=1	eutrema salsugineum	eutrema salsugineum;eutrema;eutremeae;brassicaceae;brassicales;malvids;rosids;pentapetalae;gunneridae;eudicotyledons;mesangiospermae;magnoliophyta;spermatophyta;euphyllophyta;tracheophyta;embryophyta;streptophytina;streptophyta;viridiplantae;eukaryota;cellular organisms;root	/cluster/work/users/siribi/ENTAP/Cbellidifolia_MAY21/entap_outfiles/similarity_search/DIAMOND/blastp_Cbellidifolia_RAW_rerun_NOV19_300bp_kept_final_uniprot_trembl.out	No	Yes							59689.scaffold_501781.1	6.6e-35	152.1		Viridiplantae	virNOG[6]	0C7KV@braNOG,0JVJF@euNOG,105UM@NOG,1C3FN@strNOG,1EGU1@virNOG
TRINITY_DN1757_c0_g2	-0.0863665	-0.692895	-0.532937	0.609988	0.635912	0.583373	0.804319	-0.113761	-0.301568	0.0564896	0.192481	0.10668	-0.0264018	TRINITY_DN1757_c0_g2_i2	Partial 3 Prime	tr|V4M7Y3|V4M7Y3_EUTSA	91.1	257	20	1	1	254	1	257	3e-129	100	tr|V4M7Y3|V4M7Y3_EUTSA Protein kinase domain-containing protein (Fragment) OS=Eutrema salsugineum OX=72664 GN=EUTSA_v100163911mg PE=3 SV=1	eutrema salsugineum	eutrema salsugineum;eutrema;eutremeae;brassicaceae;brassicales;malvids;rosids;pentapetalae;gunneridae;eudicotyledons;mesangiospermae;magnoliophyta;spermatophyta;euphyllophyta;tracheophyta;embryophyta;streptophytina;streptophyta;viridiplantae;eukaryota;cellular organisms;root	/cluster/work/users/siribi/ENTAP/Cbellidifolia_MAY21/entap_outfiles/similarity_search/DIAMOND/blastp_Cbellidifolia_RAW_rerun_NOV19_300bp_kept_final_uniprot_trembl.out	No	Yes							3702.AT2G37840.1	2.6e-136	490		Viridiplantae	virNOG[6]	0BW5B@braNOG,0XR01@NOG,1BGIF@strNOG,1DS1Y@virNOG,KOG0595@euNOG	4140,4150	GO:0006464-cellular protein modification process(L=5),GO:0006468-protein phosphorylation(L=6),GO:0006793-phosphorus metabolic process(L=3),GO:0006796-phosphate-containing compound metabolic process(L=4),GO:0008150-biological_process(L=0),GO:0008152-metabolic process(L=1),GO:0009987-cellular process(L=1),GO:0016310-phosphorylation(L=5),GO:0019538-protein metabolic process(L=3),GO:0036211-protein m…		GO:0000166-nucleotide binding(L=3),GO:0001882-nucleoside binding(L=3),GO:0001883-purine nucleoside binding(L=4),GO:0003674-molecular_function(L=0),GO:0003824-catalytic activity(L=1),GO:0004672-protein kinase activity(L=5),GO:0004674-protein serine/threonine kinase activity(L=6),GO:0005488-binding(L=1),GO:0005524-ATP binding(L=7),GO:0016301-kinase activity(L=4),GO:0016740-transferase activity(L=2)…
TRINITY_DN3006_c0_g1	-0.277871	-0.754083	-0.594451	0.680168	0.812791	0.660037	0.804297	-0.178834	-0.186065	-0.0489965	0.179275	-0.10434	0.0263306	TRINITY_DN3006_c0_g1_i1	Complete	XP_002867851.1	86.1	869	100	3	1	868	1	849	0	100	XP_002867851.1 G-type lectin S-receptor-like serine/threonine-protein kinase B120 [Arabidopsis lyrata subsp. lyrata]	arabidopsis lyrata subsp. lyrata	arabidopsis lyrata subsp. lyrata;arabidopsis lyrata;arabidopsis;camelineae;brassicaceae;brassicales;malvids;rosids;pentapetalae;gunneridae;eudicotyledons;mesangiospermae;magnoliophyta;spermatophyta;euphyllophyta;tracheophyta;embryophyta;streptophytina;streptophyta;viridiplantae;eukaryota;cellular organisms;root	/cluster/work/users/siribi/ENTAP/Cbellidifolia_MAY21/entap_outfiles/similarity_search/DIAMOND/blastp_Cbellidifolia_RAW_rerun_NOV19_300bp_kept_final_refseq_plant_protein.out	No	Yes							3702.AT4G21390.1	0	1508.8	B120	Viridiplantae	virNOG[6]	0BSYK@braNOG,0IE3D@euNOG,1BFGP@strNOG,1DTEV@virNOG,COG0515@NOG		GO:0000003-reproduction(L=1),GO:0006464-cellular protein modification process(L=5),GO:0006468-protein phosphorylation(L=6),GO:0006793-phosphorus metabolic process(L=3),GO:0006796-phosphate-containing compound metabolic process(L=4),GO:0007154-cell communication(L=2),GO:0008037-cell recognition(L=3),GO:0008150-biological_process(L=0),GO:0008152-metabolic process(L=1),GO:0009856-pollination(L=4),GO…	GO:0005575-cellular_component(L=0),GO:0005623-cell(L=1),GO:0005886-plasma membrane(L=3),GO:0016020-membrane(L=1),GO:0016021-integral component of membrane(L=4),GO:0031224-intrinsic component of membrane(L=3),GO:0044425-membrane part(L=2),GO:0044459-plasma membrane part(L=3),GO:0044464-cell part(L=2),GO:0071944-cell periphery(L=3),	GO:0000166-nucleotide binding(L=3),GO:0001882-nucleoside binding(L=3),GO:0001883-purine nucleoside binding(L=4),GO:0003674-molecular_function(L=0),GO:0003824-catalytic activity(L=1),GO:0004672-protein kinase activity(L=5),GO:0004674-protein serine/threonine kinase activity(L=6),GO:0005488-binding(L=1),GO:0005515-protein binding(L=2),GO:0005516-calmodulin binding(L=3),GO:0005524-ATP binding(L=7),G…
TRINITY_DN4689_c0_g1	-0.0268437	-0.759981	-0.726633	0.776856	0.62566	0.594123	0.804245	-0.0540383	-0.0966312	0.0428394	0.237225	0.18696	0.0629538	TRINITY_DN4689_c0_g1_i1
TRINITY_DN4689_c0_g1	-0.0268437	-0.759981	-0.726633	0.776856	0.62566	0.594123	0.804245	-0.0540383	-0.0966312	0.0428394	0.237225	0.18696	0.0629538	TRINITY_DN4689_c0_g1_i2
TRINITY_DN1443_c0_g1	-0.139975	-0.752627	-0.823312	0.883792	0.590704	0.539584	0.803922	0.0748172	-0.0243686	0.114097	0.0658222	-0.0310744	-0.0325385	TRINITY_DN1443_c0_g1_i1	Complete	XP_006287730.1	85.9	398	50	4	1	393	52	448	8.6e-200	99	XP_006287730.1 L10-interacting MYB domain-containing protein [Capsella rubella]	capsella rubella	capsella rubella;capsella;camelineae;brassicaceae;brassicales;malvids;rosids;pentapetalae;gunneridae;eudicotyledons;mesangiospermae;magnoliophyta;spermatophyta;euphyllophyta;tracheophyta;embryophyta;streptophytina;streptophyta;viridiplantae;eukaryota;cellular organisms;root	/cluster/work/users/siribi/ENTAP/Cbellidifolia_MAY21/entap_outfiles/similarity_search/DIAMOND/blastp_Cbellidifolia_RAW_rerun_NOV19_300bp_kept_final_refseq_plant_protein.out	No	Yes							3702.AT5G05800.1	8.2e-190	668.3		Viridiplantae	virNOG[6]	0C3FY@braNOG,0IWRB@euNOG,0YZWQ@NOG,1BPNY@strNOG,1E77T@virNOG
TRINITY_DN1443_c0_g1	-0.139975	-0.752627	-0.823312	0.883792	0.590704	0.539584	0.803922	0.0748172	-0.0243686	0.114097	0.0658222	-0.0310744	-0.0325385	TRINITY_DN1443_c0_g1_i3	Complete	XP_006287730.1	85.9	398	50	4	1	393	52	448	8.6e-200	99	XP_006287730.1 L10-interacting MYB domain-containing protein [Capsella rubella]	capsella rubella	capsella rubella;capsella;camelineae;brassicaceae;brassicales;malvids;rosids;pentapetalae;gunneridae;eudicotyledons;mesangiospermae;magnoliophyta;spermatophyta;euphyllophyta;tracheophyta;embryophyta;streptophytina;streptophyta;viridiplantae;eukaryota;cellular organisms;root	/cluster/work/users/siribi/ENTAP/Cbellidifolia_MAY21/entap_outfiles/similarity_search/DIAMOND/blastp_Cbellidifolia_RAW_rerun_NOV19_300bp_kept_final_refseq_plant_protein.out	No	Yes							3702.AT5G05800.1	8.2e-190	668.3		Viridiplantae	virNOG[6]	0C3FY@braNOG,0IWRB@euNOG,0YZWQ@NOG,1BPNY@strNOG,1E77T@virNOG
TRINITY_DN1443_c0_g1	-0.139975	-0.752627	-0.823312	0.883792	0.590704	0.539584	0.803922	0.0748172	-0.0243686	0.114097	0.0658222	-0.0310744	-0.0325385	TRINITY_DN1443_c0_g1_i4	Complete	XP_006287730.1	85.9	398	50	4	1	393	52	448	8.6e-200	99	XP_006287730.1 L10-interacting MYB domain-containing protein [Capsella rubella]	capsella rubella	capsella rubella;capsella;camelineae;brassicaceae;brassicales;malvids;rosids;pentapetalae;gunneridae;eudicotyledons;mesangiospermae;magnoliophyta;spermatophyta;euphyllophyta;tracheophyta;embryophyta;streptophytina;streptophyta;viridiplantae;eukaryota;cellular organisms;root	/cluster/work/users/siribi/ENTAP/Cbellidifolia_MAY21/entap_outfiles/similarity_search/DIAMOND/blastp_Cbellidifolia_RAW_rerun_NOV19_300bp_kept_final_refseq_plant_protein.out	No	Yes							3702.AT5G05800.1	8.2e-190	668.3		Viridiplantae	virNOG[6]	0C3FY@braNOG,0IWRB@euNOG,0YZWQ@NOG,1BPNY@strNOG,1E77T@virNOG
TRINITY_DN33141_c0_g1	0.21594	-0.496843	0.0615627	0.0316511	0.183006	0.577437	0.802618	-0.513202	-0.776	0.0619822	-0.194295	0.185137	-0.0461335	TRINITY_DN33141_c0_g1_i1	Partial 5 Prime	XP_002875992.1	94.6	534	29	0	1	534	1	534	6.5e-259	100	XP_002875992.1 pentatricopeptide repeat-containing protein At3g49710 [Arabidopsis lyrata subsp. lyrata]	arabidopsis lyrata subsp. lyrata	arabidopsis lyrata subsp. lyrata;arabidopsis lyrata;arabidopsis;camelineae;brassicaceae;brassicales;malvids;rosids;pentapetalae;gunneridae;eudicotyledons;mesangiospermae;magnoliophyta;spermatophyta;euphyllophyta;tracheophyta;embryophyta;streptophytina;streptophyta;viridiplantae;eukaryota;cellular organisms;root	/cluster/work/users/siribi/ENTAP/Cbellidifolia_MAY21/entap_outfiles/similarity_search/DIAMOND/blastp_Cbellidifolia_RAW_rerun_NOV19_300bp_kept_final_refseq_plant_protein.out	No	Yes							59689.scaffold_501986.1	8.6e-259	897.9		Viridiplantae	virNOG[6]	0BVDT@braNOG,0Z7Z7@NOG,1BEBT@strNOG,1DS9N@virNOG,KOG4197@euNOG		GO:0008150-biological_process(L=0),GO:0008152-metabolic process(L=1),		GO:0003674-molecular_function(L=0),GO:0003824-catalytic activity(L=1),GO:0016740-transferase activity(L=2),GO:0016772-transferase activity, transferring phosphorus-containing groups(L=3),
TRINITY_DN11144_c0_g3	0.0299071	-0.618392	-0.167124	0.274618	0.470045	0.626799	0.802219	-0.358791	-0.652037	0.0563728	0.0525074	0.256572	0.0432077	TRINITY_DN11144_c0_g3_i1	Complete	XP_002885122.2	91	310	27	1	1	310	6	314	7.8e-156	100	XP_002885122.2 pyridoxal 5'-phosphate synthase-like subunit PDX1.2 [Arabidopsis lyrata subsp. lyrata]	arabidopsis lyrata subsp. lyrata	arabidopsis lyrata subsp. lyrata;arabidopsis lyrata;arabidopsis;camelineae;brassicaceae;brassicales;malvids;rosids;pentapetalae;gunneridae;eudicotyledons;mesangiospermae;magnoliophyta;spermatophyta;euphyllophyta;tracheophyta;embryophyta;streptophytina;streptophyta;viridiplantae;eukaryota;cellular organisms;root	/cluster/work/users/siribi/ENTAP/Cbellidifolia_MAY21/entap_outfiles/similarity_search/DIAMOND/blastp_Cbellidifolia_RAW_rerun_NOV19_300bp_kept_final_refseq_plant_protein.out	No	Yes							3702.AT3G16050.1	3.6e-156	556.2		Viridiplantae	virNOG[6]	0BVZ9@braNOG,1BQF4@strNOG,1E29F@virNOG,COG0214@NOG,KOG1606@euNOG	750	GO:0006725-cellular aromatic compound metabolic process(L=3),GO:0006732-coenzyme metabolic process(L=4),GO:0006766-vitamin metabolic process(L=4),GO:0006767-water-soluble vitamin metabolic process(L=5),GO:0006793-phosphorus metabolic process(L=3),GO:0006796-phosphate-containing compound metabolic process(L=4),GO:0006807-nitrogen compound metabolic process(L=2),GO:0008150-biological_process(L=0),G…	GO:0005575-cellular_component(L=0),GO:0005622-intracellular(L=3),GO:0005623-cell(L=1),GO:0005737-cytoplasm(L=4),GO:0005829-cytosol(L=4),GO:0044424-intracellular part(L=3),GO:0044444-cytoplasmic part(L=4),GO:0044464-cell part(L=2),	GO:0003674-molecular_function(L=0),GO:0003824-catalytic activity(L=1),
TRINITY_DN15174_c0_g1	-0.271417	-0.626353	-0.763857	0.801578	0.611792	0.440915	0.801949	0.110572	-0.0234688	0.214766	0.226842	0.101728	-0.055756	TRINITY_DN15174_c0_g1_i1	Complete	XP_020891660.1	89.1	274	23	4	1	274	1	267	2.9e-114	100	XP_020891660.1 probable membrane-associated kinase regulator 1 [Arabidopsis lyrata subsp. lyrata]	arabidopsis lyrata subsp. lyrata	arabidopsis lyrata subsp. lyrata;arabidopsis lyrata;arabidopsis;camelineae;brassicaceae;brassicales;malvids;rosids;pentapetalae;gunneridae;eudicotyledons;mesangiospermae;magnoliophyta;spermatophyta;euphyllophyta;tracheophyta;embryophyta;streptophytina;streptophyta;viridiplantae;eukaryota;cellular organisms;root	/cluster/work/users/siribi/ENTAP/Cbellidifolia_MAY21/entap_outfiles/similarity_search/DIAMOND/blastp_Cbellidifolia_RAW_rerun_NOV19_300bp_kept_final_refseq_plant_protein.out	No	Yes							3702.AT1G68330.1	4.2e-116	422.9		Viridiplantae	virNOG[6]	0BZIZ@braNOG,0JD4V@euNOG,118E5@NOG,1BT84@strNOG,1E53X@virNOG		GO:0006464-cellular protein modification process(L=5),GO:0006468-protein phosphorylation(L=6),GO:0006793-phosphorus metabolic process(L=3),GO:0006796-phosphate-containing compound metabolic process(L=4),GO:0008150-biological_process(L=0),GO:0008152-metabolic process(L=1),GO:0009987-cellular process(L=1),GO:0016310-phosphorylation(L=5),GO:0019538-protein metabolic process(L=3),GO:0036211-protein m…		GO:0003674-molecular_function(L=0),GO:0003824-catalytic activity(L=1),GO:0004672-protein kinase activity(L=5),GO:0004674-protein serine/threonine kinase activity(L=6),GO:0016301-kinase activity(L=4),GO:0016740-transferase activity(L=2),GO:0016772-transferase activity, transferring phosphorus-containing groups(L=3),GO:0016773-phosphotransferase activity, alcohol group as acceptor(L=4),
TRINITY_DN11762_c0_g1	0.131971	-0.901628	-0.592338	0.694928	0.616701	0.790627	0.801449	-0.311406	-0.233263	-0.204117	0.0270323	-0.0369833	0.17618	TRINITY_DN11762_c0_g1_i1	Complete	tr|A0A1I7UR49|A0A1I7UR49_9PELO	44.8	125	51	3	15	130	12	127	5.7e-20	89.2	tr|A0A1I7UR49|A0A1I7UR49_9PELO Tubby-like protein OS=Caenorhabditis tropicalis OX=1561998 PE=3 SV=1	caenorhabditis tropicalis	caenorhabditis tropicalis;caenorhabditis;peloderinae;rhabditidae;rhabditoidea;rhabditomorpha;rhabditina;rhabditida;chromadorea;nematoda;ecdysozoa;protostomia;bilateria;eumetazoa;metazoa;opisthokonta;eukaryota;cellular organisms;root	/cluster/work/users/siribi/ENTAP/Cbellidifolia_MAY21/entap_outfiles/similarity_search/DIAMOND/blastp_Cbellidifolia_RAW_rerun_NOV19_300bp_kept_final_uniprot_trembl.out	No	Yes							59689.scaffold_105160.1	4.3e-63	245.7		Viridiplantae	virNOG[6]	0BZBY@braNOG,0XQFT@NOG,1BKCU@strNOG,1DWXS@virNOG,KOG2502@euNOG		GO:0006355-regulation of transcription, DNA-templated(L=7),GO:0007275-multicellular organism development(L=3),GO:0008150-biological_process(L=0),GO:0009555-pollen development(L=5),GO:0009607-response to biotic stimulus(L=2),GO:0009620-response to fungus(L=5),GO:0009889-regulation of biosynthetic process(L=4),GO:0010468-regulation of gene expression(L=5),GO:0010556-regulation of macromolecule bios…	GO:0005575-cellular_component(L=0),GO:0005622-intracellular(L=3),GO:0005623-cell(L=1),GO:0005634-nucleus(L=5),GO:0005737-cytoplasm(L=4),GO:0005829-cytosol(L=4),GO:0005886-plasma membrane(L=3),GO:0009536-plastid(L=5),GO:0016020-membrane(L=1),GO:0043226-organelle(L=1),GO:0043227-membrane-bounded organelle(L=2),GO:0043229-intracellular organelle(L=3),GO:0043231-intracellular membrane-bounded organel…	GO:0001071-nucleic acid binding transcription factor activity(L=1),GO:0003674-molecular_function(L=0),GO:0003700-transcription factor activity, sequence-specific DNA binding(L=2),
TRINITY_DN11762_c0_g1	0.131971	-0.901628	-0.592338	0.694928	0.616701	0.790627	0.801449	-0.311406	-0.233263	-0.204117	0.0270323	-0.0369833	0.17618	TRINITY_DN11762_c0_g1_i3	Complete	XP_002894437.1	89.4	385	23	6	1	370	1	382	8.1e-192	100	XP_002894437.1 tubby-like F-box protein 7 [Arabidopsis lyrata subsp. lyrata]	arabidopsis lyrata subsp. lyrata	arabidopsis lyrata subsp. lyrata;arabidopsis lyrata;arabidopsis;camelineae;brassicaceae;brassicales;malvids;rosids;pentapetalae;gunneridae;eudicotyledons;mesangiospermae;magnoliophyta;spermatophyta;euphyllophyta;tracheophyta;embryophyta;streptophytina;streptophyta;viridiplantae;eukaryota;cellular organisms;root	/cluster/work/users/siribi/ENTAP/Cbellidifolia_MAY21/entap_outfiles/similarity_search/DIAMOND/blastp_Cbellidifolia_RAW_rerun_NOV19_300bp_kept_final_refseq_plant_protein.out	No	Yes							59689.scaffold_105160.1	1.1e-191	674.5		Viridiplantae	virNOG[6]	0BZBY@braNOG,0XQFT@NOG,1BKCU@strNOG,1DWXS@virNOG,KOG2502@euNOG		GO:0006355-regulation of transcription, DNA-templated(L=7),GO:0007275-multicellular organism development(L=3),GO:0008150-biological_process(L=0),GO:0009555-pollen development(L=5),GO:0009607-response to biotic stimulus(L=2),GO:0009620-response to fungus(L=5),GO:0009889-regulation of biosynthetic process(L=4),GO:0010468-regulation of gene expression(L=5),GO:0010556-regulation of macromolecule bios…	GO:0005575-cellular_component(L=0),GO:0005622-intracellular(L=3),GO:0005623-cell(L=1),GO:0005634-nucleus(L=5),GO:0005737-cytoplasm(L=4),GO:0005829-cytosol(L=4),GO:0005886-plasma membrane(L=3),GO:0009536-plastid(L=5),GO:0016020-membrane(L=1),GO:0043226-organelle(L=1),GO:0043227-membrane-bounded organelle(L=2),GO:0043229-intracellular organelle(L=3),GO:0043231-intracellular membrane-bounded organel…	GO:0001071-nucleic acid binding transcription factor activity(L=1),GO:0003674-molecular_function(L=0),GO:0003700-transcription factor activity, sequence-specific DNA binding(L=2),
TRINITY_DN11762_c0_g1	0.131971	-0.901628	-0.592338	0.694928	0.616701	0.790627	0.801449	-0.311406	-0.233263	-0.204117	0.0270323	-0.0369833	0.17618	TRINITY_DN11762_c0_g1_i4	Complete	XP_002894437.1	89.4	385	23	6	1	370	1	382	8.1e-192	100	XP_002894437.1 tubby-like F-box protein 7 [Arabidopsis lyrata subsp. lyrata]	arabidopsis lyrata subsp. lyrata	arabidopsis lyrata subsp. lyrata;arabidopsis lyrata;arabidopsis;camelineae;brassicaceae;brassicales;malvids;rosids;pentapetalae;gunneridae;eudicotyledons;mesangiospermae;magnoliophyta;spermatophyta;euphyllophyta;tracheophyta;embryophyta;streptophytina;streptophyta;viridiplantae;eukaryota;cellular organisms;root	/cluster/work/users/siribi/ENTAP/Cbellidifolia_MAY21/entap_outfiles/similarity_search/DIAMOND/blastp_Cbellidifolia_RAW_rerun_NOV19_300bp_kept_final_refseq_plant_protein.out	No	Yes							59689.scaffold_105160.1	1.1e-191	674.5		Viridiplantae	virNOG[6]	0BZBY@braNOG,0XQFT@NOG,1BKCU@strNOG,1DWXS@virNOG,KOG2502@euNOG		GO:0006355-regulation of transcription, DNA-templated(L=7),GO:0007275-multicellular organism development(L=3),GO:0008150-biological_process(L=0),GO:0009555-pollen development(L=5),GO:0009607-response to biotic stimulus(L=2),GO:0009620-response to fungus(L=5),GO:0009889-regulation of biosynthetic process(L=4),GO:0010468-regulation of gene expression(L=5),GO:0010556-regulation of macromolecule bios…	GO:0005575-cellular_component(L=0),GO:0005622-intracellular(L=3),GO:0005623-cell(L=1),GO:0005634-nucleus(L=5),GO:0005737-cytoplasm(L=4),GO:0005829-cytosol(L=4),GO:0005886-plasma membrane(L=3),GO:0009536-plastid(L=5),GO:0016020-membrane(L=1),GO:0043226-organelle(L=1),GO:0043227-membrane-bounded organelle(L=2),GO:0043229-intracellular organelle(L=3),GO:0043231-intracellular membrane-bounded organel…	GO:0001071-nucleic acid binding transcription factor activity(L=1),GO:0003674-molecular_function(L=0),GO:0003700-transcription factor activity, sequence-specific DNA binding(L=2),
TRINITY_DN7329_c0_g1	-0.106102	-0.668281	-0.432625	0.50744	0.464121	0.586757	0.801314	-0.220082	-0.426139	0.276458	0.339715	0.296407	-0.073856	TRINITY_DN7329_c0_g1_i1
TRINITY_DN7329_c0_g1	-0.106102	-0.668281	-0.432625	0.50744	0.464121	0.586757	0.801314	-0.220082	-0.426139	0.276458	0.339715	0.296407	-0.073856	TRINITY_DN7329_c0_g1_i2
TRINITY_DN8391_c0_g1	0.122113	-0.534157	-0.486369	0.511591	0.29102	0.407155	0.801313	-0.0856213	-0.208164	0.0604393	0.228344	0.205734	0.407657	TRINITY_DN8391_c0_g1_i17	Complete	tr|A0A060X1U8|A0A060X1U8_ONCMY	39.8	113	64	2	1	109	36	148	6.2e-14	83.2	tr|A0A060X1U8|A0A060X1U8_ONCMY Uncharacterized protein OS=Oncorhynchus mykiss OX=8022 GN=GSONMT00019322001 PE=4 SV=1	oncorhynchus mykiss	oncorhynchus mykiss;oncorhynchus;salmoninae;salmonidae;salmoniformes;protacanthopterygii;euteleosteomorpha;clupeocephala;osteoglossocephalai;teleostei;neopterygii;actinopteri;actinopterygii;euteleostomi;teleostomi;gnathostomata;vertebrata;craniata;chordata;deuterostomia;bilateria;eumetazoa;metazoa;opisthokonta;eukaryota;cellular organisms;root	/cluster/work/users/siribi/ENTAP/Cbellidifolia_MAY21/entap_outfiles/similarity_search/DIAMOND/blastp_Cbellidifolia_RAW_rerun_NOV19_300bp_kept_final_uniprot_trembl.out	No	No							3711.Bra005445.1-P	3.7e-62	242.7	OSI_30859	Viridiplantae	virNOG[6]	0C1DN@braNOG,1BK01@strNOG,1DZGZ@virNOG,COG2233@NOG,KOG1292@euNOG		GO:0006810-transport(L=3),GO:0008150-biological_process(L=0),GO:0009987-cellular process(L=1),GO:0044699-single-organism process(L=1),GO:0044763-single-organism cellular process(L=2),GO:0044765-single-organism transport(L=3),GO:0051179-localization(L=1),GO:0051234-establishment of localization(L=2),GO:0055085-transmembrane transport(L=4),	GO:0005575-cellular_component(L=0),GO:0016020-membrane(L=1),GO:0016021-integral component of membrane(L=4),GO:0031224-intrinsic component of membrane(L=3),GO:0044425-membrane part(L=2),	GO:0003674-molecular_function(L=0),GO:0005215-transporter activity(L=1),
TRINITY_DN8391_c0_g1	0.122113	-0.534157	-0.486369	0.511591	0.29102	0.407155	0.801313	-0.0856213	-0.208164	0.0604393	0.228344	0.205734	0.407657	TRINITY_DN8391_c0_g1_i6	Complete	tr|A0A060X1U8|A0A060X1U8_ONCMY	39.8	113	64	2	1	109	36	148	6.2e-14	83.2	tr|A0A060X1U8|A0A060X1U8_ONCMY Uncharacterized protein OS=Oncorhynchus mykiss OX=8022 GN=GSONMT00019322001 PE=4 SV=1	oncorhynchus mykiss	oncorhynchus mykiss;oncorhynchus;salmoninae;salmonidae;salmoniformes;protacanthopterygii;euteleosteomorpha;clupeocephala;osteoglossocephalai;teleostei;neopterygii;actinopteri;actinopterygii;euteleostomi;teleostomi;gnathostomata;vertebrata;craniata;chordata;deuterostomia;bilateria;eumetazoa;metazoa;opisthokonta;eukaryota;cellular organisms;root	/cluster/work/users/siribi/ENTAP/Cbellidifolia_MAY21/entap_outfiles/similarity_search/DIAMOND/blastp_Cbellidifolia_RAW_rerun_NOV19_300bp_kept_final_uniprot_trembl.out	No	No							3711.Bra005445.1-P	3.7e-62	242.7	OSI_30859	Viridiplantae	virNOG[6]	0C1DN@braNOG,1BK01@strNOG,1DZGZ@virNOG,COG2233@NOG,KOG1292@euNOG		GO:0006810-transport(L=3),GO:0008150-biological_process(L=0),GO:0009987-cellular process(L=1),GO:0044699-single-organism process(L=1),GO:0044763-single-organism cellular process(L=2),GO:0044765-single-organism transport(L=3),GO:0051179-localization(L=1),GO:0051234-establishment of localization(L=2),GO:0055085-transmembrane transport(L=4),	GO:0005575-cellular_component(L=0),GO:0016020-membrane(L=1),GO:0016021-integral component of membrane(L=4),GO:0031224-intrinsic component of membrane(L=3),GO:0044425-membrane part(L=2),	GO:0003674-molecular_function(L=0),GO:0005215-transporter activity(L=1),
TRINITY_DN32204_c0_g1	0.122727	-0.814104	-0.244121	0.366511	0.521154	0.834772	0.800867	-0.583558	-0.531365	-0.152533	0.0243559	0.0468494	0.0586944	TRINITY_DN32204_c0_g1_i1	Complete	XP_020891101.1	88.6	360	35	3	1	359	1	355	1.7e-186	100	XP_020891101.1 F-box/kelch-repeat protein At1g80440 [Arabidopsis lyrata subsp. lyrata]	arabidopsis lyrata subsp. lyrata	arabidopsis lyrata subsp. lyrata;arabidopsis lyrata;arabidopsis;camelineae;brassicaceae;brassicales;malvids;rosids;pentapetalae;gunneridae;eudicotyledons;mesangiospermae;magnoliophyta;spermatophyta;euphyllophyta;tracheophyta;embryophyta;streptophytina;streptophyta;viridiplantae;eukaryota;cellular organisms;root	/cluster/work/users/siribi/ENTAP/Cbellidifolia_MAY21/entap_outfiles/similarity_search/DIAMOND/blastp_Cbellidifolia_RAW_rerun_NOV19_300bp_kept_final_refseq_plant_protein.out	No	Yes							3702.AT1G80440.1	5.9e-187	658.7		Viridiplantae	virNOG[6]	0BU7N@braNOG,10X8D@NOG,1BBVZ@strNOG,1DPUK@virNOG,KOG1072@euNOG		GO:0006793-phosphorus metabolic process(L=3),GO:0006796-phosphate-containing compound metabolic process(L=4),GO:0008150-biological_process(L=0),GO:0008152-metabolic process(L=1),GO:0009987-cellular process(L=1),GO:0016310-phosphorylation(L=5),GO:0044237-cellular metabolic process(L=2),		GO:0003674-molecular_function(L=0),GO:0003824-catalytic activity(L=1),GO:0016301-kinase activity(L=4),GO:0016740-transferase activity(L=2),GO:0016772-transferase activity, transferring phosphorus-containing groups(L=3),
TRINITY_DN3758_c1_g1	-0.0133329	-0.661182	-0.712002	0.740402	0.475494	0.483814	0.800117	0.042517	-0.102408	0.188374	0.0768825	0.145846	0.120404	TRINITY_DN3758_c1_g1_i2	Complete	XP_020888813.1	86.1	474	62	2	5	477	2	472	1.6e-224	99.2	XP_020888813.1 IRK-interacting protein isoform X1 [Arabidopsis lyrata subsp. lyrata]	arabidopsis lyrata subsp. lyrata	arabidopsis lyrata subsp. lyrata;arabidopsis lyrata;arabidopsis;camelineae;brassicaceae;brassicales;malvids;rosids;pentapetalae;gunneridae;eudicotyledons;mesangiospermae;magnoliophyta;spermatophyta;euphyllophyta;tracheophyta;embryophyta;streptophytina;streptophyta;viridiplantae;eukaryota;cellular organisms;root	/cluster/work/users/siribi/ENTAP/Cbellidifolia_MAY21/entap_outfiles/similarity_search/DIAMOND/blastp_Cbellidifolia_RAW_rerun_NOV19_300bp_kept_final_refseq_plant_protein.out	No	Yes							59689.fgenesh2_kg.3__1606__AT3G14870.3	2.1e-224	783.5		Viridiplantae	virNOG[6]	0BWH0@braNOG,0IKI8@euNOG,0YB2T@NOG,1BCDH@strNOG,1DQBH@virNOG		GO:0000003-reproduction(L=1),GO:0008150-biological_process(L=0),GO:0009566-fertilization(L=3),GO:0009567-double fertilization forming a zygote and endosperm(L=5),GO:0019953-sexual reproduction(L=2),GO:0022414-reproductive process(L=2),GO:0044699-single-organism process(L=1),GO:0044702-single organism reproductive process(L=3),
TRINITY_DN3758_c1_g1	-0.0133329	-0.661182	-0.712002	0.740402	0.475494	0.483814	0.800117	0.042517	-0.102408	0.188374	0.0768825	0.145846	0.120404	TRINITY_DN3758_c1_g1_i3	Complete	XP_020888813.1	86.3	474	61	2	1	473	2	472	1.2e-224	100	XP_020888813.1 IRK-interacting protein isoform X1 [Arabidopsis lyrata subsp. lyrata]	arabidopsis lyrata subsp. lyrata	arabidopsis lyrata subsp. lyrata;arabidopsis lyrata;arabidopsis;camelineae;brassicaceae;brassicales;malvids;rosids;pentapetalae;gunneridae;eudicotyledons;mesangiospermae;magnoliophyta;spermatophyta;euphyllophyta;tracheophyta;embryophyta;streptophytina;streptophyta;viridiplantae;eukaryota;cellular organisms;root	/cluster/work/users/siribi/ENTAP/Cbellidifolia_MAY21/entap_outfiles/similarity_search/DIAMOND/blastp_Cbellidifolia_RAW_rerun_NOV19_300bp_kept_final_refseq_plant_protein.out	No	Yes							59689.fgenesh2_kg.3__1606__AT3G14870.3	1.6e-224	783.9		Viridiplantae	virNOG[6]	0BWH0@braNOG,0IKI8@euNOG,0YB2T@NOG,1BCDH@strNOG,1DQBH@virNOG		GO:0000003-reproduction(L=1),GO:0008150-biological_process(L=0),GO:0009566-fertilization(L=3),GO:0009567-double fertilization forming a zygote and endosperm(L=5),GO:0019953-sexual reproduction(L=2),GO:0022414-reproductive process(L=2),GO:0044699-single-organism process(L=1),GO:0044702-single organism reproductive process(L=3),
TRINITY_DN6931_c0_g1	-0.0575776	-0.880586	-0.678714	0.775086	0.689204	0.746283	0.800098	-0.195742	-0.192329	-0.00647821	0.097707	0.034583	-0.00761529	TRINITY_DN6931_c0_g1_i1	Complete	XP_024003862.1	87.3	237	30	0	1	237	1	237	5.3e-104	100	XP_024003862.1 V-type proton ATPase subunit E3 [Eutrema salsugineum]	eutrema salsugineum	eutrema salsugineum;eutrema;eutremeae;brassicaceae;brassicales;malvids;rosids;pentapetalae;gunneridae;eudicotyledons;mesangiospermae;magnoliophyta;spermatophyta;euphyllophyta;tracheophyta;embryophyta;streptophytina;streptophyta;viridiplantae;eukaryota;cellular organisms;root	/cluster/work/users/siribi/ENTAP/Cbellidifolia_MAY21/entap_outfiles/similarity_search/DIAMOND/blastp_Cbellidifolia_RAW_rerun_NOV19_300bp_kept_final_refseq_plant_protein.out	No	Yes							3702.AT1G64200.1	7.8e-103	378.6	VHA-E2	Viridiplantae	virNOG[6]	0BWUK@braNOG,1BCU7@strNOG,1DQRX@virNOG,COG1390@NOG,KOG1664@euNOG	190,1100,4145,4721,4966,5110,5120,5323	GO:0000003-reproduction(L=1),GO:0003006-developmental process involved in reproduction(L=2),GO:0006139-nucleobase-containing compound metabolic process(L=3),GO:0006152-purine nucleoside catabolic process(L=7),GO:0006163-purine nucleotide metabolic process(L=5),GO:0006195-purine nucleotide catabolic process(L=7),GO:0006200-obsolete ATP catabolic process(L=),GO:0006725-cellular aromatic compound me…	GO:0000325-plant-type vacuole(L=6),GO:0005575-cellular_component(L=0),GO:0005622-intracellular(L=3),GO:0005623-cell(L=1),GO:0005737-cytoplasm(L=4),GO:0005773-vacuole(L=5),GO:0005774-vacuolar membrane(L=6),GO:0005794-Golgi apparatus(L=4),GO:0005829-cytosol(L=4),GO:0005840-ribosome(L=5),GO:0005886-plasma membrane(L=3),GO:0009705-plant-type vacuole membrane(L=6),GO:0016020-membrane(L=1),GO:0016469-p…	GO:0003674-molecular_function(L=0),GO:0003824-catalytic activity(L=1),GO:0005215-transporter activity(L=1),GO:0008080-N-acetyltransferase activity(L=6),GO:0008324-cation transmembrane transporter activity(L=5),GO:0015075-ion transmembrane transporter activity(L=4),GO:0015077-monovalent inorganic cation transmembrane transporter activity(L=7),GO:0015078-hydrogen ion transmembrane transporter activ…
TRINITY_DN6931_c0_g1	-0.0575776	-0.880586	-0.678714	0.775086	0.689204	0.746283	0.800098	-0.195742	-0.192329	-0.00647821	0.097707	0.034583	-0.00761529	TRINITY_DN6931_c0_g1_i2	Complete	NP_001320764.1	86.5	192	26	0	1	192	1	192	2.8e-79	100	NP_001320764.1 vacuolar H+-ATPase subunit E isoform 3 [Arabidopsis thaliana]	arabidopsis thaliana	arabidopsis thaliana;arabidopsis;camelineae;brassicaceae;brassicales;malvids;rosids;pentapetalae;gunneridae;eudicotyledons;mesangiospermae;magnoliophyta;spermatophyta;euphyllophyta;tracheophyta;embryophyta;streptophytina;streptophyta;viridiplantae;eukaryota;cellular organisms;root	/cluster/work/users/siribi/ENTAP/Cbellidifolia_MAY21/entap_outfiles/similarity_search/DIAMOND/blastp_Cbellidifolia_RAW_rerun_NOV19_300bp_kept_final_refseq_plant_protein.out	No	Yes							3702.AT1G64200.1	5.4e-78	295.8	VHA-E2	Viridiplantae	virNOG[6]	0BWUK@braNOG,1BCU7@strNOG,1DQRX@virNOG,COG1390@NOG,KOG1664@euNOG	190,1100,4145,4721,4966,5110,5120,5323	GO:0000003-reproduction(L=1),GO:0003006-developmental process involved in reproduction(L=2),GO:0006139-nucleobase-containing compound metabolic process(L=3),GO:0006152-purine nucleoside catabolic process(L=7),GO:0006163-purine nucleotide metabolic process(L=5),GO:0006195-purine nucleotide catabolic process(L=7),GO:0006200-obsolete ATP catabolic process(L=),GO:0006725-cellular aromatic compound me…	GO:0000325-plant-type vacuole(L=6),GO:0005575-cellular_component(L=0),GO:0005622-intracellular(L=3),GO:0005623-cell(L=1),GO:0005737-cytoplasm(L=4),GO:0005773-vacuole(L=5),GO:0005774-vacuolar membrane(L=6),GO:0005794-Golgi apparatus(L=4),GO:0005829-cytosol(L=4),GO:0005840-ribosome(L=5),GO:0005886-plasma membrane(L=3),GO:0009705-plant-type vacuole membrane(L=6),GO:0016020-membrane(L=1),GO:0016469-p…	GO:0003674-molecular_function(L=0),GO:0003824-catalytic activity(L=1),GO:0005215-transporter activity(L=1),GO:0008080-N-acetyltransferase activity(L=6),GO:0008324-cation transmembrane transporter activity(L=5),GO:0015075-ion transmembrane transporter activity(L=4),GO:0015077-monovalent inorganic cation transmembrane transporter activity(L=7),GO:0015078-hydrogen ion transmembrane transporter activ…
TRINITY_DN1388_c0_g1	0.239894	-0.747671	-0.570797	0.63411	0.359727	0.611121	0.799869	-0.197928	-0.185697	-0.104703	-0.132272	-0.149662	0.306295	TRINITY_DN1388_c0_g1_i4
TRINITY_DN1388_c0_g1	0.239894	-0.747671	-0.570797	0.63411	0.359727	0.611121	0.799869	-0.197928	-0.185697	-0.104703	-0.132272	-0.149662	0.306295	TRINITY_DN1388_c0_g1_i5	Partial 3 Prime	tr|M4F969|M4F969_BRARP	90	100	8	2	1	100	50	147	2.9e-40	100	tr|M4F969|M4F969_BRARP Fe2OG dioxygenase domain-containing protein OS=Brassica rapa subsp. pekinensis OX=51351 PE=4 SV=1	brassica rapa subsp. pekinensis	brassica rapa subsp. pekinensis;brassica rapa;brassica;brassiceae;brassicaceae;brassicales;malvids;rosids;pentapetalae;gunneridae;eudicotyledons;mesangiospermae;magnoliophyta;spermatophyta;euphyllophyta;tracheophyta;embryophyta;streptophytina;streptophyta;viridiplantae;eukaryota;cellular organisms;root	/cluster/work/users/siribi/ENTAP/Cbellidifolia_MAY21/entap_outfiles/similarity_search/DIAMOND/blastp_Cbellidifolia_RAW_rerun_NOV19_300bp_kept_final_uniprot_trembl.out	No	Yes							59689.fgenesh1_pm.C_scaffold_4002198	8.5e-43	177.9	OSI_17835	Viridiplantae	virNOG[6]	0C5MJ@braNOG,1BEGY@strNOG,1DQPM@virNOG,COG3491@NOG,KOG0143@euNOG		GO:0001666-response to hypoxia(L=3),GO:0006950-response to stress(L=2),GO:0008150-biological_process(L=0),GO:0008152-metabolic process(L=1),GO:0009628-response to abiotic stimulus(L=2),GO:0009966-regulation of signal transduction(L=4),GO:0009987-cellular process(L=1),GO:0010646-regulation of cell communication(L=4),GO:0019222-regulation of metabolic process(L=3),GO:0023051-regulation of signaling…	GO:0005575-cellular_component(L=0),GO:0005622-intracellular(L=3),GO:0005623-cell(L=1),GO:0044464-cell part(L=2),	GO:0003674-molecular_function(L=0),GO:0003824-catalytic activity(L=1),GO:0005085-guanyl-nucleotide exchange factor activity(L=2),GO:0005488-binding(L=1),GO:0005506-iron ion binding(L=6),GO:0016491-oxidoreductase activity(L=2),GO:0016705-oxidoreductase activity, acting on paired donors, with incorporation or reduction of molecular oxygen(L=3),GO:0016706-oxidoreductase activity, acting on paired do…
TRINITY_DN1388_c0_g1	0.239894	-0.747671	-0.570797	0.63411	0.359727	0.611121	0.799869	-0.197928	-0.185697	-0.104703	-0.132272	-0.149662	0.306295	TRINITY_DN1388_c0_g1_i6	Partial 3 Prime	tr|M4F969|M4F969_BRARP	90	100	8	2	1	100	50	147	2.9e-40	100	tr|M4F969|M4F969_BRARP Fe2OG dioxygenase domain-containing protein OS=Brassica rapa subsp. pekinensis OX=51351 PE=4 SV=1	brassica rapa subsp. pekinensis	brassica rapa subsp. pekinensis;brassica rapa;brassica;brassiceae;brassicaceae;brassicales;malvids;rosids;pentapetalae;gunneridae;eudicotyledons;mesangiospermae;magnoliophyta;spermatophyta;euphyllophyta;tracheophyta;embryophyta;streptophytina;streptophyta;viridiplantae;eukaryota;cellular organisms;root	/cluster/work/users/siribi/ENTAP/Cbellidifolia_MAY21/entap_outfiles/similarity_search/DIAMOND/blastp_Cbellidifolia_RAW_rerun_NOV19_300bp_kept_final_uniprot_trembl.out	No	Yes							59689.fgenesh1_pm.C_scaffold_4002198	8.5e-43	177.9	OSI_17835	Viridiplantae	virNOG[6]	0C5MJ@braNOG,1BEGY@strNOG,1DQPM@virNOG,COG3491@NOG,KOG0143@euNOG		GO:0001666-response to hypoxia(L=3),GO:0006950-response to stress(L=2),GO:0008150-biological_process(L=0),GO:0008152-metabolic process(L=1),GO:0009628-response to abiotic stimulus(L=2),GO:0009966-regulation of signal transduction(L=4),GO:0009987-cellular process(L=1),GO:0010646-regulation of cell communication(L=4),GO:0019222-regulation of metabolic process(L=3),GO:0023051-regulation of signaling…	GO:0005575-cellular_component(L=0),GO:0005622-intracellular(L=3),GO:0005623-cell(L=1),GO:0044464-cell part(L=2),	GO:0003674-molecular_function(L=0),GO:0003824-catalytic activity(L=1),GO:0005085-guanyl-nucleotide exchange factor activity(L=2),GO:0005488-binding(L=1),GO:0005506-iron ion binding(L=6),GO:0016491-oxidoreductase activity(L=2),GO:0016705-oxidoreductase activity, acting on paired donors, with incorporation or reduction of molecular oxygen(L=3),GO:0016706-oxidoreductase activity, acting on paired do…
TRINITY_DN1388_c0_g1	0.239894	-0.747671	-0.570797	0.63411	0.359727	0.611121	0.799869	-0.197928	-0.185697	-0.104703	-0.132272	-0.149662	0.306295	TRINITY_DN1388_c0_g1_i7	Partial 5 Prime	tr|M4FJ22|M4FJ22_BRARP	89.9	149	13	2	1	149	53	199	1.3e-68	100	tr|M4FJ22|M4FJ22_BRARP Fe2OG dioxygenase domain-containing protein OS=Brassica rapa subsp. pekinensis OX=51351 PE=4 SV=1	brassica rapa subsp. pekinensis	brassica rapa subsp. pekinensis;brassica rapa;brassica;brassiceae;brassicaceae;brassicales;malvids;rosids;pentapetalae;gunneridae;eudicotyledons;mesangiospermae;magnoliophyta;spermatophyta;euphyllophyta;tracheophyta;embryophyta;streptophytina;streptophyta;viridiplantae;eukaryota;cellular organisms;root	/cluster/work/users/siribi/ENTAP/Cbellidifolia_MAY21/entap_outfiles/similarity_search/DIAMOND/blastp_Cbellidifolia_RAW_rerun_NOV19_300bp_kept_final_uniprot_trembl.out	No	Yes							59689.fgenesh1_pm.C_scaffold_4002198	6.9e-73	278.5	OSI_17835	Viridiplantae	virNOG[6]	0C5MJ@braNOG,1BEGY@strNOG,1DQPM@virNOG,COG3491@NOG,KOG0143@euNOG		GO:0001666-response to hypoxia(L=3),GO:0006950-response to stress(L=2),GO:0008150-biological_process(L=0),GO:0008152-metabolic process(L=1),GO:0009628-response to abiotic stimulus(L=2),GO:0009966-regulation of signal transduction(L=4),GO:0009987-cellular process(L=1),GO:0010646-regulation of cell communication(L=4),GO:0019222-regulation of metabolic process(L=3),GO:0023051-regulation of signaling…	GO:0005575-cellular_component(L=0),GO:0005622-intracellular(L=3),GO:0005623-cell(L=1),GO:0044464-cell part(L=2),	GO:0003674-molecular_function(L=0),GO:0003824-catalytic activity(L=1),GO:0005085-guanyl-nucleotide exchange factor activity(L=2),GO:0005488-binding(L=1),GO:0005506-iron ion binding(L=6),GO:0016491-oxidoreductase activity(L=2),GO:0016705-oxidoreductase activity, acting on paired donors, with incorporation or reduction of molecular oxygen(L=3),GO:0016706-oxidoreductase activity, acting on paired do…
TRINITY_DN1388_c0_g1	0.239894	-0.747671	-0.570797	0.63411	0.359727	0.611121	0.799869	-0.197928	-0.185697	-0.104703	-0.132272	-0.149662	0.306295	TRINITY_DN1388_c0_g1_i8
TRINITY_DN153_c0_g3	-0.123221	-0.518425	-0.468662	0.522795	0.266341	0.397697	0.799841	-0.0295717	-0.27754	0.206615	-0.220958	-0.109856	0.344292	TRINITY_DN153_c0_g3_i1	Partial 5 Prime	XP_010413048.1	67.1	484	118	8	53	498	71	551	1.4e-168	85.1	XP_010413048.1 PREDICTED: kinesin-like protein KIN-7O [Camelina sativa]	camelina sativa	camelina sativa;camelina;camelineae;brassicaceae;brassicales;malvids;rosids;pentapetalae;gunneridae;eudicotyledons;mesangiospermae;magnoliophyta;spermatophyta;euphyllophyta;tracheophyta;embryophyta;streptophytina;streptophyta;viridiplantae;eukaryota;cellular organisms;root	/cluster/work/users/siribi/ENTAP/Cbellidifolia_MAY21/entap_outfiles/similarity_search/DIAMOND/blastp_Cbellidifolia_RAW_rerun_NOV19_300bp_kept_final_refseq_plant_protein.out	No	No							59689.Al_scaffold_0004_3112	1.1e-149	535.4	CENPE	Eukaryotes	euNOG[57]	COG5059@NOG,KOG0242@euNOG	563,1100	GO:0000003-reproduction(L=1),GO:0000070-mitotic sister chromatid segregation(L=5),GO:0000075-cell cycle checkpoint(L=5),GO:0000089-mitotic metaphase(L=5),GO:0000090-mitotic anaphase(L=5),GO:0000092-mitotic anaphase B(L=6),GO:0000226-microtubule cytoskeleton organization(L=4),GO:0000236-mitotic prometaphase(L=4),GO:0000278-mitotic cell cycle(L=4),GO:0000279-M phase(L=3),GO:0000280-nuclear division…	GO:0000228-nuclear chromosome(L=5),GO:0000775-chromosome, centromeric region(L=6),GO:0000776-kinetochore(L=6),GO:0000777-condensed chromosome kinetochore(L=6),GO:0000778-condensed nuclear chromosome kinetochore(L=6),GO:0000779-condensed chromosome, centromeric region(L=6),GO:0000780-condensed nuclear chromosome, centromeric region(L=6),GO:0000793-condensed chromosome(L=5),GO:0000794-condensed nuc…	GO:0000166-nucleotide binding(L=3),GO:0001882-nucleoside binding(L=3),GO:0001883-purine nucleoside binding(L=4),GO:0003674-molecular_function(L=0),GO:0003676-nucleic acid binding(L=3),GO:0003677-DNA binding(L=4),GO:0003682-chromatin binding(L=3),GO:0003774-motor activity(L=7),GO:0003777-microtubule motor activity(L=8),GO:0003824-catalytic activity(L=1),GO:0005488-binding(L=1),GO:0005515-protein b…
TRINITY_DN12718_c0_g1	-0.0768846	-0.731774	-0.791019	0.853631	0.514474	0.519174	0.799132	0.0760582	-0.0500087	0.0994278	0.0523088	-0.0163682	-0.0138995	TRINITY_DN12718_c0_g1_i1	Complete	XP_002871733.2	78.6	710	113	10	1	693	30	717	1e-248	100	XP_002871733.2 myosin-binding protein 3 [Arabidopsis lyrata subsp. lyrata]	arabidopsis lyrata subsp. lyrata	arabidopsis lyrata subsp. lyrata;arabidopsis lyrata;arabidopsis;camelineae;brassicaceae;brassicales;malvids;rosids;pentapetalae;gunneridae;eudicotyledons;mesangiospermae;magnoliophyta;spermatophyta;euphyllophyta;tracheophyta;embryophyta;streptophytina;streptophyta;viridiplantae;eukaryota;cellular organisms;root	/cluster/work/users/siribi/ENTAP/Cbellidifolia_MAY21/entap_outfiles/similarity_search/DIAMOND/blastp_Cbellidifolia_RAW_rerun_NOV19_300bp_kept_final_refseq_plant_protein.out	No	Yes							59689.scaffold_601714.1	1.4e-248	864.4		Viridiplantae	virNOG[6]	0C31N@braNOG,0IG13@euNOG,0YA8U@NOG,1BKCR@strNOG,1DY99@virNOG		GO:0006810-transport(L=3),GO:0006811-ion transport(L=4),GO:0006812-cation transport(L=5),GO:0006813-potassium ion transport(L=7),GO:0008150-biological_process(L=0),GO:0009987-cellular process(L=1),GO:0015672-monovalent inorganic cation transport(L=6),GO:0030001-metal ion transport(L=6),GO:0032879-regulation of localization(L=3),GO:0034220-ion transmembrane transport(L=5),GO:0034762-regulation of …	GO:0005575-cellular_component(L=0),GO:0005623-cell(L=1),GO:0005886-plasma membrane(L=3),GO:0005887-integral component of plasma membrane(L=4),GO:0008076-voltage-gated potassium channel complex(L=5),GO:0016020-membrane(L=1),GO:0016021-integral component of membrane(L=4),GO:0031224-intrinsic component of membrane(L=3),GO:0031226-intrinsic component of plasma membrane(L=3),GO:0032991-macromolecular …	GO:0003674-molecular_function(L=0),GO:0005215-transporter activity(L=1),GO:0005216-ion channel activity(L=5),GO:0005227-calcium activated cation channel activity(L=7),GO:0005244-voltage-gated ion channel activity(L=6),GO:0005249-voltage-gated potassium channel activity(L=8),GO:0005261-cation channel activity(L=6),GO:0005267-potassium channel activity(L=7),GO:0008324-cation transmembrane transport…
TRINITY_DN720_c1_g2	-0.0567439	-0.849218	-0.710851	0.78377	0.642122	0.700449	0.798821	-0.192207	-0.0944493	-0.0558882	0.191899	0.0775053	0.0967847	TRINITY_DN720_c1_g2_i1	Complete	tr|D7LJA8|D7LJA8_ARALL	34.2	111	64	4	82	185	12	120	5.1e-07	51	tr|D7LJA8|D7LJA8_ARALL Predicted protein OS=Arabidopsis lyrata subsp. lyrata OX=81972 GN=ARALYDRAFT_902831 PE=4 SV=1	arabidopsis lyrata subsp. lyrata	arabidopsis lyrata subsp. lyrata;arabidopsis lyrata;arabidopsis;camelineae;brassicaceae;brassicales;malvids;rosids;pentapetalae;gunneridae;eudicotyledons;mesangiospermae;magnoliophyta;spermatophyta;euphyllophyta;tracheophyta;embryophyta;streptophytina;streptophyta;viridiplantae;eukaryota;cellular organisms;root	/cluster/work/users/siribi/ENTAP/Cbellidifolia_MAY21/entap_outfiles/similarity_search/DIAMOND/blastp_Cbellidifolia_RAW_rerun_NOV19_300bp_kept_final_uniprot_trembl.out	No	No
TRINITY_DN720_c1_g2	-0.0567439	-0.849218	-0.710851	0.78377	0.642122	0.700449	0.798821	-0.192207	-0.0944493	-0.0558882	0.191899	0.0775053	0.0967847	TRINITY_DN720_c1_g2_i3
TRINITY_DN720_c1_g2	-0.0567439	-0.849218	-0.710851	0.78377	0.642122	0.700449	0.798821	-0.192207	-0.0944493	-0.0558882	0.191899	0.0775053	0.0967847	TRINITY_DN720_c1_g2_i4	Complete	XP_002894413.1	93.3	150	10	0	1	150	1	150	2.5e-76	91.5	XP_002894413.1 stem-specific protein TSJT1 [Arabidopsis lyrata subsp. lyrata]	arabidopsis lyrata subsp. lyrata	arabidopsis lyrata subsp. lyrata;arabidopsis lyrata;arabidopsis;camelineae;brassicaceae;brassicales;malvids;rosids;pentapetalae;gunneridae;eudicotyledons;mesangiospermae;magnoliophyta;spermatophyta;euphyllophyta;tracheophyta;embryophyta;streptophytina;streptophyta;viridiplantae;eukaryota;cellular organisms;root	/cluster/work/users/siribi/ENTAP/Cbellidifolia_MAY21/entap_outfiles/similarity_search/DIAMOND/blastp_Cbellidifolia_RAW_rerun_NOV19_300bp_kept_final_refseq_plant_protein.out	No	Yes							59689.Al_scaffold_0001_4728	3.3e-76	289.7		Viridiplantae	virNOG[6]	0BZK0@braNOG,0IF0Z@euNOG,0YD56@NOG,1BZF1@strNOG,1EC3I@virNOG
TRINITY_DN720_c1_g2	-0.0567439	-0.849218	-0.710851	0.78377	0.642122	0.700449	0.798821	-0.192207	-0.0944493	-0.0558882	0.191899	0.0775053	0.0967847	TRINITY_DN720_c1_g2_i7	Complete	tr|M4DR59|M4DR59_BRARP	90.9	253	23	0	1	253	1	253	2.8e-132	100	tr|M4DR59|M4DR59_BRARP DUF3700 domain-containing protein OS=Brassica rapa subsp. pekinensis OX=51351 PE=4 SV=1	brassica rapa subsp. pekinensis	brassica rapa subsp. pekinensis;brassica rapa;brassica;brassiceae;brassicaceae;brassicales;malvids;rosids;pentapetalae;gunneridae;eudicotyledons;mesangiospermae;magnoliophyta;spermatophyta;euphyllophyta;tracheophyta;embryophyta;streptophytina;streptophyta;viridiplantae;eukaryota;cellular organisms;root	/cluster/work/users/siribi/ENTAP/Cbellidifolia_MAY21/entap_outfiles/similarity_search/DIAMOND/blastp_Cbellidifolia_RAW_rerun_NOV19_300bp_kept_final_uniprot_trembl.out	No	Yes							59689.Al_scaffold_0001_4728	2.8e-135	486.5		Viridiplantae	virNOG[6]	0BZK0@braNOG,0IF0Z@euNOG,0YD56@NOG,1BZF1@strNOG,1EC3I@virNOG
TRINITY_DN720_c1_g2	-0.0567439	-0.849218	-0.710851	0.78377	0.642122	0.700449	0.798821	-0.192207	-0.0944493	-0.0558882	0.191899	0.0775053	0.0967847	TRINITY_DN720_c1_g2_i8	Complete	XP_002894413.1	93.2	251	17	0	1	251	1	251	1.3e-135	96.2	XP_002894413.1 stem-specific protein TSJT1 [Arabidopsis lyrata subsp. lyrata]	arabidopsis lyrata subsp. lyrata	arabidopsis lyrata subsp. lyrata;arabidopsis lyrata;arabidopsis;camelineae;brassicaceae;brassicales;malvids;rosids;pentapetalae;gunneridae;eudicotyledons;mesangiospermae;magnoliophyta;spermatophyta;euphyllophyta;tracheophyta;embryophyta;streptophytina;streptophyta;viridiplantae;eukaryota;cellular organisms;root	/cluster/work/users/siribi/ENTAP/Cbellidifolia_MAY21/entap_outfiles/similarity_search/DIAMOND/blastp_Cbellidifolia_RAW_rerun_NOV19_300bp_kept_final_refseq_plant_protein.out	No	Yes							59689.Al_scaffold_0001_4728	1.7e-135	487.3		Viridiplantae	virNOG[6]	0BZK0@braNOG,0IF0Z@euNOG,0YD56@NOG,1BZF1@strNOG,1EC3I@virNOG
TRINITY_DN720_c1_g2	-0.0567439	-0.849218	-0.710851	0.78377	0.642122	0.700449	0.798821	-0.192207	-0.0944493	-0.0558882	0.191899	0.0775053	0.0967847	TRINITY_DN720_c1_g2_i9	Complete	XP_002894413.1	93.2	191	13	0	1	191	1	191	1.9e-99	99.5	XP_002894413.1 stem-specific protein TSJT1 [Arabidopsis lyrata subsp. lyrata]	arabidopsis lyrata subsp. lyrata	arabidopsis lyrata subsp. lyrata;arabidopsis lyrata;arabidopsis;camelineae;brassicaceae;brassicales;malvids;rosids;pentapetalae;gunneridae;eudicotyledons;mesangiospermae;magnoliophyta;spermatophyta;euphyllophyta;tracheophyta;embryophyta;streptophytina;streptophyta;viridiplantae;eukaryota;cellular organisms;root	/cluster/work/users/siribi/ENTAP/Cbellidifolia_MAY21/entap_outfiles/similarity_search/DIAMOND/blastp_Cbellidifolia_RAW_rerun_NOV19_300bp_kept_final_refseq_plant_protein.out	No	Yes							59689.Al_scaffold_0001_4728	2.5e-99	366.7		Viridiplantae	virNOG[6]	0BZK0@braNOG,0IF0Z@euNOG,0YD56@NOG,1BZF1@strNOG,1EC3I@virNOG
TRINITY_DN1438_c0_g1	-0.0780093	-0.820746	-0.773123	0.85772	0.589551	0.624895	0.798768	-0.0427288	-0.0690925	0.000117996	0.0803066	-0.0646331	0.0456061	TRINITY_DN1438_c0_g1_i1	Complete
TRINITY_DN1438_c0_g1	-0.0780093	-0.820746	-0.773123	0.85772	0.589551	0.624895	0.798768	-0.0427288	-0.0690925	0.000117996	0.0803066	-0.0646331	0.0456061	TRINITY_DN1438_c0_g1_i16	Complete
TRINITY_DN1438_c0_g1	-0.0780093	-0.820746	-0.773123	0.85772	0.589551	0.624895	0.798768	-0.0427288	-0.0690925	0.000117996	0.0803066	-0.0646331	0.0456061	TRINITY_DN1438_c0_g1_i4	Complete
TRINITY_DN1438_c0_g1	-0.0780093	-0.820746	-0.773123	0.85772	0.589551	0.624895	0.798768	-0.0427288	-0.0690925	0.000117996	0.0803066	-0.0646331	0.0456061	TRINITY_DN1438_c0_g1_i7	Complete																								3694.POPTR_0014s19750.1	9.9e-17	91.7		Viridiplantae	virNOG[6]	0XS82@NOG,1C64A@strNOG,1EK2C@virNOG,KOG1075@euNOG
TRINITY_DN1438_c0_g1	-0.0780093	-0.820746	-0.773123	0.85772	0.589551	0.624895	0.798768	-0.0427288	-0.0690925	0.000117996	0.0803066	-0.0646331	0.0456061	TRINITY_DN1438_c0_g1_i9	Complete																								3694.POPTR_0014s19750.1	9.9e-17	91.7		Viridiplantae	virNOG[6]	0XS82@NOG,1C64A@strNOG,1EK2C@virNOG,KOG1075@euNOG
TRINITY_DN2040_c0_g1	-0.115887	-0.713418	-0.633981	0.694426	0.737847	0.590832	0.79866	-0.0887008	-0.145817	-0.060187	0.261247	0.0823742	0.0138069	TRINITY_DN2040_c0_g1_i1	Complete																								59689.fgenesh2_kg.5__2072__AT3G56400.1	3.2e-43	179.5	WRKY70	Viridiplantae	virNOG[6]	0BZ7V@braNOG,0J05G@euNOG,0YZZY@NOG,1BS9J@strNOG,1E44R@virNOG		GO:0002218-activation of innate immune response(L=6),GO:0002252-immune effector process(L=2),GO:0002253-activation of immune response(L=4),GO:0002376-immune system process(L=1),GO:0002682-regulation of immune system process(L=3),GO:0002684-positive regulation of immune system process(L=4),GO:0006139-nucleobase-containing compound metabolic process(L=3),GO:0006351-transcription, DNA-templated(L=5)…	GO:0005575-cellular_component(L=0),GO:0005622-intracellular(L=3),GO:0005623-cell(L=1),GO:0005634-nucleus(L=5),GO:0043226-organelle(L=1),GO:0043227-membrane-bounded organelle(L=2),GO:0043229-intracellular organelle(L=3),GO:0043231-intracellular membrane-bounded organelle(L=4),GO:0044424-intracellular part(L=3),GO:0044464-cell part(L=2),	GO:0001071-nucleic acid binding transcription factor activity(L=1),GO:0003674-molecular_function(L=0),GO:0003676-nucleic acid binding(L=3),GO:0003677-DNA binding(L=4),GO:0003700-transcription factor activity, sequence-specific DNA binding(L=2),GO:0005488-binding(L=1),GO:0043565-sequence-specific DNA binding(L=5),GO:0097159-organic cyclic compound binding(L=2),GO:1901363-heterocyclic compound bind…
TRINITY_DN2040_c0_g1	-0.115887	-0.713418	-0.633981	0.694426	0.737847	0.590832	0.79866	-0.0887008	-0.145817	-0.060187	0.261247	0.0823742	0.0138069	TRINITY_DN2040_c0_g1_i2	Complete	XP_020881682.1	77.7	291	63	2	4	293	3	292	6.8e-101	99	XP_020881682.1 probable WRKY transcription factor 70 [Arabidopsis lyrata subsp. lyrata]	arabidopsis lyrata subsp. lyrata	arabidopsis lyrata subsp. lyrata;arabidopsis lyrata;arabidopsis;camelineae;brassicaceae;brassicales;malvids;rosids;pentapetalae;gunneridae;eudicotyledons;mesangiospermae;magnoliophyta;spermatophyta;euphyllophyta;tracheophyta;embryophyta;streptophytina;streptophyta;viridiplantae;eukaryota;cellular organisms;root	/cluster/work/users/siribi/ENTAP/Cbellidifolia_MAY21/entap_outfiles/similarity_search/DIAMOND/blastp_Cbellidifolia_RAW_rerun_NOV19_300bp_kept_final_refseq_plant_protein.out	No	Yes							59689.fgenesh2_kg.5__2072__AT3G56400.1	9e-101	372.1	WRKY70	Viridiplantae	virNOG[6]	0BZ7V@braNOG,0J05G@euNOG,0YZZY@NOG,1BS9J@strNOG,1E44R@virNOG		GO:0002218-activation of innate immune response(L=6),GO:0002252-immune effector process(L=2),GO:0002253-activation of immune response(L=4),GO:0002376-immune system process(L=1),GO:0002682-regulation of immune system process(L=3),GO:0002684-positive regulation of immune system process(L=4),GO:0006139-nucleobase-containing compound metabolic process(L=3),GO:0006351-transcription, DNA-templated(L=5)…	GO:0005575-cellular_component(L=0),GO:0005622-intracellular(L=3),GO:0005623-cell(L=1),GO:0005634-nucleus(L=5),GO:0043226-organelle(L=1),GO:0043227-membrane-bounded organelle(L=2),GO:0043229-intracellular organelle(L=3),GO:0043231-intracellular membrane-bounded organelle(L=4),GO:0044424-intracellular part(L=3),GO:0044464-cell part(L=2),	GO:0001071-nucleic acid binding transcription factor activity(L=1),GO:0003674-molecular_function(L=0),GO:0003676-nucleic acid binding(L=3),GO:0003677-DNA binding(L=4),GO:0003700-transcription factor activity, sequence-specific DNA binding(L=2),GO:0005488-binding(L=1),GO:0043565-sequence-specific DNA binding(L=5),GO:0097159-organic cyclic compound binding(L=2),GO:1901363-heterocyclic compound bind…
TRINITY_DN12999_c0_g1	-0.169104	-0.585162	-0.70681	0.751786	0.449942	0.395074	0.798456	0.152296	-0.121806	0.32022	0.101113	-0.0126977	0.0432822	TRINITY_DN12999_c0_g1_i1
TRINITY_DN12999_c0_g1	-0.169104	-0.585162	-0.70681	0.751786	0.449942	0.395074	0.798456	0.152296	-0.121806	0.32022	0.101113	-0.0126977	0.0432822	TRINITY_DN12999_c0_g1_i2	Complete																								3711.Bra040010.1-P	7.3e-06	55.5		Viridiplantae	virNOG[6]	0BU2P@braNOG,0YYXY@NOG,1BF2P@strNOG,1DT0R@virNOG,KOG4282@euNOG		GO:0000902-cell morphogenesis(L=5),GO:0000904-cell morphogenesis involved in differentiation(L=5),GO:0001558-regulation of cell growth(L=4),GO:0006275-regulation of DNA replication(L=7),GO:0007275-multicellular organism development(L=3),GO:0008150-biological_process(L=0),GO:0008156-negative regulation of DNA replication(L=8),GO:0008361-regulation of cell size(L=4),GO:0008544-epidermis development…	GO:0005575-cellular_component(L=0),GO:0005622-intracellular(L=3),GO:0005623-cell(L=1),GO:0005634-nucleus(L=5),GO:0043226-organelle(L=1),GO:0043227-membrane-bounded organelle(L=2),GO:0043229-intracellular organelle(L=3),GO:0043231-intracellular membrane-bounded organelle(L=4),GO:0044424-intracellular part(L=3),GO:0044464-cell part(L=2),	GO:0003674-molecular_function(L=0),GO:0003676-nucleic acid binding(L=3),GO:0003677-DNA binding(L=4),GO:0003682-chromatin binding(L=3),GO:0005488-binding(L=1),GO:0097159-organic cyclic compound binding(L=2),GO:1901363-heterocyclic compound binding(L=2),
TRINITY_DN102_c0_g2	0.229653	-0.552718	-0.0539888	0.157729	0.126819	0.571897	0.797815	-0.430897	-0.696835	0.0805594	-0.249725	0.103683	0.220277	TRINITY_DN102_c0_g2_i1	Complete	tr|D7LCR0|D7LCR0_ARALL	84	213	24	2	1	207	137	345	6.7e-71	100	tr|D7LCR0|D7LCR0_ARALL ATHSFA2 OS=Arabidopsis lyrata subsp. lyrata OX=81972 GN=ARALYDRAFT_481471 PE=3 SV=1	arabidopsis lyrata subsp. lyrata	arabidopsis lyrata subsp. lyrata;arabidopsis lyrata;arabidopsis;camelineae;brassicaceae;brassicales;malvids;rosids;pentapetalae;gunneridae;eudicotyledons;mesangiospermae;magnoliophyta;spermatophyta;euphyllophyta;tracheophyta;embryophyta;streptophytina;streptophyta;viridiplantae;eukaryota;cellular organisms;root	/cluster/work/users/siribi/ENTAP/Cbellidifolia_MAY21/entap_outfiles/similarity_search/DIAMOND/blastp_Cbellidifolia_RAW_rerun_NOV19_300bp_kept_final_uniprot_trembl.out	No	Yes							59689.fgenesh2_kg.4__531__AT2G26150.1	3.6e-72	276.6	HSFA2	Viridiplantae	virNOG[6]	0BTZ3@braNOG,1BIYM@strNOG,1DZK8@virNOG,COG5169@NOG,KOG0627@euNOG		GO:0000302-response to reactive oxygen species(L=4),GO:0001666-response to hypoxia(L=3),GO:0006139-nucleobase-containing compound metabolic process(L=3),GO:0006351-transcription, DNA-templated(L=5),GO:0006355-regulation of transcription, DNA-templated(L=7),GO:0006725-cellular aromatic compound metabolic process(L=3),GO:0006807-nitrogen compound metabolic process(L=2),GO:0006950-response to stress…	GO:0005575-cellular_component(L=0),GO:0005622-intracellular(L=3),GO:0005623-cell(L=1),GO:0005634-nucleus(L=5),GO:0005737-cytoplasm(L=4),GO:0043226-organelle(L=1),GO:0043227-membrane-bounded organelle(L=2),GO:0043229-intracellular organelle(L=3),GO:0043231-intracellular membrane-bounded organelle(L=4),GO:0044424-intracellular part(L=3),GO:0044464-cell part(L=2),	GO:0001071-nucleic acid binding transcription factor activity(L=1),GO:0003674-molecular_function(L=0),GO:0003676-nucleic acid binding(L=3),GO:0003677-DNA binding(L=4),GO:0003700-transcription factor activity, sequence-specific DNA binding(L=2),GO:0005488-binding(L=1),GO:0043565-sequence-specific DNA binding(L=5),GO:0097159-organic cyclic compound binding(L=2),GO:1901363-heterocyclic compound bind…
TRINITY_DN102_c0_g2	0.229653	-0.552718	-0.0539888	0.157729	0.126819	0.571897	0.797815	-0.430897	-0.696835	0.0805594	-0.249725	0.103683	0.220277	TRINITY_DN102_c0_g2_i2	Complete	tr|D7LCR0|D7LCR0_ARALL	84	213	24	2	1	207	137	345	6.7e-71	100	tr|D7LCR0|D7LCR0_ARALL ATHSFA2 OS=Arabidopsis lyrata subsp. lyrata OX=81972 GN=ARALYDRAFT_481471 PE=3 SV=1	arabidopsis lyrata subsp. lyrata	arabidopsis lyrata subsp. lyrata;arabidopsis lyrata;arabidopsis;camelineae;brassicaceae;brassicales;malvids;rosids;pentapetalae;gunneridae;eudicotyledons;mesangiospermae;magnoliophyta;spermatophyta;euphyllophyta;tracheophyta;embryophyta;streptophytina;streptophyta;viridiplantae;eukaryota;cellular organisms;root	/cluster/work/users/siribi/ENTAP/Cbellidifolia_MAY21/entap_outfiles/similarity_search/DIAMOND/blastp_Cbellidifolia_RAW_rerun_NOV19_300bp_kept_final_uniprot_trembl.out	No	Yes							59689.fgenesh2_kg.4__531__AT2G26150.1	3.6e-72	276.6	HSFA2	Viridiplantae	virNOG[6]	0BTZ3@braNOG,1BIYM@strNOG,1DZK8@virNOG,COG5169@NOG,KOG0627@euNOG		GO:0000302-response to reactive oxygen species(L=4),GO:0001666-response to hypoxia(L=3),GO:0006139-nucleobase-containing compound metabolic process(L=3),GO:0006351-transcription, DNA-templated(L=5),GO:0006355-regulation of transcription, DNA-templated(L=7),GO:0006725-cellular aromatic compound metabolic process(L=3),GO:0006807-nitrogen compound metabolic process(L=2),GO:0006950-response to stress…	GO:0005575-cellular_component(L=0),GO:0005622-intracellular(L=3),GO:0005623-cell(L=1),GO:0005634-nucleus(L=5),GO:0005737-cytoplasm(L=4),GO:0043226-organelle(L=1),GO:0043227-membrane-bounded organelle(L=2),GO:0043229-intracellular organelle(L=3),GO:0043231-intracellular membrane-bounded organelle(L=4),GO:0044424-intracellular part(L=3),GO:0044464-cell part(L=2),	GO:0001071-nucleic acid binding transcription factor activity(L=1),GO:0003674-molecular_function(L=0),GO:0003676-nucleic acid binding(L=3),GO:0003677-DNA binding(L=4),GO:0003700-transcription factor activity, sequence-specific DNA binding(L=2),GO:0005488-binding(L=1),GO:0043565-sequence-specific DNA binding(L=5),GO:0097159-organic cyclic compound binding(L=2),GO:1901363-heterocyclic compound bind…
TRINITY_DN102_c0_g2	0.229653	-0.552718	-0.0539888	0.157729	0.126819	0.571897	0.797815	-0.430897	-0.696835	0.0805594	-0.249725	0.103683	0.220277	TRINITY_DN102_c0_g2_i3	Complete	XP_020885033.1	82.9	351	52	2	1	343	1	351	1.6e-133	100	XP_020885033.1 heat stress transcription factor A-2 [Arabidopsis lyrata subsp. lyrata]	arabidopsis lyrata subsp. lyrata	arabidopsis lyrata subsp. lyrata;arabidopsis lyrata;arabidopsis;camelineae;brassicaceae;brassicales;malvids;rosids;pentapetalae;gunneridae;eudicotyledons;mesangiospermae;magnoliophyta;spermatophyta;euphyllophyta;tracheophyta;embryophyta;streptophytina;streptophyta;viridiplantae;eukaryota;cellular organisms;root	/cluster/work/users/siribi/ENTAP/Cbellidifolia_MAY21/entap_outfiles/similarity_search/DIAMOND/blastp_Cbellidifolia_RAW_rerun_NOV19_300bp_kept_final_refseq_plant_protein.out	No	Yes							59689.fgenesh2_kg.4__531__AT2G26150.1	3.8e-135	486.5	HSFA2	Viridiplantae	virNOG[6]	0BTZ3@braNOG,1BIYM@strNOG,1DZK8@virNOG,COG5169@NOG,KOG0627@euNOG		GO:0000302-response to reactive oxygen species(L=4),GO:0001666-response to hypoxia(L=3),GO:0006139-nucleobase-containing compound metabolic process(L=3),GO:0006351-transcription, DNA-templated(L=5),GO:0006355-regulation of transcription, DNA-templated(L=7),GO:0006725-cellular aromatic compound metabolic process(L=3),GO:0006807-nitrogen compound metabolic process(L=2),GO:0006950-response to stress…	GO:0005575-cellular_component(L=0),GO:0005622-intracellular(L=3),GO:0005623-cell(L=1),GO:0005634-nucleus(L=5),GO:0005737-cytoplasm(L=4),GO:0043226-organelle(L=1),GO:0043227-membrane-bounded organelle(L=2),GO:0043229-intracellular organelle(L=3),GO:0043231-intracellular membrane-bounded organelle(L=4),GO:0044424-intracellular part(L=3),GO:0044464-cell part(L=2),	GO:0001071-nucleic acid binding transcription factor activity(L=1),GO:0003674-molecular_function(L=0),GO:0003676-nucleic acid binding(L=3),GO:0003677-DNA binding(L=4),GO:0003700-transcription factor activity, sequence-specific DNA binding(L=2),GO:0005488-binding(L=1),GO:0043565-sequence-specific DNA binding(L=5),GO:0097159-organic cyclic compound binding(L=2),GO:1901363-heterocyclic compound bind…
TRINITY_DN1852_c0_g1	0.17609	-0.894532	-0.483774	0.593497	0.589395	0.828672	0.797557	-0.406712	-0.342881	-0.178703	-0.0351271	0.0429259	0.0648431	TRINITY_DN1852_c0_g1_i1	Complete	XP_002871631.1	91.4	268	22	1	1	267	1	268	2.6e-137	93.4	XP_002871631.1 formate dehydrogenase, chloroplastic/mitochondrial [Arabidopsis lyrata subsp. lyrata]	arabidopsis lyrata subsp. lyrata	arabidopsis lyrata subsp. lyrata;arabidopsis lyrata;arabidopsis;camelineae;brassicaceae;brassicales;malvids;rosids;pentapetalae;gunneridae;eudicotyledons;mesangiospermae;magnoliophyta;spermatophyta;euphyllophyta;tracheophyta;embryophyta;streptophytina;streptophyta;viridiplantae;eukaryota;cellular organisms;root	/cluster/work/users/siribi/ENTAP/Cbellidifolia_MAY21/entap_outfiles/similarity_search/DIAMOND/blastp_Cbellidifolia_RAW_rerun_NOV19_300bp_kept_final_refseq_plant_protein.out	No	Yes							59689.fgenesh2_kg.6__1459__AT5G14780.1	3.4e-137	493	FDH1	Viridiplantae	virNOG[6]	0C2J0@braNOG,1BM2E@strNOG,1DYXP@virNOG,COG1052@NOG,KOG0069@euNOG	630,680,1100,1120	GO:0006950-response to stress(L=2),GO:0008150-biological_process(L=0),GO:0008152-metabolic process(L=1),GO:0009611-response to wounding(L=3),GO:0010035-response to inorganic substance(L=3),GO:0010038-response to metal ion(L=4),GO:0042221-response to chemical(L=2),GO:0044710-single-organism metabolic process(L=2),GO:0046686-response to cadmium ion(L=5),GO:0050896-response to stimulus(L=1),GO:00551…	GO:0005575-cellular_component(L=0),GO:0005622-intracellular(L=3),GO:0005623-cell(L=1),GO:0005737-cytoplasm(L=4),GO:0005739-mitochondrion(L=5),GO:0009507-chloroplast(L=6),GO:0009536-plastid(L=5),GO:0009579-thylakoid(L=4),GO:0043226-organelle(L=1),GO:0043227-membrane-bounded organelle(L=2),GO:0043229-intracellular organelle(L=3),GO:0043231-intracellular membrane-bounded organelle(L=4),GO:0044424-in…	GO:0000166-nucleotide binding(L=3),GO:0003674-molecular_function(L=0),GO:0003824-catalytic activity(L=1),GO:0005488-binding(L=1),GO:0008863-formate dehydrogenase (NAD+) activity(L=5),GO:0016491-oxidoreductase activity(L=2),GO:0016614-oxidoreductase activity, acting on CH-OH group of donors(L=3),GO:0016616-oxidoreductase activity, acting on the CH-OH group of donors, NAD or NADP as acceptor(L=4),G…
TRINITY_DN1852_c0_g1	0.17609	-0.894532	-0.483774	0.593497	0.589395	0.828672	0.797557	-0.406712	-0.342881	-0.178703	-0.0351271	0.0429259	0.0648431	TRINITY_DN1852_c0_g1_i2	Complete	XP_002871631.1	93	384	26	1	1	383	1	384	2.9e-208	100	XP_002871631.1 formate dehydrogenase, chloroplastic/mitochondrial [Arabidopsis lyrata subsp. lyrata]	arabidopsis lyrata subsp. lyrata	arabidopsis lyrata subsp. lyrata;arabidopsis lyrata;arabidopsis;camelineae;brassicaceae;brassicales;malvids;rosids;pentapetalae;gunneridae;eudicotyledons;mesangiospermae;magnoliophyta;spermatophyta;euphyllophyta;tracheophyta;embryophyta;streptophytina;streptophyta;viridiplantae;eukaryota;cellular organisms;root	/cluster/work/users/siribi/ENTAP/Cbellidifolia_MAY21/entap_outfiles/similarity_search/DIAMOND/blastp_Cbellidifolia_RAW_rerun_NOV19_300bp_kept_final_refseq_plant_protein.out	No	Yes							59689.fgenesh2_kg.6__1459__AT5G14780.1	3.8e-208	729.2	FDH1	Viridiplantae	virNOG[6]	0C2J0@braNOG,1BM2E@strNOG,1DYXP@virNOG,COG1052@NOG,KOG0069@euNOG	630,680,1100,1120	GO:0006950-response to stress(L=2),GO:0008150-biological_process(L=0),GO:0008152-metabolic process(L=1),GO:0009611-response to wounding(L=3),GO:0010035-response to inorganic substance(L=3),GO:0010038-response to metal ion(L=4),GO:0042221-response to chemical(L=2),GO:0044710-single-organism metabolic process(L=2),GO:0046686-response to cadmium ion(L=5),GO:0050896-response to stimulus(L=1),GO:00551…	GO:0005575-cellular_component(L=0),GO:0005622-intracellular(L=3),GO:0005623-cell(L=1),GO:0005737-cytoplasm(L=4),GO:0005739-mitochondrion(L=5),GO:0009507-chloroplast(L=6),GO:0009536-plastid(L=5),GO:0009579-thylakoid(L=4),GO:0043226-organelle(L=1),GO:0043227-membrane-bounded organelle(L=2),GO:0043229-intracellular organelle(L=3),GO:0043231-intracellular membrane-bounded organelle(L=4),GO:0044424-in…	GO:0000166-nucleotide binding(L=3),GO:0003674-molecular_function(L=0),GO:0003824-catalytic activity(L=1),GO:0005488-binding(L=1),GO:0008863-formate dehydrogenase (NAD+) activity(L=5),GO:0016491-oxidoreductase activity(L=2),GO:0016614-oxidoreductase activity, acting on CH-OH group of donors(L=3),GO:0016616-oxidoreductase activity, acting on the CH-OH group of donors, NAD or NADP as acceptor(L=4),G…
TRINITY_DN8531_c0_g1	0.0198345	-0.860449	-0.72883	0.820417	0.548496	0.689241	0.79688	-0.122176	-0.139485	0.017163	0.0490345	-0.0867485	0.0321291	TRINITY_DN8531_c0_g1_i1	Complete	XP_006286163.2	80.6	258	48	1	1	256	1	258	3.7e-103	100	XP_006286163.2 probable amidase At4g34880 [Capsella rubella]	capsella rubella	capsella rubella;capsella;camelineae;brassicaceae;brassicales;malvids;rosids;pentapetalae;gunneridae;eudicotyledons;mesangiospermae;magnoliophyta;spermatophyta;euphyllophyta;tracheophyta;embryophyta;streptophytina;streptophyta;viridiplantae;eukaryota;cellular organisms;root	/cluster/work/users/siribi/ENTAP/Cbellidifolia_MAY21/entap_outfiles/similarity_search/DIAMOND/blastp_Cbellidifolia_RAW_rerun_NOV19_300bp_kept_final_refseq_plant_protein.out	No	Yes							3711.Bra022128.1-P	1.5e-99	367.9		Viridiplantae	virNOG[6]	0BUIE@braNOG,1BFJQ@strNOG,1DTI0@virNOG,COG0154@NOG,KOG1211@euNOG		GO:0006139-nucleobase-containing compound metabolic process(L=3),GO:0006259-DNA metabolic process(L=4),GO:0006725-cellular aromatic compound metabolic process(L=3),GO:0006807-nitrogen compound metabolic process(L=2),GO:0008150-biological_process(L=0),GO:0008152-metabolic process(L=1),GO:0009987-cellular process(L=1),GO:0015074-DNA integration(L=5),GO:0034641-cellular nitrogen compound metabolic p…		GO:0003674-molecular_function(L=0),GO:0003676-nucleic acid binding(L=3),GO:0003677-DNA binding(L=4),GO:0003824-catalytic activity(L=1),GO:0005488-binding(L=1),GO:0008270-zinc ion binding(L=6),GO:0016874-ligase activity(L=2),GO:0016879-ligase activity, forming carbon-nitrogen bonds(L=3),GO:0016884-carbon-nitrogen ligase activity, with glutamine as amido-N-donor(L=4),GO:0043167-ion binding(L=2),GO:…
TRINITY_DN8531_c0_g1	0.0198345	-0.860449	-0.72883	0.820417	0.548496	0.689241	0.79688	-0.122176	-0.139485	0.017163	0.0490345	-0.0867485	0.0321291	TRINITY_DN8531_c0_g1_i3	Complete	tr|A0A3P6AHK0|A0A3P6AHK0_BRACM	79.4	325	64	3	1	325	1	322	7.4e-133	100	tr|A0A3P6AHK0|A0A3P6AHK0_BRACM Amidase domain-containing protein OS=Brassica campestris OX=3711 GN=BRAA02T08133Z PE=4 SV=1	brassica campestris	brassica rapa subsp. oleifera;brassica rapa;brassica;brassiceae;brassicaceae;brassicales;malvids;rosids;pentapetalae;gunneridae;eudicotyledons;mesangiospermae;magnoliophyta;spermatophyta;euphyllophyta;tracheophyta;embryophyta;streptophytina;streptophyta;viridiplantae;eukaryota;cellular organisms;root	/cluster/work/users/siribi/ENTAP/Cbellidifolia_MAY21/entap_outfiles/similarity_search/DIAMOND/blastp_Cbellidifolia_RAW_rerun_NOV19_300bp_kept_final_uniprot_trembl.out	No	Yes							3711.Bra022128.1-P	2e-133	480.7		Viridiplantae	virNOG[6]	0BUIE@braNOG,1BFJQ@strNOG,1DTI0@virNOG,COG0154@NOG,KOG1211@euNOG		GO:0006139-nucleobase-containing compound metabolic process(L=3),GO:0006259-DNA metabolic process(L=4),GO:0006725-cellular aromatic compound metabolic process(L=3),GO:0006807-nitrogen compound metabolic process(L=2),GO:0008150-biological_process(L=0),GO:0008152-metabolic process(L=1),GO:0009987-cellular process(L=1),GO:0015074-DNA integration(L=5),GO:0034641-cellular nitrogen compound metabolic p…		GO:0003674-molecular_function(L=0),GO:0003676-nucleic acid binding(L=3),GO:0003677-DNA binding(L=4),GO:0003824-catalytic activity(L=1),GO:0005488-binding(L=1),GO:0008270-zinc ion binding(L=6),GO:0016874-ligase activity(L=2),GO:0016879-ligase activity, forming carbon-nitrogen bonds(L=3),GO:0016884-carbon-nitrogen ligase activity, with glutamine as amido-N-donor(L=4),GO:0043167-ion binding(L=2),GO:…
TRINITY_DN8531_c0_g1	0.0198345	-0.860449	-0.72883	0.820417	0.548496	0.689241	0.79688	-0.122176	-0.139485	0.017163	0.0490345	-0.0867485	0.0321291	TRINITY_DN8531_c0_g1_i5	Complete	XP_006412176.2	84.4	326	51	0	2	327	187	512	4e-150	99.7	XP_006412176.2 probable amidase At4g34880 [Eutrema salsugineum]	eutrema salsugineum	eutrema salsugineum;eutrema;eutremeae;brassicaceae;brassicales;malvids;rosids;pentapetalae;gunneridae;eudicotyledons;mesangiospermae;magnoliophyta;spermatophyta;euphyllophyta;tracheophyta;embryophyta;streptophytina;streptophyta;viridiplantae;eukaryota;cellular organisms;root	/cluster/work/users/siribi/ENTAP/Cbellidifolia_MAY21/entap_outfiles/similarity_search/DIAMOND/blastp_Cbellidifolia_RAW_rerun_NOV19_300bp_kept_final_refseq_plant_protein.out	No	Yes							3711.Bra022128.1-P	4.6e-138	496.1		Viridiplantae	virNOG[6]	0BUIE@braNOG,1BFJQ@strNOG,1DTI0@virNOG,COG0154@NOG,KOG1211@euNOG		GO:0006139-nucleobase-containing compound metabolic process(L=3),GO:0006259-DNA metabolic process(L=4),GO:0006725-cellular aromatic compound metabolic process(L=3),GO:0006807-nitrogen compound metabolic process(L=2),GO:0008150-biological_process(L=0),GO:0008152-metabolic process(L=1),GO:0009987-cellular process(L=1),GO:0015074-DNA integration(L=5),GO:0034641-cellular nitrogen compound metabolic p…		GO:0003674-molecular_function(L=0),GO:0003676-nucleic acid binding(L=3),GO:0003677-DNA binding(L=4),GO:0003824-catalytic activity(L=1),GO:0005488-binding(L=1),GO:0008270-zinc ion binding(L=6),GO:0016874-ligase activity(L=2),GO:0016879-ligase activity, forming carbon-nitrogen bonds(L=3),GO:0016884-carbon-nitrogen ligase activity, with glutamine as amido-N-donor(L=4),GO:0043167-ion binding(L=2),GO:…
TRINITY_DN8531_c0_g1	0.0198345	-0.860449	-0.72883	0.820417	0.548496	0.689241	0.79688	-0.122176	-0.139485	0.017163	0.0490345	-0.0867485	0.0321291	TRINITY_DN8531_c0_g1_i6	Complete	XP_006286163.2	80.6	258	48	1	1	256	1	258	3.7e-103	100	XP_006286163.2 probable amidase At4g34880 [Capsella rubella]	capsella rubella	capsella rubella;capsella;camelineae;brassicaceae;brassicales;malvids;rosids;pentapetalae;gunneridae;eudicotyledons;mesangiospermae;magnoliophyta;spermatophyta;euphyllophyta;tracheophyta;embryophyta;streptophytina;streptophyta;viridiplantae;eukaryota;cellular organisms;root	/cluster/work/users/siribi/ENTAP/Cbellidifolia_MAY21/entap_outfiles/similarity_search/DIAMOND/blastp_Cbellidifolia_RAW_rerun_NOV19_300bp_kept_final_refseq_plant_protein.out	No	Yes							3711.Bra022128.1-P	1.5e-99	367.9		Viridiplantae	virNOG[6]	0BUIE@braNOG,1BFJQ@strNOG,1DTI0@virNOG,COG0154@NOG,KOG1211@euNOG		GO:0006139-nucleobase-containing compound metabolic process(L=3),GO:0006259-DNA metabolic process(L=4),GO:0006725-cellular aromatic compound metabolic process(L=3),GO:0006807-nitrogen compound metabolic process(L=2),GO:0008150-biological_process(L=0),GO:0008152-metabolic process(L=1),GO:0009987-cellular process(L=1),GO:0015074-DNA integration(L=5),GO:0034641-cellular nitrogen compound metabolic p…		GO:0003674-molecular_function(L=0),GO:0003676-nucleic acid binding(L=3),GO:0003677-DNA binding(L=4),GO:0003824-catalytic activity(L=1),GO:0005488-binding(L=1),GO:0008270-zinc ion binding(L=6),GO:0016874-ligase activity(L=2),GO:0016879-ligase activity, forming carbon-nitrogen bonds(L=3),GO:0016884-carbon-nitrogen ligase activity, with glutamine as amido-N-donor(L=4),GO:0043167-ion binding(L=2),GO:…
TRINITY_DN8531_c0_g1	0.0198345	-0.860449	-0.72883	0.820417	0.548496	0.689241	0.79688	-0.122176	-0.139485	0.017163	0.0490345	-0.0867485	0.0321291	TRINITY_DN8531_c0_g1_i7	Complete	XP_006412176.2	81.4	510	94	1	1	509	3	512	2.6e-225	100	XP_006412176.2 probable amidase At4g34880 [Eutrema salsugineum]	eutrema salsugineum	eutrema salsugineum;eutrema;eutremeae;brassicaceae;brassicales;malvids;rosids;pentapetalae;gunneridae;eudicotyledons;mesangiospermae;magnoliophyta;spermatophyta;euphyllophyta;tracheophyta;embryophyta;streptophytina;streptophyta;viridiplantae;eukaryota;cellular organisms;root	/cluster/work/users/siribi/ENTAP/Cbellidifolia_MAY21/entap_outfiles/similarity_search/DIAMOND/blastp_Cbellidifolia_RAW_rerun_NOV19_300bp_kept_final_refseq_plant_protein.out	No	Yes							3711.Bra022128.1-P	8.9e-213	745		Viridiplantae	virNOG[6]	0BUIE@braNOG,1BFJQ@strNOG,1DTI0@virNOG,COG0154@NOG,KOG1211@euNOG		GO:0006139-nucleobase-containing compound metabolic process(L=3),GO:0006259-DNA metabolic process(L=4),GO:0006725-cellular aromatic compound metabolic process(L=3),GO:0006807-nitrogen compound metabolic process(L=2),GO:0008150-biological_process(L=0),GO:0008152-metabolic process(L=1),GO:0009987-cellular process(L=1),GO:0015074-DNA integration(L=5),GO:0034641-cellular nitrogen compound metabolic p…		GO:0003674-molecular_function(L=0),GO:0003676-nucleic acid binding(L=3),GO:0003677-DNA binding(L=4),GO:0003824-catalytic activity(L=1),GO:0005488-binding(L=1),GO:0008270-zinc ion binding(L=6),GO:0016874-ligase activity(L=2),GO:0016879-ligase activity, forming carbon-nitrogen bonds(L=3),GO:0016884-carbon-nitrogen ligase activity, with glutamine as amido-N-donor(L=4),GO:0043167-ion binding(L=2),GO:…
TRINITY_DN8531_c0_g1	0.0198345	-0.860449	-0.72883	0.820417	0.548496	0.689241	0.79688	-0.122176	-0.139485	0.017163	0.0490345	-0.0867485	0.0321291	TRINITY_DN8531_c0_g1_i8	Complete	XP_006286163.2	80.6	258	48	1	1	256	1	258	3.7e-103	100	XP_006286163.2 probable amidase At4g34880 [Capsella rubella]	capsella rubella	capsella rubella;capsella;camelineae;brassicaceae;brassicales;malvids;rosids;pentapetalae;gunneridae;eudicotyledons;mesangiospermae;magnoliophyta;spermatophyta;euphyllophyta;tracheophyta;embryophyta;streptophytina;streptophyta;viridiplantae;eukaryota;cellular organisms;root	/cluster/work/users/siribi/ENTAP/Cbellidifolia_MAY21/entap_outfiles/similarity_search/DIAMOND/blastp_Cbellidifolia_RAW_rerun_NOV19_300bp_kept_final_refseq_plant_protein.out	No	Yes							3711.Bra022128.1-P	1.5e-99	367.9		Viridiplantae	virNOG[6]	0BUIE@braNOG,1BFJQ@strNOG,1DTI0@virNOG,COG0154@NOG,KOG1211@euNOG		GO:0006139-nucleobase-containing compound metabolic process(L=3),GO:0006259-DNA metabolic process(L=4),GO:0006725-cellular aromatic compound metabolic process(L=3),GO:0006807-nitrogen compound metabolic process(L=2),GO:0008150-biological_process(L=0),GO:0008152-metabolic process(L=1),GO:0009987-cellular process(L=1),GO:0015074-DNA integration(L=5),GO:0034641-cellular nitrogen compound metabolic p…		GO:0003674-molecular_function(L=0),GO:0003676-nucleic acid binding(L=3),GO:0003677-DNA binding(L=4),GO:0003824-catalytic activity(L=1),GO:0005488-binding(L=1),GO:0008270-zinc ion binding(L=6),GO:0016874-ligase activity(L=2),GO:0016879-ligase activity, forming carbon-nitrogen bonds(L=3),GO:0016884-carbon-nitrogen ligase activity, with glutamine as amido-N-donor(L=4),GO:0043167-ion binding(L=2),GO:…
TRINITY_DN381_c0_g3	0.05721	-0.505924	-0.625755	0.632054	0.150969	0.312462	0.796281	0.0936926	-0.123028	0.31471	0.0257046	0.199181	0.236392	TRINITY_DN381_c0_g3_i1
TRINITY_DN381_c0_g3	0.05721	-0.505924	-0.625755	0.632054	0.150969	0.312462	0.796281	0.0936926	-0.123028	0.31471	0.0257046	0.199181	0.236392	TRINITY_DN381_c0_g3_i2
TRINITY_DN381_c0_g3	0.05721	-0.505924	-0.625755	0.632054	0.150969	0.312462	0.796281	0.0936926	-0.123028	0.31471	0.0257046	0.199181	0.236392	TRINITY_DN381_c0_g3_i4
TRINITY_DN381_c0_g3	0.05721	-0.505924	-0.625755	0.632054	0.150969	0.312462	0.796281	0.0936926	-0.123028	0.31471	0.0257046	0.199181	0.236392	TRINITY_DN381_c0_g3_i5	Complete	XP_020866327.1	73.5	513	123	3	1	500	1	513	8.7e-181	100	XP_020866327.1 RNA-binding protein 34 [Arabidopsis lyrata subsp. lyrata]	arabidopsis lyrata subsp. lyrata	arabidopsis lyrata subsp. lyrata;arabidopsis lyrata;arabidopsis;camelineae;brassicaceae;brassicales;malvids;rosids;pentapetalae;gunneridae;eudicotyledons;mesangiospermae;magnoliophyta;spermatophyta;euphyllophyta;tracheophyta;embryophyta;streptophytina;streptophyta;viridiplantae;eukaryota;cellular organisms;root	/cluster/work/users/siribi/ENTAP/Cbellidifolia_MAY21/entap_outfiles/similarity_search/DIAMOND/blastp_Cbellidifolia_RAW_rerun_NOV19_300bp_kept_final_refseq_plant_protein.out	No	Yes							59689.fgenesh2_kg.8__109__AT5G46840.1	1.7e-179	634.4		Viridiplantae	virNOG[6]	0BXF5@braNOG,1BCJR@strNOG,1DQHF@virNOG,COG0724@NOG,KOG0118@euNOG				GO:0000166-nucleotide binding(L=3),GO:0003674-molecular_function(L=0),GO:0003676-nucleic acid binding(L=3),GO:0005488-binding(L=1),GO:0036094-small molecule binding(L=2),GO:0097159-organic cyclic compound binding(L=2),GO:1901265-nucleoside phosphate binding(L=3),GO:1901363-heterocyclic compound binding(L=2),
TRINITY_DN4742_c0_g1	-0.155752	-0.248697	-0.543618	0.527289	0.104412	0.069213	0.795795	0.303597	-0.143338	0.450184	-0.0578295	0.140402	0.0457559	TRINITY_DN4742_c0_g1_i1
TRINITY_DN4742_c0_g1	-0.155752	-0.248697	-0.543618	0.527289	0.104412	0.069213	0.795795	0.303597	-0.143338	0.450184	-0.0578295	0.140402	0.0457559	TRINITY_DN4742_c0_g1_i2	Complete
TRINITY_DN4742_c0_g1	-0.155752	-0.248697	-0.543618	0.527289	0.104412	0.069213	0.795795	0.303597	-0.143338	0.450184	-0.0578295	0.140402	0.0457559	TRINITY_DN4742_c0_g1_i3	Complete
TRINITY_DN11513_c0_g1	0.200209	-0.892246	-0.612107	0.709779	0.462963	0.763821	0.795724	-0.281073	-0.232066	-0.0686138	-0.0964755	0.0101211	0.092626	TRINITY_DN11513_c0_g1_i1	Complete	XP_002889000.1	94.6	501	27	0	1	501	1	501	1.2e-283	100	XP_002889000.1 betaine aldehyde dehydrogenase 1, chloroplastic [Arabidopsis lyrata subsp. lyrata]	arabidopsis lyrata subsp. lyrata	arabidopsis lyrata subsp. lyrata;arabidopsis lyrata;arabidopsis;camelineae;brassicaceae;brassicales;malvids;rosids;pentapetalae;gunneridae;eudicotyledons;mesangiospermae;magnoliophyta;spermatophyta;euphyllophyta;tracheophyta;embryophyta;streptophytina;streptophyta;viridiplantae;eukaryota;cellular organisms;root	/cluster/work/users/siribi/ENTAP/Cbellidifolia_MAY21/entap_outfiles/similarity_search/DIAMOND/blastp_Cbellidifolia_RAW_rerun_NOV19_300bp_kept_final_refseq_plant_protein.out	No	Yes							3702.AT1G74920.1	8.3e-288	994.2	BADH	Viridiplantae	virNOG[6]	0C2BN@braNOG,1BCEE@strNOG,1DR1J@virNOG,COG1012@NOG,KOG2450@euNOG	260,1100	GO:0006066-alcohol metabolic process(L=4),GO:0006082-organic acid metabolic process(L=3),GO:0006520-cellular amino acid metabolic process(L=3),GO:0006575-cellular modified amino acid metabolic process(L=3),GO:0006576-cellular biogenic amine metabolic process(L=5),GO:0006577-amino-acid betaine metabolic process(L=4),GO:0006578-amino-acid betaine biosynthetic process(L=5),GO:0006725-cellular aromat…	GO:0005575-cellular_component(L=0),GO:0005618-cell wall(L=4),GO:0005622-intracellular(L=3),GO:0005623-cell(L=1),GO:0005737-cytoplasm(L=4),GO:0005739-mitochondrion(L=5),GO:0005777-peroxisome(L=6),GO:0005829-cytosol(L=4),GO:0009507-chloroplast(L=6),GO:0009516-leucoplast(L=6),GO:0009536-plastid(L=5),GO:0030312-external encapsulating structure(L=3),GO:0042579-microbody(L=5),GO:0043226-organelle(L=1),…	GO:0003674-molecular_function(L=0),GO:0003824-catalytic activity(L=1),GO:0004029-aldehyde dehydrogenase (NAD) activity(L=5),GO:0008802-betaine-aldehyde dehydrogenase activity(L=6),GO:0016491-oxidoreductase activity(L=2),GO:0016620-oxidoreductase activity, acting on the aldehyde or oxo group of donors, NAD or NADP as acceptor(L=4),GO:0016903-oxidoreductase activity, acting on the aldehyde or oxo g…
TRINITY_DN840_c0_g2	-0.127428	-0.718072	-0.545687	0.635049	0.410817	0.590349	0.79532	-0.0996507	-0.374223	0.299084	-0.0215837	0.0286708	0.0253072	TRINITY_DN840_c0_g2_i1
TRINITY_DN840_c0_g2	-0.127428	-0.718072	-0.545687	0.635049	0.410817	0.590349	0.79532	-0.0996507	-0.374223	0.299084	-0.0215837	0.0286708	0.0253072	TRINITY_DN840_c0_g2_i2	Complete																								3702.AT4G22340.3	2.8e-14	83.6		Viridiplantae	virNOG[6]	0C5D2@braNOG,1BD6N@strNOG,1DSCN@virNOG,COG0575@NOG,KOG1440@euNOG	564,1100,4070	GO:0006629-lipid metabolic process(L=3),GO:0006644-phospholipid metabolic process(L=4),GO:0006650-glycerophospholipid metabolic process(L=5),GO:0006793-phosphorus metabolic process(L=3),GO:0006796-phosphate-containing compound metabolic process(L=4),GO:0008150-biological_process(L=0),GO:0008152-metabolic process(L=1),GO:0008610-lipid biosynthetic process(L=4),GO:0008654-phospholipid biosynthetic …	GO:0005575-cellular_component(L=0),GO:0005622-intracellular(L=3),GO:0005623-cell(L=1),GO:0005737-cytoplasm(L=4),GO:0005783-endoplasmic reticulum(L=4),GO:0016020-membrane(L=1),GO:0016021-integral component of membrane(L=4),GO:0031224-intrinsic component of membrane(L=3),GO:0043226-organelle(L=1),GO:0043227-membrane-bounded organelle(L=2),GO:0043229-intracellular organelle(L=3),GO:0043231-intracell…	GO:0003674-molecular_function(L=0),GO:0003824-catalytic activity(L=1),GO:0004605-phosphatidate cytidylyltransferase activity(L=6),GO:0016740-transferase activity(L=2),GO:0016772-transferase activity, transferring phosphorus-containing groups(L=3),GO:0016779-nucleotidyltransferase activity(L=4),GO:0070567-cytidylyltransferase activity(L=5),
TRINITY_DN840_c0_g2	-0.127428	-0.718072	-0.545687	0.635049	0.410817	0.590349	0.79532	-0.0996507	-0.374223	0.299084	-0.0215837	0.0286708	0.0253072	TRINITY_DN840_c0_g2_i4	Complete																								3702.AT4G22340.3	2.8e-14	83.6		Viridiplantae	virNOG[6]	0C5D2@braNOG,1BD6N@strNOG,1DSCN@virNOG,COG0575@NOG,KOG1440@euNOG	564,1100,4070	GO:0006629-lipid metabolic process(L=3),GO:0006644-phospholipid metabolic process(L=4),GO:0006650-glycerophospholipid metabolic process(L=5),GO:0006793-phosphorus metabolic process(L=3),GO:0006796-phosphate-containing compound metabolic process(L=4),GO:0008150-biological_process(L=0),GO:0008152-metabolic process(L=1),GO:0008610-lipid biosynthetic process(L=4),GO:0008654-phospholipid biosynthetic …	GO:0005575-cellular_component(L=0),GO:0005622-intracellular(L=3),GO:0005623-cell(L=1),GO:0005737-cytoplasm(L=4),GO:0005783-endoplasmic reticulum(L=4),GO:0016020-membrane(L=1),GO:0016021-integral component of membrane(L=4),GO:0031224-intrinsic component of membrane(L=3),GO:0043226-organelle(L=1),GO:0043227-membrane-bounded organelle(L=2),GO:0043229-intracellular organelle(L=3),GO:0043231-intracell…	GO:0003674-molecular_function(L=0),GO:0003824-catalytic activity(L=1),GO:0004605-phosphatidate cytidylyltransferase activity(L=6),GO:0016740-transferase activity(L=2),GO:0016772-transferase activity, transferring phosphorus-containing groups(L=3),GO:0016779-nucleotidyltransferase activity(L=4),GO:0070567-cytidylyltransferase activity(L=5),
TRINITY_DN7271_c0_g1	0.0165145	-0.698155	-0.416304	0.491104	0.506496	0.641907	0.795219	-0.270785	-0.386543	0.0989157	0.00534359	0.0330794	0.189074	TRINITY_DN7271_c0_g1_i1	Complete	NP_188798.2	92	174	11	1	1	171	1	174	1.7e-72	100	NP_188798.2 Acid phosphatase/vanadium-dependent haloperoxidase-related protein [Arabidopsis thaliana]	arabidopsis thaliana	arabidopsis thaliana;arabidopsis;camelineae;brassicaceae;brassicales;malvids;rosids;pentapetalae;gunneridae;eudicotyledons;mesangiospermae;magnoliophyta;spermatophyta;euphyllophyta;tracheophyta;embryophyta;streptophytina;streptophyta;viridiplantae;eukaryota;cellular organisms;root	/cluster/work/users/siribi/ENTAP/Cbellidifolia_MAY21/entap_outfiles/similarity_search/DIAMOND/blastp_Cbellidifolia_RAW_rerun_NOV19_300bp_kept_final_refseq_plant_protein.out	No	Yes							59689.scaffold_302580.1	1.6e-73	280.8		Viridiplantae	virNOG[6]	0C1D1@braNOG,0IWDW@euNOG,1BR7I@strNOG,1E31J@virNOG,COG1963@NOG		GO:0008150-biological_process(L=0),GO:0008152-metabolic process(L=1),GO:0044710-single-organism metabolic process(L=2),GO:0055114-oxidation-reduction process(L=3),		GO:0003674-molecular_function(L=0),GO:0003824-catalytic activity(L=1),GO:0004601-peroxidase activity(L=2),GO:0016209-antioxidant activity(L=1),GO:0016491-oxidoreductase activity(L=2),GO:0016684-oxidoreductase activity, acting on peroxide as acceptor(L=3),
TRINITY_DN7271_c0_g1	0.0165145	-0.698155	-0.416304	0.491104	0.506496	0.641907	0.795219	-0.270785	-0.386543	0.0989157	0.00534359	0.0330794	0.189074	TRINITY_DN7271_c0_g1_i3
TRINITY_DN5101_c0_g4	-0.119482	-0.757733	-0.801868	0.854313	0.533708	0.558615	0.793554	0.0206785	-0.039576	0.161542	0.157003	0.000731322	0.0854766	TRINITY_DN5101_c0_g4_i1	Complete	XP_020866981.1	84.6	182	26	1	1	182	1	180	2.5e-85	100	XP_020866981.1 protein PHLOEM PROTEIN 2-LIKE A9 isoform X2 [Arabidopsis lyrata subsp. lyrata]	arabidopsis lyrata subsp. lyrata	arabidopsis lyrata subsp. lyrata;arabidopsis lyrata;arabidopsis;camelineae;brassicaceae;brassicales;malvids;rosids;pentapetalae;gunneridae;eudicotyledons;mesangiospermae;magnoliophyta;spermatophyta;euphyllophyta;tracheophyta;embryophyta;streptophytina;streptophyta;viridiplantae;eukaryota;cellular organisms;root	/cluster/work/users/siribi/ENTAP/Cbellidifolia_MAY21/entap_outfiles/similarity_search/DIAMOND/blastp_Cbellidifolia_RAW_rerun_NOV19_300bp_kept_final_refseq_plant_protein.out	No	Yes							3702.AT1G31200.1	1e-86	324.7		Viridiplantae	virNOG[6]	0BRYI@braNOG,0J0QA@euNOG,0YWN9@NOG,1BU65@strNOG,1E62U@virNOG				GO:0003674-molecular_function(L=0),GO:0005488-binding(L=1),GO:0030246-carbohydrate binding(L=2),
TRINITY_DN3537_c1_g2	-0.0785605	-0.860519	-0.665232	0.758744	0.69717	0.734529	0.792601	-0.221105	-0.150034	-0.0860568	0.196268	0.10194	0.0670567	TRINITY_DN3537_c1_g2_i2	Complete	XP_013600173.1	72.8	173	40	2	1	169	1	170	5e-46	94.9	XP_013600173.1 PREDICTED: uncharacterized protein LOC106307695 [Brassica oleracea var. oleracea]	brassica oleracea var. oleracea	brassica oleracea var. oleracea;brassica oleracea;brassica;brassiceae;brassicaceae;brassicales;malvids;rosids;pentapetalae;gunneridae;eudicotyledons;mesangiospermae;magnoliophyta;spermatophyta;euphyllophyta;tracheophyta;embryophyta;streptophytina;streptophyta;viridiplantae;eukaryota;cellular organisms;root	/cluster/work/users/siribi/ENTAP/Cbellidifolia_MAY21/entap_outfiles/similarity_search/DIAMOND/blastp_Cbellidifolia_RAW_rerun_NOV19_300bp_kept_final_refseq_plant_protein.out	No	No							59689.fgenesh1_pm.C_scaffold_5002307	5e-46	189.5		Viridiplantae	virNOG[6]	0C5NU@braNOG,0IYQK@euNOG,125PV@NOG,1BT29@strNOG,1E4XY@virNOG			GO:0005575-cellular_component(L=0),GO:0005622-intracellular(L=3),GO:0005623-cell(L=1),GO:0005737-cytoplasm(L=4),GO:0009536-plastid(L=5),GO:0043226-organelle(L=1),GO:0043227-membrane-bounded organelle(L=2),GO:0043229-intracellular organelle(L=3),GO:0043231-intracellular membrane-bounded organelle(L=4),GO:0044424-intracellular part(L=3),GO:0044444-cytoplasmic part(L=4),GO:0044464-cell part(L=2),
TRINITY_DN3537_c1_g2	-0.0785605	-0.860519	-0.665232	0.758744	0.69717	0.734529	0.792601	-0.221105	-0.150034	-0.0860568	0.196268	0.10194	0.0670567	TRINITY_DN3537_c1_g2_i3	Complete	XP_013600173.1	72.8	173	40	2	1	169	1	170	4.9e-46	95.5	XP_013600173.1 PREDICTED: uncharacterized protein LOC106307695 [Brassica oleracea var. oleracea]	brassica oleracea var. oleracea	brassica oleracea var. oleracea;brassica oleracea;brassica;brassiceae;brassicaceae;brassicales;malvids;rosids;pentapetalae;gunneridae;eudicotyledons;mesangiospermae;magnoliophyta;spermatophyta;euphyllophyta;tracheophyta;embryophyta;streptophytina;streptophyta;viridiplantae;eukaryota;cellular organisms;root	/cluster/work/users/siribi/ENTAP/Cbellidifolia_MAY21/entap_outfiles/similarity_search/DIAMOND/blastp_Cbellidifolia_RAW_rerun_NOV19_300bp_kept_final_refseq_plant_protein.out	No	No							59689.fgenesh1_pm.C_scaffold_5002307	5e-46	189.5		Viridiplantae	virNOG[6]	0C5NU@braNOG,0IYQK@euNOG,125PV@NOG,1BT29@strNOG,1E4XY@virNOG			GO:0005575-cellular_component(L=0),GO:0005622-intracellular(L=3),GO:0005623-cell(L=1),GO:0005737-cytoplasm(L=4),GO:0009536-plastid(L=5),GO:0043226-organelle(L=1),GO:0043227-membrane-bounded organelle(L=2),GO:0043229-intracellular organelle(L=3),GO:0043231-intracellular membrane-bounded organelle(L=4),GO:0044424-intracellular part(L=3),GO:0044444-cytoplasmic part(L=4),GO:0044464-cell part(L=2),
TRINITY_DN1252_c0_g1	0.13305	-0.871284	-0.416905	0.524505	0.535718	0.833677	0.792294	-0.476796	-0.390951	-0.108991	-0.0162892	0.112387	0.00361843	TRINITY_DN1252_c0_g1_i1	Complete	XP_010458799.1	85.6	381	53	2	1	381	1	379	7.5e-193	100	XP_010458799.1 PREDICTED: uncharacterized protein LOC104739999 [Camelina sativa]	camelina sativa	camelina sativa;camelina;camelineae;brassicaceae;brassicales;malvids;rosids;pentapetalae;gunneridae;eudicotyledons;mesangiospermae;magnoliophyta;spermatophyta;euphyllophyta;tracheophyta;embryophyta;streptophytina;streptophyta;viridiplantae;eukaryota;cellular organisms;root	/cluster/work/users/siribi/ENTAP/Cbellidifolia_MAY21/entap_outfiles/similarity_search/DIAMOND/blastp_Cbellidifolia_RAW_rerun_NOV19_300bp_kept_final_refseq_plant_protein.out	No	No							3702.AT1G13470.1	2.2e-179	633.6	OSI_29251	Viridiplantae	virNOG[6]	0C2ST@braNOG,0IKBX@euNOG,0YFJ1@NOG,1BEZ0@strNOG,1DSX0@virNOG		GO:0008150-biological_process(L=0),GO:0009405-pathogenesis(L=3),GO:0051704-multi-organism process(L=1),
TRINITY_DN795_c1_g1	0.078679	-0.50885	-0.4808	0.520531	0.163452	0.360918	0.791368	-0.0346024	-0.212608	0.105002	-0.078089	0.0624269	0.4181	TRINITY_DN795_c1_g1_i1	Partial 5 Prime	XP_020881711.1	94.1	358	21	0	68	425	1	358	5.2e-203	84.2	XP_020881711.1 E3 ubiquitin-protein ligase SIS3 [Arabidopsis lyrata subsp. lyrata]	arabidopsis lyrata subsp. lyrata	arabidopsis lyrata subsp. lyrata;arabidopsis lyrata;arabidopsis;camelineae;brassicaceae;brassicales;malvids;rosids;pentapetalae;gunneridae;eudicotyledons;mesangiospermae;magnoliophyta;spermatophyta;euphyllophyta;tracheophyta;embryophyta;streptophytina;streptophyta;viridiplantae;eukaryota;cellular organisms;root	/cluster/work/users/siribi/ENTAP/Cbellidifolia_MAY21/entap_outfiles/similarity_search/DIAMOND/blastp_Cbellidifolia_RAW_rerun_NOV19_300bp_kept_final_refseq_plant_protein.out	No	Yes							59689.fgenesh2_kg.5__1152__AT3G47990.1	2.6e-202	709.9		Viridiplantae	virNOG[6]	0C1JD@braNOG,121N2@NOG,1BKPW@strNOG,1DXQT@virNOG,KOG0800@euNOG		GO:0006464-cellular protein modification process(L=5),GO:0007154-cell communication(L=2),GO:0007165-signal transduction(L=3),GO:0008150-biological_process(L=0),GO:0008152-metabolic process(L=1),GO:0009743-response to carbohydrate(L=4),GO:0009756-carbohydrate mediated signaling(L=6),GO:0009987-cellular process(L=1),GO:0010033-response to organic substance(L=3),GO:0010182-sugar mediated signaling p…	GO:0005575-cellular_component(L=0),GO:0016020-membrane(L=1),GO:0016021-integral component of membrane(L=4),GO:0031224-intrinsic component of membrane(L=3),GO:0044425-membrane part(L=2),	GO:0003674-molecular_function(L=0),GO:0003824-catalytic activity(L=1),GO:0004842-ubiquitin-protein transferase activity(L=4),GO:0005488-binding(L=1),GO:0008270-zinc ion binding(L=6),GO:0016874-ligase activity(L=2),GO:0016879-ligase activity, forming carbon-nitrogen bonds(L=3),GO:0016881-acid-amino acid ligase activity(L=4),GO:0019787-ubiquitin-like protein transferase activity(L=3),GO:0043167-ion…
TRINITY_DN795_c1_g1	0.078679	-0.50885	-0.4808	0.520531	0.163452	0.360918	0.791368	-0.0346024	-0.212608	0.105002	-0.078089	0.0624269	0.4181	TRINITY_DN795_c1_g1_i10	Complete	XP_020881711.1	95	301	15	0	1	301	58	358	5.4e-170	100	XP_020881711.1 E3 ubiquitin-protein ligase SIS3 [Arabidopsis lyrata subsp. lyrata]	arabidopsis lyrata subsp. lyrata	arabidopsis lyrata subsp. lyrata;arabidopsis lyrata;arabidopsis;camelineae;brassicaceae;brassicales;malvids;rosids;pentapetalae;gunneridae;eudicotyledons;mesangiospermae;magnoliophyta;spermatophyta;euphyllophyta;tracheophyta;embryophyta;streptophytina;streptophyta;viridiplantae;eukaryota;cellular organisms;root	/cluster/work/users/siribi/ENTAP/Cbellidifolia_MAY21/entap_outfiles/similarity_search/DIAMOND/blastp_Cbellidifolia_RAW_rerun_NOV19_300bp_kept_final_refseq_plant_protein.out	No	Yes							59689.fgenesh2_kg.5__1152__AT3G47990.1	2.7e-169	599.7		Viridiplantae	virNOG[6]	0C1JD@braNOG,121N2@NOG,1BKPW@strNOG,1DXQT@virNOG,KOG0800@euNOG		GO:0006464-cellular protein modification process(L=5),GO:0007154-cell communication(L=2),GO:0007165-signal transduction(L=3),GO:0008150-biological_process(L=0),GO:0008152-metabolic process(L=1),GO:0009743-response to carbohydrate(L=4),GO:0009756-carbohydrate mediated signaling(L=6),GO:0009987-cellular process(L=1),GO:0010033-response to organic substance(L=3),GO:0010182-sugar mediated signaling p…	GO:0005575-cellular_component(L=0),GO:0016020-membrane(L=1),GO:0016021-integral component of membrane(L=4),GO:0031224-intrinsic component of membrane(L=3),GO:0044425-membrane part(L=2),	GO:0003674-molecular_function(L=0),GO:0003824-catalytic activity(L=1),GO:0004842-ubiquitin-protein transferase activity(L=4),GO:0005488-binding(L=1),GO:0008270-zinc ion binding(L=6),GO:0016874-ligase activity(L=2),GO:0016879-ligase activity, forming carbon-nitrogen bonds(L=3),GO:0016881-acid-amino acid ligase activity(L=4),GO:0019787-ubiquitin-like protein transferase activity(L=3),GO:0043167-ion…
TRINITY_DN795_c1_g1	0.078679	-0.50885	-0.4808	0.520531	0.163452	0.360918	0.791368	-0.0346024	-0.212608	0.105002	-0.078089	0.0624269	0.4181	TRINITY_DN795_c1_g1_i11
TRINITY_DN795_c1_g1	0.078679	-0.50885	-0.4808	0.520531	0.163452	0.360918	0.791368	-0.0346024	-0.212608	0.105002	-0.078089	0.0624269	0.4181	TRINITY_DN795_c1_g1_i12
TRINITY_DN795_c1_g1	0.078679	-0.50885	-0.4808	0.520531	0.163452	0.360918	0.791368	-0.0346024	-0.212608	0.105002	-0.078089	0.0624269	0.4181	TRINITY_DN795_c1_g1_i4
TRINITY_DN795_c1_g1	0.078679	-0.50885	-0.4808	0.520531	0.163452	0.360918	0.791368	-0.0346024	-0.212608	0.105002	-0.078089	0.0624269	0.4181	TRINITY_DN795_c1_g1_i5
TRINITY_DN795_c1_g1	0.078679	-0.50885	-0.4808	0.520531	0.163452	0.360918	0.791368	-0.0346024	-0.212608	0.105002	-0.078089	0.0624269	0.4181	TRINITY_DN795_c1_g1_i7
TRINITY_DN795_c1_g1	0.078679	-0.50885	-0.4808	0.520531	0.163452	0.360918	0.791368	-0.0346024	-0.212608	0.105002	-0.078089	0.0624269	0.4181	TRINITY_DN795_c1_g1_i8
TRINITY_DN795_c1_g1	0.078679	-0.50885	-0.4808	0.520531	0.163452	0.360918	0.791368	-0.0346024	-0.212608	0.105002	-0.078089	0.0624269	0.4181	TRINITY_DN795_c1_g1_i9
TRINITY_DN317_c0_g2	-0.167944	-0.799129	-0.737262	0.811371	0.706554	0.632166	0.791184	-0.106534	-0.0296236	-0.1054	0.210601	-0.0797601	0.184404	TRINITY_DN317_c0_g2_i6	Complete
TRINITY_DN11957_c0_g1	-0.408578	-0.551087	-0.54574	0.600615	0.612947	0.429822	0.788109	0.0311282	-0.2681	0.302066	0.269766	0.180832	0.0990283	TRINITY_DN11957_c0_g1_i5
TRINITY_DN3122_c2_g1	-0.159643	-0.704008	-0.751133	0.793986	0.595553	0.520923	0.787514	0.0281422	-0.0630136	0.132646	0.201843	-0.00929141	-0.00028019	TRINITY_DN3122_c2_g1_i1
TRINITY_DN4053_c0_g1	0.083163	-0.724257	-0.301673	0.412238	0.331633	0.694103	0.786204	-0.392454	-0.51867	0.117421	-0.0988544	-0.00590289	0.0693048	TRINITY_DN4053_c0_g1_i1	Complete	XP_006284491.1	92.3	209	16	0	1	209	1	209	7.6e-110	98.6	XP_006284491.1 deSI-like protein At4g17486 isoform X1 [Capsella rubella]	capsella rubella	capsella rubella;capsella;camelineae;brassicaceae;brassicales;malvids;rosids;pentapetalae;gunneridae;eudicotyledons;mesangiospermae;magnoliophyta;spermatophyta;euphyllophyta;tracheophyta;embryophyta;streptophytina;streptophyta;viridiplantae;eukaryota;cellular organisms;root	/cluster/work/users/siribi/ENTAP/Cbellidifolia_MAY21/entap_outfiles/similarity_search/DIAMOND/blastp_Cbellidifolia_RAW_rerun_NOV19_300bp_kept_final_refseq_plant_protein.out	No	Yes							3702.AT4G17486.1	7.7e-110	401.7		Viridiplantae	virNOG[6]	0C018@braNOG,11H3Z@NOG,1BPZI@strNOG,1E1TN@virNOG,KOG0324@euNOG		GO:0006508-proteolysis(L=4),GO:0008150-biological_process(L=0),GO:0008152-metabolic process(L=1),GO:0019538-protein metabolic process(L=3),GO:0043170-macromolecule metabolic process(L=3),GO:0044238-primary metabolic process(L=2),GO:0071704-organic substance metabolic process(L=2),		GO:0003674-molecular_function(L=0),GO:0003824-catalytic activity(L=1),GO:0008233-peptidase activity(L=3),GO:0016787-hydrolase activity(L=2),
TRINITY_DN4053_c0_g1	0.083163	-0.724257	-0.301673	0.412238	0.331633	0.694103	0.786204	-0.392454	-0.51867	0.117421	-0.0988544	-0.00590289	0.0693048	TRINITY_DN4053_c0_g1_i3	Complete	XP_006284491.1	92.3	209	16	0	1	209	1	209	7.6e-110	98.6	XP_006284491.1 deSI-like protein At4g17486 isoform X1 [Capsella rubella]	capsella rubella	capsella rubella;capsella;camelineae;brassicaceae;brassicales;malvids;rosids;pentapetalae;gunneridae;eudicotyledons;mesangiospermae;magnoliophyta;spermatophyta;euphyllophyta;tracheophyta;embryophyta;streptophytina;streptophyta;viridiplantae;eukaryota;cellular organisms;root	/cluster/work/users/siribi/ENTAP/Cbellidifolia_MAY21/entap_outfiles/similarity_search/DIAMOND/blastp_Cbellidifolia_RAW_rerun_NOV19_300bp_kept_final_refseq_plant_protein.out	No	Yes							3702.AT4G17486.1	7.7e-110	401.7		Viridiplantae	virNOG[6]	0C018@braNOG,11H3Z@NOG,1BPZI@strNOG,1E1TN@virNOG,KOG0324@euNOG		GO:0006508-proteolysis(L=4),GO:0008150-biological_process(L=0),GO:0008152-metabolic process(L=1),GO:0019538-protein metabolic process(L=3),GO:0043170-macromolecule metabolic process(L=3),GO:0044238-primary metabolic process(L=2),GO:0071704-organic substance metabolic process(L=2),		GO:0003674-molecular_function(L=0),GO:0003824-catalytic activity(L=1),GO:0008233-peptidase activity(L=3),GO:0016787-hydrolase activity(L=2),
TRINITY_DN1958_c1_g1	-0.0508102	-0.835317	-0.357984	0.47787	0.694966	0.829017	0.785853	-0.477551	-0.46262	-0.0655453	0.230225	0.153152	-0.118075	TRINITY_DN1958_c1_g1_i1
TRINITY_DN1958_c1_g1	-0.0508102	-0.835317	-0.357984	0.47787	0.694966	0.829017	0.785853	-0.477551	-0.46262	-0.0655453	0.230225	0.153152	-0.118075	TRINITY_DN1958_c1_g1_i3
TRINITY_DN5809_c0_g1	0.410837	-0.767382	-0.184471	0.289962	0.349018	0.781709	0.78558	-0.590898	-0.532768	-0.280938	-0.0967531	0.128095	0.162258	TRINITY_DN5809_c0_g1_i11	Complete	XP_002884771.1	95	101	5	0	1	101	49	149	7.9e-49	100	XP_002884771.1 uncharacterized protein LOC9318717 [Arabidopsis lyrata subsp. lyrata]	arabidopsis lyrata subsp. lyrata	arabidopsis lyrata subsp. lyrata;arabidopsis lyrata;arabidopsis;camelineae;brassicaceae;brassicales;malvids;rosids;pentapetalae;gunneridae;eudicotyledons;mesangiospermae;magnoliophyta;spermatophyta;euphyllophyta;tracheophyta;embryophyta;streptophytina;streptophyta;viridiplantae;eukaryota;cellular organisms;root	/cluster/work/users/siribi/ENTAP/Cbellidifolia_MAY21/entap_outfiles/similarity_search/DIAMOND/blastp_Cbellidifolia_RAW_rerun_NOV19_300bp_kept_final_refseq_plant_protein.out	No	No							59689.scaffold_301148.1	1e-48	197.6		Viridiplantae	virNOG[6]	0C5YY@braNOG,0J1EU@euNOG,0YT9R@NOG,1BUSX@strNOG,1E6R2@virNOG		GO:0006091-generation of precursor metabolites and energy(L=3),GO:0006950-response to stress(L=2),GO:0006979-response to oxidative stress(L=3),GO:0008150-biological_process(L=0),GO:0008152-metabolic process(L=1),GO:0009061-anaerobic respiration(L=6),GO:0009987-cellular process(L=1),GO:0015980-energy derivation by oxidation of organic compounds(L=3),GO:0044237-cellular metabolic process(L=2),GO:00…
TRINITY_DN5809_c0_g1	0.410837	-0.767382	-0.184471	0.289962	0.349018	0.781709	0.78558	-0.590898	-0.532768	-0.280938	-0.0967531	0.128095	0.162258	TRINITY_DN5809_c0_g1_i4	Complete	XP_002884771.1	95	101	5	0	1	101	49	149	7.9e-49	100	XP_002884771.1 uncharacterized protein LOC9318717 [Arabidopsis lyrata subsp. lyrata]	arabidopsis lyrata subsp. lyrata	arabidopsis lyrata subsp. lyrata;arabidopsis lyrata;arabidopsis;camelineae;brassicaceae;brassicales;malvids;rosids;pentapetalae;gunneridae;eudicotyledons;mesangiospermae;magnoliophyta;spermatophyta;euphyllophyta;tracheophyta;embryophyta;streptophytina;streptophyta;viridiplantae;eukaryota;cellular organisms;root	/cluster/work/users/siribi/ENTAP/Cbellidifolia_MAY21/entap_outfiles/similarity_search/DIAMOND/blastp_Cbellidifolia_RAW_rerun_NOV19_300bp_kept_final_refseq_plant_protein.out	No	No							59689.scaffold_301148.1	1e-48	197.6		Viridiplantae	virNOG[6]	0C5YY@braNOG,0J1EU@euNOG,0YT9R@NOG,1BUSX@strNOG,1E6R2@virNOG		GO:0006091-generation of precursor metabolites and energy(L=3),GO:0006950-response to stress(L=2),GO:0006979-response to oxidative stress(L=3),GO:0008150-biological_process(L=0),GO:0008152-metabolic process(L=1),GO:0009061-anaerobic respiration(L=6),GO:0009987-cellular process(L=1),GO:0015980-energy derivation by oxidation of organic compounds(L=3),GO:0044237-cellular metabolic process(L=2),GO:00…
TRINITY_DN5809_c0_g1	0.410837	-0.767382	-0.184471	0.289962	0.349018	0.781709	0.78558	-0.590898	-0.532768	-0.280938	-0.0967531	0.128095	0.162258	TRINITY_DN5809_c0_g1_i5	Complete	tr|D7L8U8|D7L8U8_ARALL	92.1	542	38	4	1	538	1	541	4e-261	100	tr|D7L8U8|D7L8U8_ARALL Aspartate/glutamate/uridylate kinase family protein OS=Arabidopsis lyrata subsp. lyrata OX=81972 GN=ARALYDRAFT_317804 PE=4 SV=1	arabidopsis lyrata subsp. lyrata	arabidopsis lyrata subsp. lyrata;arabidopsis lyrata;arabidopsis;camelineae;brassicaceae;brassicales;malvids;rosids;pentapetalae;gunneridae;eudicotyledons;mesangiospermae;magnoliophyta;spermatophyta;euphyllophyta;tracheophyta;embryophyta;streptophytina;streptophyta;viridiplantae;eukaryota;cellular organisms;root	/cluster/work/users/siribi/ENTAP/Cbellidifolia_MAY21/entap_outfiles/similarity_search/DIAMOND/blastp_Cbellidifolia_RAW_rerun_NOV19_300bp_kept_final_uniprot_trembl.out	No	Yes							59689.fgenesh1_pm.C_scaffold_3000820	2.2e-262	909.8		Viridiplantae	virNOG[6]	0BU34@braNOG,0IGXY@euNOG,1BGBA@strNOG,1DU8U@virNOG,COG0528@NOG		GO:0006082-organic acid metabolic process(L=3),GO:0006139-nucleobase-containing compound metabolic process(L=3),GO:0006220-pyrimidine nucleotide metabolic process(L=5),GO:0006221-pyrimidine nucleotide biosynthetic process(L=7),GO:0006520-cellular amino acid metabolic process(L=3),GO:0006560-proline metabolic process(L=4),GO:0006561-proline biosynthetic process(L=5),GO:0006725-cellular aromatic co…	GO:0005575-cellular_component(L=0),GO:0005622-intracellular(L=3),GO:0005623-cell(L=1),GO:0005737-cytoplasm(L=4),GO:0044424-intracellular part(L=3),GO:0044464-cell part(L=2),	GO:0003674-molecular_function(L=0),GO:0003682-chromatin binding(L=3),GO:0003824-catalytic activity(L=1),GO:0004349-glutamate 5-kinase activity(L=5),GO:0005488-binding(L=1),GO:0009041-uridylate kinase activity(L=5),GO:0016301-kinase activity(L=4),GO:0016740-transferase activity(L=2),GO:0016772-transferase activity, transferring phosphorus-containing groups(L=3),GO:0016774-phosphotransferase activi…
TRINITY_DN5809_c0_g1	0.410837	-0.767382	-0.184471	0.289962	0.349018	0.781709	0.78558	-0.590898	-0.532768	-0.280938	-0.0967531	0.128095	0.162258	TRINITY_DN5809_c0_g1_i8	Complete	tr|D7L8U8|D7L8U8_ARALL	88.3	325	34	3	1	322	1	324	1.9e-139	94.2	tr|D7L8U8|D7L8U8_ARALL Aspartate/glutamate/uridylate kinase family protein OS=Arabidopsis lyrata subsp. lyrata OX=81972 GN=ARALYDRAFT_317804 PE=4 SV=1	arabidopsis lyrata subsp. lyrata	arabidopsis lyrata subsp. lyrata;arabidopsis lyrata;arabidopsis;camelineae;brassicaceae;brassicales;malvids;rosids;pentapetalae;gunneridae;eudicotyledons;mesangiospermae;magnoliophyta;spermatophyta;euphyllophyta;tracheophyta;embryophyta;streptophytina;streptophyta;viridiplantae;eukaryota;cellular organisms;root	/cluster/work/users/siribi/ENTAP/Cbellidifolia_MAY21/entap_outfiles/similarity_search/DIAMOND/blastp_Cbellidifolia_RAW_rerun_NOV19_300bp_kept_final_uniprot_trembl.out	No	Yes							59689.fgenesh1_pm.C_scaffold_3000820	1e-140	505		Viridiplantae	virNOG[6]	0BU34@braNOG,0IGXY@euNOG,1BGBA@strNOG,1DU8U@virNOG,COG0528@NOG		GO:0006082-organic acid metabolic process(L=3),GO:0006139-nucleobase-containing compound metabolic process(L=3),GO:0006220-pyrimidine nucleotide metabolic process(L=5),GO:0006221-pyrimidine nucleotide biosynthetic process(L=7),GO:0006520-cellular amino acid metabolic process(L=3),GO:0006560-proline metabolic process(L=4),GO:0006561-proline biosynthetic process(L=5),GO:0006725-cellular aromatic co…	GO:0005575-cellular_component(L=0),GO:0005622-intracellular(L=3),GO:0005623-cell(L=1),GO:0005737-cytoplasm(L=4),GO:0044424-intracellular part(L=3),GO:0044464-cell part(L=2),	GO:0003674-molecular_function(L=0),GO:0003682-chromatin binding(L=3),GO:0003824-catalytic activity(L=1),GO:0004349-glutamate 5-kinase activity(L=5),GO:0005488-binding(L=1),GO:0009041-uridylate kinase activity(L=5),GO:0016301-kinase activity(L=4),GO:0016740-transferase activity(L=2),GO:0016772-transferase activity, transferring phosphorus-containing groups(L=3),GO:0016774-phosphotransferase activi…
TRINITY_DN9249_c0_g1	-0.00717588	-0.599947	-0.209724	0.287916	0.296993	0.590634	0.785538	-0.329472	-0.643	0.346353	-0.0632339	0.296084	0.00455581	TRINITY_DN9249_c0_g1_i2	Complete	tr|Q6NPH1|Q6NPH1_ARATH	87.8	115	13	1	1	114	1	115	2.4e-46	99.1	tr|Q6NPH1|Q6NPH1_ARATH At1g48200 OS=Arabidopsis thaliana OX=3702 GN=At1g48200 PE=2 SV=1	arabidopsis thaliana	arabidopsis thaliana;arabidopsis;camelineae;brassicaceae;brassicales;malvids;rosids;pentapetalae;gunneridae;eudicotyledons;mesangiospermae;magnoliophyta;spermatophyta;euphyllophyta;tracheophyta;embryophyta;streptophytina;streptophyta;viridiplantae;eukaryota;cellular organisms;root	/cluster/work/users/siribi/ENTAP/Cbellidifolia_MAY21/entap_outfiles/similarity_search/DIAMOND/blastp_Cbellidifolia_RAW_rerun_NOV19_300bp_kept_final_uniprot_trembl.out	No	Yes							59689.Al_scaffold_0001_4103	4.1e-49	199.1		Viridiplantae	virNOG[6]	0C6EJ@braNOG,0J4RM@euNOG,0ZGWR@NOG,1BVFA@strNOG,1E7FR@virNOG			GO:0005575-cellular_component(L=0),GO:0005622-intracellular(L=3),GO:0005623-cell(L=1),GO:0005737-cytoplasm(L=4),GO:0005739-mitochondrion(L=5),GO:0043226-organelle(L=1),GO:0043227-membrane-bounded organelle(L=2),GO:0043229-intracellular organelle(L=3),GO:0043231-intracellular membrane-bounded organelle(L=4),GO:0044424-intracellular part(L=3),GO:0044444-cytoplasmic part(L=4),GO:0044464-cell part(L=…
TRINITY_DN9249_c0_g1	-0.00717588	-0.599947	-0.209724	0.287916	0.296993	0.590634	0.785538	-0.329472	-0.643	0.346353	-0.0632339	0.296084	0.00455581	TRINITY_DN9249_c0_g1_i5	Complete	tr|Q6NPH1|Q6NPH1_ARATH	91.5	106	8	1	1	105	1	106	4.9e-44	94.6	tr|Q6NPH1|Q6NPH1_ARATH At1g48200 OS=Arabidopsis thaliana OX=3702 GN=At1g48200 PE=2 SV=1	arabidopsis thaliana	arabidopsis thaliana;arabidopsis;camelineae;brassicaceae;brassicales;malvids;rosids;pentapetalae;gunneridae;eudicotyledons;mesangiospermae;magnoliophyta;spermatophyta;euphyllophyta;tracheophyta;embryophyta;streptophytina;streptophyta;viridiplantae;eukaryota;cellular organisms;root	/cluster/work/users/siribi/ENTAP/Cbellidifolia_MAY21/entap_outfiles/similarity_search/DIAMOND/blastp_Cbellidifolia_RAW_rerun_NOV19_300bp_kept_final_uniprot_trembl.out	No	Yes							59689.Al_scaffold_0001_4103	1.8e-46	190.3		Viridiplantae	virNOG[6]	0C6EJ@braNOG,0J4RM@euNOG,0ZGWR@NOG,1BVFA@strNOG,1E7FR@virNOG			GO:0005575-cellular_component(L=0),GO:0005622-intracellular(L=3),GO:0005623-cell(L=1),GO:0005737-cytoplasm(L=4),GO:0005739-mitochondrion(L=5),GO:0043226-organelle(L=1),GO:0043227-membrane-bounded organelle(L=2),GO:0043229-intracellular organelle(L=3),GO:0043231-intracellular membrane-bounded organelle(L=4),GO:0044424-intracellular part(L=3),GO:0044444-cytoplasmic part(L=4),GO:0044464-cell part(L=…
TRINITY_DN9249_c0_g1	-0.00717588	-0.599947	-0.209724	0.287916	0.296993	0.590634	0.785538	-0.329472	-0.643	0.346353	-0.0632339	0.296084	0.00455581	TRINITY_DN9249_c0_g1_i8	Complete	tr|Q6NPH1|Q6NPH1_ARATH	87.8	115	13	1	1	114	1	115	2.4e-46	99.1	tr|Q6NPH1|Q6NPH1_ARATH At1g48200 OS=Arabidopsis thaliana OX=3702 GN=At1g48200 PE=2 SV=1	arabidopsis thaliana	arabidopsis thaliana;arabidopsis;camelineae;brassicaceae;brassicales;malvids;rosids;pentapetalae;gunneridae;eudicotyledons;mesangiospermae;magnoliophyta;spermatophyta;euphyllophyta;tracheophyta;embryophyta;streptophytina;streptophyta;viridiplantae;eukaryota;cellular organisms;root	/cluster/work/users/siribi/ENTAP/Cbellidifolia_MAY21/entap_outfiles/similarity_search/DIAMOND/blastp_Cbellidifolia_RAW_rerun_NOV19_300bp_kept_final_uniprot_trembl.out	No	Yes							59689.Al_scaffold_0001_4103	4.1e-49	199.1		Viridiplantae	virNOG[6]	0C6EJ@braNOG,0J4RM@euNOG,0ZGWR@NOG,1BVFA@strNOG,1E7FR@virNOG			GO:0005575-cellular_component(L=0),GO:0005622-intracellular(L=3),GO:0005623-cell(L=1),GO:0005737-cytoplasm(L=4),GO:0005739-mitochondrion(L=5),GO:0043226-organelle(L=1),GO:0043227-membrane-bounded organelle(L=2),GO:0043229-intracellular organelle(L=3),GO:0043231-intracellular membrane-bounded organelle(L=4),GO:0044424-intracellular part(L=3),GO:0044444-cytoplasmic part(L=4),GO:0044464-cell part(L=…
TRINITY_DN5790_c0_g1	-0.04535	-0.68396	-0.424846	0.502322	0.491354	0.612766	0.785382	-0.181315	-0.474658	0.257896	0.0330134	0.208924	-0.0416947	TRINITY_DN5790_c0_g1_i3	Complete	XP_006417714.1	88.5	278	32	0	1	278	1	278	6.2e-136	100	XP_006417714.1 mitochondrial ATPase complex subunit ATP10 isoform X1 [Eutrema salsugineum]	eutrema salsugineum	eutrema salsugineum;eutrema;eutremeae;brassicaceae;brassicales;malvids;rosids;pentapetalae;gunneridae;eudicotyledons;mesangiospermae;magnoliophyta;spermatophyta;euphyllophyta;tracheophyta;embryophyta;streptophytina;streptophyta;viridiplantae;eukaryota;cellular organisms;root	/cluster/work/users/siribi/ENTAP/Cbellidifolia_MAY21/entap_outfiles/similarity_search/DIAMOND/blastp_Cbellidifolia_RAW_rerun_NOV19_300bp_kept_final_refseq_plant_protein.out	No	Yes							3702.AT1G08220.1	1.5e-129	467.6		Viridiplantae	virNOG[6]	0BUEQ@braNOG,11JYP@NOG,1BQIU@strNOG,1E2D0@virNOG,KOG4614@euNOG		GO:0006461-protein complex assembly(L=5),GO:0006996-organelle organization(L=3),GO:0007005-mitochondrion organization(L=4),GO:0008150-biological_process(L=0),GO:0009987-cellular process(L=1),GO:0016043-cellular component organization(L=2),GO:0022607-cellular component assembly(L=3),GO:0033615-mitochondrial proton-transporting ATP synthase complex assembly(L=9),GO:0034622-cellular macromolecular c…	GO:0005575-cellular_component(L=0),GO:0005622-intracellular(L=3),GO:0005623-cell(L=1),GO:0005737-cytoplasm(L=4),GO:0005739-mitochondrion(L=5),GO:0005740-mitochondrial envelope(L=6),GO:0005743-mitochondrial inner membrane(L=5),GO:0016020-membrane(L=1),GO:0019866-organelle inner membrane(L=4),GO:0031090-organelle membrane(L=3),GO:0031966-mitochondrial membrane(L=5),GO:0031967-organelle envelope(L=3…
TRINITY_DN32365_c0_g1	-0.049811	-0.862413	-0.347841	0.479558	0.702822	0.851045	0.785045	-0.496331	-0.476344	-0.122099	0.137004	0.0181184	0.143486	TRINITY_DN32365_c0_g1_i1	Complete	XP_002869214.1	94.9	314	16	0	1	314	12	325	2.4e-168	100	XP_002869214.1 peroxidase 47 [Arabidopsis lyrata subsp. lyrata]	arabidopsis lyrata subsp. lyrata	arabidopsis lyrata subsp. lyrata;arabidopsis lyrata;arabidopsis;camelineae;brassicaceae;brassicales;malvids;rosids;pentapetalae;gunneridae;eudicotyledons;mesangiospermae;magnoliophyta;spermatophyta;euphyllophyta;tracheophyta;embryophyta;streptophytina;streptophyta;viridiplantae;eukaryota;cellular organisms;root	/cluster/work/users/siribi/ENTAP/Cbellidifolia_MAY21/entap_outfiles/similarity_search/DIAMOND/blastp_Cbellidifolia_RAW_rerun_NOV19_300bp_kept_final_refseq_plant_protein.out	No	Yes							3702.AT4G33420.1	6.3e-169	598.6		Viridiplantae	virNOG[6]	0BYET@braNOG,0IEP3@euNOG,0XUVZ@NOG,1BFB3@strNOG,1DT9I@virNOG	360,940,1100,1110	GO:0006950-response to stress(L=2),GO:0006979-response to oxidative stress(L=3),GO:0008150-biological_process(L=0),GO:0008152-metabolic process(L=1),GO:0044710-single-organism metabolic process(L=2),GO:0050896-response to stimulus(L=1),GO:0055114-oxidation-reduction process(L=3),	GO:0005575-cellular_component(L=0),GO:0005576-extracellular region(L=1),	GO:0003674-molecular_function(L=0),GO:0003824-catalytic activity(L=1),GO:0004601-peroxidase activity(L=2),GO:0005488-binding(L=1),GO:0016209-antioxidant activity(L=1),GO:0016491-oxidoreductase activity(L=2),GO:0016684-oxidoreductase activity, acting on peroxide as acceptor(L=3),GO:0020037-heme binding(L=4),GO:0043167-ion binding(L=2),GO:0043169-cation binding(L=3),GO:0046872-metal ion binding(L=4…
TRINITY_DN7675_c0_g1	-0.0166019	-0.581511	-0.55683	0.602137	0.53544	0.437729	0.784941	-0.0349296	-0.111219	-0.191215	0.14034	-0.0701215	0.302963	TRINITY_DN7675_c0_g1_i3	Partial 5 Prime	XP_002879743.1	93.7	478	29	1	39	516	1	477	1.1e-263	92.6	XP_002879743.1 alanine--glyoxylate aminotransferase 2 homolog 2, mitochondrial [Arabidopsis lyrata subsp. lyrata]	arabidopsis lyrata subsp. lyrata	arabidopsis lyrata subsp. lyrata;arabidopsis lyrata;arabidopsis;camelineae;brassicaceae;brassicales;malvids;rosids;pentapetalae;gunneridae;eudicotyledons;mesangiospermae;magnoliophyta;spermatophyta;euphyllophyta;tracheophyta;embryophyta;streptophytina;streptophyta;viridiplantae;eukaryota;cellular organisms;root	/cluster/work/users/siribi/ENTAP/Cbellidifolia_MAY21/entap_outfiles/similarity_search/DIAMOND/blastp_Cbellidifolia_RAW_rerun_NOV19_300bp_kept_final_refseq_plant_protein.out	No	Yes							59689.scaffold_402568.1	1.5e-263	913.7		Viridiplantae	virNOG[6]	0C5FD@braNOG,1BM5W@strNOG,1E0GD@virNOG,COG0160@NOG,KOG1404@euNOG	250,260,1100	GO:0008150-biological_process(L=0),GO:0008152-metabolic process(L=1),GO:0009058-biosynthetic process(L=2),GO:0009853-photorespiration(L=5),GO:0009987-cellular process(L=1),GO:0043094-cellular metabolic compound salvage(L=4),GO:0044237-cellular metabolic process(L=2),GO:0044249-cellular biosynthetic process(L=3),	GO:0005575-cellular_component(L=0),GO:0005622-intracellular(L=3),GO:0005623-cell(L=1),GO:0005737-cytoplasm(L=4),GO:0005739-mitochondrion(L=5),GO:0043226-organelle(L=1),GO:0043227-membrane-bounded organelle(L=2),GO:0043229-intracellular organelle(L=3),GO:0043231-intracellular membrane-bounded organelle(L=4),GO:0044424-intracellular part(L=3),GO:0044444-cytoplasmic part(L=4),GO:0044464-cell part(L=…	GO:0003674-molecular_function(L=0),GO:0003824-catalytic activity(L=1),GO:0005488-binding(L=1),GO:0008453-alanine-glyoxylate transaminase activity(L=5),GO:0008483-transaminase activity(L=4),GO:0016740-transferase activity(L=2),GO:0016769-transferase activity, transferring nitrogenous groups(L=3),GO:0030170-pyridoxal phosphate binding(L=3),GO:0043167-ion binding(L=2),GO:0043168-anion binding(L=3),G…
TRINITY_DN497_c0_g1	0.178259	-0.943208	-0.463673	0.587145	0.527692	0.885193	0.783795	-0.497904	-0.362432	-0.163989	0.0253239	0.0805134	0.0776259	TRINITY_DN497_c0_g1_i1	Complete	tr|L8H9B2|L8H9B2_ACACA	37.6	303	182	6	3	299	282	583	2.1e-49	99.3	tr|L8H9B2|L8H9B2_ACACA Pentatricopeptide (PPR) repeatcontaining protein (Fragment) OS=Acanthamoeba castellanii str. Neff OX=1257118 GN=ACA1_385470 PE=4 SV=1	acanthamoeba castellanii str. neff	acanthamoeba castellanii str. neff;acanthamoeba castellanii;acanthamoeba;acanthamoebidae;centramoebida;longamoebia;discosea;amoebozoa;eukaryota;cellular organisms;root	/cluster/work/users/siribi/ENTAP/Cbellidifolia_MAY21/entap_outfiles/similarity_search/DIAMOND/blastp_Cbellidifolia_RAW_rerun_NOV19_300bp_kept_final_uniprot_trembl.out	No	Yes							3702.AT4G01030.1	7.7e-156	555.1		Viridiplantae	virNOG[6]	0Z7Z7@NOG,1BFAC@strNOG,1DT8T@virNOG,KOG4197@euNOG			GO:0005575-cellular_component(L=0),GO:0005622-intracellular(L=3),GO:0005623-cell(L=1),GO:0005737-cytoplasm(L=4),GO:0005739-mitochondrion(L=5),GO:0043226-organelle(L=1),GO:0043227-membrane-bounded organelle(L=2),GO:0043229-intracellular organelle(L=3),GO:0043231-intracellular membrane-bounded organelle(L=4),GO:0044424-intracellular part(L=3),GO:0044444-cytoplasmic part(L=4),GO:0044464-cell part(L=…
TRINITY_DN497_c0_g1	0.178259	-0.943208	-0.463673	0.587145	0.527692	0.885193	0.783795	-0.497904	-0.362432	-0.163989	0.0253239	0.0805134	0.0776259	TRINITY_DN497_c0_g1_i2	Complete	tr|L8H9B2|L8H9B2_ACACA	37.6	303	182	6	3	299	282	583	2.1e-49	99.3	tr|L8H9B2|L8H9B2_ACACA Pentatricopeptide (PPR) repeatcontaining protein (Fragment) OS=Acanthamoeba castellanii str. Neff OX=1257118 GN=ACA1_385470 PE=4 SV=1	acanthamoeba castellanii str. neff	acanthamoeba castellanii str. neff;acanthamoeba castellanii;acanthamoeba;acanthamoebidae;centramoebida;longamoebia;discosea;amoebozoa;eukaryota;cellular organisms;root	/cluster/work/users/siribi/ENTAP/Cbellidifolia_MAY21/entap_outfiles/similarity_search/DIAMOND/blastp_Cbellidifolia_RAW_rerun_NOV19_300bp_kept_final_uniprot_trembl.out	No	Yes							3702.AT4G01030.1	7.7e-156	555.1		Viridiplantae	virNOG[6]	0Z7Z7@NOG,1BFAC@strNOG,1DT8T@virNOG,KOG4197@euNOG			GO:0005575-cellular_component(L=0),GO:0005622-intracellular(L=3),GO:0005623-cell(L=1),GO:0005737-cytoplasm(L=4),GO:0005739-mitochondrion(L=5),GO:0043226-organelle(L=1),GO:0043227-membrane-bounded organelle(L=2),GO:0043229-intracellular organelle(L=3),GO:0043231-intracellular membrane-bounded organelle(L=4),GO:0044424-intracellular part(L=3),GO:0044444-cytoplasmic part(L=4),GO:0044464-cell part(L=…
TRINITY_DN497_c0_g1	0.178259	-0.943208	-0.463673	0.587145	0.527692	0.885193	0.783795	-0.497904	-0.362432	-0.163989	0.0253239	0.0805134	0.0776259	TRINITY_DN497_c0_g1_i4	Complete	tr|L8H9B2|L8H9B2_ACACA	37.6	303	182	6	3	299	282	583	2.1e-49	99.3	tr|L8H9B2|L8H9B2_ACACA Pentatricopeptide (PPR) repeatcontaining protein (Fragment) OS=Acanthamoeba castellanii str. Neff OX=1257118 GN=ACA1_385470 PE=4 SV=1	acanthamoeba castellanii str. neff	acanthamoeba castellanii str. neff;acanthamoeba castellanii;acanthamoeba;acanthamoebidae;centramoebida;longamoebia;discosea;amoebozoa;eukaryota;cellular organisms;root	/cluster/work/users/siribi/ENTAP/Cbellidifolia_MAY21/entap_outfiles/similarity_search/DIAMOND/blastp_Cbellidifolia_RAW_rerun_NOV19_300bp_kept_final_uniprot_trembl.out	No	Yes							3702.AT4G01030.1	7.7e-156	555.1		Viridiplantae	virNOG[6]	0Z7Z7@NOG,1BFAC@strNOG,1DT8T@virNOG,KOG4197@euNOG			GO:0005575-cellular_component(L=0),GO:0005622-intracellular(L=3),GO:0005623-cell(L=1),GO:0005737-cytoplasm(L=4),GO:0005739-mitochondrion(L=5),GO:0043226-organelle(L=1),GO:0043227-membrane-bounded organelle(L=2),GO:0043229-intracellular organelle(L=3),GO:0043231-intracellular membrane-bounded organelle(L=4),GO:0044424-intracellular part(L=3),GO:0044444-cytoplasmic part(L=4),GO:0044464-cell part(L=…
TRINITY_DN3302_c1_g1	-0.0779346	-0.758876	-0.789189	0.854319	0.526017	0.557833	0.78365	0.0170884	-0.0225975	0.0623791	0.0374371	0.00528716	-0.0368094	TRINITY_DN3302_c1_g1_i2	Complete	XP_006389824.1	96	227	9	0	1	227	1	227	2.1e-97	100	XP_006389824.1 deSI-like protein At4g17486 isoform X2 [Eutrema salsugineum]	eutrema salsugineum	eutrema salsugineum;eutrema;eutremeae;brassicaceae;brassicales;malvids;rosids;pentapetalae;gunneridae;eudicotyledons;mesangiospermae;magnoliophyta;spermatophyta;euphyllophyta;tracheophyta;embryophyta;streptophytina;streptophyta;viridiplantae;eukaryota;cellular organisms;root	/cluster/work/users/siribi/ENTAP/Cbellidifolia_MAY21/entap_outfiles/similarity_search/DIAMOND/blastp_Cbellidifolia_RAW_rerun_NOV19_300bp_kept_final_refseq_plant_protein.out	No	Yes							3702.AT1G80690.1	1e-96	358.2		Viridiplantae	virNOG[6]	0C4EZ@braNOG,11H3Z@NOG,1BMMC@strNOG,1DZFM@virNOG,KOG0324@euNOG
TRINITY_DN34_c0_g1	-0.184366	-0.507467	-0.821931	0.813869	0.438906	0.271724	0.783192	0.270237	0.0968719	0.222797	0.187947	0.0840596	0.133678	TRINITY_DN34_c0_g1_i1
TRINITY_DN5762_c0_g1	0.0491325	-0.826228	-0.447745	0.559442	0.51275	0.75024	0.782544	-0.339288	-0.407271	-0.038226	0.00555181	0.0472125	-0.0193442	TRINITY_DN5762_c0_g1_i2
TRINITY_DN5762_c0_g1	0.0491325	-0.826228	-0.447745	0.559442	0.51275	0.75024	0.782544	-0.339288	-0.407271	-0.038226	0.00555181	0.0472125	-0.0193442	TRINITY_DN5762_c0_g1_i4	Partial 5 Prime	sp|Q8GWK5|GASA9_ARATH	88.4	121	11	2	20	139	1	119	1.8e-32	86.3	sp|Q8GWK5|GASA9_ARATH Gibberellin-regulated protein 9 OS=Arabidopsis thaliana OX=3702 GN=GASA9 PE=3 SV=1	arabidopsis thaliana	arabidopsis thaliana;arabidopsis;camelineae;brassicaceae;brassicales;malvids;rosids;pentapetalae;gunneridae;eudicotyledons;mesangiospermae;magnoliophyta;spermatophyta;euphyllophyta;tracheophyta;embryophyta;streptophytina;streptophyta;viridiplantae;eukaryota;cellular organisms;root	/cluster/work/users/siribi/ENTAP/Cbellidifolia_MAY21/entap_outfiles/similarity_search/DIAMOND/blastp_Cbellidifolia_RAW_rerun_NOV19_300bp_kept_final_uniprot_sprot.out	No	Yes	GO:0009740-gibberellic acid mediated signaling pathway(L=6),	GO:0005576-extracellular region(L=1),			|EMBL; AC003979; -; NOT_ANNOTATED_CDS; Genomic_DNA.|EMBL; CP002684; AEE30270.1; -; Genomic_DNA.|EMBL; CP002684; AEE30271.1; -; Genomic_DNA.|EMBL; CP002684; AEE30272.1; -; Genomic_DNA.|EMBL; AK118784; BAC43377.1; -; mRNA.|RefSeq; NP_001185065.1; NM_001198136.1.|RefSeq; NP_001185066.1; NM_001198137.1.|RefSeq; NP_173683.1; NM_102116.5.|UniGene; At.41586; -.|ProteinModelPortal; Q8GWK5; -.|SMR; Q8GWK5…	|-!- FUNCTION: Gibberellin-regulated protein that may function in| hormonal controlled steps of development such as seed germination,| flowering and seed maturation. {ECO:0000250}.|-!- SUBCELLULAR LOCATION: Secreted {ECO:0000250}.|-!- PTM: Six disulfide bonds may be present. {ECO:0000250}.|-!- SIMILARITY: Belongs to the GASA family. {ECO:0000305}.	3702.AT1G22690.1	2.7e-31	140.2		Viridiplantae	virNOG[6]	0C6DA@braNOG,0J20M@euNOG,117E6@NOG,1BVFS@strNOG,1E7G8@virNOG		GO:0007154-cell communication(L=2),GO:0007165-signal transduction(L=3),GO:0008150-biological_process(L=0),GO:0009719-response to endogenous stimulus(L=2),GO:0009725-response to hormone(L=3),GO:0009739-response to gibberellin(L=4),GO:0009740-gibberellic acid mediated signaling pathway(L=6),GO:0009755-hormone-mediated signaling pathway(L=5),GO:0009987-cellular process(L=1),GO:0010033-response to or…	GO:0005575-cellular_component(L=0),GO:0005576-extracellular region(L=1),
TRINITY_DN26666_c0_g1	0.265629	-0.438461	-0.0637956	0.126239	0.0575963	0.444704	0.782116	-0.304465	-0.65146	0.0849269	-0.310028	0.0377519	0.264941	TRINITY_DN26666_c0_g1_i1	Complete	XP_002874330.1	89.9	414	34	3	1	410	1	410	2e-207	100	XP_002874330.1 F-box/kelch-repeat protein At5g26960 [Arabidopsis lyrata subsp. lyrata]	arabidopsis lyrata subsp. lyrata	arabidopsis lyrata subsp. lyrata;arabidopsis lyrata;arabidopsis;camelineae;brassicaceae;brassicales;malvids;rosids;pentapetalae;gunneridae;eudicotyledons;mesangiospermae;magnoliophyta;spermatophyta;euphyllophyta;tracheophyta;embryophyta;streptophytina;streptophyta;viridiplantae;eukaryota;cellular organisms;root	/cluster/work/users/siribi/ENTAP/Cbellidifolia_MAY21/entap_outfiles/similarity_search/DIAMOND/blastp_Cbellidifolia_RAW_rerun_NOV19_300bp_kept_final_refseq_plant_protein.out	No	Yes							59689.fgenesh2_kg.6__2661__AT5G26960.1	2.6e-207	726.5		Viridiplantae	virNOG[6]	0BUUW@braNOG,10X8D@NOG,1BGVJ@strNOG,1DTWD@virNOG,KOG1072@euNOG				GO:0003674-molecular_function(L=0),GO:0005488-binding(L=1),GO:0008270-zinc ion binding(L=6),GO:0043167-ion binding(L=2),GO:0043169-cation binding(L=3),GO:0046872-metal ion binding(L=4),GO:0046914-transition metal ion binding(L=5),
TRINITY_DN1895_c0_g1	0.259981	-0.725931	-0.452707	0.527861	0.335806	0.642657	0.782006	-0.262573	-0.325736	-0.0222543	-0.175814	0.0144138	0.0942318	TRINITY_DN1895_c0_g1_i1	Complete	tr|D7MJ19|D7MJ19_ARALL	89.8	381	21	3	1	376	1	368	1.3e-186	100	tr|D7MJ19|D7MJ19_ARALL TP_methylase domain-containing protein OS=Arabidopsis lyrata subsp. lyrata OX=81972 GN=ARALYDRAFT_493893 PE=3 SV=1	arabidopsis lyrata subsp. lyrata	arabidopsis lyrata subsp. lyrata;arabidopsis lyrata;arabidopsis;camelineae;brassicaceae;brassicales;malvids;rosids;pentapetalae;gunneridae;eudicotyledons;mesangiospermae;magnoliophyta;spermatophyta;euphyllophyta;tracheophyta;embryophyta;streptophytina;streptophyta;viridiplantae;eukaryota;cellular organisms;root	/cluster/work/users/siribi/ENTAP/Cbellidifolia_MAY21/entap_outfiles/similarity_search/DIAMOND/blastp_Cbellidifolia_RAW_rerun_NOV19_300bp_kept_final_uniprot_trembl.out	No	Yes							59689.fgenesh2_kg.7__3326__AT5G40850.1	7.3e-188	661.8	OSI_02954	Viridiplantae	virNOG[6]	0BXME@braNOG,1BF3E@strNOG,1DT1M@virNOG,COG0007@NOG,KOG1527@euNOG		GO:0006725-cellular aromatic compound metabolic process(L=3),GO:0006778-porphyrin-containing compound metabolic process(L=4),GO:0006779-porphyrin-containing compound biosynthetic process(L=5),GO:0006783-heme biosynthetic process(L=4),GO:0006807-nitrogen compound metabolic process(L=2),GO:0008150-biological_process(L=0),GO:0008152-metabolic process(L=1),GO:0009058-biosynthetic process(L=2),GO:0009…	GO:0005575-cellular_component(L=0),GO:0005622-intracellular(L=3),GO:0005623-cell(L=1),GO:0005737-cytoplasm(L=4),GO:0009507-chloroplast(L=6),GO:0009536-plastid(L=5),GO:0043226-organelle(L=1),GO:0043227-membrane-bounded organelle(L=2),GO:0043229-intracellular organelle(L=3),GO:0043231-intracellular membrane-bounded organelle(L=4),GO:0044424-intracellular part(L=3),GO:0044444-cytoplasmic part(L=4),G…	GO:0003674-molecular_function(L=0),GO:0003824-catalytic activity(L=1),GO:0004851-uroporphyrin-III C-methyltransferase activity(L=6),GO:0008168-methyltransferase activity(L=4),GO:0008169-C-methyltransferase activity(L=5),GO:0008757-S-adenosylmethionine-dependent methyltransferase activity(L=5),GO:0016491-oxidoreductase activity(L=2),GO:0016627-oxidoreductase activity, acting on the CH-CH group of …
TRINITY_DN1895_c0_g1	0.259981	-0.725931	-0.452707	0.527861	0.335806	0.642657	0.782006	-0.262573	-0.325736	-0.0222543	-0.175814	0.0144138	0.0942318	TRINITY_DN1895_c0_g1_i2	Complete	tr|D7MJ19|D7MJ19_ARALL	89.8	381	21	3	1	376	1	368	1.3e-186	100	tr|D7MJ19|D7MJ19_ARALL TP_methylase domain-containing protein OS=Arabidopsis lyrata subsp. lyrata OX=81972 GN=ARALYDRAFT_493893 PE=3 SV=1	arabidopsis lyrata subsp. lyrata	arabidopsis lyrata subsp. lyrata;arabidopsis lyrata;arabidopsis;camelineae;brassicaceae;brassicales;malvids;rosids;pentapetalae;gunneridae;eudicotyledons;mesangiospermae;magnoliophyta;spermatophyta;euphyllophyta;tracheophyta;embryophyta;streptophytina;streptophyta;viridiplantae;eukaryota;cellular organisms;root	/cluster/work/users/siribi/ENTAP/Cbellidifolia_MAY21/entap_outfiles/similarity_search/DIAMOND/blastp_Cbellidifolia_RAW_rerun_NOV19_300bp_kept_final_uniprot_trembl.out	No	Yes							59689.fgenesh2_kg.7__3326__AT5G40850.1	7.3e-188	661.8	OSI_02954	Viridiplantae	virNOG[6]	0BXME@braNOG,1BF3E@strNOG,1DT1M@virNOG,COG0007@NOG,KOG1527@euNOG		GO:0006725-cellular aromatic compound metabolic process(L=3),GO:0006778-porphyrin-containing compound metabolic process(L=4),GO:0006779-porphyrin-containing compound biosynthetic process(L=5),GO:0006783-heme biosynthetic process(L=4),GO:0006807-nitrogen compound metabolic process(L=2),GO:0008150-biological_process(L=0),GO:0008152-metabolic process(L=1),GO:0009058-biosynthetic process(L=2),GO:0009…	GO:0005575-cellular_component(L=0),GO:0005622-intracellular(L=3),GO:0005623-cell(L=1),GO:0005737-cytoplasm(L=4),GO:0009507-chloroplast(L=6),GO:0009536-plastid(L=5),GO:0043226-organelle(L=1),GO:0043227-membrane-bounded organelle(L=2),GO:0043229-intracellular organelle(L=3),GO:0043231-intracellular membrane-bounded organelle(L=4),GO:0044424-intracellular part(L=3),GO:0044444-cytoplasmic part(L=4),G…	GO:0003674-molecular_function(L=0),GO:0003824-catalytic activity(L=1),GO:0004851-uroporphyrin-III C-methyltransferase activity(L=6),GO:0008168-methyltransferase activity(L=4),GO:0008169-C-methyltransferase activity(L=5),GO:0008757-S-adenosylmethionine-dependent methyltransferase activity(L=5),GO:0016491-oxidoreductase activity(L=2),GO:0016627-oxidoreductase activity, acting on the CH-CH group of …
TRINITY_DN1895_c0_g1	0.259981	-0.725931	-0.452707	0.527861	0.335806	0.642657	0.782006	-0.262573	-0.325736	-0.0222543	-0.175814	0.0144138	0.0942318	TRINITY_DN1895_c0_g1_i5	Complete	tr|D7MJ19|D7MJ19_ARALL	84.9	239	19	2	1	234	1	227	1.4e-105	91.1	tr|D7MJ19|D7MJ19_ARALL TP_methylase domain-containing protein OS=Arabidopsis lyrata subsp. lyrata OX=81972 GN=ARALYDRAFT_493893 PE=3 SV=1	arabidopsis lyrata subsp. lyrata	arabidopsis lyrata subsp. lyrata;arabidopsis lyrata;arabidopsis;camelineae;brassicaceae;brassicales;malvids;rosids;pentapetalae;gunneridae;eudicotyledons;mesangiospermae;magnoliophyta;spermatophyta;euphyllophyta;tracheophyta;embryophyta;streptophytina;streptophyta;viridiplantae;eukaryota;cellular organisms;root	/cluster/work/users/siribi/ENTAP/Cbellidifolia_MAY21/entap_outfiles/similarity_search/DIAMOND/blastp_Cbellidifolia_RAW_rerun_NOV19_300bp_kept_final_uniprot_trembl.out	No	Yes							3702.AT5G40850.1	1.9e-107	394	OSI_02954	Viridiplantae	virNOG[6]	0BXME@braNOG,1BF3E@strNOG,1DT1M@virNOG,COG0007@NOG,KOG1527@euNOG		GO:0006725-cellular aromatic compound metabolic process(L=3),GO:0006778-porphyrin-containing compound metabolic process(L=4),GO:0006779-porphyrin-containing compound biosynthetic process(L=5),GO:0006783-heme biosynthetic process(L=4),GO:0006807-nitrogen compound metabolic process(L=2),GO:0008150-biological_process(L=0),GO:0008152-metabolic process(L=1),GO:0009058-biosynthetic process(L=2),GO:0009…	GO:0005575-cellular_component(L=0),GO:0005622-intracellular(L=3),GO:0005623-cell(L=1),GO:0005737-cytoplasm(L=4),GO:0009507-chloroplast(L=6),GO:0009536-plastid(L=5),GO:0043226-organelle(L=1),GO:0043227-membrane-bounded organelle(L=2),GO:0043229-intracellular organelle(L=3),GO:0043231-intracellular membrane-bounded organelle(L=4),GO:0044424-intracellular part(L=3),GO:0044444-cytoplasmic part(L=4),G…	GO:0003674-molecular_function(L=0),GO:0003824-catalytic activity(L=1),GO:0004851-uroporphyrin-III C-methyltransferase activity(L=6),GO:0008168-methyltransferase activity(L=4),GO:0008169-C-methyltransferase activity(L=5),GO:0008757-S-adenosylmethionine-dependent methyltransferase activity(L=5),GO:0016491-oxidoreductase activity(L=2),GO:0016627-oxidoreductase activity, acting on the CH-CH group of …
TRINITY_DN29438_c0_g1	-0.287501	-0.728255	-0.823275	0.873511	0.621619	0.524766	0.781737	0.0914066	-0.0366776	0.24162	0.141843	0.0899897	-0.0871125	TRINITY_DN29438_c0_g1_i1	Complete	tr|A0A0D3C6K9|A0A0D3C6K9_BRAOL	91.5	118	10	0	1	118	16	133	1.2e-53	100	tr|A0A0D3C6K9|A0A0D3C6K9_BRAOL EF-hand domain-containing protein OS=Brassica oleracea var. oleracea OX=109376 GN=106337258 PE=4 SV=1	brassica oleracea var. oleracea	brassica oleracea var. oleracea;brassica oleracea;brassica;brassiceae;brassicaceae;brassicales;malvids;rosids;pentapetalae;gunneridae;eudicotyledons;mesangiospermae;magnoliophyta;spermatophyta;euphyllophyta;tracheophyta;embryophyta;streptophytina;streptophyta;viridiplantae;eukaryota;cellular organisms;root	/cluster/work/users/siribi/ENTAP/Cbellidifolia_MAY21/entap_outfiles/similarity_search/DIAMOND/blastp_Cbellidifolia_RAW_rerun_NOV19_300bp_kept_final_uniprot_trembl.out	No	Yes							3702.AT2G46600.1	3e-55	219.5		Viridiplantae	virNOG[6]	0C600@braNOG,1BSYH@strNOG,1E4U8@virNOG,COG5126@NOG,KOG0028@euNOG		GO:0000902-cell morphogenesis(L=5),GO:0000904-cell morphogenesis involved in differentiation(L=5),GO:0007275-multicellular organism development(L=3),GO:0008150-biological_process(L=0),GO:0008544-epidermis development(L=4),GO:0009653-anatomical structure morphogenesis(L=3),GO:0009888-tissue development(L=3),GO:0009913-epidermal cell differentiation(L=6),GO:0009987-cellular process(L=1),GO:0010026-…		GO:0003674-molecular_function(L=0),GO:0005488-binding(L=1),GO:0005509-calcium ion binding(L=5),GO:0043167-ion binding(L=2),GO:0043169-cation binding(L=3),GO:0046872-metal ion binding(L=4),
TRINITY_DN1635_c0_g1	-0.435164	-0.325265	-0.675148	0.661787	0.501666	0.138061	0.781662	0.328064	0.01307	0.312628	0.171202	0.0120864	0.168425	TRINITY_DN1635_c0_g1_i11
TRINITY_DN1635_c0_g1	-0.435164	-0.325265	-0.675148	0.661787	0.501666	0.138061	0.781662	0.328064	0.01307	0.312628	0.171202	0.0120864	0.168425	TRINITY_DN1635_c0_g1_i20
TRINITY_DN1635_c0_g1	-0.435164	-0.325265	-0.675148	0.661787	0.501666	0.138061	0.781662	0.328064	0.01307	0.312628	0.171202	0.0120864	0.168425	TRINITY_DN1635_c0_g1_i23
TRINITY_DN1635_c0_g1	-0.435164	-0.325265	-0.675148	0.661787	0.501666	0.138061	0.781662	0.328064	0.01307	0.312628	0.171202	0.0120864	0.168425	TRINITY_DN1635_c0_g1_i3
TRINITY_DN1635_c0_g1	-0.435164	-0.325265	-0.675148	0.661787	0.501666	0.138061	0.781662	0.328064	0.01307	0.312628	0.171202	0.0120864	0.168425	TRINITY_DN1635_c0_g1_i7
TRINITY_DN32798_c0_g1	0.19372	-0.769263	-0.508341	0.583723	0.394669	0.652256	0.7799	-0.252827	-0.303602	0.0149221	0.153481	0.164503	0.39166	TRINITY_DN32798_c0_g1_i1	Complete	XP_006288836.1	89.1	156	16	1	1	156	1	155	2.7e-80	100	XP_006288836.1 wound-induced protein 1 [Capsella rubella]	capsella rubella	capsella rubella;capsella;camelineae;brassicaceae;brassicales;malvids;rosids;pentapetalae;gunneridae;eudicotyledons;mesangiospermae;magnoliophyta;spermatophyta;euphyllophyta;tracheophyta;embryophyta;streptophytina;streptophyta;viridiplantae;eukaryota;cellular organisms;root	/cluster/work/users/siribi/ENTAP/Cbellidifolia_MAY21/entap_outfiles/similarity_search/DIAMOND/blastp_Cbellidifolia_RAW_rerun_NOV19_300bp_kept_final_refseq_plant_protein.out	No	Yes							3702.AT5G01740.1	1.8e-79	300.4		Viridiplantae	virNOG[6]	0C1QM@braNOG,0IZ0E@euNOG,0YQYD@NOG,1BS4A@strNOG,1E3ZH@virNOG
TRINITY_DN2201_c0_g2	0.460658	-0.752082	-0.196753	0.297643	0.164783	0.74872	0.779838	-0.559847	-0.547179	-0.129042	-0.161042	0.0834563	0.266595	TRINITY_DN2201_c0_g2_i1	Complete
TRINITY_DN2201_c0_g2	0.460658	-0.752082	-0.196753	0.297643	0.164783	0.74872	0.779838	-0.559847	-0.547179	-0.129042	-0.161042	0.0834563	0.266595	TRINITY_DN2201_c0_g2_i2	Complete	XP_020890976.1	76.8	267	43	8	2	257	3	261	5.8e-96	99.6	XP_020890976.1 protein TIFY 11B [Arabidopsis lyrata subsp. lyrata]	arabidopsis lyrata subsp. lyrata	arabidopsis lyrata subsp. lyrata;arabidopsis lyrata;arabidopsis;camelineae;brassicaceae;brassicales;malvids;rosids;pentapetalae;gunneridae;eudicotyledons;mesangiospermae;magnoliophyta;spermatophyta;euphyllophyta;tracheophyta;embryophyta;streptophytina;streptophyta;viridiplantae;eukaryota;cellular organisms;root	/cluster/work/users/siribi/ENTAP/Cbellidifolia_MAY21/entap_outfiles/similarity_search/DIAMOND/blastp_Cbellidifolia_RAW_rerun_NOV19_300bp_kept_final_refseq_plant_protein.out	No	Yes							3702.AT1G72450.1	2.8e-98	363.6		Viridiplantae	virNOG[6]	0C2JE@braNOG,0JUQ8@euNOG,106NM@NOG,1C0KJ@strNOG,1EDE2@virNOG	4075,4626	GO:0006139-nucleobase-containing compound metabolic process(L=3),GO:0006351-transcription, DNA-templated(L=5),GO:0006355-regulation of transcription, DNA-templated(L=7),GO:0006725-cellular aromatic compound metabolic process(L=3),GO:0006807-nitrogen compound metabolic process(L=2),GO:0006950-response to stress(L=2),GO:0006952-defense response(L=3),GO:0008150-biological_process(L=0),GO:0008152-met…	GO:0005575-cellular_component(L=0),GO:0005622-intracellular(L=3),GO:0005623-cell(L=1),GO:0005634-nucleus(L=5),GO:0043226-organelle(L=1),GO:0043227-membrane-bounded organelle(L=2),GO:0043229-intracellular organelle(L=3),GO:0043231-intracellular membrane-bounded organelle(L=4),GO:0044424-intracellular part(L=3),GO:0044464-cell part(L=2),
TRINITY_DN2201_c0_g2	0.460658	-0.752082	-0.196753	0.297643	0.164783	0.74872	0.779838	-0.559847	-0.547179	-0.129042	-0.161042	0.0834563	0.266595	TRINITY_DN2201_c0_g2_i3	Complete
TRINITY_DN2201_c0_g2	0.460658	-0.752082	-0.196753	0.297643	0.164783	0.74872	0.779838	-0.559847	-0.547179	-0.129042	-0.161042	0.0834563	0.266595	TRINITY_DN2201_c0_g2_i4	Complete	XP_020890976.1	79	267	44	7	2	264	3	261	7.2e-102	99.6	XP_020890976.1 protein TIFY 11B [Arabidopsis lyrata subsp. lyrata]	arabidopsis lyrata subsp. lyrata	arabidopsis lyrata subsp. lyrata;arabidopsis lyrata;arabidopsis;camelineae;brassicaceae;brassicales;malvids;rosids;pentapetalae;gunneridae;eudicotyledons;mesangiospermae;magnoliophyta;spermatophyta;euphyllophyta;tracheophyta;embryophyta;streptophytina;streptophyta;viridiplantae;eukaryota;cellular organisms;root	/cluster/work/users/siribi/ENTAP/Cbellidifolia_MAY21/entap_outfiles/similarity_search/DIAMOND/blastp_Cbellidifolia_RAW_rerun_NOV19_300bp_kept_final_refseq_plant_protein.out	No	Yes							3702.AT1G72450.1	1.7e-103	380.9		Viridiplantae	virNOG[6]	0C2JE@braNOG,0JUQ8@euNOG,106NM@NOG,1C0KJ@strNOG,1EDE2@virNOG	4075,4626	GO:0006139-nucleobase-containing compound metabolic process(L=3),GO:0006351-transcription, DNA-templated(L=5),GO:0006355-regulation of transcription, DNA-templated(L=7),GO:0006725-cellular aromatic compound metabolic process(L=3),GO:0006807-nitrogen compound metabolic process(L=2),GO:0006950-response to stress(L=2),GO:0006952-defense response(L=3),GO:0008150-biological_process(L=0),GO:0008152-met…	GO:0005575-cellular_component(L=0),GO:0005622-intracellular(L=3),GO:0005623-cell(L=1),GO:0005634-nucleus(L=5),GO:0043226-organelle(L=1),GO:0043227-membrane-bounded organelle(L=2),GO:0043229-intracellular organelle(L=3),GO:0043231-intracellular membrane-bounded organelle(L=4),GO:0044424-intracellular part(L=3),GO:0044464-cell part(L=2),
TRINITY_DN8594_c0_g1	0.0181203	-0.731476	-0.102357	0.233739	0.552601	0.794744	0.77983	-0.596239	-0.67832	-0.0577103	0.143914	0.109301	0.0730771	TRINITY_DN8594_c0_g1_i2	Complete	XP_020883434.1	86.7	105	14	0	1	105	28	132	1.6e-28	98.1	XP_020883434.1 ARGOS-like protein [Arabidopsis lyrata subsp. lyrata]	arabidopsis lyrata subsp. lyrata	arabidopsis lyrata subsp. lyrata;arabidopsis lyrata;arabidopsis;camelineae;brassicaceae;brassicales;malvids;rosids;pentapetalae;gunneridae;eudicotyledons;mesangiospermae;magnoliophyta;spermatophyta;euphyllophyta;tracheophyta;embryophyta;streptophytina;streptophyta;viridiplantae;eukaryota;cellular organisms;root	/cluster/work/users/siribi/ENTAP/Cbellidifolia_MAY21/entap_outfiles/similarity_search/DIAMOND/blastp_Cbellidifolia_RAW_rerun_NOV19_300bp_kept_final_refseq_plant_protein.out	No	Yes							59689.fgenesh2_kg.4__2587__AT2G44080.1	2.3e-25	120.2		Viridiplantae	virNOG[6]	0C7E8@braNOG,0J7TT@euNOG,11AW2@NOG,1C3QZ@strNOG,1EHAW@virNOG		GO:0007154-cell communication(L=2),GO:0007165-signal transduction(L=3),GO:0008150-biological_process(L=0),GO:0009719-response to endogenous stimulus(L=2),GO:0009725-response to hormone(L=3),GO:0009741-response to brassinosteroid(L=4),GO:0009742-brassinosteroid mediated signaling pathway(L=6),GO:0009755-hormone-mediated signaling pathway(L=5),GO:0009987-cellular process(L=1),GO:0010033-response to…	GO:0005575-cellular_component(L=0),GO:0005622-intracellular(L=3),GO:0005623-cell(L=1),GO:0005737-cytoplasm(L=4),GO:0005783-endoplasmic reticulum(L=4),GO:0043226-organelle(L=1),GO:0043227-membrane-bounded organelle(L=2),GO:0043229-intracellular organelle(L=3),GO:0043231-intracellular membrane-bounded organelle(L=4),GO:0044424-intracellular part(L=3),GO:0044444-cytoplasmic part(L=4),GO:0044464-cell…
TRINITY_DN12392_c0_g1	-0.183823	-0.583361	-0.775825	0.809005	0.427592	0.358912	0.779708	0.189609	0.0211866	0.169502	-0.0889295	-0.0884246	0.175133	TRINITY_DN12392_c0_g1_i1	Complete	XP_002867342.1	95.3	639	30	0	1	639	10	648	1.1e-294	100	XP_002867342.1 probable LRR receptor-like serine/threonine-protein kinase At4g30520 [Arabidopsis lyrata subsp. lyrata]	arabidopsis lyrata subsp. lyrata	arabidopsis lyrata subsp. lyrata;arabidopsis lyrata;arabidopsis;camelineae;brassicaceae;brassicales;malvids;rosids;pentapetalae;gunneridae;eudicotyledons;mesangiospermae;magnoliophyta;spermatophyta;euphyllophyta;tracheophyta;embryophyta;streptophytina;streptophyta;viridiplantae;eukaryota;cellular organisms;root	/cluster/work/users/siribi/ENTAP/Cbellidifolia_MAY21/entap_outfiles/similarity_search/DIAMOND/blastp_Cbellidifolia_RAW_rerun_NOV19_300bp_kept_final_refseq_plant_protein.out	No	Yes							3702.AT4G30520.1	0	1023.5		Viridiplantae	virNOG[6]	0C24B@braNOG,0IGB7@euNOG,0YEGZ@NOG,1BHP8@strNOG,1DVJN@virNOG		GO:0006464-cellular protein modification process(L=5),GO:0006468-protein phosphorylation(L=6),GO:0006793-phosphorus metabolic process(L=3),GO:0006796-phosphate-containing compound metabolic process(L=4),GO:0007275-multicellular organism development(L=3),GO:0007568-aging(L=3),GO:0008150-biological_process(L=0),GO:0008152-metabolic process(L=1),GO:0009987-cellular process(L=1),GO:0010150-leaf senes…	GO:0005575-cellular_component(L=0),GO:0005623-cell(L=1),GO:0005886-plasma membrane(L=3),GO:0016020-membrane(L=1),GO:0016021-integral component of membrane(L=4),GO:0031224-intrinsic component of membrane(L=3),GO:0044425-membrane part(L=2),GO:0044464-cell part(L=2),GO:0071944-cell periphery(L=3),	GO:0000166-nucleotide binding(L=3),GO:0001882-nucleoside binding(L=3),GO:0001883-purine nucleoside binding(L=4),GO:0003674-molecular_function(L=0),GO:0003824-catalytic activity(L=1),GO:0004672-protein kinase activity(L=5),GO:0004674-protein serine/threonine kinase activity(L=6),GO:0005488-binding(L=1),GO:0005524-ATP binding(L=7),GO:0016301-kinase activity(L=4),GO:0016740-transferase activity(L=2)…
TRINITY_DN1995_c0_g2	-0.222863	-0.163133	-0.446563	0.403913	0.195703	0.0242273	0.779294	0.296391	-0.236019	0.568996	0.175333	0.329832	0.108506	TRINITY_DN1995_c0_g2_i1	Complete	XP_002870599.2	55.4	195	57	2	1	194	3	168	6.6e-47	97	XP_002870599.2 LOW QUALITY PROTEIN: UPF0725 protein At3g57210 [Arabidopsis lyrata subsp. lyrata]	arabidopsis lyrata subsp. lyrata	arabidopsis lyrata subsp. lyrata;arabidopsis lyrata;arabidopsis;camelineae;brassicaceae;brassicales;malvids;rosids;pentapetalae;gunneridae;eudicotyledons;mesangiospermae;magnoliophyta;spermatophyta;euphyllophyta;tracheophyta;embryophyta;streptophytina;streptophyta;viridiplantae;eukaryota;cellular organisms;root	/cluster/work/users/siribi/ENTAP/Cbellidifolia_MAY21/entap_outfiles/similarity_search/DIAMOND/blastp_Cbellidifolia_RAW_rerun_NOV19_300bp_kept_final_refseq_plant_protein.out	No	Yes							3711.Bra024727.1-P	9.4e-25	119		Viridiplantae	virNOG[6]	0C6PE@braNOG,0JVX9@euNOG,105GY@NOG,1C25A@strNOG,1EF68@virNOG
TRINITY_DN8142_c0_g1	0.0319752	-0.759542	-0.710315	0.762096	0.476383	0.577506	0.778847	-0.0960583	-0.06566	0.0343284	0.196007	0.0584666	0.250646	TRINITY_DN8142_c0_g1_i2
TRINITY_DN8142_c0_g1	0.0319752	-0.759542	-0.710315	0.762096	0.476383	0.577506	0.778847	-0.0960583	-0.06566	0.0343284	0.196007	0.0584666	0.250646	TRINITY_DN8142_c0_g1_i3
TRINITY_DN8142_c0_g1	0.0319752	-0.759542	-0.710315	0.762096	0.476383	0.577506	0.778847	-0.0960583	-0.06566	0.0343284	0.196007	0.0584666	0.250646	TRINITY_DN8142_c0_g1_i4
TRINITY_DN8142_c0_g1	0.0319752	-0.759542	-0.710315	0.762096	0.476383	0.577506	0.778847	-0.0960583	-0.06566	0.0343284	0.196007	0.0584666	0.250646	TRINITY_DN8142_c0_g1_i5
TRINITY_DN8142_c0_g1	0.0319752	-0.759542	-0.710315	0.762096	0.476383	0.577506	0.778847	-0.0960583	-0.06566	0.0343284	0.196007	0.0584666	0.250646	TRINITY_DN8142_c0_g1_i6	Partial 5 Prime
TRINITY_DN1636_c0_g1	-0.0946992	-0.267396	-0.469056	0.459561	0.184823	0.112902	0.778541	0.191548	-0.15746	0.255247	0.0956188	0.149388	0.160142	TRINITY_DN1636_c0_g1_i1	Complete	XP_020886531.1	91.5	224	18	1	1	223	1	224	5.5e-111	99.6	XP_020886531.1 auxin-responsive protein IAA16 isoform X2 [Arabidopsis lyrata subsp. lyrata]	arabidopsis lyrata subsp. lyrata	arabidopsis lyrata subsp. lyrata;arabidopsis lyrata;arabidopsis;camelineae;brassicaceae;brassicales;malvids;rosids;pentapetalae;gunneridae;eudicotyledons;mesangiospermae;magnoliophyta;spermatophyta;euphyllophyta;tracheophyta;embryophyta;streptophytina;streptophyta;viridiplantae;eukaryota;cellular organisms;root	/cluster/work/users/siribi/ENTAP/Cbellidifolia_MAY21/entap_outfiles/similarity_search/DIAMOND/blastp_Cbellidifolia_RAW_rerun_NOV19_300bp_kept_final_refseq_plant_protein.out	No	Yes							3702.AT3G04730.1	3.9e-112	409.5	IAA16	Viridiplantae	virNOG[6]	0BSED@braNOG,0IK8Z@euNOG,0YEC3@NOG,1BDUC@strNOG,1DRRQ@virNOG	4075	GO:0006139-nucleobase-containing compound metabolic process(L=3),GO:0006351-transcription, DNA-templated(L=5),GO:0006355-regulation of transcription, DNA-templated(L=7),GO:0006417-regulation of translation(L=7),GO:0006725-cellular aromatic compound metabolic process(L=3),GO:0006807-nitrogen compound metabolic process(L=2),GO:0006950-response to stress(L=2),GO:0007154-cell communication(L=2),GO:00…	GO:0005575-cellular_component(L=0),GO:0005622-intracellular(L=3),GO:0005623-cell(L=1),GO:0005634-nucleus(L=5),GO:0005737-cytoplasm(L=4),GO:0009536-plastid(L=5),GO:0043226-organelle(L=1),GO:0043227-membrane-bounded organelle(L=2),GO:0043229-intracellular organelle(L=3),GO:0043231-intracellular membrane-bounded organelle(L=4),GO:0044424-intracellular part(L=3),GO:0044444-cytoplasmic part(L=4),GO:00…	GO:0001071-nucleic acid binding transcription factor activity(L=1),GO:0003674-molecular_function(L=0),GO:0003700-transcription factor activity, sequence-specific DNA binding(L=2),
TRINITY_DN1636_c0_g1	-0.0946992	-0.267396	-0.469056	0.459561	0.184823	0.112902	0.778541	0.191548	-0.15746	0.255247	0.0956188	0.149388	0.160142	TRINITY_DN1636_c0_g1_i3	Complete	XP_020886531.1	91.9	236	18	1	1	235	1	236	4.9e-118	100	XP_020886531.1 auxin-responsive protein IAA16 isoform X2 [Arabidopsis lyrata subsp. lyrata]	arabidopsis lyrata subsp. lyrata	arabidopsis lyrata subsp. lyrata;arabidopsis lyrata;arabidopsis;camelineae;brassicaceae;brassicales;malvids;rosids;pentapetalae;gunneridae;eudicotyledons;mesangiospermae;magnoliophyta;spermatophyta;euphyllophyta;tracheophyta;embryophyta;streptophytina;streptophyta;viridiplantae;eukaryota;cellular organisms;root	/cluster/work/users/siribi/ENTAP/Cbellidifolia_MAY21/entap_outfiles/similarity_search/DIAMOND/blastp_Cbellidifolia_RAW_rerun_NOV19_300bp_kept_final_refseq_plant_protein.out	No	Yes							3702.AT3G04730.1	3.4e-119	433	IAA16	Viridiplantae	virNOG[6]	0BSED@braNOG,0IK8Z@euNOG,0YEC3@NOG,1BDUC@strNOG,1DRRQ@virNOG	4075	GO:0006139-nucleobase-containing compound metabolic process(L=3),GO:0006351-transcription, DNA-templated(L=5),GO:0006355-regulation of transcription, DNA-templated(L=7),GO:0006417-regulation of translation(L=7),GO:0006725-cellular aromatic compound metabolic process(L=3),GO:0006807-nitrogen compound metabolic process(L=2),GO:0006950-response to stress(L=2),GO:0007154-cell communication(L=2),GO:00…	GO:0005575-cellular_component(L=0),GO:0005622-intracellular(L=3),GO:0005623-cell(L=1),GO:0005634-nucleus(L=5),GO:0005737-cytoplasm(L=4),GO:0009536-plastid(L=5),GO:0043226-organelle(L=1),GO:0043227-membrane-bounded organelle(L=2),GO:0043229-intracellular organelle(L=3),GO:0043231-intracellular membrane-bounded organelle(L=4),GO:0044424-intracellular part(L=3),GO:0044444-cytoplasmic part(L=4),GO:00…	GO:0001071-nucleic acid binding transcription factor activity(L=1),GO:0003674-molecular_function(L=0),GO:0003700-transcription factor activity, sequence-specific DNA binding(L=2),
TRINITY_DN1636_c0_g1	-0.0946992	-0.267396	-0.469056	0.459561	0.184823	0.112902	0.778541	0.191548	-0.15746	0.255247	0.0956188	0.149388	0.160142	TRINITY_DN1636_c0_g1_i4
TRINITY_DN2396_c0_g1	-0.272684	-0.57791	-0.414771	0.489253	0.540569	0.52614	0.778294	-0.141108	-0.385024	0.265126	0.246278	0.182709	-0.0701526	TRINITY_DN2396_c0_g1_i1	Complete	tr|A0A3P6AAB5|A0A3P6AAB5_BRACM	73.9	326	85	0	1	326	1	326	1.5e-138	99.4	tr|A0A3P6AAB5|A0A3P6AAB5_BRACM Aldehyde dehydrogenase OS=Brassica campestris OX=3711 GN=BRAA03T15481Z PE=3 SV=1	brassica campestris	brassica rapa subsp. oleifera;brassica rapa;brassica;brassiceae;brassicaceae;brassicales;malvids;rosids;pentapetalae;gunneridae;eudicotyledons;mesangiospermae;magnoliophyta;spermatophyta;euphyllophyta;tracheophyta;embryophyta;streptophytina;streptophyta;viridiplantae;eukaryota;cellular organisms;root	/cluster/work/users/siribi/ENTAP/Cbellidifolia_MAY21/entap_outfiles/similarity_search/DIAMOND/blastp_Cbellidifolia_RAW_rerun_NOV19_300bp_kept_final_uniprot_trembl.out	No	Yes							3711.Bra011674.1-P	2.9e-140	503.4	ALDH3F1	Viridiplantae	virNOG[6]	0C2HS@braNOG,1BNG6@strNOG,1E0AF@virNOG,COG1012@NOG,KOG2456@euNOG	10,40,53,71,280,310,330,340,380,410,561,620,625,640,903,1100,1110,1120	GO:0006081-cellular aldehyde metabolic process(L=3),GO:0008150-biological_process(L=0),GO:0008152-metabolic process(L=1),GO:0009987-cellular process(L=1),GO:0044237-cellular metabolic process(L=2),GO:0044710-single-organism metabolic process(L=2),GO:0055114-oxidation-reduction process(L=3),GO:0071704-organic substance metabolic process(L=2),	GO:0005575-cellular_component(L=0),GO:0005622-intracellular(L=3),GO:0005623-cell(L=1),GO:0005737-cytoplasm(L=4),GO:0005783-endoplasmic reticulum(L=4),GO:0016020-membrane(L=1),GO:0043226-organelle(L=1),GO:0043227-membrane-bounded organelle(L=2),GO:0043229-intracellular organelle(L=3),GO:0043231-intracellular membrane-bounded organelle(L=4),GO:0044424-intracellular part(L=3),GO:0044444-cytoplasmic …	GO:0003674-molecular_function(L=0),GO:0003824-catalytic activity(L=1),GO:0004029-aldehyde dehydrogenase (NAD) activity(L=5),GO:0004030-aldehyde dehydrogenase [NAD(P)+] activity(L=5),GO:0016491-oxidoreductase activity(L=2),GO:0016620-oxidoreductase activity, acting on the aldehyde or oxo group of donors, NAD or NADP as acceptor(L=4),GO:0016903-oxidoreductase activity, acting on the aldehyde or oxo…
TRINITY_DN2396_c0_g1	-0.272684	-0.57791	-0.414771	0.489253	0.540569	0.52614	0.778294	-0.141108	-0.385024	0.265126	0.246278	0.182709	-0.0701526	TRINITY_DN2396_c0_g1_i4	Complete	XP_020874272.1	74.3	358	92	0	1	358	1	358	1.5e-155	99.7	XP_020874272.1 aldehyde dehydrogenase family 3 member F1 [Arabidopsis lyrata subsp. lyrata]	arabidopsis lyrata subsp. lyrata	arabidopsis lyrata subsp. lyrata;arabidopsis lyrata;arabidopsis;camelineae;brassicaceae;brassicales;malvids;rosids;pentapetalae;gunneridae;eudicotyledons;mesangiospermae;magnoliophyta;spermatophyta;euphyllophyta;tracheophyta;embryophyta;streptophytina;streptophyta;viridiplantae;eukaryota;cellular organisms;root	/cluster/work/users/siribi/ENTAP/Cbellidifolia_MAY21/entap_outfiles/similarity_search/DIAMOND/blastp_Cbellidifolia_RAW_rerun_NOV19_300bp_kept_final_refseq_plant_protein.out	No	Yes							3711.Bra011674.1-P	6.4e-157	558.9	ALDH3F1	Viridiplantae	virNOG[6]	0C2HS@braNOG,1BNG6@strNOG,1E0AF@virNOG,COG1012@NOG,KOG2456@euNOG	10,40,53,71,280,310,330,340,380,410,561,620,625,640,903,1100,1110,1120	GO:0006081-cellular aldehyde metabolic process(L=3),GO:0008150-biological_process(L=0),GO:0008152-metabolic process(L=1),GO:0009987-cellular process(L=1),GO:0044237-cellular metabolic process(L=2),GO:0044710-single-organism metabolic process(L=2),GO:0055114-oxidation-reduction process(L=3),GO:0071704-organic substance metabolic process(L=2),	GO:0005575-cellular_component(L=0),GO:0005622-intracellular(L=3),GO:0005623-cell(L=1),GO:0005737-cytoplasm(L=4),GO:0005783-endoplasmic reticulum(L=4),GO:0016020-membrane(L=1),GO:0043226-organelle(L=1),GO:0043227-membrane-bounded organelle(L=2),GO:0043229-intracellular organelle(L=3),GO:0043231-intracellular membrane-bounded organelle(L=4),GO:0044424-intracellular part(L=3),GO:0044444-cytoplasmic …	GO:0003674-molecular_function(L=0),GO:0003824-catalytic activity(L=1),GO:0004029-aldehyde dehydrogenase (NAD) activity(L=5),GO:0004030-aldehyde dehydrogenase [NAD(P)+] activity(L=5),GO:0016491-oxidoreductase activity(L=2),GO:0016620-oxidoreductase activity, acting on the aldehyde or oxo group of donors, NAD or NADP as acceptor(L=4),GO:0016903-oxidoreductase activity, acting on the aldehyde or oxo…
TRINITY_DN2396_c0_g1	-0.272684	-0.57791	-0.414771	0.489253	0.540569	0.52614	0.778294	-0.141108	-0.385024	0.265126	0.246278	0.182709	-0.0701526	TRINITY_DN2396_c0_g1_i5	Complete	tr|A0A3P6AAB5|A0A3P6AAB5_BRACM	76.9	484	112	0	1	484	1	484	9.1e-220	100	tr|A0A3P6AAB5|A0A3P6AAB5_BRACM Aldehyde dehydrogenase OS=Brassica campestris OX=3711 GN=BRAA03T15481Z PE=3 SV=1	brassica campestris	brassica rapa subsp. oleifera;brassica rapa;brassica;brassiceae;brassicaceae;brassicales;malvids;rosids;pentapetalae;gunneridae;eudicotyledons;mesangiospermae;magnoliophyta;spermatophyta;euphyllophyta;tracheophyta;embryophyta;streptophytina;streptophyta;viridiplantae;eukaryota;cellular organisms;root	/cluster/work/users/siribi/ENTAP/Cbellidifolia_MAY21/entap_outfiles/similarity_search/DIAMOND/blastp_Cbellidifolia_RAW_rerun_NOV19_300bp_kept_final_uniprot_trembl.out	No	Yes							3711.Bra011674.1-P	4.5e-222	775.8	ALDH3F1	Viridiplantae	virNOG[6]	0C2HS@braNOG,1BNG6@strNOG,1E0AF@virNOG,COG1012@NOG,KOG2456@euNOG	10,40,53,71,280,310,330,340,380,410,561,620,625,640,903,1100,1110,1120	GO:0006081-cellular aldehyde metabolic process(L=3),GO:0008150-biological_process(L=0),GO:0008152-metabolic process(L=1),GO:0009987-cellular process(L=1),GO:0044237-cellular metabolic process(L=2),GO:0044710-single-organism metabolic process(L=2),GO:0055114-oxidation-reduction process(L=3),GO:0071704-organic substance metabolic process(L=2),	GO:0005575-cellular_component(L=0),GO:0005622-intracellular(L=3),GO:0005623-cell(L=1),GO:0005737-cytoplasm(L=4),GO:0005783-endoplasmic reticulum(L=4),GO:0016020-membrane(L=1),GO:0043226-organelle(L=1),GO:0043227-membrane-bounded organelle(L=2),GO:0043229-intracellular organelle(L=3),GO:0043231-intracellular membrane-bounded organelle(L=4),GO:0044424-intracellular part(L=3),GO:0044444-cytoplasmic …	GO:0003674-molecular_function(L=0),GO:0003824-catalytic activity(L=1),GO:0004029-aldehyde dehydrogenase (NAD) activity(L=5),GO:0004030-aldehyde dehydrogenase [NAD(P)+] activity(L=5),GO:0016491-oxidoreductase activity(L=2),GO:0016620-oxidoreductase activity, acting on the aldehyde or oxo group of donors, NAD or NADP as acceptor(L=4),GO:0016903-oxidoreductase activity, acting on the aldehyde or oxo…
TRINITY_DN2396_c0_g1	-0.272684	-0.57791	-0.414771	0.489253	0.540569	0.52614	0.778294	-0.141108	-0.385024	0.265126	0.246278	0.182709	-0.0701526	TRINITY_DN2396_c0_g1_i6	Complete	tr|A0A398APU3|A0A398APU3_BRACM	78.8	345	73	0	1	345	137	481	2.2e-159	100	tr|A0A398APU3|A0A398APU3_BRACM Aldehyde dehydrogenase OS=Brassica campestris OX=3711 GN=BRARA_A00211 PE=3 SV=1	brassica campestris	brassica rapa subsp. oleifera;brassica rapa;brassica;brassiceae;brassicaceae;brassicales;malvids;rosids;pentapetalae;gunneridae;eudicotyledons;mesangiospermae;magnoliophyta;spermatophyta;euphyllophyta;tracheophyta;embryophyta;streptophytina;streptophyta;viridiplantae;eukaryota;cellular organisms;root	/cluster/work/users/siribi/ENTAP/Cbellidifolia_MAY21/entap_outfiles/similarity_search/DIAMOND/blastp_Cbellidifolia_RAW_rerun_NOV19_300bp_kept_final_uniprot_trembl.out	No	Yes							3711.Bra011674.1-P	1.6e-160	570.9	ALDH3F1	Viridiplantae	virNOG[6]	0C2HS@braNOG,1BNG6@strNOG,1E0AF@virNOG,COG1012@NOG,KOG2456@euNOG	10,40,53,71,280,310,330,340,380,410,561,620,625,640,903,1100,1110,1120	GO:0006081-cellular aldehyde metabolic process(L=3),GO:0008150-biological_process(L=0),GO:0008152-metabolic process(L=1),GO:0009987-cellular process(L=1),GO:0044237-cellular metabolic process(L=2),GO:0044710-single-organism metabolic process(L=2),GO:0055114-oxidation-reduction process(L=3),GO:0071704-organic substance metabolic process(L=2),	GO:0005575-cellular_component(L=0),GO:0005622-intracellular(L=3),GO:0005623-cell(L=1),GO:0005737-cytoplasm(L=4),GO:0005783-endoplasmic reticulum(L=4),GO:0016020-membrane(L=1),GO:0043226-organelle(L=1),GO:0043227-membrane-bounded organelle(L=2),GO:0043229-intracellular organelle(L=3),GO:0043231-intracellular membrane-bounded organelle(L=4),GO:0044424-intracellular part(L=3),GO:0044444-cytoplasmic …	GO:0003674-molecular_function(L=0),GO:0003824-catalytic activity(L=1),GO:0004029-aldehyde dehydrogenase (NAD) activity(L=5),GO:0004030-aldehyde dehydrogenase [NAD(P)+] activity(L=5),GO:0016491-oxidoreductase activity(L=2),GO:0016620-oxidoreductase activity, acting on the aldehyde or oxo group of donors, NAD or NADP as acceptor(L=4),GO:0016903-oxidoreductase activity, acting on the aldehyde or oxo…
TRINITY_DN26052_c0_g1	-0.12092	-0.494914	-0.810633	0.793607	0.409045	0.250145	0.77785	0.271696	0.0925999	0.224874	0.24696	0.224035	0.196231	TRINITY_DN26052_c0_g1_i1	Complete	XP_002884975.1	93.1	478	33	0	1	478	1	478	3e-255	100	XP_002884975.1 probable polyamine transporter At3g13620 [Arabidopsis lyrata subsp. lyrata]	arabidopsis lyrata subsp. lyrata	arabidopsis lyrata subsp. lyrata;arabidopsis lyrata;arabidopsis;camelineae;brassicaceae;brassicales;malvids;rosids;pentapetalae;gunneridae;eudicotyledons;mesangiospermae;magnoliophyta;spermatophyta;euphyllophyta;tracheophyta;embryophyta;streptophytina;streptophyta;viridiplantae;eukaryota;cellular organisms;root	/cluster/work/users/siribi/ENTAP/Cbellidifolia_MAY21/entap_outfiles/similarity_search/DIAMOND/blastp_Cbellidifolia_RAW_rerun_NOV19_300bp_kept_final_refseq_plant_protein.out	No	Yes							59689.scaffold_301564.1	4e-255	885.6		Viridiplantae	virNOG[6]	0BZ9T@braNOG,1BF89@strNOG,1DT6J@virNOG,COG0531@NOG,KOG1287@euNOG		GO:0003333-amino acid transmembrane transport(L=6),GO:0006810-transport(L=3),GO:0006811-ion transport(L=4),GO:0006820-anion transport(L=5),GO:0006865-amino acid transport(L=5),GO:0008150-biological_process(L=0),GO:0009987-cellular process(L=1),GO:0015711-organic anion transport(L=5),GO:0015846-polyamine transport(L=4),GO:0015849-organic acid transport(L=4),GO:0034220-ion transmembrane transport(L…	GO:0005575-cellular_component(L=0),GO:0005623-cell(L=1),GO:0005886-plasma membrane(L=3),GO:0016020-membrane(L=1),GO:0016021-integral component of membrane(L=4),GO:0031224-intrinsic component of membrane(L=3),GO:0044425-membrane part(L=2),GO:0044464-cell part(L=2),GO:0071944-cell periphery(L=3),	GO:0003674-molecular_function(L=0),GO:0005215-transporter activity(L=1),GO:0005342-organic acid transmembrane transporter activity(L=4),GO:0008509-anion transmembrane transporter activity(L=5),GO:0008514-organic anion transmembrane transporter activity(L=6),GO:0015075-ion transmembrane transporter activity(L=4),GO:0015171-amino acid transmembrane transporter activity(L=6),GO:0015203-polyamine tra…
TRINITY_DN32639_c0_g1	-0.441498	-0.520771	-0.627115	0.655066	0.824818	0.388675	0.777465	0.0704346	-0.0431911	0.00577237	0.358678	0.0772055	0.105472	TRINITY_DN32639_c0_g1_i1	Complete	XP_002866476.1	85	320	48	0	5	324	6	325	7e-163	97.6	XP_002866476.1 probable carboxylesterase 120 [Arabidopsis lyrata subsp. lyrata]	arabidopsis lyrata subsp. lyrata	arabidopsis lyrata subsp. lyrata;arabidopsis lyrata;arabidopsis;camelineae;brassicaceae;brassicales;malvids;rosids;pentapetalae;gunneridae;eudicotyledons;mesangiospermae;magnoliophyta;spermatophyta;euphyllophyta;tracheophyta;embryophyta;streptophytina;streptophyta;viridiplantae;eukaryota;cellular organisms;root	/cluster/work/users/siribi/ENTAP/Cbellidifolia_MAY21/entap_outfiles/similarity_search/DIAMOND/blastp_Cbellidifolia_RAW_rerun_NOV19_300bp_kept_final_refseq_plant_protein.out	No	Yes							59689.fgenesh2_kg.8__2211__AT5G62180.1	9.3e-163	578.2		Viridiplantae	virNOG[6]	0BWIA@braNOG,1BP4G@strNOG,1E0Z0@virNOG,COG0657@NOG,KOG1515@euNOG		GO:0008150-biological_process(L=0),GO:0008152-metabolic process(L=1),		GO:0003674-molecular_function(L=0),GO:0003824-catalytic activity(L=1),GO:0016787-hydrolase activity(L=2),GO:0016788-hydrolase activity, acting on ester bonds(L=3),GO:0050253-retinyl-palmitate esterase activity(L=5),GO:0052689-carboxylic ester hydrolase activity(L=4),GO:0080030-methyl indole-3-acetate esterase activity(L=5),GO:0080031-methyl salicylate esterase activity(L=5),GO:0080032-methyl jasm…
TRINITY_DN8898_c1_g3	-0.0141846	-0.577771	-0.439381	0.489305	0.431064	0.50617	0.777159	-0.124093	-0.329977	0.154704	-0.0148894	0.312149	-0.0904894	TRINITY_DN8898_c1_g3_i1
TRINITY_DN26636_c0_g1	-0.187304	-0.751305	-0.693661	0.768684	0.587252	0.589538	0.775396	-0.0135953	-0.204657	0.228306	0.182216	0.051563	0.00907509	TRINITY_DN26636_c0_g1_i1	Complete	XP_002872438.1	89.3	460	43	3	149	608	213	666	1.7e-231	75.7	XP_002872438.1 patellin-5 [Arabidopsis lyrata subsp. lyrata]	arabidopsis lyrata subsp. lyrata	arabidopsis lyrata subsp. lyrata;arabidopsis lyrata;arabidopsis;camelineae;brassicaceae;brassicales;malvids;rosids;pentapetalae;gunneridae;eudicotyledons;mesangiospermae;magnoliophyta;spermatophyta;euphyllophyta;tracheophyta;embryophyta;streptophytina;streptophyta;viridiplantae;eukaryota;cellular organisms;root	/cluster/work/users/siribi/ENTAP/Cbellidifolia_MAY21/entap_outfiles/similarity_search/DIAMOND/blastp_Cbellidifolia_RAW_rerun_NOV19_300bp_kept_final_refseq_plant_protein.out	No	Yes							59689.fgenesh2_kg.6__2922__AT4G09160.1	2.3e-231	807		Viridiplantae	virNOG[6]	0BY1Q@braNOG,0XRSQ@NOG,1BDXY@strNOG,1DRVJ@virNOG,KOG1471@euNOG		GO:0006810-transport(L=3),GO:0007049-cell cycle(L=3),GO:0008150-biological_process(L=0),GO:0009987-cellular process(L=1),GO:0044699-single-organism process(L=1),GO:0044763-single-organism cellular process(L=2),GO:0051179-localization(L=1),GO:0051234-establishment of localization(L=2),GO:0051301-cell division(L=3),	GO:0005575-cellular_component(L=0),GO:0005622-intracellular(L=3),GO:0005623-cell(L=1),GO:0005737-cytoplasm(L=4),GO:0005886-plasma membrane(L=3),GO:0009507-chloroplast(L=6),GO:0009536-plastid(L=5),GO:0016020-membrane(L=1),GO:0016021-integral component of membrane(L=4),GO:0031224-intrinsic component of membrane(L=3),GO:0043226-organelle(L=1),GO:0043227-membrane-bounded organelle(L=2),GO:0043229-int…	GO:0003674-molecular_function(L=0),GO:0005215-transporter activity(L=1),GO:0005488-binding(L=1),GO:0008289-lipid binding(L=2),
TRINITY_DN23320_c0_g1	-0.0308007	-0.425016	-0.329703	0.367194	0.286665	0.353307	0.773684	-0.0491098	-0.441788	0.346024	0.326031	0.50983	-0.181166	TRINITY_DN23320_c0_g1_i1
TRINITY_DN17184_c0_g1	-0.204351	-0.739859	-0.732601	0.794706	0.670761	0.569174	0.773155	-0.033875	-0.0468949	0.0131767	0.163641	0.0882585	-0.0397827	TRINITY_DN17184_c0_g1_i11	Complete
TRINITY_DN17184_c0_g1	-0.204351	-0.739859	-0.732601	0.794706	0.670761	0.569174	0.773155	-0.033875	-0.0468949	0.0131767	0.163641	0.0882585	-0.0397827	TRINITY_DN17184_c0_g1_i12	Complete
TRINITY_DN17184_c0_g1	-0.204351	-0.739859	-0.732601	0.794706	0.670761	0.569174	0.773155	-0.033875	-0.0468949	0.0131767	0.163641	0.0882585	-0.0397827	TRINITY_DN17184_c0_g1_i13
TRINITY_DN17184_c0_g1	-0.204351	-0.739859	-0.732601	0.794706	0.670761	0.569174	0.773155	-0.033875	-0.0468949	0.0131767	0.163641	0.0882585	-0.0397827	TRINITY_DN17184_c0_g1_i2	Complete
TRINITY_DN17184_c0_g1	-0.204351	-0.739859	-0.732601	0.794706	0.670761	0.569174	0.773155	-0.033875	-0.0468949	0.0131767	0.163641	0.0882585	-0.0397827	TRINITY_DN17184_c0_g1_i3	Complete
TRINITY_DN2906_c1_g1	-0.261642	-0.768862	-0.460228	0.569944	0.771569	0.721102	0.772416	-0.28105	-0.354953	0.00243985	0.0951365	0.0564094	-0.0956943	TRINITY_DN2906_c1_g1_i1	Complete
TRINITY_DN2906_c1_g1	-0.261642	-0.768862	-0.460228	0.569944	0.771569	0.721102	0.772416	-0.28105	-0.354953	0.00243985	0.0951365	0.0564094	-0.0956943	TRINITY_DN2906_c1_g1_i2
TRINITY_DN2906_c1_g1	-0.261642	-0.768862	-0.460228	0.569944	0.771569	0.721102	0.772416	-0.28105	-0.354953	0.00243985	0.0951365	0.0564094	-0.0956943	TRINITY_DN2906_c1_g1_i4	Complete																								59689.fgenesh2_kg.5__2335__AT3G58840.2	9.4e-35	152.9		Viridiplantae	virNOG[6]	0C0FQ@braNOG,0J0S8@euNOG,0ZPUS@NOG,1C013@strNOG,1ECSU@virNOG		GO:0006996-organelle organization(L=3),GO:0007005-mitochondrion organization(L=4),GO:0007031-peroxisome organization(L=4),GO:0008150-biological_process(L=0),GO:0009987-cellular process(L=1),GO:0016043-cellular component organization(L=2),GO:0044699-single-organism process(L=1),GO:0044763-single-organism cellular process(L=2),GO:0071840-cellular component organization or biogenesis(L=1),	GO:0005575-cellular_component(L=0),GO:0005622-intracellular(L=3),GO:0005623-cell(L=1),GO:0005737-cytoplasm(L=4),GO:0005739-mitochondrion(L=5),GO:0005740-mitochondrial envelope(L=6),GO:0005777-peroxisome(L=6),GO:0005778-peroxisomal membrane(L=7),GO:0009536-plastid(L=5),GO:0016020-membrane(L=1),GO:0031090-organelle membrane(L=3),GO:0031903-microbody membrane(L=6),GO:0031966-mitochondrial membrane(L…
[truncated: 31,934 more rows]

## Sheet: S40
Table S40	Module Membership (kME) in Cochlearia groenlandica
Genes with the 10 % highest kME per co-expression module are indicated in the module color (use the sort function)
Gene annotations from EnTAP follows the kME values for each gene
GeneID	MM.lightcoral	MM.salmon2	MM.darkolivegreen4	MM.thistle2	MM.darkred	MM.brown2	MM.honeydew1	MM.lightcyan	MM.darkgrey	MM.royalblue	MM.greenyellow	MM.darkgreen	MM.plum2	MM.yellowgreen	MM.magenta	MM.paleturquoise	MM.firebrick4	MM.lightpink4	MM.skyblue	MM.ivory	MM.darkolivegreen	MM.blue2	MM.lavenderblush3	TrascriptID	Frame	SubjectSequence	PercentIdentical	AlignmentLength	Mismatches	GapOpenings	QueryStart	QueryEnd	SubjectStart	SubjectEnd	EValue	Coverage	Description	Species	TaxonomicLineage	OriginDatabase	Contaminant	Informative	UniProtGOBiological	UniProtGOCellular	UniProtGOMolecular	UniProtKEGGTerms	UniProtDatabaseCrossReference	UniProtAdditionalInformation	SeedOrtholog
[truncated: 30,003 more rows]
[truncated: 10 more columns]

## Sheet: S41
Table S41	Module Membership (kME) in Draba nivalis
Genes with the 10 % highest kME per co-expression module are indicated in the module color (use the sort function)
Gene annotations from EnTAP follows the kME values for each gene
[truncated: 34,847 more rows]
[truncated: 1 more columns]
